# Supplementary material for: Transcription factor NFYA directs male meiotic entry by regulating accessible chromatin at meiotic promoters in mice
Source: EMBO J. 2026 Mar 19;45(8):2523–60. doi: 10.1038/s44318-026-00756-6 (PMC13083884; doi:10.1038/s44318-026-00756-6)
Supplement: Supplementary file 3 — Dataset EV1 [file 44318_2026_756_MOESM3_ESM.xlsx]

## Sheet: Dataset EV1
Dataset EV1. The list of gene categories and the distance from nearest PRO-seq peak to the TSSs of genes in each gene category.
(A) Absolute transcript abundance of all genes in FACS-sorted C57BBL/6 mice germ cells. Data from (Cecchini et al., Reproduction, 2023; Gainetdinov et al., Mol Cell 2021 ; Yu et al., RNA, 2023).
(B) Mean distance from TSS to summit of nearest PRO-seq peak for Meiosis-I and Spermigoenesis genes.
(C, D, E) Gene ontology analysis for genes classified as mitosis, meiosis I and spermiogenesis genes.

## Sheet: Dataset EV1A
Dataset EV1A. Absolute transcript abundance of all genes in FACS-sorted C57BL/6 mice germ cells [molecule of transcript in spermatogonia (Spg), primary spermatocytes (SpI), secondary spermatocyte (SpII), and round spermatid (RS) cell] (Cecchini et al., Reproduction, 2023)
Gene Name	Spg			SpI			SpII			RS
	Replicate 1	Replicate 2	Replicate 3	Replicate 1	Replicate 2	Replicate 3	Replicate 1	Replicate 2	Replicate 3	Replicate 1	Replicate 2	Replicate 3
Gm23873	0	0	0.056308	0.142089	0	0	0	0.0411401	0.0460791	0	0	0
Gm23875	0	0	0	0	0	0	0	0	0	0	0.190337	0
Gm17129	0	0	0	0	0	0	0	0	0	0	0	0
Gm23876	0	0	0	0	0	0	0	0	0	0	0	0
Gm23877	0	0	0	0	0	0	0	0	0	0	0	0
Coro1a	4.11878	5.84951	3.66002	0.142089	0.194514	0.545482	0	0.0411401	0.0460791	0	0.0475842	0
Coro1b	72.3074	61.8532	48.9879	108.627	265.965	284.469	60.7517	37.5198	38.9829	15.5021	18.082	29.6139
Gm23879	0	0	0	0	0.0648379	0.0545482	0	0	0	0	0	0
Coro1c	176.846	156.023	139.475	26.0024	58.6134	69.1671	1.95074	1.15192	1.1059	0.46591	0.333089	0.318429
Sardhos	0	0	0	0	0	0	0	0	0	0	0	0
Aadac	0	0	0	0	0	0	0	0	0.0460791	0.0423555	0	0
Gm31822	0	0	0	0	0	0	0	0	0.0460791	0	0	0
2810425M01Rik	0.326887	0.433297	0.56308	0.142089	0.0648379	0.327289	0	0.0411401	0	0	0	0
Traj1	0	0	0	0.0710447	0	0	0	0	0	0	0	0
Traj2	0	0	0	0	0	0	0	0	0	0	0	0
Adam26a	0.326887	0.0361081	0.056308	15.9851	8.94762	3.92747	82.3492	68.1691	73.7266	29.0559	22.1266	21.6532
Traj3	0	0	0	0	0	0	0	0	0	0	0	0
Adam26b	0	0	0	3.69432	3.43641	1.03642	32.884	21.3928	19.9523	9.82647	4.99634	7.64229
Traj4	0	0	0	0	0	0	0	0	0	0	0	0
Traj5	0	0	0	0	0	0	0	0	0	0	0	0
Traj6	0	0	0	0	0	0	0	0	0	0	0	0
Traj7	0	0	0	0	0	0	0	0	0	0	0	0
Scrn1	1.30755	0.938811	1.46401	1.49194	1.62095	1.5819	1.53273	0.863942	0.55295	0.211777	0.475842	1.03489
Traj8	0	0	0	0	0	0	0	0	0	0	0	0
Scrn2	11.8333	11.8073	10.1354	4.6179	16.9227	18.0009	2.92611	2.55069	2.85691	1.05889	1.61786	2.30861
Traj9	0	0	0	0	0	0	0	0	0	0	0	0
Scrn3	7.06076	5.92173	5.96864	0.710447	1.75062	1.5819	0.278678	0.370261	0.276475	0	0.237921	0.238822
Gm47290	0	0	0	0	0.0648379	0	0	0	0	0	0	0
Gm47291	0	0	0	0	0	0	0	0	0	0	0	0
Gm47292	0.588397	0.794378	0.675695	0.142089	0.453865	0.272741	0	0	0	0	0	0
Gm47293	0.0653774	0.0361081	0.112616	0.0710447	0.194514	0.109096	0	0.0822802	0.0460791	0	0.142753	0.0796072
AC126455.1	0	0	0	0	0	0.0545482	0	0	0	0	0	0
Gm47294	0	0.0361081	0	0.284179	0.0648379	0	0.557355	0.24684	0.276475	0.0423555	0.475842	0
Aadat	0	0	0	0	0	0	0	0.0411401	0.138237	0.0423555	0	0.0796072
Gm47295	1.96132	2.13038	1.46401	7.67283	2.00997	2.61831	0.418016	0.24684	0.368633	1.01653	1.99854	1.99018
Nceh1	6.6685	7.94378	5.79972	0.852536	1.42643	0.381837	0.557355	0.2057	0.55295	0	0.0475842	0.0796072
Lax1	0.0653774	0.0722162	0.28154	0.213134	0.324189	0.763674	1.11471	0.946222	1.52061	0.338844	0.285505	0.238822
Gm47296	0.196132	0.288865	0.112616	0.213134	0.389027	0.0545482	0.139339	0	0.0460791	0	0	0
Gm9251	0	0	0	0	0	0	0	0	0	0	0	0
Gm47297	9.02208	8.34097	7.0948	0.426268	2.13965	2.56376	0.139339	0	0	0	0	0
Gm19931	0	0	0	0.497313	0.518703	0.490934	0.836033	1.11078	1.19806	0.550621	0.951683	0.636858
Gm9252	0.130755	0.0361081	0.056308	1.63403	3.7606	0.927319	5.85223	4.73111	4.60791	3.38844	4.18741	8.67719
Gm47298	0	0	0.056308	0	0	0	0	0	0	0	0	0
Gm19932	0	0	0	0	0	0	0	0	0	0	0	0
Gm47299	7.91067	4.87459	4.84248	5.61253	4.92768	8.9459	2.36876	1.15192	1.15198	0.508266	2.47438	2.06979
Snrpd1	19.0902	18.3429	15.3721	14.9194	25.0922	25.8013	14.6306	8.84512	8.6168	3.1343	3.75915	3.82115
Snrpd2	59.1012	51.5624	45.0464	72.6787	154.379	150.553	66.7433	43.773	48.1988	32.7408	47.9173	57.7948
Gm9255	0	0.0722162	0.056308	0	0	0	0	0	0	0	0	0
Gm19935	0.0653774	0.469405	0.056308	12.2197	15.6259	3.98202	35.6707	24.6429	27.2788	15.7139	13.4663	19.1853
Snrpd3	29.2237	28.8504	24.0435	45.4686	102.379	91.9682	27.8678	16.1269	15.9895	3.68493	5.75768	8.43837
Gm9256	0	0	0	0	0	0	0	0	0	0	0	0
Gm19936	0	0.0361081	0	0.284179	0.324189	0.654578	1.95074	1.15192	0.691187	0	0	0.0796072
Gm14681	1.30755	0.57773	1.52031	0.355223	0.778054	0.872771	1.25405	0.781662	0.875503	0.46591	0.285505	0.398036
Gm9257	0	0.144432	0.168924	0.0710447	0.0648379	0	0	0	0	0	0	0
4933405O20Rik	0	0.397189	0.394156	21.9528	18.2843	6.76397	87.5048	75.78	75.4315	39.4753	26.5996	37.0174
Gm14682	0	0	0	0	0	0	0	0	0	0	0	0
Gm19938	0.0653774	0	0	0	0	0	0	0	0	0	0	0
Gm9259	0.130755	0.0361081	0.056308	0	0	0	0	0	0	0	0	0
Gm14684	0	0	0	0	0	0.0545482	0	0	0	0	0	0
Lims1	15.8867	17.5124	12.7819	26.0734	35.985	41.4566	17.278	10.9844	12.257	5.20972	6.04319	8.35876
Lims2	2.09208	1.7693	1.85816	55.1307	151.461	146.516	36.3674	23.9024	21.8415	7.75105	15.1794	15.7622
Gm14685	0.588397	0.505513	0.450464	0.284179	1.29676	0.654578	2.64744	0.617101	0.368633	0.592977	0.761347	0.318429
Gm14686	0.588397	0.216649	0.788311	0	0	0.0545482	0	0	0	0	0	0
Gm14687	0	0	0.056308	0	0	0	0	0	0	0	0	0
Gm14688	0	0	0	0	0	0	0	0	0	0	0	0
Gm22630	0	0	0	0	0	0	0	0	0	0	0	0
Gm22631	0	0	0	0	0	0	0	0	0	0	0	0
Cap1	103.558	100.308	80.9708	266.418	523.825	558.355	194.796	119.43	127.317	22.1519	30.2635	51.1874
Gm22632	0	0	0	0	0	0	0	0	0	0	0	0
Cap2	1.76519	2.02205	2.19601	52.7152	88.4388	58.9666	92.3816	75.2863	79.7169	40.1953	36.8301	67.1089
AC168220.1	0.326887	0.938811	0.506772	17.2639	28.399	17.0736	28.4251	22.2568	21.2425	11.8595	10.8492	19.1057
A830029E22Rik	0	0	0	0	0	0	0.139339	0	0.0460791	0	0	0
Gm22633	0	0	0	0	0	0	0	0	0	0	0.0475842	0
AC168220.2	0.980661	0.75827	0.619388	0.213134	0.129676	0.109096	0.139339	0.0411401	0.0460791	0	0	0
Gm22634	0	0.0361081	0	0	0	0	0	0	0	0	0	0
AC168220.3	0	0.0722162	0	0	0.0648379	0	0.278678	0.0411401	0	0.0423555	0	0.0796072
Lce3a	0	0	0	0	0	0	0	0	0	0	0	0
Gm22635	0	0	0	0	0	0	0	0	0	0	0	0
Dctd	15.4291	17.9457	11.9373	1.06567	0.90773	2.12738	0	0.0411401	0	0.0423555	0	0
AC242269.1	0	0	0	2.27343	3.69576	4.25476	0.278678	0.24684	0.322554	0.169422	0.190337	0.0796072
Lce3b	0	0	0	0	0	0	0	0	0	0	0	0
Hepacam2	0.849907	0.902702	0.450464	8.17014	11.5411	14.5098	1.11471	0.452541	0.783345	0	0.0951683	0
Gm22636	0	0	0	0	0	0	0	0	0	0	0	0
Lce3c	0	0	0	0	0	0	0	0	0	0	0	0
Gm22637	0	0.144432	0.28154	0	0.0648379	0	0	0	0	0	0	0
Lce3d	0	0	0	0	0	0	0	0	0	0	0	0
Gm22638	0	0	0	0.284179	0.389027	0.163645	0.139339	0.0411401	0.0460791	0.0423555	0	0
Lce3e	0	0	0	0	0	0	0	0	0	0	0	0
Gm22639	0.196132	0.288865	0.28154	0.284179	0.713216	0.327289	0.139339	0.12342	0	0	0.0475842	0
Lce3f	0	0	0	0	0	0	0	0	0	0	0	0
Tmem132cos	0	0.0361081	0	1.56298	3.17705	1.20006	9.61438	7.61092	7.92561	5.0403	4.42533	7.96072
pi-Zyg11b.1	91.9207	86.5511	82.6601	24.8656	54.9825	51.6571	4.3195	2.42726	3.17946	0.550621	0.285505	0.238822
AI182371	1.11142	0.902702	0.56308	1.91821	1.42643	2.45467	0	0.12342	0.138237	0.0423555	0.0951683	0.0796072
AC102745.1	0	0	0	0	0	0	0	0	0	0	0	0
AC102745.2	0	0	0	0	0	0	0	0	0	0	0	0
Cd63-ps	0.588397	0.613838	1.23878	0.852536	0.972568	1.09096	0	0	0	0	0	0.159214
Lrrc74a	0.784529	1.66097	2.75909	45.1134	60.4937	18.3282	149.232	108.61	115.29	75.9857	72.09	96.0063
Anpep	15.2329	15.3459	14.8653	1.98925	3.89027	3.60018	0	0.287981	0	0	0	0
Hyou1	504.06	479.624	525.072	1037.96	2246.11	2082.16	294.423	160.94	175.239	34.3926	45.5856	76.4229
Lrrc74b	7.97605	5.38011	6.47542	2.62865	2.33416	1.85464	0.418016	0.287981	0.599029	0.127066	0.142753	0.159214
Gm8010	0	0.0361081	0.225232	6.60716	19.7755	14.7826	2.22942	1.15192	1.93532	0.169422	0.380673	0.159214
Gm8011	0	0	0	0.284179	0.259351	0.0545482	0.278678	0.16456	0	0.0847109	0	0
Psma1	21.1823	22.2065	21.7349	27.068	25.3516	28.8014	15.8846	11.3958	12.5796	2.96488	2.28404	5.89093
Psma2	20.1362	24.8063	15.9915	20.1056	23.8603	27.765	10.0324	6.37671	6.91187	2.16013	1.37994	3.2639
Rfx1	120.752	91.0285	103.663	188.268	517.276	214.483	457.867	329.655	340.34	239.859	337.419	375.507
Gm8013	0	0	0	0	0	0	0	0	0	0	0	0
Psma3	18.9595	20.3289	18.9195	43.7635	65.7456	68.5125	34.6954	26.8645	25.7582	8.97936	11.0871	10.747
Rfx2	25.6933	36.3609	35.8682	1392.05	3872.83	3350.29	1287.91	825.681	856.565	406.062	473.415	776.409
Ccm2l	0.523019	0.216649	0.506772	0.213134	0.129676	0.60003	0	0	0.0460791	0	0.0475842	0
Psma4	44.6528	37.1552	34.9109	49.8023	88.9575	82.9678	55.4568	30.0734	36.1721	13.6808	17.1303	20.7775
Rfx3	14.7099	15.7792	12.4441	32.2543	47.5261	26.0195	89.7342	74.299	73.358	38.0352	34.8792	49.038
Psma5	28.0469	25.4201	21.9038	19.8215	33.7805	35.5654	14.7699	10.861	11.8423	5.29443	3.99707	6.05015
Rfx4	0.719152	2.20259	2.75909	222.938	374.114	338.635	205.385	138.436	144.043	73.275	67.3316	104.922
Fdxacb1	14.7099	12.9267	13.7954	18.9689	33.7157	37.8564	5.29487	3.70261	5.75989	2.11777	1.85578	2.46782
Gm8016	0	0	0	0	0	0	0	0	0	0	0	0
Gm13440	0	0	0	0	0	0	0	0	0	0	0	0
Psma6	28.0469	26.72	25.2823	82.8381	118.913	80.8949	203.156	163.285	176.483	93.9021	77.5622	114.316
Rfx5	25.4972	25.1673	26.0143	71.0447	135.9	150.717	19.9254	11.7661	12.5335	2.79546	3.99707	7.40347
Rfxap	20.3324	20.1122	15.9915	36.3038	74.8229	69.4944	7.38496	2.4684	4.1932	0.381199	0.380673	0.636858
Gm13441	0.130755	0	0	0.639402	0.324189	0.163645	1.39339	0.534821	0.414712	0.169422	0.475842	0.238822
Psma7	50.3406	43.9797	40.598	7.45969	19.0623	19.0373	1.95074	1.97472	2.62651	0.423555	0.475842	1.35332
Rfx6	0	0.0361081	0.112616	0.852536	1.94514	0.818223	3.06545	4.15515	4.60791	1.60951	1.95095	2.46782
Gm8018	0	0	0	0	0	0	0	0	0.0460791	0	0	0
Gm13442	0.130755	0	0	0	0.0648379	0	0	0.0822802	0.0460791	0	0	0
Psma8	7.64916	7.65492	6.98219	132.854	174.868	212.52	35.2527	21.7631	24.3759	5.67563	6.23353	8.67719
Rfx7	114.476	91.4618	91.4441	52.0757	114.504	144.444	17.696	12.9591	13.6855	5.25208	4.806	7.88111
Gm13443	0.326887	0.144432	0	0	0	0.163645	0.278678	0	0	0.0847109	0	0
Gm8019	0.0653774	0	0	0.284179	0.453865	0.0545482	2.92611	0.905082	1.52061	1.10124	0.475842	1.91057
Rfx8	1.89595	2.45535	1.01354	179.956	329.117	240.667	248.58	165.712	176.898	45.3204	49.7255	85.8166
Gm13444	0	0	0	0	0	0	0	0	0	0	0	0
Gm13445	0	0	0	0	0.0648379	0	0	0	0	0	0	0
T	2.09208	2.63589	2.25232	0.142089	0.0648379	0.381837	0	0	0	0	0	0
Gm13446	0	0	0	3.12597	4.47381	1.90919	7.80297	5.30707	6.86579	2.92253	2.42679	3.3435
Slf1	10.7873	8.34097	11.881	38.7193	34.2344	45.5477	47.7932	30.5671	32.624	11.6478	11.1823	13.8517
Slf2	122.648	112.043	109.294	121.273	210.334	229.757	41.1049	23.491	25.5739	3.81199	5.4246	5.97054
Gm13448	0.0653774	0	0.112616	0	0	0	0	0	0	0	0	0
Gm13449	0	0	0.056308	0.0710447	0.129676	0	0	0.0411401	0.138237	0.0847109	0.0475842	0.159214
Osgepl1	8.49907	7.83546	9.45974	42.0584	46.8129	54.3845	42.0803	24.6429	24.5141	8.38638	8.94582	12.2595
Mogat1	0	0	0	0	0	0.0545482	0	0	0	0	0	0.0796072
Mogat2	0.588397	0.18054	0.225232	0.142089	0.259351	0	0.139339	0	0	0	0.0951683	0
Ankmy1	1.30755	3.21362	2.36493	284.676	560.847	511.607	253.179	148.351	156.024	57.3493	60.4795	89.8766
Gm17130	0.196132	0.0361081	0.168924	0	0.194514	0.218193	0	0	0	0	0.0951683	0
Ankmy2	1.83057	2.05816	1.74555	0.284179	0.129676	0.109096	0.139339	0	0	0	0	0
Gm17131	0	0	0	0	0	0	0	0	0	0	0	0
Gm17132	0	0	0	0	0	0	0	0	0	0	0	0
4-qB3-3994.1	2.41896	6.35503	3.37848	615.886	1127.72	1208.46	192.288	133.952	134.735	39.56	48.1076	54.8494
Gm17133	0	0	0	0	0	0	0	0	0	0	0	0
a	19.744	13.035	14.7527	3.19701	9.0773	6.65488	4.59818	2.2627	1.88924	1.56715	1.09444	2.14939
Mmrn1	0.0653774	0	0	0	0.0648379	0	0	0	0.0460791	0	0	0
Gm23880	0	0	0	0	0	0	0	0	0	0	0	0
Gm17134	0.130755	0.216649	0.168924	0	0	0.218193	0	0	0	0	0.190337	0
Mmrn2	0.457642	0.108324	0.112616	0.142089	0	0.109096	0	0.0822802	0	0	0	0.0796072
Gm23881	0	0	0	0	0	0	0	0	0	0	0	0
Bod1l	25.0396	26.1423	31.7577	118.929	165.012	174.663	35.1134	22.7093	24.9288	4.82852	5.61493	9.07522
H2bfm	1.96132	2.52757	1.80185	0.213134	0.648379	0.654578	0.557355	0.575961	0.460791	0.0423555	0.0951683	0.238822
Gm17135	0	0	0.056308	0.0710447	0.194514	0	0	0	0.0460791	0	0.475842	0
Stap1	0.0653774	0.108324	0.056308	0.852536	0.648379	1.03642	0.836033	0.905082	0.50687	0.169422	0.0475842	0.238822
Capg	8.23756	9.20756	6.92588	0.852536	1.49127	1.09096	0	0.16456	0.0921583	0.169422	0.0475842	0
Gm23882	0.0653774	0	0	0	0	0	0	0	0	0.0423555	0	0
D030056L22Rik	68.3848	51.4901	40.4291	147.418	400.439	394.711	50.58	31.0196	31.8868	2.92253	4.806	6.44818
Gm17136	0	0	0	0	0	0	0	0	0	0	0	0
Stap2	3.59576	3.68303	4.11048	16.1982	44.2843	28.3651	17.278	10.861	12.1188	7.7087	10.754	14.6477
Gm23883	0	0	0	0	0	0	0	0	0	0	0	0
Csnk2a1-ps1	0	0	0	0	0	0	0	0	0	0	0	0
Gm17137	0.0653774	0	0.450464	0	0.194514	0	0	0	0	0	0	0
Gm23884	0	0	0	0	0	0	0	0	0	0	0	0
Gm17138	0.130755	0	0.112616	0	0	0	0	0	0	0	0	0
Gm23885	0	0	0	0	0	0	0	0	0	0	0	0
Gm17139	0	0.0361081	0.225232	0	0.389027	0.109096	0	0	0	0	0.0951683	0.0796072
Gm23886	0	0	0	0	0	0	0	0	0	0	0	0
Tcea1-ps1	0.130755	0.108324	0.28154	0.142089	0.259351	0	0.278678	0.16456	0	0	0	0
Gm23887	0	0.0361081	0.225232	0.426268	0.259351	0.327289	0.278678	0.12342	0.0460791	0	0.0475842	0
Coro2a	32.3618	36.6136	30.0684	107.917	208.389	83.0223	361.863	268.521	269.793	163.238	178.916	208.093
Gm23888	0	0	0	0	0.0648379	0.0545482	0	0	0	0	0	0
Coro2b	4.83793	3.43027	2.19601	0.994625	1.81546	2.07283	0.975372	0.534821	0.783345	0.508266	0.475842	1.19411
Gm23889	0	0	0	0	0	0	0	0	0	0	0	0
Etv1	0.196132	0.216649	0.28154	1.42089	3.50124	2.67286	7.66363	3.78489	4.60791	2.79546	1.90337	3.98036
pi-Cbfa2t2.1	25.6933	31.0891	26.7463	58.3277	86.0398	106.587	17.9747	10.8198	9.63054	1.01653	1.95095	4.05997
Eddm3b	0.0653774	0	0	0	0	0	0	0	0	0	0	0
Etv2	0.0653774	0.108324	0.450464	1.42089	4.47381	1.5819	5.0162	2.30384	2.90299	1.94835	3.80673	4.69683
Gm31831	0	0	0	1.49194	0.259351	0.163645	4.3195	2.63297	3.45593	1.94835	0.523426	1.59214
E130006D01Rik	0	0	0.056308	0	0	0	0.139339	0	0.0921583	0	0	0
Etv3	62.5662	50.0819	50.4519	29.7677	71.7107	97.8594	3.34413	1.76902	2.48827	0.550621	1.33236	2.229
Trak1	40.534	36.1442	32.3208	168.092	389.481	319.871	111.61	69.609	69.0265	15.248	18.9861	29.7731
Etv4	19.2863	17.043	12.7256	1.77612	2.9177	3.0547	0.139339	0	0.276475	0.127066	0.142753	0.318429
1700029M03Rik	0	0	0.056308	2.20239	0.518703	0.218193	3.90149	4.60769	3.77849	2.07542	0.999268	2.70665
Trak2	33.2117	33.5805	35.8682	12.2907	26.389	31.4197	1.8114	0.781662	1.24414	0.423555	0.237921	0.318429
Etv5	18.1095	20.6899	15.7662	4.83104	7.13216	4.4184	0.557355	0.452541	0.230396	0	0.237921	0.0796072
Gm31834	0.196132	0.216649	0.168924	0.0710447	0	0.0545482	0	0	0	0	0	0
Etv6	42.5607	41.7049	35.9808	9.73312	14.9127	18.8191	7.5243	4.36085	4.93047	1.906	1.61786	2.54743
2010015M23Rik	2.22283	4.65794	3.43479	6.39402	10.7631	9.87322	5.0162	3.53805	3.87065	0.889465	1.47511	1.91057
Fzd1	4.44566	2.27481	3.09694	7.17551	25.2219	21.9829	2.22942	0.411401	0.875503	0.127066	0.475842	0.398036
Neurl2	4.6418	2.41924	1.85816	0.213134	0.518703	1.90919	0	0.0411401	0	0	0.0475842	0.0796072
Fzd2	11.9641	9.56865	5.29295	0.142089	0.778054	0.436385	0	0	0	0	0	0
Neurl3	0.784529	2.02205	0.450464	0.142089	0.129676	0.109096	0	0	0	0	0	0
Fzd3	31.3812	35.6026	36.3749	6.0388	9.20698	12.7643	5.99157	4.23743	3.64025	1.18595	1.28477	1.67175
Dync2li1	1.96132	2.09427	1.52031	42.5558	40.5237	41.1293	39.1542	28.0164	30.5505	13.2573	11.325	17.832
Neurl4	180.376	152.448	163.293	350.748	859.037	790.458	300.693	187.064	195.468	79.3318	101.259	149.502
4930570D08Rik	0.0653774	0	0	0.568357	1.10224	0.218193	2.09008	0.411401	1.52061	1.1436	1.42753	2.229
Fzd4	11.6372	9.96583	9.40343	2.13134	2.52868	3.32744	0.418016	0.534821	0.276475	0.127066	0.237921	0.398036
Fzd5	28.1123	21.1593	22.298	3.19701	8.16957	12.0551	0.139339	0.0411401	0	0	0.0475842	0
Fzd6	6.79925	6.03005	5.12402	10.3725	18.2194	23.6194	1.53273	0.658241	1.05982	0.296488	0.285505	0.159214
Fzd7	9.74124	7.51048	8.78404	0.923581	2.20449	2.23648	0.139339	0	0	0	0.0475842	0
Gm12200	0	0	0	0.0710447	0	0	0.139339	0.0822802	0	0.0847109	0	0.0796072
Fzd8	2.68047	3.1414	2.1397	3.26806	8.23441	5.29117	0.139339	0.0411401	0.138237	0	0.0951683	0
Gm12201	0	0	0	0	0	0	0	0	0	0	0	0
Fzd9	11.6372	7.51048	9.2345	2.27343	4.60349	2.83651	1.11471	0.452541	0.184317	0.381199	0.618594	0.796072
Gm9260	0	0.0361081	0	1.20776	1.81546	0.381837	4.45884	3.57919	4.51575	2.75311	1.76061	1.35332
Gm12202	0	0	0	0.426268	0.259351	0.109096	1.39339	1.19306	1.38237	0.592977	0.523426	0.477643
2700080J24Rik	0.0653774	0.0361081	0	0.0710447	0	0	0.278678	0	0	0	0	0
Gm12203	0.457642	0.288865	0.619388	2.0603	4.2793	2.29102	10.8684	4.93681	4.4236	1.73657	1.09444	2.30861
Sdr16c5	0	0	0	0	0	0	0	0	0	0	0	0
Sdr16c6	0	0	0	0	0	0	0	0	0	0	0	0
Gm12204	0.392265	0.433297	0.168924	3.12597	3.11222	1.25461	9.61438	6.12987	5.66773	3.93906	2.75988	3.82115
Gm12205	0	0	0	0	0	0.163645	0	0	0	0	0	0
Gm9264	0	0	0	0	0	0	0	0	0	0	0	0
Gm12206	0	0.0722162	0	19.7504	29.1122	10.8005	64.0958	42.7034	44.0516	19.1447	13.9422	26.748
Gm9265	0	0	0	0	0	0	0	0	0	0	0	0
Thyn1	10.0681	13.3961	9.74128	37.2985	57.3167	48.3842	49.1866	25.3834	28.3387	10.5889	7.56588	12.8964
Gm12207	2.15746	1.98595	2.1397	1.56298	1.55611	2.67286	1.39339	1.0285	1.65885	0.338844	0.237921	0.0796072
Gm9266	0	0	0	0	0	0	0	0	0	0	0	0
Gm12208	0.523019	0.505513	0.394156	0.497313	1.62095	1.74554	0.139339	0.329121	0.0921583	0.169422	0	0
Gm9267	0	0	0	0	0	0	0	0	0	0	0	0
Gm14692	0	0	0	0	0	0	0	0	0	0	0	0
Gm12209	0	0.0361081	0	12.5039	19.581	8.34587	37.9002	31.2253	29.4906	14.4856	9.75476	15.205
Gm9268	0	0	0.056308	0	0	0	0	0	0	0	0	0
Gm9269	0	0.108324	0	0	0	0	0	0	0	0	0	0
Gm14694	0	0	0	0	0	0	0	0	0	0	0	0
6330415B21Rik	0	0.0361081	0.112616	0.0710447	0	0	0	0	0	0	0	0
Gm14695	0	0.0722162	0.112616	0	0	0	0	0	0	0	0	0
Gm14696	0	0	0	0	0	0	0	0	0	0	0	0
Tnk1	4.90331	2.88865	2.8154	1.06567	2.98254	1.14551	2.92611	1.11078	0.783345	0.550621	0.618594	2.06979
Gm14697	0	0	0	0	0	0	0	0	0	0	0	0
Tnk2	228.952	171.947	168.023	32.7516	107.242	93.3319	16.86	10.3673	10.7825	3.85435	4.71083	11.8615
Gm14698	0	0.144432	0.168924	0.568357	0.90773	0.545482	0	0.0822802	0	0.0847109	0.190337	0
Gm14699	0	0	0	0	0	0	0	0	0	0	0	0
1700012A03Rik	0.719152	1.37211	2.59017	19.3242	32.2244	4.58205	31.2119	26.7822	26.9563	26.8957	22.4121	58.8297
Gm22640	0	0	0	0	0	0	0	0	0	0	0	0
Gm22642	0	0	0	0	0	0	0	0	0	0	0	0
Gm22643	0	0	0	0	0	0	0	0	0	0	0	0
Thg1l	6.86463	5.8134	5.51818	35.1671	40.783	40.4202	50.58	28.9215	30.7348	8.17461	8.04173	15.603
Rsph14	0.457642	0.75827	0.394156	22.4501	39.5511	37.1473	41.941	27.605	28.2926	15.6292	14.5132	26.8276
Gm22645	0	0	0	0	0	0	0	0	0	0	0	0
Taco1os	0.719152	0.686054	0.056308	4.75999	3.24189	2.29102	4.04083	1.06964	1.84317	1.35537	1.76061	1.75136
Gm22646	0	0	0	0	0	0	0	0	0	0	0	0
Fastkd1	17.3904	15.7431	14.2459	27.4232	39.2269	50.7844	3.20479	1.0285	1.70493	0.0847109	0.0475842	0.159214
Gm22649	0	0	0	0	0	0	0	0	0	0	0	0
Fastkd2	3.72651	5.05513	6.98219	21.9528	18.7381	17.6736	46.5392	34.4342	36.1721	13.469	11.7533	15.2846
Drr1	0	0	0	0	0	0	0	0	0	0	0	0
Fastkd3	39.8802	37.7691	31.5888	28.4889	61.6608	56.1301	33.1626	22.7093	24.4219	7.66634	5.75768	12.2595
Fastkd5	10.6565	11.9157	13.4013	9.73312	14.7182	16.7463	6.13091	3.53805	4.93047	0.889465	1.37994	1.59214
1700016D08Rik	0.196132	0	0	1.84716	5.77057	4.80024	2.09008	0.822802	0.921583	0.720043	1.61786	1.43293
Rncr4	0.915284	0.75827	1.23878	0	0.194514	0.381837	0	0	0	0	0	0
Scgb2b25-ps	0	0	0	0	0	0	0	0	0	0	0	0
Lrrc75a	5.62246	5.59676	5.6308	1.77612	2.26932	1.4728	4.18016	3.25007	2.76475	2.07542	0.333089	1.59214
Lrrc75b	0.26151	0.649946	0.28154	0.994625	2.65835	1.5819	0.139339	0.12342	0.368633	0.0423555	0.0475842	0
Gm8020	0	0	0	0.0710447	0.0648379	0	0.139339	0.0411401	0.368633	0.127066	0	0.159214
Psmb1	59.9511	74.6715	50.283	79.499	116.838	111.224	50.3013	31.4722	30.9652	6.9463	5.85285	12.5779
Gm18700	0	0	0	0	0	0	0	0	0	0	0	0
Psmb2	72.8305	74.0577	52.9858	39.1456	63.4763	73.64	26.7531	17.6491	16.865	6.09919	5.85285	11.7819
Gm8022	0	0	0	0	0	0	0	0	0	0	0	0
Gm18701	0	0	0	0	0	0	0	0	0	0	0	0
Psmb3	51.452	49.0709	40.5417	28.4179	51.8703	57.4938	16.3026	10.1616	10.9208	4.10848	2.75988	8.27915
Gm8023	0	0.0361081	0	0	0	0	0	0	0	0	0	0
Slc13a2os	0	0	0	0	0	0.0545482	0	0	0	0	0	0
Gm18702	0	0	0	0	0	0	0	0	0	0	0	0
Psmb4	125.852	103.45	74.1013	105.359	225.765	255.285	63.3992	40.8932	46.6782	22.279	22.8404	29.9323
Gm8024	0	0	0	0.0710447	0	0	0	0	0.138237	0	0.190337	0.159214
Gm18703	0	0	0	0	0	0	0	0	0	0	0	0
Psmb5	51.1905	42.8964	33.8974	74.739	155.092	153.28	47.3752	31.8836	29.6289	14.1044	15.1794	26.2704
AV064505	0	0	0	0	0	0	0	0	0	0	0	0
Gm18704	0	0	0	0	0	0	0	0	0	0	0	0
Psmb6	69.8885	62.9725	45.8347	174.344	352.718	332.307	176.403	100.135	117.456	58.8317	60.5747	86.2942
Gm13450	0	0	0	0	0	0	0	0	0	0	0	0
Gm18705	0	0	0	0	0	0	0	0	0	0	0	0
Psmb7	58.6436	62.3587	44.9337	94.4894	117.097	121.097	86.6687	55.0043	69.8099	24.4391	28.836	31.8429
Spink10	0.0653774	0.0361081	0	0.710447	0.389027	0.872771	0.418016	0.370261	0.0921583	0	0.190337	0.0796072
Gm13451	0	0.0361081	0.056308	1.42089	1.42643	1.14551	0.278678	0.329121	0.322554	0.296488	0	0
Gm18706	0	0	0	0	0	0.109096	0	0	0.0460791	0	0	0
Psmb8	0.0653774	0.433297	0.168924	0.0710447	0.0648379	0	0	0	0	0	0	0
Spink11	0	0	0	0	0	0.0545482	0	0	0	0	0	0
10-qC1-2617.1	1.50368	5.27178	1.63293	820.708	1008.36	963.375	33.8593	3.90831	3.96281	0.635332	0.57101	0.398036
Gm13452	0	0	0	0	0	0.109096	0.139339	0.329121	0.230396	0.169422	0.0951683	0
Psmb9	2.48434	2.34703	1.01354	0.0710447	0	0.109096	0	0	0	0	0	0
Spink12	0	0	0	0	0	0	0	0	0	0	0	0
Gm13453	0.130755	0.0361081	0.112616	1.2788	0.389027	0.545482	0	0.329121	0.0921583	0.0423555	0	0
Spink13	0.0653774	0.0722162	0	0	0	0	0	0	0	0	0	0
Gm13454	0	0	0	0.0710447	0.0648379	0	0.139339	0	0	0	0	0
Gm18709	0	0	0	0	0	0	0	0	0	0	0	0
Spink14	0	0	0	0	0	0	0	0	0	0	0	0
Gm13455	0	0	0	0	0	0	0	0	0	0	0	0
Gm13456	1.76519	1.66097	1.52031	5.25731	2.399	2.12738	1.25405	2.92095	0.322554	1.10124	0.999268	1.59214
Gm13457	0	0	0	0	0.0648379	0	0	0.2057	0.0921583	0.0423555	0	0.238822
Layn	0.196132	0.108324	0.337848	0.0710447	0	0.0545482	0	0	0.0460791	0	0.0475842	0.0796072
Gm13458	0	0	0	0	0	0	0	0	0	0	0	0
Gm13459	0.130755	0	0	0	0	0	0	0	0	0	0	0
Upp1	7.91067	8.52151	4.89879	0.213134	0.0648379	0.109096	0.139339	0	0	0.0847109	0	0
Upp2	0.26151	0.18054	0	0.781491	1.16708	0.927319	5.15554	2.59183	3.73241	1.18595	1.1896	1.91057
Mgat4a	10.2643	9.31589	8.72773	2.77074	4.73316	2.29102	7.80297	6.82925	5.57557	3.68493	2.7123	5.89093
Mgat4b	8.82595	9.38811	6.92588	11.2961	39.7456	28.3105	4.04083	3.57919	2.94906	1.10124	0.999268	1.91057
Gm17140	0	0	0	0	0	0.0545482	0	0	0	0	0	0
Armt1	11.0488	11.1213	11.2616	200.488	316.149	342.344	100.881	63.1912	65.4784	18.5941	19.0813	26.5092
Mgat4c	0.0653774	0.216649	0	5.32835	5.3167	1.80009	26.0564	18.4308	16.865	10.8006	7.04246	8.19954
Gm17141	0	0	0	0	0	0.0545482	0	0	0	0	0	0
Mgat4d	0.26151	0.722162	0.056308	92.216	90.3191	90.55	99.7666	66.1944	67.9206	16.3492	11.5154	19.5038
Gm21405	0	0	0	0	0	0	0	0	0	0	0	0
Gm17142	0.0653774	0.0361081	0	0	0	0	0	0	0	0	0	0
Bsg	158.213	157.612	166.615	628.106	1421.51	1207.26	580.903	372.811	424.158	181.027	196.19	311.981
Mgat4e	0.392265	0.794378	2.1397	18.1164	26.389	18.6555	39.7116	21.5985	16.865	15.6292	10.5161	26.1908
Gm23891	0	0	0	0	0	0	0	0	0	0	0	0
Gm23892	0	0	0	0	0	0	0	0	0	0	0	0
Gm21409	0	0	0	0.142089	0	0	0.557355	0.411401	0.276475	0.254133	0.285505	0.159214
Gm17146	0.26151	0.18054	0.28154	0.497313	0	0.0545482	0	0.0411401	0.0460791	0	0	0
Gm23893	0	0	0	0	0	0	0	0	0	0	0	0
Gm17147	0	0.0722162	0.056308	0.142089	0.842892	0.0545482	1.39339	0.699381	1.52061	0.254133	0.428258	1.43293
Gm23894	0	0	0	0	0	0	0	0	0	0	0	0
Hdac10	8.49907	7.29384	6.81326	0.568357	2.399	1.4728	0	0.2057	0.138237	0.0847109	0	0.0796072
Vsig10	15.6252	12.2768	12.2751	3.3391	6.54862	3.16379	11.4258	6.70583	6.12852	3.76964	4.09224	4.61722
Gm17148	0.326887	0.361081	0.225232	0	0	0.0545482	0	0	0	0	0	0
Cpn1	1.04604	1.37211	0.450464	35.8776	69.3765	58.4211	27.3104	17.2788	19.215	6.48039	5.7101	12.976
Gm23895	0	0	0	0	0	0	0	0	0	0	0	0
Hdac11	27.0663	25.4201	24.4377	42.6268	85.975	29.6197	126.38	87.217	87.5043	60.3142	68.6164	91.3891
Gm17149	0	0	0	0	0	0	0	0	0.0921583	0	0	0
Cpn2	0	0.0361081	0	0	0	0.0545482	0	0	0	0	0	0
Gm23896	0	0	0	0	0	0	0	0	0.0460791	0	0	0
Bsn	26.3471	23.5786	22.1853	56.3384	171.626	157.426	29.9578	23.0384	22.717	11.7748	19.6047	19.663
Tnks	126.44	125.62	120.499	652.261	1104.77	1065.27	658.655	441.639	449.225	177.766	177.917	247.976
Gm23897	0	0	0	0.0710447	0.0648379	0	0	0	0	0	0	0
Gm23898	0	0	0	0	0	0	0	0	0	0	0	0
Vrtn	0	0.18054	0.168924	0.142089	0.0648379	0.0545482	0	0.12342	0.0460791	0	0.190337	0.159214
Gm23899	0	0	0	0.0710447	0.0648379	0	0	0	0	0	0	0
Eid1	13.86	7.36605	9.68497	1.20776	3.89027	5.18208	0.278678	0	0	0	0	0.0796072
C030013C21Rik	0.26151	0.57773	0.788311	1.13671	1.81546	0.654578	1.8114	2.09814	3.13338	1.56715	1.90337	1.1145
Eid2	21.4438	18.0179	17.9622	13.4274	37.0224	44.2386	5.15554	2.75639	2.16572	1.48244	2.75988	2.38822
Eid3	5.16482	6.39113	5.29295	440.264	1184.46	999.104	505.939	350.76	393.654	147.439	197.236	222.98
Trmt112-ps1	0	0	0	0	0.0648379	0	0	0	0	0	0	0
Bsx	0.392265	0.144432	0.394156	0	0.194514	0.381837	0	0	0.0460791	0	0	0.0796072
Trmt112-ps2	0.26151	0	0	0.284179	0	0.163645	0.278678	0.16456	0	0	0	0
Ovol1	8.82595	8.16043	7.54527	49.234	110.873	110.351	30.6545	20.9403	21.9337	4.91323	7.37555	11.8615
Ovol2	3.39963	3.86357	3.37848	178.251	557.995	505.607	127.634	78.7833	78.1041	31.1736	47.4414	44.58
Ovol3	0.26151	0.57773	0.112616	0.355223	1.16708	1.14551	0.836033	0.452541	0.138237	0	0.0475842	0.398036
Gm31849	0	0	0	0	0	0	0	0	0	0	0	0
Kncn	1.11142	2.88865	2.64647	0.284179	2.98254	2.56376	0.139339	0.0822802	0.138237	0.0847109	0.0951683	0.0796072
2610024D14Rik	0	0.324973	0.225232	0.0710447	0.453865	0	0.557355	0.287981	0.737266	0.211777	0	0.318429
Mir7-1	0.196132	0.252757	0.56308	0.142089	0.129676	0.163645	0.139339	0	0	0.0423555	0	0
Gm12210	0	0	0	0	0	0	0	0	0	0	0	0
Mir7-2	0	0	0	0	0	0	0	0	0	0	0	0
AC133498.1	0	0	0	0	0	0.0545482	0.139339	0.0411401	0	0	0	0
Gm19950	0	0	0	0.0710447	0	0	0	0	0.0460791	0	0	0
Gm12212	0.0653774	0	0.056308	0.142089	0.648379	0.654578	0	0	0.0921583	0.127066	0.0475842	0.0796072
Gm9271	0	0.288865	0.168924	28.9862	39.2917	14.2371	94.0537	53.8524	54.4655	24.8627	22.0315	40.9181
Gm19951	0.0653774	0.361081	0.056308	0.639402	0.90773	0.545482	3.34413	1.06964	0.829424	0	0.0951683	0.238822
Gm12213	0	0	0	0	0	0	0	0	0	0	0	0
Gm12214	0.0653774	0	0.056308	0	0	0	0	0	0	0	0	0
Gm9273	0.0653774	0.0361081	0.056308	0.0710447	0	0	0	0	0	0.127066	0	0
Gm9274	0	0	0	0.0710447	0.129676	0.0545482	0	0.0411401	0.0460791	0	0	0.0796072
Gm12216	7.45303	5.30789	7.03849	0.568357	0.453865	0.490934	0	0	0.0460791	0	0	0.0796072
Kif11	49.8176	51.5263	54.7876	112.961	141.541	135.716	65.6286	49.4915	48.7978	6.86159	6.56662	7.96072
Gm9275	0	0	0	0	0.0648379	0	0	0	0	0	0	0
Gm12217	0	0	0.056308	0	0	0	0	0	0	0	0	0
Kif12	0	0	0	0.0710447	0	0.0545482	0	0	0	0	0	0
Gm12218	0	0	0	0	0	0	0	0	0	0	0	0
Gm12219	1.37293	1.94984	1.97078	9.94625	18.6085	13.8007	1.8114	0.617101	0.921583	0.0423555	0.0475842	0.238822
Kif14	47.464	46.11	52.7606	57.1199	86.364	78.9312	48.9079	32.295	33.4534	4.95559	5.56735	7.16465
Gm9278	0	0	0	0	0	0.0545482	0	0	0	0	0	0
Mlana	0.523019	0.288865	0.225232	0	0	0	0	0	0	0	0	0
Kif15	36.0883	37.5524	44.0328	96.6208	112.559	113.406	73.4315	46.2003	46.3556	10.8854	7.66105	14.4885
Gm9279	0	0	0	0.284179	0.518703	0.109096	0	0.0411401	0	0	0	0
Kif17	39.7495	39.9717	43.8076	272.385	687.346	230.357	748.946	543.419	552.535	387.298	496.826	642.749
Gm27901	0	0	0	0	0	0	0	0	0	0	0	0
Rps15a-ps1	0	0	0	0	0	0	0	0	0	0	0	0
Rps15a-ps2	0	0	0	0	0	0	0	0	0	0	0	0
Gm27903	0.523019	0.397189	0.337848	0.0710447	0.0648379	0.109096	0.139339	0	0	0.0423555	0	0
Rps15a-ps3	0	0	0.056308	0.142089	0	0	0	0.0822802	0	0	0.0951683	0.159214
Rps15a-ps4	0.130755	0.108324	0.225232	0.142089	0	0.109096	0	0.16456	0	0	0.0951683	0
Gm27905	0	0	0	0	0	0	0	0	0	0	0	0
Rps15a-ps5	0	0.0361081	0	0.142089	0	0	0	0	0	0	0	0
Gm22650	0	0	0	0	0	0	0	0	0	0	0	0
Panct2	0	0.0722162	0.337848	0	0.0648379	0	0	0	0	0	0	0
Rps15a-ps6	0.26151	0.216649	0.844619	0.355223	0.583541	0.381837	0.278678	0.24684	0.460791	0	0	0.159214
Gm22651	0	0	0	0	0	0	0	0	0	0	0	0
Gm27907	0	0	0	0	0	0	0	0	0	0	0	0
Rps15a-ps7	0.26151	0.0722162	0	0.142089	0.129676	0.327289	0	0.24684	0	0	0	0
Gm22652	0	0	0	0	0	0	0	0	0.230396	0	0	0
Car1	0	0	0	0	0.0648379	0	0	0	0	0	0	0
Rps15a-ps8	0	0	0	0	0	0	0	0	0	0	0	0
Car2	1.56906	2.56367	5.23664	23.6579	95.7655	7.80039	46.2605	33.7349	39.3516	41.2119	42.3499	106.116
4930412E21Rik	0	0	0	0.142089	0.0648379	0.0545482	0.696694	0.781662	0.414712	0.381199	0.428258	0.159214
Gm22654	0	0	0	0	0	0.0545482	0	0.0411401	0.230396	0.0423555	0	0.0796072
Car3	0	0	0	0	0	0	0	0	0	0	0	0
Mgam2-ps	0	0	0	0.0710447	0	0	0.278678	0.2057	0.0460791	0.0847109	0	0.0796072
Gm22655	0	0	0	0	0	0	0	0	0	0	0	0
Car4	0.26151	0.288865	0.168924	0.213134	0.0648379	0.109096	0.278678	0.329121	0.460791	0.0847109	0.0951683	0.477643
AC159200.1	0	0	0	0	0	0	0	0	0	0	0	0
Lhx1os	0.130755	0.18054	0.056308	0.0710447	0.129676	0	0	0.2057	0	0	0.0951683	0.0796072
Gm22656	0	0	0	0.0710447	0.0648379	0	0	0	0	0.0423555	0	0
Gm22657	0	0	0	0	0	0	0	0	0	0	0	0
Car6	0.653774	0.288865	0.112616	0	0	0.0545482	0	0	0.138237	0	0	0
Spocd1	28.7007	29.2476	21.6223	43.0531	96.5436	72.2218	24.245	17.4434	19.215	5.4215	7.04246	11.2246
Gm22658	0	0	0	0	0	0	0	0	0	0	0	0
Car7	2.0267	1.55265	2.1397	0.781491	3.04738	2.40012	0.139339	0.0411401	0.230396	0.0847109	0	0.238822
Gm22659	0	0	0	0	0	0	0	0	0	0	0	0
Car8	1.37293	2.02205	1.57662	0.994625	0.259351	0.490934	0.139339	0.411401	0.414712	0.338844	0.237921	0.398036
Car9	0	0.0722162	0	0.142089	0.0648379	0.272741	0	0.329121	0.138237	0.0423555	0	0.0796072
Rph3a	0.392265	0.216649	0.337848	0.994625	1.8803	1.30916	2.64744	2.09814	0.921583	1.69422	1.33236	2.30861
Gm30600	0	0	0	1.63403	2.399	2.61831	1.39339	0.452541	0.691187	0.169422	0.0951683	0.159214
Gm30606	0.0653774	0.252757	0	0.426268	0.0648379	0.218193	0.278678	0.411401	0.276475	0.0847109	0.237921	0.318429
Aldh16a1	94.7319	80.4488	72.8062	25.363	49.2119	53.5663	7.24562	6.50013	5.57557	1.39773	3.28331	4.13958
AC166114.1	0.392265	0.216649	0.056308	0	0	0.109096	0	0	0	0	0	0
Mfap1a	4.18416	3.82746	3.60371	16.7665	20.7481	24.2194	7.38496	4.68997	4.70007	1.27066	1.23719	0.398036
Psmc1	69.8231	73.9133	61.9951	111.469	135.187	137.189	72.3168	44.1433	52.8528	13.0878	16.5117	21.3347
Gm8031	0	0	0	0	0	0	0	0.12342	0	0	0	0
Mfap1b	4.96868	4.15243	4.72987	15.0615	23.4713	21.1101	11.5651	7.15837	6.81971	1.27066	2.18887	3.42311
Psmc2	40.534	41.4521	41.1611	285.955	475.456	389.092	466.228	319.206	344.073	166.753	168.21	242.006
Taco1	10.7219	8.77427	7.99573	8.09909	13.0972	21.8193	0.278678	0.863942	0.645108	0.677687	0.904099	0.398036
Gm8032	0	0	0	0	0.129676	0.0545482	0	0.0411401	0.138237	0	0.142753	0.0796072
Mtnr1a	0.26151	0.108324	0.450464	0.0710447	0.583541	0	1.95074	1.27534	0.737266	0.46591	0.666178	1.1145
Gm18711	0	0	0	0	0	0	0	0	0	0	0	0
Psmc3	174.1	161.692	142.347	1000.52	2009.84	1802.49	990.838	608.914	702.292	300.936	362.401	491.973
Mtnr1b	0	0	0	0	0	0	0	0	0	0	0	0
4931409K22Rik	1.17679	2.16649	2.75909	139.319	245.93	89.3499	394.189	278.107	300.528	169.422	206.182	171.792
Psmc4	60.801	62.6837	53.943	65.0059	131.167	146.789	34.8347	25.836	25.4818	12.029	9.13616	20.7775
Gm8034	0.719152	0.361081	0.788311	0.0710447	0.324189	0.60003	0.975372	0.2057	0.138237	0	0	0
Mapkbp1	92.1168	86.7316	98.1448	635.921	1323.66	1308.12	369.108	222.115	225.788	68.9123	76.8484	155.393
Psmc5	81.7218	74.3105	65.0357	121.202	234.778	228.83	106.734	71.666	80.0855	30.7501	40.3038	50.3118
Gm8035	0	0	0	0	0	0	0	0	0	0	0	0
Gm18714	0	0	0	0	0	0	0	0	0.0460791	0	0	0
Psmc6	20.0055	24.7702	22.5795	23.0185	27.9451	25.2558	22.7122	13.1237	14.5149	6.60745	3.75915	7.88111
Clasp1	100.485	97.4196	94.1469	125.181	220.449	170.299	142.404	85.2011	83.4954	48.5817	39.1142	92.0259
Gm8036	0	0	0	0	0	0	0	0	0	0	0.0475842	0
Kif1a	1.50368	1.22768	1.4077	6.89133	12.0598	2.23648	17.9747	8.22802	9.07759	9.78411	8.7079	20.5387
Gm13460	0	0	0	0	0	0	0	0	0	0	0	0
Gm18715	0	0	0	0	0	0	0	0	0	0	0	0
Clasp2	95.7126	83.2292	91.8383	60.9563	104.454	115.588	22.5729	15.0161	14.5149	4.53204	3.09297	5.25408
Kif1b	127.421	130.856	142.515	151.751	257.73	204.556	164.002	123.914	140.449	59.34	56.6727	82.2343
Gm13461	0	0.0722162	0.112616	1.42089	0.778054	0.490934	1.25405	0.781662	0.322554	0.46591	0.428258	0.557251
Gm18716	0	0	0	0	0	0	0	0	0	0	0	0
Gm8038	0	0	0	0	0.194514	0	0	0	0	0	0	0
Kif1c	241.112	205.708	189.927	18.7558	49.0174	48.7661	0.836033	0.370261	1.1059	0.338844	0.475842	1.03489
Gm13462	0	0	0	0	0	0	0.139339	0	0.138237	0	0	0
Gm18717	0	0	0	0	0	0	0	0	0	0	0	0
Gm8039	0	0	0	0	0	0	0	0	0	0	0	0
Gm13463	0	0	0	0	0	0	0	0	0	0	0	0
AC113060.1	0	0	0	0	0	0	0	0	0	0	0	0
Gm13464	0.130755	0.0722162	0	0	0	0	0	0	0	0	0	0
Gm18719	0	0	0	0	0	0	0	0	0	0	0	0
Map3k1	110.619	101.933	90.7684	12.8591	26.5187	22.9102	4.3195	3.49691	3.17946	1.65186	1.37994	1.75136
Gm13465	0	0	0.056308	0.568357	0.583541	0.327289	0.139339	0.16456	0.184317	0.0423555	0.0951683	0.0796072
Map3k2	43.3452	40.6938	40.2039	17.1928	26	29.456	4.59818	3.16779	3.54809	0.381199	0.618594	0.875679
Gm13466	0	0	0.056308	0	0	0	0	0	0	0	0	0
Map3k3	63.4815	56.5814	57.772	34.4567	74.4987	82.8041	13.2372	8.47486	8.89327	2.11777	2.9978	6.20936
Gm13467	0	0	0	0.142089	0	0.0545482	0	0	0	0	0	0
Map3k4	197.571	174.402	158.451	47.742	105.037	126.115	9.89306	7.56978	8.24816	4.06612	3.80673	4.61722
Map3k5	64.7237	57.5202	54.2246	6.89133	9.53116	9.87322	7.94231	3.94945	5.20694	2.41426	1.23719	1.35332
Gm13469	0	0	0	0	0	0	0	0	0	0	0	0
Map3k6	8.76058	10.1103	6.25018	17.9033	44.6084	41.6203	18.8107	10.6964	12.7639	5.29443	7.89897	9.07522
Map3k7	50.2099	49.3237	51.8596	40.5665	53.1022	50.8934	53.5061	37.4786	39.5359	13.8502	14.4656	23.4841
Map3k8	3.59576	4.04411	2.98432	0.213134	0.389027	0.109096	0	0	0	0.0423555	0	0
Gm21411	0	0.144432	0.225232	0	0	0.163645	0	0.370261	0.230396	0	0.0951683	0
Map3k9	147.557	108.433	124.328	26.7838	60.2344	44.8386	25.499	16.6206	17.5101	9.6994	8.99341	15.4438
Btc	0.0653774	0	0.056308	0	0	0.0545482	0	0	0	0	0.0475842	0
Gm21412	0	0	0	0	0	0	0	0	0	0	0	0
Btd	6.86463	6.10227	6.19388	1.13671	1.23192	3.0547	0.139339	0.0411401	0.230396	0.0847109	0.142753	0
Mgat5b	14.2523	12.3851	19.9893	11.2251	28.6583	33.6017	1.95074	1.8513	1.05982	0.46591	0.475842	0.955287
Gm21413	0	0	0	0	0	0	0	0	0	0	0	0
Gm17150	0	0	0	0	0	0	0	0	0	0	0.0951683	0
CT010565.1	0	0	0	0.0710447	0.0648379	0	0	0	0	0.0423555	0	0
Gm17151	0	0	0	0	0.0648379	0.0545482	0	0	0	0	0	0
CT010565.2	0	0	0	0	0	0	0	0	0	0	0	0
Gm17152	0	0	0	0	0	0	0	0	0	0	0	0
Arhgdia	366.31	312.768	282.61	102.589	335.277	376.328	41.941	31.3076	30.0897	16.4763	25.1244	26.748
CT010565.3	0	0	0	0	0	0	0	0	0	0	0	0
Alox12b	6.47237	4.83849	4.56094	0.355223	1.81546	0.981867	0	0.0411401	0.0921583	0.0423555	0.0475842	0.0796072
Gm17153	0	0	0	0	0	0	0	0	0	0	0	0
Arhgdib	0.196132	0.686054	0.168924	0.142089	0.778054	0.272741	0.139339	0.24684	0.0921583	0	0.0951683	0.0796072
Gm17154	0	0	0	0	0	0.0545482	0	0.0411401	0	0	0	0
Gm17155	0	0	0	0	0.129676	0	0	0	0	0	0	0
Carf	7.25689	8.12432	9.06558	92.216	108.603	95.7866	56.4322	36.2856	39.8124	12.3254	9.89751	15.0458
Gm21419	0	0	0	0	0	0	0.139339	0.0411401	0	0	0.0475842	0
Alox12e	0.196132	0.324973	0.056308	0.142089	0	0	0	0	0	0	0	0
Btk	0.130755	0.216649	0.168924	0.213134	0.129676	0.109096	0.139339	0.287981	0.691187	0.338844	0.190337	0
Gm17157	0	0	0	0	0	0	0	0	0	0	0	0
Gm17158	0	0	0	0	0	0.0545482	0	0	0.0921583	0	0.0475842	0
Arhgdig	23.2744	19.4262	17.1739	4.68895	8.68827	7.63674	1.11471	1.15192	1.15198	0.423555	0.0951683	0.398036
Btn1a1	0.457642	0.0722162	0.619388	0.213134	0	0	0	0	0.0460791	0	0	0
Gm17159	0	0	0	0	0.129676	0	0	0	0	0	0	0
Slc48a1	2.81123	3.35805	2.1397	0.710447	0.713216	1.25461	0	0.0411401	0	0	0	0
Rps6kl1	2.54972	2.38313	1.74555	0.213134	0.453865	0.490934	0	0	0	0	0	0
Gm25100	0	0	0	0	0	0	0	0	0	0	0	0
Gm25101	0	0	0	0	0	0	0	0	0	0	0	0
Gm25102	0	0	0	0	0	0	0	0	0	0	0	0
Gm25103	0	0	0	0	0	0	0	0	0	0	0	0
Gm25104	0	0	0	0	0	0	0	0	0	0	0	0
A630001G21Rik	0	0.216649	0.056308	0	0	0.272741	0	0.0411401	0.0921583	0	0.0475842	0.0796072
Gm25105	0	0	0	0	0	0	0	0	0	0	0	0
Tram1	32.1003	35.1693	27.8724	329.647	462.553	467.751	315.463	234.375	230.995	86.1934	77.0864	111.928
Gm25106	0	0	0	0	0	0	0	0	0	0	0	0
Particl	4.96868	3.71913	2.87171	35.025	119.95	109.805	23.5483	14.9338	15.9895	4.74381	8.85066	8.75679
Cars	33.8001	30.5113	35.0235	70.7605	127.601	131.897	52.9487	32.2538	37.0476	13.342	11.9436	23.0065
Tram2	40.5994	40.1161	40.598	75.0232	170.653	132.334	95.7258	58.7069	58.8891	20.8389	23.1259	33.435
1700034I23Rik	0.392265	1.11935	1.74555	17.477	16.8578	7.52765	57.8256	47.5991	45.8027	28.8441	24.0776	37.8134
Gm25107	0	0	0	0	0	0	0	0	0	0	0	0
Gm25108	0	0.108324	0.112616	0	0	0	0	0	0	0	0	0
Gm25109	0	0.0722162	0.112616	0.0710447	0.389027	0.163645	0.278678	0	0.0921583	0	0	0
Dapp1	0.392265	0.397189	0.056308	57.9014	84.354	62.9486	45.5638	29.1272	32.1632	8.34403	7.23279	12.5779
Hmgcs1	65.7697	63.7308	47.4676	40.4955	59.586	54.9846	47.2359	40.1527	42.2546	18.5517	21.8411	25.8723
Dguok	16.1482	12.4212	10.3607	3.55223	8.10473	8.23677	0.557355	0.12342	0.184317	0	0.285505	0.0796072
Hmgcs2	0.457642	0.794378	0.732003	0.142089	0.518703	0.109096	0	0	0.0460791	0	0	0.0796072
Cep350	138.469	141.616	147.921	886.353	1276.33	1115.56	938.308	630.225	706.577	258.665	243.869	364.601
Gm12220	0	0	0	0	0	0	0	0	0	0	0	0
Gm9280	0	0	0	0	0	0.109096	0	0	0	0	0	0
Rps19bp1	16.3444	15.7431	13.6265	26.8549	75.99	84.6042	6.13091	4.31971	4.00888	0.381199	0.999268	1.67175
1700020I14Rik	30.9889	36.9386	33.6159	38.5773	48.8877	52.4208	36.7854	21.0226	23.9611	8.59816	10.3733	10.3489
Gm12221	0.0653774	0	0	1.42089	2.00997	1.4728	4.59818	1.72788	3.54809	0.635332	0.761347	2.70665
4930471E19Rik	0.130755	0.288865	0.112616	0.497313	0.453865	0.490934	0	0.16456	0.322554	0.169422	0.0951683	0
Gm12222	0	0	0	0.426268	0	0.109096	0.139339	0.24684	0.230396	0.169422	0.285505	0.238822
Gm12223	0	0	0	0.852536	0.90773	0.327289	4.18016	2.50954	1.88924	1.27066	0.57101	2.229
Gm12224	0	0	0	0.142089	0.972568	0.872771	0	0	0.0921583	0.127066	0.761347	0
Gm19963	0	0.0361081	0	0.355223	0.0648379	0.272741	0.836033	0.617101	0.875503	0.847109	0.713763	0.557251
Gm12225	0	0	0	0.0710447	0	0	0.139339	0	0.0921583	0	0	0
Gm12226	0.130755	0.18054	0.112616	0.426268	0.713216	0.709126	0.696694	0.329121	0.599029	0.550621	0.380673	0.159214
Gm9285	0	0	0	0	0	0	0	0	0	0	0	0
Gm19965	0	0	0	0	0	0	0	0	0	0	0	0
Gm12227	0.0653774	0	0.056308	0	0	0	0	0.0822802	0	0	0	0
Kif22	44.1951	42.6798	36.4312	52.9283	86.7531	61.8031	63.5385	40.5641	43.8213	13.0878	13.2284	24.3598
Gm9286	0	0	0	0	0	0	0	0	0	0	0	0
Kif23	75.0533	67.9193	79.3942	82.8381	129.611	95.0775	130.56	84.4606	91.2828	21.4742	26.552	39.724
Gm9287	0	0	0	0	0	0	0.139339	0.0411401	0	0	0	0
Gm12229	0.457642	0.288865	0.506772	0	0	0.0545482	0	0	0	0	0	0
Gm19967	1.37293	1.26378	1.29508	0.0710447	0.453865	0.163645	0	0	0	0	0	0
Awat1	0	0.0361081	0	0.0710447	0.0648379	0	0	0.0411401	0	0.0423555	0	0
Kif24	52.9557	54.8121	59.9117	170.507	291.576	316.816	79.5625	47.9693	49.6733	19.1023	17.3206	28.1013
Awat2	0.0653774	0.0361081	0.056308	0.355223	0.648379	0.163645	2.64744	1.60446	1.01374	1.01653	0.428258	0.796072
Gm9289	0	0	0	0	0	0	0	0	0	0	0	0
Angptl1	0	0.0722162	0.112616	0.0710447	0.129676	0.109096	0	0	0	0	0	0
Kif27	42.1031	36.7219	40.8796	296.114	447.381	318.289	566.83	403.378	429.457	230.837	216.27	327.504
Angptl2	0	0.144432	0.225232	0.568357	0	0.436385	0.557355	0.2057	0.138237	0.296488	0.333089	0.0796072
Kif28	0	0.108324	0.056308	0.355223	0.713216	0.654578	0.836033	0.287981	0.414712	0.0847109	0.142753	0.238822
Angptl3	0	0	0.225232	0.0710447	0	0	0	0.0822802	0.0460791	0	0	0
Lmntd1	0.784529	2.45535	2.30863	26.7128	37.4114	17.2918	80.1198	55.8271	58.244	32.8678	36.8301	42.1918
Gm27910	0	0	0	0	0	0	0	0	0	0	0	0
Angptl4	2.35359	3.71913	3.82894	0.355223	1.55611	1.4728	0.418016	0.534821	0.737266	0.46591	0.237921	0.636858
Lmntd2	16.6059	19.4984	18.4127	134.274	222.848	127.37	298.185	216.726	218.369	144.39	124.433	218.203
Ighv2-9-1	0	0	0	0	0	0	0	0	0	0	0	0
Angptl6	10.1335	8.59373	6.58803	0.710447	1.8803	2.83651	0.139339	0	0.276475	0.0423555	0	0
Rad51ap1	19.0902	20.2928	20.4398	56.3384	79.6857	86.568	36.6461	23.491	25.6661	4.78617	4.61566	7.48308
Gm27913	0	0	0.056308	0.0710447	0.194514	0	0	0	0.0921583	0	0.0475842	0
Angptl7	0.130755	0.144432	0.112616	0	0	0.0545482	0	0	0	0	0	0
Rad51ap2	0.326887	0.686054	1.18247	1.49194	2.98254	1.80009	0.836033	0.617101	0.322554	0.0847109	0	0
Angptl8	0	0	0	0	0	0	0	0	0	0	0	0
Gm22660	0	0	0	0	0	0	0	0.12342	0	0	0	0
Gm22661	0	0.0722162	0.168924	0.710447	1.81546	1.09096	0	0.12342	0.0921583	0.0423555	0	0
Gm22662	0	0	0.056308	0	0	0	0	0	0	0	0	0
Gm22663	0	0	0	0	0	0	0	0	0	0	0	0
Gm27919	0	0	0	0	0	0	0	0	0	0	0	0
Gm22664	0	0	0	0	0	0	0	0	0	0	0	0
Lce6a	0	0	0	0.639402	0.518703	0.327289	1.11471	0.534821	0.276475	0.0423555	0	0.159214
Btf3l4	17.7173	11.8073	13.6265	47.5999	158.399	159.281	36.2281	22.2979	27.1867	8.76758	19.6998	18.2301
Gm22665	0	0.0722162	0	0	0	0	0	0.0411401	0	0	0.285505	0
Gm22666	0	0	0	0	0	0	0	0	0	0	0	0
AC144852.1	0.392265	0.433297	0.168924	3.62328	7.39152	6.38214	2.5081	0.740521	1.47453	0.592977	1.76061	1.1145
Dbpht2	0.457642	0.649946	0.788311	2.98388	3.24189	3.21834	2.78678	2.83867	2.67259	0.381199	0.475842	0.0796072
Gm22667	0.719152	0.505513	0.28154	0.213134	0.583541	0.490934	0.418016	0	0.0921583	0.0423555	0	0.0796072
Gm22668	0	0	0	0	0	0	0	0	0	0	0	0
Snhg10	2.28821	1.55265	1.12616	4.33373	8.5586	8.34587	2.78678	2.55069	2.44219	1.18595	1.23719	2.46782
Gm22669	0	0	0.056308	0	0	0	0	0	0	0	0	0
Pmvk	5.4917	2.92476	3.60371	8.09909	14.0698	11.5642	7.5243	3.62033	4.37752	3.30373	2.52196	5.65211
Snhg11	29.3545	31.739	36.6002	3.83641	5.25187	4.5275	0.278678	0.2057	0.0460791	0.211777	0.142753	0.0796072
4930480M12Rik	0	0	0	0	0	0	0	0	0	0	0	0
Snhg12	9.5451	7.18551	7.26373	4.04955	10.3092	15.9826	0.418016	0.658241	0.921583	0.0847109	0	0
Snhg14	0.784529	0.722162	0.337848	0.639402	1.16708	0.436385	1.11471	0.781662	1.05982	0.46591	0.380673	0.955287
Snhg15	5.68784	6.93275	5.57449	1.06567	5.57606	6.21849	0.696694	0.2057	0.276475	0.0423555	0.0475842	0
Coq10a	7.5184	4.98292	6.19388	2.6997	4.73316	2.56376	4.59818	3.78489	2.76475	1.39773	1.61786	2.86586
Ilkap	44.0644	34.2305	37.8389	8.24118	14.4588	15.1098	3.76215	3.53805	3.0873	1.5248	1.66545	2.06979
Gm30613	0.0653774	0.0361081	0	0.923581	0.453865	0.763674	0.418016	0.0411401	0.414712	0.169422	0	0
Coq10b	18.3057	16.9708	13.0634	16.6955	35.207	25.0922	29.9578	18.4308	18.9385	9.91118	13.7994	19.2649
Snhg17	37.2651	38.9606	41.5553	17.7612	33.5212	36.7109	13.6552	7.81662	6.72755	4.87088	5.18667	4.53761
Snhg18	1.17679	1.40822	1.23878	0	0.259351	0.327289	0	0	0.0460791	0	0	0
Bcl2l1	94.7973	92.9783	91.1626	366.662	1111.13	1136.67	220.852	144.649	153.121	59.9753	91.0285	118.376
Bcl2l2	25.2357	18.9206	18.1312	5.61253	14.005	17.2918	1.25405	0.329121	0.737266	0.169422	0.713763	0.159214
Ffar1	0	0.0722162	0	4.83104	20.813	23.2921	3.76215	1.11078	1.1059	0.127066	0.333089	0.238822
Ffar2	0	0	0	0	0	0	0	0	0	0	0	0
Gm30619	0	0.0361081	0	0	0	0	0	0	0	0	0	0
Ffar3	0	0	0	0	0.0648379	0.109096	0	0	0	0	0	0
Ffar4	0.784529	0.686054	0.168924	0.142089	0.129676	0.109096	0.139339	0.0822802	0	0.0423555	0.142753	0.0796072
Spdef	0.0653774	0.108324	0.168924	0.213134	0.0648379	0.0545482	0.696694	0.329121	0.921583	0.338844	0.190337	0.557251
Spsb1	14.5792	12.9628	14.6401	32.8226	89.0872	27.4377	104.086	68.1691	67.8746	57.0105	61.3836	68.0642
Spsb2	0.588397	1.04713	0.675695	50.939	109.317	87.0043	76.915	54.5929	57.092	33.1643	45.2525	52.1427
4933412L11Rik	0.130755	1.29989	0.506772	125.749	235.361	219.884	17.9747	7.07609	6.77363	0.804754	1.1896	2.94547
Spsb3	49.2292	48.2404	41.4427	243.683	505.541	453.95	220.434	142.838	148.513	56.4598	76.325	125.461
Cpox	20.3978	18.054	14.809	0.639402	3.56608	4.5275	0.278678	0	0	0	0.0951683	0
Spsb4	1.83057	1.336	1.29508	2.41552	4.01995	4.4184	1.53273	0.370261	0.737266	0.0847109	0.237921	0.636858
Gm34302	0	0	0	0	0	0	0	0	0	0	0	0
Toporsl	0.588397	1.08324	0.225232	224.43	187.446	152.899	392.378	272.183	297.625	102.034	77.6574	115.51
Psmd1	106.565	91.9673	90.3743	134.274	221.616	230.248	77.6117	49.5738	53.7283	13.1726	17.4158	23.8822
Gm8041	0	0	0	0	0	0	0	0	0	0	0	0
Scara3	0.26151	0.288865	0.957235	0.0710447	0	0	0.139339	0.0822802	0.0921583	0	0.0475842	0.0796072
Psmd2	324.534	351.765	271.967	728.776	1096.41	1106.13	602.501	433.616	463.694	187.465	196.951	276.954
Gm34304	0	0	0.056308	0	0.0648379	0.0545482	0	0.0411401	0	0	0.0475842	0
Psmd3	200.709	150.607	141.727	204.111	538.025	504.734	144.076	80.5523	83.265	34.3503	42.5402	66.3924
Gm8043	0	0	0	0	0	0	0	0	0.0460791	0	0	0
9-qC-31469.1	5.88397	20.8705	7.20742	2034.86	3246.69	3018.31	126.798	28.5101	28.0622	2.92253	4.23499	5.57251
Scara5	0.784529	1.29989	1.74555	2.62865	4.2793	1.4728	10.3111	3.94945	3.3177	3.38844	4.18741	7.08504
Psmd4	116.176	93.8449	82.4912	191.75	411.591	403.929	134.601	77.3022	91.0063	44.9815	53.8653	75.5473
Psmd5	44.9143	51.4901	42.1747	20.603	30.0199	37.9655	12.2618	6.17101	5.71381	2.83782	1.28477	3.74154
Gm34307	0	0	0	2.91283	4.73316	1.30916	8.77834	8.9274	7.97169	3.81199	3.85432	5.01525
Psmd6	39.8802	32.6417	30.5752	83.4775	172.923	171.609	54.3421	38.5071	43.9134	16.6033	21.7936	26.1112
Gm8046	0	0	0	0.0710447	0.129676	0	0.139339	0.24684	0.0921583	0.211777	0.0951683	0.159214
Kif2a	47.3986	49.2514	49.4384	412.343	489.526	454.932	523.635	357.219	380.245	125.88	136.757	169.006
Gm13470	0.0653774	0.144432	0	0	0	0	0	0	0	0	0	0
Psmd7	33.7348	32.6778	26.521	109.835	219.995	198.501	85.8327	52.289	60.7784	14.8668	30.8821	28.4994
Gm8047	0	0	0	0	0	0	0	0	0	0	0	0
Kif2b	4.57642	6.78832	14.3585	231.179	333.072	121.424	835.475	625.494	614.65	424.063	416.124	567.281
Gm13471	0	0	0	0	0	0	0	0	0	0	0	0
Gm18726	0	0.0361081	0	0.142089	0.259351	0	0	0	0	0	0	0
Psmd8	60.9318	67.7027	54.9003	495.395	1002.72	949.029	486.571	337.431	341.999	148.71	149.462	257.927
Gm8048	0	0	0	0	0	0	0	0	0	0	0	0
Kif2c	69.4308	58.459	67.2317	182.514	313.686	205.21	222.245	161.722	171.23	104.237	104.257	195.356
Gm13472	0	0	0	0	0	0	0	0	0	0	0	0
Gm18727	0	0	0	0	0	0	0	0	0	0	0	0
Psmd9	34.5193	30.8363	32.7149	58.3277	133.566	121.752	52.9487	33.1178	38.3378	17.2387	21.0798	31.5245
Gm8049	0	0	0	0	0	0	0	0	0	0	0	0
Gm13473	0	0.0361081	0.056308	0	0.0648379	0	0	0	0.0460791	0	0	0
Gm18728	0	0	0	0	0	0	0	0	0	0	0	0
Gm13474	0	0.216649	0.056308	0	0.0648379	0	0	0	0.0460791	0.0423555	0	0
Gm18729	0.0653774	0	0	0	0	0	0	0	0	0	0	0
Gm13475	0	0	0	0	0	0	0	0	0	0	0	0
Phtf1	40.3379	36.6858	41.8368	220.096	359.202	370.873	174.87	125.642	128.607	45.998	51.2957	62.4121
Gm13477	0	0	0.112616	0	0	0.0545482	0	0	0	0	0	0
Phtf2	34.7154	34.6999	38.4583	11.0119	9.72568	10.146	1.39339	0.781662	0.875503	0.550621	0.237921	0.557251
Gm13478	0	0	0	0	0	0	0	0	0	0	0	0
Glyr1	159.586	162.486	147.133	238.781	425.92	435.676	141.568	79.3181	84.7856	19.9918	23.2211	38.1319
Gm13479	0	0	0	0	0	0	0	0	0	0	0	0
Tnmd	0	0	0	0	0	0	0	0	0	0	0	0
Rsph3a	8.43369	7.07719	5.57449	365.951	1101.66	1001.83	273.94	146.747	168.051	58.8317	91.8375	127.451
Gm17160	0	0	0.168924	0.213134	0.0648379	0.109096	0.278678	0.411401	0.460791	0.211777	0.333089	0.636858
Alg1	48.0524	40.0078	48.819	11.7934	24.1197	29.0196	0.418016	0.287981	0.0921583	0.211777	0.0475842	0.318429
Rsph3b	6.34161	5.8134	6.81326	164.539	473.965	429.403	113.979	62.7798	70.2707	26.9804	41.541	59.4666
Gm17161	0	0	0.056308	0	0.0648379	0.0545482	0	0	0	0	0	0
Alg2	21.0515	20.5455	20.2146	10.7277	16.7282	23.2921	1.25405	1.27534	1.42845	0.296488	0.0475842	0.716465
Gm21425	0	0	0	0	0	0	0	0	0	0	0	0
Gm17162	0	0	0	0	0	0	0	0	0	0	0	0
Calm1	65.9004	73.1189	68.9772	1300.12	1966.6	2110.36	1103.84	684.694	743.855	207.923	216.032	320.339
Gm6702	0	0	0	0	0	0	0	0	0	0	0	0
Alg3	10.3296	14.1183	12.7819	29.9098	68.1446	64.4214	15.0486	10.2439	10.5982	4.15084	3.9019	8.11994
Gm17163	0	0	0.056308	0.0710447	0.324189	0.490934	0	0	0	0	0.666178	0.159214
Calm2	69.1039	84.2402	64.9794	597.202	766.059	908.064	197.443	103.55	123.63	18.1281	17.4158	24.121
2310034O05Rik	0	0.0361081	0	0	0.129676	0	0	0.0411401	0.0460791	0	0	0
Gm21427	0	0	0	0	0	0	0	0	0	0	0	0
5330416C01Rik	0.130755	0	0	0.639402	0.778054	0.981867	0.696694	0.370261	0.368633	0.423555	0.475842	0.0796072
Gm17164	0.0653774	0	0	0	0.129676	0	0	0	0	0	0	0
Calm3	158.671	138.98	114.868	919.105	2349.59	2561.09	641.795	355.08	397.939	169.634	273.704	306.169
Gm6704	0	0	0	0.0710447	0.324189	0.163645	0	0	0	0	0	0
Alg5	5.94935	5.70508	7.82681	2.84179	6.02992	6.05485	0.836033	0.740521	0.460791	0.254133	0.333089	0.238822
Gm21428	0	0	0	0	0	0	0	0	0	0	0	0
Gm17165	0	0	0	0.284179	0.129676	0	0	0.2057	0.0921583	0	0	0
Calm4	0	0	0	0.142089	0.129676	0.0545482	0.139339	0.370261	0.50687	0.211777	0.0475842	0
Alg6	6.21086	8.30486	8.84035	8.24118	9.92019	11.0187	0.557355	0.12342	0.368633	0	0.0475842	0.0796072
Gm17166	0	0	0	0	0	0.109096	0	0	0	0	0	0
Calm5	0	0	0	0	0	0	0	0	0.0460791	0	0	0
Gm6706	0	0	0	0	0	0	0	0	0	0	0	0
Gm17167	0.130755	0.108324	0.168924	0.142089	0.259351	0	0.278678	0	0.0921583	0	0	0
Gm17168	0	0.0361081	0.225232	0.710447	0.324189	0.60003	0.975372	0.905082	0.368633	0.762398	0.666178	0.796072
Ighg1	0	0	0	0.0710447	0.129676	0.0545482	0.278678	0.0411401	0.0921583	0	0.0475842	0.0796072
Alg8	11.1795	11.8796	10.9237	52.7152	80.5286	74.0219	41.1049	30.1968	27.6936	6.60745	5.32943	12.8168
Dlx6os1	0	0.108324	0	1.2788	1.68578	0.981867	5.85223	6.12987	4.4236	2.11777	1.95095	2.46782
Hotairm1	0.784529	0.541621	1.74555	0.213134	0.648379	0.218193	0.139339	0.0411401	0	0.0423555	0.190337	0
Tsg101	34.9769	29.7892	30.1248	46.6053	86.4937	110.46	32.3266	15.7978	18.9846	7.75105	9.70717	8.8364
Gm17169	0	0	0	0	0	0	0	0	0	0	0	0
Alg9	19.1556	18.9568	18.6942	116.513	182.194	156.935	101.439	78.1662	75.1551	22.7449	22.9356	41.953
Dlx6os2	0	0.0361081	0	0.142089	0	0	0	0	0.138237	0.0423555	0.190337	0
Ighg3	0	0	0	0.639402	1.03741	0.981867	0.557355	0.287981	0.368633	0	0.0475842	0
Ltc4s	0.326887	0.902702	0.450464	0.426268	1.36159	0.109096	0.975372	0.2057	0.414712	0.296488	0.190337	0.875679
Cask	16.9328	15.4543	16.6672	1.56298	3.11222	3.10925	0	0.0411401	0.138237	0.0423555	0.190337	0
Lce1a1	0	0	0	0	0	0.0545482	0	0	0	0	0	0
Lce1a2	0	0	0	0	0	0	0	0	0	0	0.0475842	0
4930405J17Rik	0	0	0	1.49194	0.518703	0.436385	2.78678	2.34498	3.3177	1.77893	1.23719	1.59214
Gm25110	0.0653774	0.0722162	0.056308	0.426268	0.389027	0.109096	0.418016	0.24684	0.276475	0.0847109	0	0
Gm25111	0	0	0	0	0	0	0	0	0	0	0	0
Gm25112	0	0	0	0	0	0	0	0	0	0	0	0
4930431P03Rik	0	0.18054	0	19.111	16.7282	6.98217	57.9649	42.6623	42.485	13.2149	12.0864	19.1057
Gm25113	0	0	0	0	0	0	0	0	0	0	0	0
Eif1	133.762	89.7286	85.1939	192.176	661.346	613.667	203.017	152.712	166.668	101.187	203.375	185.644
Gm31861	0	0	0	0.0710447	0	0.0545482	0	0	0.0460791	0	0	0
Gm25115	0	0	0	0	0	0	0	0	0	0	0	0
Casr	0.392265	0.18054	0.056308	5.61253	9.53116	13.4189	10.5897	7.36407	5.75989	1.99071	1.23719	3.18429
Gm25116	0	0.0361081	0.056308	0.142089	0.0648379	0.109096	0.278678	0.0411401	0.0460791	0	0	0
Gm25117	1.24217	1.37211	1.97078	0.781491	1.10224	0.490934	0	0	0.184317	0.127066	0.0475842	0
Cast	7.77991	7.72713	9.96651	101.523	105.815	50.5116	356.011	261.034	276.06	163.534	181.962	180.549
Eif5	141.608	121.468	140.601	454.757	754.129	857.006	506.079	352.365	394.714	131.09	158.884	177.444
Eif6	101.923	87.8871	76.6351	75.9468	161.9	167.954	33.9987	18.6776	21.9797	5.50621	7.70864	15.7622
Gm25119	0	0	0	0	0	0	0	0	0	0	0	0
Cox20-ps	0	0	0	0	0	0	0	0	0	0	0	0
CT030649.1	0	0	0	0.0710447	0	0.0545482	0	0.0822802	0.0460791	0.0423555	0	0.0796072
Igkv13-57-1	0	0	0	0	0	0	0	0	0	0	0	0
Igkv13-57-2	0	0	0	0	0	0	0	0	0	0	0	0
4930422M22Rik	0	0.216649	0.450464	11.7934	12.384	4.58205	40.2689	28.3867	32.1172	17.874	12.8477	17.434
Duoxa1	0	0	0.225232	0	0	0	0	0	0	0	0	0.0796072
Duoxa2	0.196132	0.361081	0.056308	0.0710447	0.778054	0.272741	0	0.0411401	0.0460791	0	0	0.159214
Gm12230	0	0	0	0	0	0	0	0	0	0	0	0
Gm12231	0	0.0361081	0	0.142089	0	0.218193	0	0.0822802	0	0.0847109	0.0951683	0
Gm9290	0	0	0	0	0	0	0	0	0	0	0	0
Gm9292	0	0	0.056308	0	0	0	0	0	0	0	0	0
Gm19972	10.1335	7.47438	14.1333	0.568357	1.49127	3.10925	0	0	0	0	0	0
Gm9293	0	0	0	0	0	0	0	0	0	0	0	0
Tarm1	0	0	0.056308	0.0710447	0.518703	0	0.278678	0.12342	0.184317	0.254133	0.190337	0.0796072
Olfr783-ps1	0	0	0	0	0	0	0	0	0	0	0	0
Gm12235	0	0	0	0.0710447	0	0	0	0	0	0	0	0
Gm9294	0	0	0	0	0	0	0	0	0	0	0	0
Gm12236	0	0	0	0	0	0.0545482	0.139339	0.0411401	0	0	0.0475842	0
Tiaf2	0	0.216649	0.225232	0	0.0648379	0.0545482	0	0	0	0	0	0
Gm12237	0	0	0	0	0	0	0	0	0	0	0	0
Nexmif	11.3103	12.7101	12.7256	1.13671	1.42643	1.52735	0.278678	0.24684	0.414712	0.169422	0.0951683	0.0796072
Gm12238	0	0	0.056308	0.0710447	0	0	0.139339	0	0.0460791	0	0	0
Gm12239	0	0	0	0	0	0.109096	0	0.0822802	0.0921583	0	0	0
Tspan1	0.196132	0	0.112616	0.781491	1.23192	0.163645	2.22942	1.60446	0.414712	0.296488	0.380673	0.238822
Gm9298	0	0	0	0	0	0	0	0	0	0	0	0
Tspan2	0.392265	0.469405	0.506772	0.213134	0	0.0545482	0	0	0	0	0	0
Gm9299	0	0	0	0	0	0	0	0	0	0	0	0
Tspan3	65.0505	53.6566	56.0264	87.8112	195.81	208.538	51.2767	37.0672	37.877	11.3936	15.56	22.0512
Cryga	0.0653774	0.288865	0	0	0	0.0545482	0	0.0411401	0.0460791	0	0	0
Tspan4	22.4898	22.4592	17.5681	1.91821	5.64089	5.94575	0	0.24684	0.0460791	0	0	0
Crygb	0	0.0361081	0	0	0	0	0	0	0	0	0	0
Tspan5	8.30293	9.85751	8.33358	71.1868	143.292	123.443	36.5068	25.7948	27.4632	3.60021	5.85285	6.6074
Crygc	0	0	0	0	0	0	0	0	0	0	0	0
Gm27920	0.653774	0.469405	0.28154	1.77612	9.98503	7.14581	1.67207	1.15192	1.79709	1.05889	2.66471	2.229
Tspan6	0.849907	1.37211	3.32217	10.7988	16.015	2.78196	33.9987	29.1272	26.6798	20.373	20.0329	27.2257
Crygd	0	0	0	0.142089	0	0	0	0	0	0	0	0
Gm27921	0	0	0	0	0	0	0	0	0	0	0	0
Gm128	13.4024	18.6679	25.226	1021.34	3288.32	2430.83	1238.3	797.295	802.606	418.218	798.415	763.354
Tspan7	1.17679	1.04713	1.57662	0.0710447	0	0	0	0	0	0	0	0
Cryge	0	0	0	0	0.0648379	0	0.139339	0	0	0.0423555	0	0
Tspan8	0.980661	0.57773	0.56308	0.142089	0.324189	0.654578	0.139339	0.2057	0.138237	0	0.0951683	0
Crygf	0	0	0.056308	0.0710447	0	0	0	0	0	0	0	0
Lpxn	1.69981	1.94984	1.80185	131.859	217.985	221.084	71.2021	41.6338	40.1349	6.81923	6.18594	14.8866
Tspan9	37.7882	32.389	31.5325	3.9785	6.54862	5.94575	0	0.370261	0.230396	0.0847109	0.190337	0.318429
Gm27924	0	0	0	0	0	0	0	0	0	0	0	0
1700014L14Rik	0	0	0	0	0.194514	0	0.418016	0.24684	0.184317	0.381199	0.237921	0.318429
Gm22670	0	0	0	0	0	0	0	0	0	0	0	0
Gm27926	0	0	0	0	0	0	0	0	0	0	0	0
Gm22671	0	0	0	0.142089	0.0648379	0.0545482	0.278678	0.2057	0.276475	0.338844	0	0.159214
Gm27927	0	0	0	0	0	0	0	0	0	0	0	0
Gm22672	0	0.0722162	0	0	0	0	0	0.12342	0.0460791	0.0423555	0	0.0796072
Gm27928	0.392265	0	0.394156	0.355223	0.583541	0.272741	0.557355	0.329121	0.322554	0.211777	0.0475842	0.159214
Gm22673	0	0	0	0	0	0	0	0	0	0	0	0
Ninl	61.9778	60.7338	59.8554	239.421	470.399	455.914	94.0537	53.2353	58.1519	9.40291	13.7518	24.0414
Gm22674	0	0	0	0	0	0	0	0	0	0	0	0
Gm22675	0	0	0	0	0	0	0	0	0	0	0	0
Crygn	0.326887	0	0	0	0	0.109096	0	0.0411401	0	0	0	0
Gm22676	0	0	0.056308	0	0	0.0545482	0	0.0411401	0	0.0423555	0	0
Olfr700	0	0	0.056308	0.497313	0.0648379	0.0545482	1.8114	0.658241	1.05982	0.169422	0.428258	0.398036
Gm22677	0	0.108324	0	0.426268	0.453865	0.327289	0.418016	0.12342	0.138237	0	0.0951683	0
Olfr701	0.0653774	0.0722162	0.225232	8.09909	6.6783	3.49108	35.8101	24.2315	25.2974	9.91118	9.42167	13.6924
Gm22678	0	0	0.056308	0.284179	0.324189	0.327289	0.139339	0.12342	0	0	0.0475842	0
Snhg20	24.8434	20.4733	18.8632	6.89133	14.9775	18.11	1.25405	0.740521	0.184317	0.0423555	0.0475842	0.955287
Olfr702	0	0	0	0	0.0648379	0.109096	0	0.0411401	0.0460791	0	0.0475842	0
Gm22679	0	0	0	0	0	0	0	0	0	0	0	0
A230005M16Rik	0.392265	0.0722162	0.112616	0	0.0648379	0	0	0.0411401	0	0	0	0
Olfr703	0	0	0	0.213134	0.0648379	0.218193	0.418016	1.2342	0.921583	0.592977	0.380673	0.159214
Crygs	0.130755	0.324973	0.056308	0	0	0	0	0	0	0	0	0
Olfr704	0	0	0	0.213134	0	0	0	0.0411401	0	0.0423555	0	0
Olfr705	0	0	0	0	0	0	0	0	0	0	0	0
Olfr706	0.0653774	0	0	0	0	0	0	0	0	0	0	0
5033417F24Rik	0.326887	0.505513	0.225232	0.213134	0.972568	0.872771	5.99157	1.52218	0.921583	0.804754	0.57101	1.27372
Uprt	0.196132	0.794378	0.732003	0.142089	0	0	0	0	0	0	0	0
Olfr707	0.0653774	0	0.056308	0	0	0	0	0.0411401	0	0	0	0
1700034J04Rik	0	0	0	0	0.0648379	0	0	0.0822802	0.322554	0.0423555	0	0
Gm30624	0	0	0	0.0710447	0	0	0	0	0	0	0.0951683	0.159214
4930445B16Rik	0	0	0	0	0.129676	0	0	0.12342	0.0460791	0.0423555	0.190337	0
Mageb16	0.26151	0.288865	0	0	0.194514	0.109096	0	0	0	0	0	0
Nup205	149.714	163.136	153.214	1630.55	2300.9	2308.48	1215.45	815.808	848.639	249.813	229.118	376.144
Dcxr	0.457642	0.505513	0.28154	0	0.194514	0	0	0	0	0	0	0
Npm3-ps1	0.26151	0.288865	0.112616	1.49194	2.00997	1.25461	2.22942	1.4399	1.65885	0.720043	1.04685	1.19411
Mageb18	0.0653774	0.144432	0.394156	0.0710447	0.324189	0.109096	0	0.0411401	0	0	0	0
4933400C23Rik	0	0	0	0.0710447	0	0	0	0	0	0	0	0.0796072
Col19a1	0.0653774	0.216649	0.056308	4.26268	13.5511	5.61846	16.86	10.5319	13.8237	5.4215	7.61347	7.56269
1700060C16Rik	0	0	0	0.0710447	0	0	0	0.0411401	0	0.169422	0.142753	0.0796072
Scarb1	73.2881	73.4439	76.241	67.9898	116.125	80.4586	119.135	72.8591	69.2569	40.0683	36.5922	68.6214
Gm8050	0	0	0	0.142089	0	0.109096	0	0.12342	0.184317	0	0.0951683	0.159214
Gm34312	0	0	0	0	0	0	0	0	0	0	0	0
Scarb2	1.89595	1.69708	2.1397	0.568357	0.389027	0.763674	0.139339	0	0	0.0423555	0.0475842	0.0796072
Psme1	63.8084	49.5764	44.7648	4.33373	7.78054	9.92777	0	0.24684	0.0921583	0	0.285505	0.159214
Gm8051	0	0	0	0	0	0.0545482	0	0	0	0	0	0
Gm18730	0	0	0	0	0	0	0	0	0	0	0	0
Psme2	33.5386	37.4441	28.4355	2.84179	4.60349	4.47295	0	0.12342	0.138237	0	0.0475842	0.0796072
Gm34314	0	0	0	0	0	0	0	0	0	0	0	0
Psme3	221.237	198.883	184.915	111.114	237.112	252.231	90.0129	56.5265	56.6312	29.4794	35.0695	49.1177
Psme4	64.9198	69.3998	75.5653	820.992	1006.48	858.861	1390.18	1094.2	1104.89	403.817	396.043	484.41
Gm8054	0	0	0	0	0	0	0	0	0	0	0	0
Gm18733	0	0	0	0.284179	0	0	0	0	0	0	0	0
Gm8055	0	0	0	0	0	0	0	0	0	0	0	0
Gm18734	0.0653774	0	0	0	0	0	0	0	0	0	0	0.0796072
Kif3a	84.3369	73.0828	74.045	161.84	309.277	284.305	135.716	68.2925	89.3014	38.6705	49.9634	55.327
AC134548.1	0	0	0.056308	0.142089	0	0	0	0	0	0	0.0951683	0
Gm13480	0	0	0	0	0	0	0	0	0.0921583	0.0423555	0	0
AC134548.2	0.130755	0.18054	0.506772	0	0	0.163645	0	0	0	0	0.0951683	0
Kif3b	26.151	28.5615	30.5752	777.655	1242.62	1066.96	781.83	523.384	558.156	177.512	195.19	294.149
Gm13481	0	0	0	0	0.259351	0.218193	0.557355	0.411401	0.276475	0.0847109	0.333089	0.159214
Gm8058	0	0	0	0	0	0	0	0	0	0	0	0
Kif3c	16.4097	15.5626	13.6828	2.6997	9.72568	10.2551	0.975372	0.863942	0.967662	0.169422	0.523426	0.557251
Gm13482	0	0	0	0	0	0	0	0	0	0	0	0
Gm18737	0	0	0	0.213134	0.194514	0	0.278678	0.0822802	0.0460791	0.169422	0.0951683	0.0796072
Gm13483	0.26151	0.288865	0.225232	0.781491	0.648379	0.327289	0.139339	0.411401	0.322554	0.169422	0.951683	0.238822
CT009702.1	0	0	0	0	0	0	0	0	0	0	0	0
Gm13484	0	0	0	0	0	0	0	0	0	0	0	0
Lef1	18.5672	15.6348	10.5859	271.249	730.528	719.654	132.79	78.4541	77.7355	15.4597	20.4136	29.2159
Gm13485	0	0	0	0.0710447	0.0648379	0.0545482	0.139339	0.2057	0.50687	0.0847109	0	0.318429
Mfap3l	4.0534	4.83849	7.0948	55.2728	71.8403	19.5282	171.526	129.591	141.601	92.8008	73.4224	110.893
Gm13486	0	0	0	0	0	0	0.278678	0.0411401	0.0460791	0.0423555	0	0
Gm13487	0	0	0.112616	0	0.129676	0	0	0	0.0460791	0	0	0
Gm13488	0	0	0	0	0	0	0	0	0.0460791	0	0	0
Wasf1	90.7439	78.2824	58.8418	11.7224	28.399	24.9831	16.86	11.6426	13.5012	5.54857	9.84992	7.80151
Gm13489	0	0.0722162	0	0.284179	0	0.0545482	0	0	0	0	0	0
Wasf2	99.5044	101.319	92.6829	58.2566	140.763	106.914	76.2183	47.6402	49.0282	46.591	55.8638	110.495
1700001C19Rik	1.89595	2.09427	3.77263	33.391	63.2817	11.7279	102.135	68.3748	71.2383	58.3235	41.6362	115.271
Wasf3	61.7163	59.4339	46.5104	13.0722	32.2244	36.4382	3.62281	2.59183	3.22554	0.762398	1.1896	1.1145
Gm21430	0	0	0	1.56298	1.03741	0.436385	2.64744	2.71525	2.11964	1.31302	0.285505	0.955287
Tktl1	19.8094	23.5064	16.3856	4.75999	3.56608	4.47295	2.09008	1.76902	1.75101	0.211777	0.523426	1.27372
Rsph4a	3.59576	1.51654	3.49109	0.923581	2.52868	2.12738	0.278678	0.16456	0.184317	0	0.0951683	0.0796072
Gm17170	0	0	0	0	0	0	0	0	0	0	0	0
Gm6710	0	0.0361081	0	0.0710447	0.0648379	0	0	0	0	0	0	0
Tktl2	8.6952	9.02702	6.19388	195.87	299.551	261.831	127.077	90.755	90.0847	20.966	17.1779	33.3554
Gm17171	0	0	0	0	0	0	0	0	0	0	0	0
Gm21435	0	0	0	0	0	0	0	0	0	0	0	0
Gm17172	0	0	0	0	0.0648379	0.0545482	0	0.0411401	0	0.0423555	0.0951683	0
Caln1	0.130755	0.144432	0.56308	2.34447	3.95511	4.36385	2.22942	1.89244	2.39611	0.720043	0.999268	1.03489
Gm6712	0.784529	1.26378	0.619388	0.355223	0.583541	0.545482	0.278678	0	0	0	0	0
Gm17173	0	0	0	0.142089	0	0	0	0	0	0	0	0
Gm6713	0	0.0722162	0.506772	21.6686	32.7431	9.60048	74.2676	44.5136	43.6369	24.7356	27.3609	31.7633
Gm17174	0	0.0722162	0	0.355223	0.648379	0	1.39339	0.534821	1.05982	0.338844	0.237921	0.796072
Gm17175	0	0.108324	0	2.13134	1.16708	0.818223	7.94231	3.53805	2.85691	1.18595	0.761347	2.14939
Gm6714	0	0	0	0.710447	1.03741	0.436385	0	0	0	0	0	0
CN725425	9.47973	6.75221	9.62866	6.53611	9.20698	11.2915	1.25405	0.534821	0.967662	0.550621	0.428258	0.318429
Stat1	20.5285	21.8093	17.3429	31.6859	57.965	60.1666	12.9585	7.03495	8.75503	1.44009	2.42679	2.62704
Stat2	29.093	27.6227	23.762	13.8537	23.2768	29.5106	4.18016	3.29121	2.85691	0.423555	0.142753	0.796072
Gm17177	0	0	0	0	0	0.60003	0	0.0822802	0.184317	0.0423555	0.0475842	0
Gm6717	0	0	0	0	0	0	0	0	0	0	0	0
Stat3	56.6169	60.2644	57.603	32.9647	60.0399	80.404	4.04083	3.49691	2.39611	1.44009	1.28477	2.46782
Polr3gl	9.15284	10.6519	9.29081	32.9647	116.578	115.588	13.7945	7.32293	8.84719	1.94835	5.75768	6.6074
Gm17178	1.4383	0.613838	1.18247	1.06567	3.89027	5.56391	1.53273	0.617101	0.460791	0.46591	2.9978	1.1145
Stat4	1.24217	3.03308	4.72987	136.903	153.99	49.6388	502.595	398.359	411.901	259.766	192.24	293.512
Ltbr	3.07274	2.85254	1.57662	30.5492	91.4862	97.3685	14.6306	10.3673	6.86579	4.36261	8.37481	6.76661
Gm6719	0	0	0	0	0	0	0	0	0	0	0	0
Stat6	0.784529	1.51654	0.732003	0.284179	0.778054	0.0545482	0.557355	0.329121	0.599029	0.338844	0.142753	0.716465
Gm25120	0	0	0	0	0	0	0	0	0	0	0	0
Gm25121	0	0	0	0	0	0	0	0	0	0	0	0
Gm25123	0	0	0	0	0	0	0	0.0822802	0	0	0	0
Gm25124	0	0	0	0	0	0	0	0	0	0	0	0
Gm25125	0.0653774	0	0	0	0	0	0	0	0	0	0	0
Gm25126	0	0	0	0	0	0	0	0.0411401	0	0	0	0
Trav4d-2	0	0	0	0	0	0	0	0	0	0	0	0
Gm25127	0	0	0	0	0	0	0	0	0	0	0	0
Trav4d-3	0	0	0	0	0	0	0	0	0	0	0	0
Izumo1	3.13812	3.82746	4.78618	47.8841	86.6234	30.9288	178.214	131.196	134.09	66.244	79.7035	83.0303
Gm25128	0.130755	0.469405	0.506772	0.284179	0.259351	0.436385	0.139339	0.0411401	0	0	0	0
Trav4d-4	0	0	0	0	0	0	0	0	0	0	0	0
Izumo2	1.11142	0.866594	1.23878	28.1337	58.9376	16.1463	93.2177	61.8335	69.7177	49.5983	50.582	63.2877
Gm25129	0.26151	0.216649	0.337848	0	0	0.0545482	0	0.0411401	0	0	0	0
5330426L24Rik	0.0653774	0	0	0	0	0	0	0	0	0	0	0.0796072
Izumo3	0.130755	0.324973	0.450464	15.2746	12.9676	5.67301	83.7426	56.2796	60.8705	29.1406	26.7899	27.3053
Olfr1291-ps1	0	0	0	0	0.0648379	0	0	0.12342	0	0	0.0475842	0
Izumo4	4.24953	6.68	3.82894	269.544	545.351	450.022	212.631	121.446	129.713	50.7842	47.0607	76.6618
2610509F24Rik	0	0.0361081	0	0.426268	0.778054	0	1.39339	0.534821	1.1059	0.423555	0.57101	0.716465
Mst1r	1.4383	1.62486	2.02709	4.12059	6.48379	3.54563	3.62281	3.90831	4.05496	1.5248	1.47511	1.19411
Mir700	0.196132	0.108324	0.168924	0	0	0	0	0	0	0	0	0
2900045O20Rik	0	0.0361081	0	0.426268	1.94514	3.27289	1.67207	0.534821	0.691187	0.254133	0.666178	0.238822
Stxbp5l	3.92265	3.68303	6.3628	5.47044	5.64089	4.5275	11.5651	7.81662	11.5659	4.23555	4.04465	3.98036
Mir701	0	0	0	0.0710447	0.0648379	0	0	0	0.0460791	0	0	0
1810049I09Rik	0.0653774	0.108324	0	50.6549	67.172	60.6576	35.8101	26.5765	22.7631	7.92047	6.42386	10.8266
Gm12240	0	0	0	0	0	0	0	0	0	0	0.0475842	0
Mir702	0.0653774	0.108324	0.112616	0.0710447	0.0648379	0.327289	0	0	0	0	0	0
Gm12241	0	0	0	0.852536	1.75062	0.490934	1.39339	1.72788	1.42845	0.93182	1.47511	1.03489
5031439G07Rik	86.0367	74.0216	79.2253	25.434	83.3815	23.2375	28.2858	24.972	22.8552	29.2253	35.4026	62.4121
Mir703	0	0.0361081	0	0.0710447	0.0648379	0	0.139339	0	0.0921583	0	0	0
Gm12242	0	0	0	0	0	0	0	0	0	0	0	0
Mir704	0.0653774	0.144432	0.168924	0	0	0	0	0	0.0460791	0	0	0
Gm12243	0	0.18054	0.506772	0.142089	0.194514	0	0	0	0	0	0	0
Mir705	0.0653774	0	0.112616	1.49194	2.33416	2.89105	0.836033	0.575961	0.460791	0.296488	0.523426	0.636858
4930438E09Rik	0.0653774	0.0722162	0	2.20239	1.10224	0.654578	7.5243	5.59505	7.14227	2.49897	1.95095	5.57251
Gm12244	0	0	0	0	0	0	0	0	0	0	0	0
Mir706	0.0653774	0.288865	0.168924	0	0.129676	0.0545482	0	0	0	0	0	0
Gm12245	0	0	0	0	0	0	0	0	0	0	0	0
Mir707	0	0.0361081	0	0	0.0648379	0.0545482	0	0	0	0	0	0
Gm12246	0.0653774	0.108324	0.506772	0	0	0.163645	0	0	0	0	0.0475842	0
Gm12247	0.130755	0.216649	0.056308	0.710447	1.49127	0.60003	1.53273	0.493681	1.01374	0.0847109	0.142753	0.238822
Mir708	0	0	0	0	0	0	0	0	0	0	0	0
Mir709	0.0653774	0.252757	0.394156	0.0710447	0.0648379	0.0545482	0.139339	0.12342	0.0460791	0.0423555	0	0.159214
Gm12248	0.0653774	0.0361081	0	0.142089	0.0648379	0.0545482	0	0.0822802	0.0460791	0.0423555	0	0
Gm19987	0	0	0	0	0	0	0	0	0	0	0	0
Gm12249	0	0	0	0.0710447	0	0	0	0	0	0	0	0
Pcbp1	126.048	93.4478	79.0564	325.74	901.7	1028.78	71.7595	32.9532	38.3839	4.02377	7.99414	11.543
Gm19989	0	0	0.056308	5.89671	11.5411	10.4732	0	0	0	0	0.0475842	0
Pcbp2	186.783	179.999	154.002	818.222	1576.99	1665.46	629.811	432.547	459.547	174.208	202.518	277.272
Pcbp3	26.2163	26.2506	25.789	895.447	2750.81	2449.87	706.866	475.867	477.656	165.313	265.329	350.272
Gm136	0.0653774	0.144432	0.168924	7.88596	7.45635	1.41825	28.0071	14.8516	16.5885	16.2221	9.89751	31.7633
Pcbp4	40.9916	35.4582	29.2801	34.1014	105.297	87.9317	36.6461	20.6112	17.1414	13.469	20.3184	31.0468
Phf20l1	43.2145	39.6106	51.6344	36.3749	62.5037	60.603	18.9501	12.054	13.0404	3.93906	4.94875	6.44818
Gm27931	0	0	0	0	0	0	0	0	0	0	0	0
Clasrp	158.671	115.329	141.22	110.048	417.167	390.619	87.9228	46.0358	53.4057	29.9453	47.2987	67.5069
Mid1ip1	6.86463	4.22465	3.43479	0.284179	1.62095	0.654578	0.418016	0.287981	0.0921583	0.169422	0.237921	0.318429
Gm27934	0	0	0	0	0	0	0	0.0411401	0	0	0	0
Gm27935	0	0	0	0	0	0	0	0	0	0	0	0
Gm22680	0	0	0	0	0	0	0	0	0	0	0	0
Gm22681	0	0	0	0	0	0	0	0	0	0	0	0
Gm27937	0	0.0722162	0	0.142089	0.194514	0	0	0.12342	0.322554	0.127066	0.0475842	0
Gm22682	0.130755	0	0.056308	0	0	0	0	0	0	0	0	0
Gm22683	0	0	0	0	0	0	0	0	0	0	0	0
Gm22684	0	0	0	0	0	0	0	0	0	0	0	0
Rybp	22.5552	23.7591	27.4783	35.2382	54.2693	55.4755	38.3182	19.0479	21.8415	9.3182	8.18448	12.7372
Gm22685	0	0	0	0	0.0648379	0	0	0	0	0	0	0
Gm22686	0	0	0	0	0	0	0	0	0	0	0	0
Olfr710	0	0	0	0	0	0	0	0	0.0460791	0	0	0
Gm22687	0	0.0361081	0	0	0	0	0	0	0	0	0	0
Olfr711	0	0	0	0	0	0	0	0	0	0	0	0
Smim1	3.79189	2.59978	2.59017	5.75462	17.182	7.69129	11.8438	7.15837	5.48342	4.06612	6.47145	5.09486
Gm22689	0	0	0	0	0	0	0	0	0	0	0	0
Olfr713	0	0.0361081	0	0.0710447	0	0	0	0	0.0460791	0	0	0
Smim3	3.59576	2.13038	2.02709	0.710447	2.00997	2.07283	0.278678	0.863942	0.691187	0.338844	0.380673	0.796072
Olfr714	0	0	0	0	0	0	0	0	0	0	0	0
Foxd2os	0.588397	0.686054	0.619388	0.0710447	0.389027	0.381837	0	0	0	0	0.0475842	0
Smim4	6.53774	6.64389	5.01141	1.98925	4.14962	3.65473	0.975372	0.617101	0.737266	0.296488	0.285505	1.59214
Olfr715	0	0	0	0.0710447	0	0.109096	0.139339	0	0.0921583	0	0.0951683	0
Smim5	0.130755	0.0722162	0.056308	0	0.259351	0	0	0	0.0921583	0	0	0
Olfr716	0	0	0	0.852536	0.842892	0.0545482	0.139339	0.0411401	0.0460791	0	0	0
Smim6	0	0.108324	0.337848	7.24656	14.9775	7.20036	22.7122	13.0414	14.6992	9.61469	10.3258	15.4438
Kng1	0	0	0.056308	0	0	0	0.278678	0	0.184317	0	0	0
Nup210	197.636	195.2	208.959	26.0734	50.3142	48.166	15.0486	9.25652	11.1511	4.61675	3.80673	8.19954
Col5a1	238.758	201.447	206.988	43.8346	108.798	63.985	67.5793	45.5832	47.0007	32.529	47.3463	38.8483
Smim7	24.9088	20.7983	24.0435	18.1874	24.8329	30.1106	3.62281	2.09814	1.24414	0.296488	0.57101	1.43293
Kng2	0	0	0	0.142089	0.0648379	0	0.557355	0.12342	0.460791	0.0423555	0.237921	0.0796072
Col5a2	1.04604	0.397189	0.506772	0.994625	2.07481	1.74554	1.11471	2.38612	3.3177	1.73657	0.57101	0.955287
Smim8	3.13812	3.21362	2.92801	55.8411	81.7605	73.1491	61.3091	40.235	42.7614	16.6881	17.0351	24.2006
Col5a3	15.1676	12.7823	14.5838	1.2788	3.69576	4.09111	0.139339	0.12342	0.0921583	0.0423555	0.0475842	0.0796072
Smim9	0	0	0	1.13671	0.194514	0.436385	2.09008	2.50954	1.84317	1.86364	0.666178	1.03489
Twsg1	40.011	44.3407	37.9516	6.74924	12.8379	17.7827	0.418016	0.740521	0.921583	0.169422	0.142753	0.0796072
Dynll1	124.871	118.976	95.6672	218.32	677.62	497.207	321.315	187.969	197.864	116.605	115.725	201.247
Nup214	237.32	235.28	235.93	452.555	984.368	803.276	471.383	332.7	299.468	118.172	132.189	238.105
Dynll2	148.734	124.429	106.985	62.9456	112.494	46.0932	133.069	92.7709	109.807	80.9413	128.335	122.117
Gm30638	0	0	0	0	0	0	0	0	0	0	0	0
Exd1	11.3103	10.0742	9.06558	73.3181	109.381	109.369	36.2281	21.9277	21.0582	3.09195	4.33016	6.6074
Exd2	28.243	31.9196	37.9516	126.246	236.399	228.939	37.4821	20.7346	23.2239	4.23555	4.90117	10.4285
Setbp1	1.89595	0.686054	0.394156	2.0603	3.37157	1.96373	4.59818	2.79753	2.94906	0.720043	1.33236	2.38822
A230072I06Rik	0.0653774	0.108324	0.28154	0.0710447	0.0648379	0.163645	0	0	0	0	0	0
Olfr1059-ps1	0	0	0	0	0	0	0	0	0	0	0	0
Gm34322	0	0.0361081	0	1.49194	1.03741	0.163645	3.20479	1.35762	2.11964	0.762398	1.1896	2.06979
Psmf1	37.1344	39.8633	49.1568	250.93	630.159	359.854	413.836	298.718	306.657	227.237	275.845	469.762
Gm8061	0	0	0	0	0	0	0	0	0	0	0	0
Gm8062	0	0	0	0	0	0	0	0	0	0	0	0
Tacr1	0	0	0.168924	0	0	0	0	0.0822802	0.0460791	0	0.0475842	0
Sectm1a	0	0	0	0.355223	0.842892	0.0545482	2.36876	1.39876	0.599029	0.677687	0.475842	1.1145
Gm18741	0	0	0	0	0.0648379	0	0	0	0	0	0	0
Tacr2	0	0	0	0	0	0.0545482	0	0.0411401	0	0	0.0475842	0
Sectm1b	0.0653774	0	0.056308	0.0710447	0.0648379	0	0	0.16456	0	0	0.0475842	0
Tacr3	0.0653774	0.108324	0	0.0710447	0	0	0	0	0	0	0	0
Gm8065	0	0	0	0	0	0	0	0	0	0	0	0
Gm8066	34.8462	23.1453	27.9287	5.11522	23.212	25.2558	1.39339	0.411401	0.368633	0.0423555	0	0.318429
Gm13490	0	0.0361081	0	1.56298	3.30673	2.01828	0.139339	0.0822802	0.322554	0.169422	0	0
Gm18745	0	0	0	0	0	0	0	0	0	0	0	0.0796072
4930567K20Rik	0.0653774	0.216649	0.225232	31.1176	29.5661	22.1466	40.9656	22.3391	30.9191	11.0548	6.66178	15.8418
Gm13491	0	0.0361081	0	0	0	0	0	0	0	0	0	0
Gm8068	0	0	0	0.142089	0	0.109096	0.557355	0.16456	0.322554	0.0423555	0	0
Gm13492	0	0.0361081	0	0.142089	0.259351	0.0545482	0	0	0	0.0423555	0	0
Gm18747	0	0	0	0	0	0	0	0	0	0	0	0
Gm8069	0	0	0	0	0	0	0	0	0	0	0	0
Gm13493	0.130755	0	0.112616	0.284179	0.259351	0.0545482	0.557355	0.16456	0	0	0	0
Gm18748	0	0	0	0	0	0	0	0	0	0	0	0
Gm13494	0	0	0	0	0.0648379	0	0	0	0	0	0	0
Gm18749	0	0	0	0.0710447	0.0648379	0	0	0.16456	0.414712	0.127066	0	0
Gm13495	0	0	0	0	0	0	0	0	0	0	0	0
Gm13496	0.523019	1.15546	1.18247	0.923581	1.68578	0.490934	0.557355	0.740521	1.24414	0.169422	0.761347	0.557251
Gm13497	0	0	0	0	0	0	0	0	0	0	0	0
Gm13498	0	0	0	0	0	0	0	0	0	0	0	0.0796072
pi-Ipmk.1	42.0377	36.1442	43.1882	20.1767	43.5062	36.6018	10.7291	7.28179	7.05011	0.381199	1.23719	1.27372
pi-Zfp346.1	52.4327	54.3066	53.9993	208.587	382.025	405.893	41.941	22.4625	23.4543	1.69422	1.71303	2.70665
Gm13499	0	0	0	0.0710447	0.129676	0.0545482	0.696694	0.534821	0.184317	0.211777	0.0475842	0
Gm21440	0	0	0	0	0	0	0	0	0	0	0	0
Gm21443	0	0	0	0	0	0	0	0	0	0	0	0
Gm17180	0.130755	0	0.056308	0	0.259351	0	0	0	0.0460791	0	0	0
Gm17181	0	0	0	0	0	0	0	0	0	0	0	0
Gm6721	0	0.541621	0.506772	43.6214	66.4588	23.8921	131.954	90.5082	91.3288	44.8968	49.0593	53.3368
Nip7	32.3618	30.8002	22.9736	13.0722	18.1546	23.1284	5.0162	4.68997	4.65399	1.22831	1.28477	2.38822
Gm17182	0	0	0	0	0.129676	0	0	0.0411401	0	0.0423555	0.142753	0
Gm6722	0.457642	0.541621	0.844619	0.923581	1.10224	1.96373	0.278678	0.534821	0.230396	0.0423555	0.0475842	0.318429
Gm17183	0	0	0	0	0	0	0	0	0	0	0	0
Gm6723	0.196132	0.324973	0.506772	3.69432	10.6334	11.7824	0.139339	0.658241	0.414712	0.211777	0.333089	0.238822
Gm17184	0	0	0.056308	6.46507	10.6334	11.7824	0.418016	0.740521	1.15198	0.0423555	0	0
Stau1	229.213	180.252	170.951	129.585	325.875	411.348	25.081	13.9876	15.3904	2.37191	2.9978	5.01525
Gm17186	0.0653774	0	0.056308	0	0.129676	0	0	0	0	0	0	0
Gm6726	0	0	0	0	0	0.0545482	0	0.0822802	0	0	0.0475842	0
Stau2	21.313	20.9788	19.5952	3.48119	4.14962	3.54563	1.39339	1.11078	1.24414	0.423555	0.285505	0.557251
Gm17187	0	0	0	0	0	0.218193	0	0.0822802	0	0	0	0
Gm6727	0	0	0	0	0	0	0	0	0	0	0	0
Gm17188	0	0	0	0.923581	1.68578	2.40012	2.22942	0.905082	1.29022	0.338844	0.380673	0.477643
Gm6728	0	0.0361081	0.112616	7.60178	25.2219	18.11	3.06545	2.96209	1.75101	0.254133	0.618594	0.477643
Gm17189	0.0653774	0.144432	0.112616	1.70507	11.2818	10.0914	0.139339	1.11078	0.829424	0.0423555	0.57101	0.318429
Gm6729	0	0.144432	0.619388	40.7796	42.1446	24.2194	115.651	89.562	80.0394	46.3792	36.5922	44.3412
Gm25130	0	0	0	0	0	0	0	0	0	0	0	0
Gm25131	0	0	0	0	0	0	0	0	0	0.0423555	0	0
Gm25132	0	0	0	0	0	0	0	0	0	0	0	0
Gm25133	0	0	0	0	0	0	0	0	0	0	0	0
Gm25134	0.392265	0.288865	0.619388	0.284179	0.324189	0.0545482	0.418016	0	0.138237	0	0	0.0796072
Gm31881	0.0653774	0.0722162	0.168924	10.9409	24.379	18.4373	13.6552	11.0255	8.84719	3.64257	2.9978	7.40347
Gm25135	0	0	0	0	0	0	0	0	0	0	0	0
Trap1	72.5036	69.3637	67.7385	209.298	355.052	376.001	148.675	90.6727	95.1534	37.7387	35.5454	54.929
Ddx39b	172.596	160.5	144.88	132.427	329.636	378.183	39.0149	19.5827	21.7493	6.31096	8.99341	15.2846
Gm25136	0	0	0	0	0	0	0	0	0	0	0	0
Gm25137	0	0	0	0	0	0	0	0	0	0	0	0
Pcyt1a	38.6381	34.9165	35.1925	125.891	213.381	211.701	103.111	62.6975	59.7646	31.809	37.1632	56.9988
Gm25138	0	0	0	0.0710447	0	0	0	0.12342	0.0921583	0	0	0
Aimp1	27.5239	25.3118	22.129	71.3999	111.262	120.442	47.9325	32.5829	39.8124	16.3916	17.8441	21.1755
Gm25139	0	0	0	0	0	0	0	0	0	0	0	0
Pcyt1b	0.130755	0	0.337848	0.213134	0.713216	0.0545482	0	0	0.0460791	0	0	0
Aimp2	48.7062	44.4852	35.9808	26.2155	64.0598	58.912	19.7861	16.2092	18.662	7.41221	8.56515	13.8517
Gm31887	0	0	0	0	0	0	0	0	0	0	0	0
Scrt1	2.68047	2.02205	3.04063	61.0274	199.312	148.044	87.6441	44.7193	40.0888	24.3544	47.5366	54.1329
Scrt2	1.83057	2.16649	1.91447	0.639402	1.68578	2.50922	0.139339	0.0411401	0	0.0847109	0.0475842	0
Tbl1xr1	24.4512	21.9898	21.6223	86.5324	126.304	135.443	77.333	52.4947	51.839	18.467	21.2701	22.0512
Mir710	0	0	0	0	0	0	0	0	0	0	0	0
Gm12250	0	0.0722162	0.28154	0	0	0	0	0	0.0921583	0	0	0
Mir711	0	0	0	0.0710447	0	0	0.418016	0	0	0	0	0
pi-Eif2c2.1	12.6832	13.3961	10.3607	168.589	327.107	320.252	36.6461	22.9562	20.7817	3.60021	4.42533	7.56269
Gm12251	0	0	0	0.284179	0.129676	0	0	0.411401	0.184317	0	0	0.318429
AC122817.1	0	0.0361081	0	0.284179	0	0.381837	2.78678	2.22156	1.56669	0.254133	0.761347	1.19411
Gm19990	0	0	0	0.639402	1.23192	0.272741	4.73752	4.97795	4.93047	2.83782	2.80747	3.74154
Gm12252	0	0	0	0	0	0.0545482	0	0	0	0	0	0
Mir713	0	0	0	0	0	0	0	0	0	0	0	0
Gm12253	0	0	0	0	0.129676	0.0545482	0	0.12342	0	0.0423555	0	0
C79798	0	0	0.112616	0	0	0	0	0	0	0	0	0
Gm12254	0	0.0722162	0	0.568357	0.129676	0	0.278678	0	0.0921583	0	0.0951683	0
Gm12255	0	0	0	0	0	0	0	0	0	0	0	0
Stard10	9.34897	8.05211	16.8361	203.188	574.723	201.174	487.268	361.58	367.896	289.966	444.722	484.171
Scgb1b26-ps	0	0	0	0	0	0	0	0	0	0	0	0
Gm19994	0	0	0	0	0	0	0	0.0411401	0	0	0	0
Gm12256	1.11142	0.252757	0.394156	0.0710447	2.65835	3.70928	0.278678	0.12342	0.138237	0	3.23572	0.477643
Mir717	0	0	0	0	0	0	0	0	0	0	0	0
Plac9a	0	0	0	0	0	0	0	0	0	0	0	0
Gm12257	0.26151	0.324973	0	0.0710447	0.583541	0.218193	0.139339	0.12342	0.0460791	0	0	0
Mir718	0	0	0	0	0	0	0	0	0	0	0	0
Plac9b	0	0	0	0	0	0	0	0	0	0	0	0
Gm12258	5.36095	6.03005	6.13757	2.84179	4.73316	7.09126	0.418016	0.12342	0.368633	0.169422	0.190337	0.0796072
Mir719	0.784529	0.433297	0.900927	1.84716	1.29676	1.63645	5.15554	2.67411	3.22554	0.762398	0.380673	0.796072
Stard13	2.6151	1.84151	1.91447	43.1952	66.6533	47.2933	54.6208	37.3552	41.4712	12.2407	10.9919	17.1952
Gm12259	0.0653774	0.0722162	0.168924	1.2788	0.972568	0.218193	3.62281	2.4684	4.23928	1.01653	1.37994	1.43293
C920009B18Rik	0.0653774	0.18054	0.056308	0	0	0.0545482	0	0	0	0	0	0
Mgl2	2.28821	3.03308	1.68924	0.355223	0.259351	0.218193	0	0	0	0	0	0
Sult2a1	0	0	0	0	0	0	0	0	0	0	0	0
Tnp1	3.92265	5.344	11.4868	142.871	198.469	25.2558	378.723	277.654	389.323	401.742	315.578	754.836
Sult2a2	0	0	0	0	0	0	0	0	0	0	0	0
Tnp2	41.3185	45.0629	133.788	524.523	2855.26	346.272	1123.77	737.642	939.507	1093.53	1986.21	3354.97
Gm27940	0	0	0	0	0	0	0	0	0	0	0	0
Sult2a3	0	0	0	0	0	0	0	0.2057	0	0	0	0.0796072
Gm27941	0.0653774	0	0	0	0	0	0	0	0	0	0	0
Sult2a4	0	0	0	0	0	0.109096	0.139339	0.24684	0.0460791	0.0423555	0	0
Gm27942	0	0	0	0	0	0	0	0	0	0	0	0
Sult2a5	0	0	0	0	0	0	0	0	0	0.0423555	0	0
Gm27943	0	0	0.168924	0.852536	1.94514	1.5819	1.25405	0.534821	0.875503	0.127066	0.333089	0.0796072
Sult2a6	0	0	0	0	0	0	0	0	0	0	0	0
Gm27944	0	0	0	0	0	0	0	0	0	0	0	0
Gm22690	0	0	0	0	0	0	0	0	0	0	0	0
Sult2a7	0	0.0361081	0	0.284179	0.129676	0.109096	0	0.16456	0.460791	0.0423555	0.237921	0.398036
Sult2a8	0	0	0	0.0710447	0	0.109096	0	0	0	0	0.0475842	0
Dnase2a	3.59576	5.01903	3.60371	0.852536	1.23192	1.14551	0.139339	0.16456	0	0	0.0475842	0.0796072
Gm22692	0	0	0	0	0	0	0	0	0	0	0	0
Dnase2b	0	0.0361081	0	0	0	0	0	0	0.138237	0.127066	0	0
Cav1	0	0.108324	0.394156	0	0.0648379	0.0545482	0	0	0	0	0	0
Gm22693	0	0	0	0	0	0	0	0	0	0	0	0
Cav2	0.326887	0.144432	0	0	0.0648379	0	0	0	0	0	0	0
Gm22694	0	0	0	0	0	0	0	0	0	0	0	0
Cav3	0	0	0	0	0	0	0	0	0	0	0	0
Gm10912	0.196132	0.433297	0.675695	2.77074	4.47381	3.16379	0.836033	0.781662	0.691187	0.169422	0.0951683	0.0796072
Gm22696	0	0	0	0.0710447	0	0.0545482	0	0	0	0	0	0
Gm10913	0.130755	0	0	0.284179	0	0	0	0	0.0921583	0.127066	0	0
Olfr720	0	0	0	0	0	0	0	0	0	0.0423555	0	0
4833422M21Rik	0.523019	0.686054	0.732003	0.781491	0.713216	0.927319	0.557355	0.699381	0.783345	0.0423555	0.0475842	0.159214
Gm22697	0.0653774	0.0722162	0.112616	0.0710447	0.259351	0.327289	0	0	0.0460791	0	0	0
Gm22698	0	0	0	0	0	0	0	0	0	0	0	0
Gm22699	0	0	0	0	0	0	0	0	0	0	0	0
Olfr722	0	0	0	0	0	0	0	0.0411401	0	0	0	0
Gm10916	0	0	0	0	0.129676	0	0	0	0	0	0	0
Fah	0.0653774	0.144432	0.112616	1.84716	2.85287	4.5275	0.418016	0.411401	0.50687	0.0847109	0	0.477643
Olfr723	0	0	0	0	0	0	0	0	0	0	0	0
Olfr724	0	0	0	0	0	0	0	0	0	0	0	0
Olfr725	0	0	0	0	0	0	0	0	0	0	0	0
Olfr726	0	0	0	0	0	0	0	0	0	0	0	0
Olfr727	0	0	0	0	0	0	0	0	0	0	0	0
Olfr728	0	0	0	0	0	0.0545482	0	0	0	0	0	0
Olfr729	0	0	0	0	0	0	0	0.0411401	0	0	0	0
Apex1	62.8277	59.1812	49.9452	42.3426	69.6359	62.1304	37.0641	26.2062	30.274	13.0455	12.5622	19.9814
Fap	0	0	0	0	0	0	0	0	0	0	0	0
Tyms-ps	0	0	0	0	0	0	0	0.0411401	0	0	0	0
Gm30646	0	0	0	0	0	0	0	0	0	0	0	0
Apex2	15.3637	17.0069	16.0478	2.0603	3.95511	2.56376	3.06545	2.01586	3.17946	1.05889	0.904099	2.229
Gm30648	0.0653774	0	0	0	0	0.0545482	0	0	0	0	0	0
Fas	0.130755	0.18054	0.056308	0	0	0	0	0	0	0	0	0
Fau	123.759	131.758	85.8133	191.465	416	353.581	152.297	83.6789	100.683	52.8596	53.1039	97.9169
Trpm1	0.523019	0.57773	0.337848	14.6352	28.5287	34.4744	0.696694	1.76902	2.2118	0.635332	0.618594	0.636858
Trpm2	0.0653774	0.288865	0.056308	0.284179	0.194514	0.163645	0.139339	0.12342	0.0460791	0.0847109	0	0
4930568A12Rik	0.130755	0	0.056308	15.7719	26.5187	24.7103	21.7369	15.0161	17.0493	6.09919	3.9019	7.32386
Aasdh	15.8213	15.021	12.5567	22.3791	31.4464	36.3291	8.36033	4.48427	3.40986	0.677687	1.14202	2.14939
Trpm3	0.0653774	0.108324	0.28154	0.284179	0.90773	0.763674	0.557355	0.0411401	0.184317	0.127066	0	0
Trpm4	4.51104	6.03005	6.08126	64.3665	142.578	42.984	166.231	107.005	105.291	64.2532	75.0878	111.052
Trpm5	0.0653774	0.0361081	0.225232	0.781491	2.46384	1.41825	1.11471	1.15192	0.55295	0.550621	0.380673	2.30861
Jagn1	14.5792	12.0601	12.3878	77.5808	122.414	100.969	52.6701	42.3743	37.877	6.01448	6.28111	13.4536
Trpm6	0.392265	0.252757	1.01354	26.0734	32.0947	14.4553	92.7996	80.8814	83.2189	37.654	35.7357	40.9181
Trpm7	54.6555	52.9706	65.5988	12.2197	11.3466	15.2735	4.04083	3.00323	2.58043	1.1436	0.951683	1.03489
Psmg1	28.5046	20.365	16.4982	25.363	51.9351	65.7851	11.8438	8.63942	6.95795	2.62604	3.42606	4.61722
Trpm8	0.588397	0.324973	0.844619	2.77074	3.69576	2.9456	9.05702	5.88303	4.88439	4.2779	2.47438	4.85604
Gm34333	0	0	0	0	0	0	0	0	0	0	0	0
Gm18751	0.0653774	0.0361081	0.112616	0	0.194514	0.0545482	0.139339	0	0	0	0	0.0796072
Psmg2	13.7946	10.3269	10.1354	27.9206	41.2369	35.9472	30.9332	26.0005	23.869	11.9442	11.0871	13.4536
Gm18752	0	0	0	0	0	0	0	0	0	0	0	0
Gdap1	1.11142	1.44432	0.900927	3.9785	6.6783	1.4728	19.5074	16.5383	16.9571	4.99795	5.7101	5.25408
Psmg3	6.53774	4.98292	5.06772	9.44894	16.5337	15.4917	0.975372	0.822802	0.645108	0.0423555	0.0951683	0.159214
Sugct	2.48434	1.29989	1.57662	5.04417	6.74314	6.16394	2.78678	3.20893	3.22554	1.18595	1.47511	1.91057
Gm18753	0.0653774	0	0.056308	0	0	0	0	0	0	0	0	0
Gdap2	17.9134	18.1263	17.3992	40.5665	75.2119	72.6582	51.9734	40.3584	46.0791	18.8905	18.653	22.1308
Psmg4	18.4364	12.7101	9.9102	6.25193	20.2294	24.8194	2.5081	1.48104	2.30396	0.762398	1.23719	1.59214
Gm8074	0	0	0	0	0	0	0	0	0	0	0	0
4933431M02Rik	0	0.0722162	0.450464	0.284179	0.778054	0.490934	0	0.0411401	0.0460791	0	0	0.0796072
Gm8075	0.130755	0.0361081	0.112616	0	0	0.0545482	0	0	0	0	0	0
Gm18755	0	0	0	0.0710447	0	0	0	0	0	0	0	0
Kif5a	63.22	64.9585	59.1797	12.1486	18.803	22.5284	1.67207	2.50954	2.16572	0.169422	1.66545	0.796072
Gm8077	0	0	0	0.0710447	0	0	0	0	0	0	0	0
Kif5b	72.2421	54.9926	60.4747	25.2919	39.5511	50.7844	4.73752	2.01586	2.2118	0.254133	1.1896	2.229
Gm18757	0	0	0	0	0	0	0	0	0	0	0	0
Kif5c	36.8729	37.6969	33.3906	15.2036	20.2942	12.8188	19.7861	9.42108	10.6443	7.66634	7.13763	13.5332
Hmbox1	24.3204	24.5174	26.9715	35.2382	79.4264	83.2405	22.9909	15.4275	15.4826	5.54857	7.56588	6.92583
Gm8079	0	0	0	0	0	0	0	0.0411401	0.276475	0	0	0
Loxhd1	1.11142	0.866594	1.23878	21.1713	35.4663	38.6201	12.5405	9.99704	9.07759	3.38844	2.90263	4.85604
Gm18759	0	0	0	0	0	0	0	0	0	0	0	0
Gas2l1	286.353	211.305	214.252	133.99	522.528	283.432	226.286	138.272	139.804	95.5116	210.227	179.435
Gas2l2	0	0	0	0	0.0648379	0.0545482	0	0.0411401	0	0.0423555	0	0
Gm26700	0	0	0.056308	0.142089	0.129676	0.381837	0	0	0.230396	0	0.142753	0
Gas2l3	2.28821	4.08021	3.20955	3.41014	3.24189	2.9456	0.836033	0.493681	0.829424	0	0.0951683	0.238822
Gm26701	0	0	0	0	0	0	0	0	0	0	0	0
Gm26702	6.0801	4.4774	6.47542	0.710447	2.399	2.50922	2.09008	0.12342	0.599029	0.127066	0.285505	0
Gm26703	0	0	0	0	0	0.0545482	0	0.0411401	0	0	0	0.0796072
Mknk1	36.9382	36.3609	36.6565	69.1265	153.536	149.789	41.2443	23.5733	23.4543	8.04754	9.37408	17.7524
Gm26704	0.392265	0.216649	0.28154	0.994625	3.30673	5.12753	1.25405	0.329121	0.138237	0.0847109	0.380673	0.0796072
Mknk2	545.313	496.667	461.275	227.059	623.351	706.781	97.3978	66.2767	62.6215	28.8864	46.2994	54.4513
Gm21450	0	0	0	0	0	0	0	0	0	0	0	0
Gm26705	0.0653774	0.108324	0.112616	0	1.03741	0.272741	0.557355	0.534821	0.368633	0.254133	0.475842	0.636858
Gm21451	0	0	0.112616	0	0	0	0	0	0	0	0	0
Gm26706	0.719152	0.794378	0.900927	11.0119	23.4713	21.3829	3.34413	2.01586	2.53435	0.127066	0.0951683	1.27372
Gm26707	0	0.0361081	0.056308	0	0	0	0	0	0	0	0	0
Gm26708	0.719152	0.469405	0.394156	29.1994	23.7307	18.5464	39.2935	29.6209	32.8083	9.52998	6.8997	12.6575
Rsph6a	6.34161	5.63286	7.65788	717.48	2177.26	1806.31	596.788	360.84	397.663	167.728	267.185	321.932
Gm17190	0	0	0	0	0	0	0	0	0	0	0	0
Mgll	33.604	34.3749	34.4042	532.267	1184.98	1417.43	90.5702	44.2667	42.6232	5.08266	6.37628	8.59758
Gm21454	0	0	0	0	0	0	0	0	0	0	0	0
Gm26709	0.130755	0.18054	0.056308	0	0	0	0	0	0	0	0	0
Gm17191	0.392265	0.252757	0.56308	0.213134	0.453865	0.436385	0	0.0411401	0.276475	0	0.142753	0.238822
Slc6a19os	0	0	0.056308	0	0	0	0	0	0	0	0	0
Gm17192	0	0	0	0	0	0	0	0	0	0	0	0
Leap2	0	0.0361081	0	0	0	0	0	0	0.0921583	0	0	0
Gm17193	0.0653774	0.144432	0.56308	0.426268	0.778054	0.763674	1.11471	0.534821	1.29022	0.296488	0.0951683	0.159214
Gm6733	0.588397	0.75827	1.01354	0.426268	0.324189	0.436385	0.139339	0.329121	0.0460791	0	0	0
Ube2d2a	88.7172	71.6385	65.2046	156.582	457.107	433.44	143.937	81.4574	87.2278	33.5455	72.8514	69.0991
Gm17194	0	0	0	0	0	0	0	0	0	0	0	0
Chst1	3.26887	5.344	3.37848	203.046	592.488	739.619	28.4251	12.0129	9.81485	2.83782	3.71157	4.05997
Gm6734	0	0	0	0	0	0	0	0	0.0460791	0	0	0
Ube2d2b	2.28821	4.62184	3.60371	506.051	1303.63	1098.65	624.935	416.379	434.941	162.814	201.233	271.779
Gm17195	1.11142	1.08324	0.506772	0.142089	0.389027	0.490934	0	0	0	0	0	0
Rps23-ps1	0.915284	0.938811	0.56308	0.355223	1.16708	1.30916	0.278678	0.329121	0.184317	0.254133	0.380673	0.318429
Chst2	1.69981	0.397189	0.337848	0.568357	0.194514	0.327289	0.836033	0.0411401	0.0921583	0	0	0.0796072
Gm17196	0	0.0361081	0.112616	0	0	0	0	0	0	0	0	0
Olfr1379-ps1	0	0	0	0	0	0	0	0.0411401	0	0.0423555	0	0
Gm6736	0	0	0	0	0.129676	0.109096	0	0.0822802	0	0	0	0
Rps23-ps2	0.26151	0.216649	0.225232	0.284179	0.129676	0.109096	0	0	0	0.0847109	0.0951683	0.318429
Chst3	2.09208	1.8054	1.85816	1.13671	1.68578	1.52735	0	0	0.138237	0	0	0
Gm17197	0	0	0	0.0710447	0	0	0	0	0	0	0	0
Ighj1	0	0.0361081	0	0	0	0	0	0	0	0	0	0
Chst4	0	0.0722162	0	0.213134	0.0648379	0.0545482	0	0	0	0	0	0
Gm17198	0	0	0	0.0710447	0	0	0	0	0	0	0	0
Cps1	0.0653774	0.144432	0.225232	0.497313	1.42643	0.927319	1.53273	2.30384	1.33629	0.254133	0.904099	0.398036
Chst5	0.719152	1.58876	1.12616	0.0710447	0	0.109096	0	0	0	0	0	0
Ighj2	0	0	0	0	0	0	0	0	0	0	0	0
Gm17199	0	0	0	0	0	0	0	0.0411401	0	0	0	0
4930447C11Rik	0	0.0361081	0	8.7385	19.3217	16.9645	7.66363	3.33235	4.14712	1.39773	1.28477	1.91057
Ighj3	0	0	0	0	0	0	0	0	0	0	0	0
Chst7	0.719152	0.722162	0.337848	0.0710447	0.259351	0.0545482	0	0	0	0	0	0
Ighj4	0	0	0	0	0	0	0	0	0	0	0	0
Chst8	0.588397	1.04713	1.12616	0	0.259351	0.0545482	0	0	0	0	0	0
Gm25140	0	0	0	0	0	0	0	0	0	0	0	0.0796072
Gm25141	0	0	0	0	0	0	0	0	0	0	0	0
Chst9	0.130755	0.0361081	0.056308	0.0710447	0	0	0.139339	0	0	0	0	0
Gm25142	0	0	0	0	0	0	0	0	0	0	0	0
Gm25143	0	0	0	0	0	0	0	0	0	0	0	0
Gm25144	0	0	0	0.0710447	0	0	0	0	0	0	0	0
Gm25145	0	0	0	0	0	0	0	0	0	0	0	0
Raet1d	0.0653774	0.216649	0.28154	0.568357	0.129676	0.218193	0.139339	0.0411401	0.0921583	0.0847109	0	0
Gm25146	0	0	0	0	0	0	0	0	0	0	0	0
Raet1e	0.196132	0.324973	0.28154	0.426268	0	0.109096	0	0.0822802	0	0	0	0
Gm25147	0.130755	0	0	0.426268	0.129676	0.163645	0	0	0.184317	0.0423555	0	0
Uhrf1bp1	252.488	234.089	232.439	66.9241	131.037	80.3495	122.2	82.1979	89.8082	52.3514	68.426	76.4229
1700084F23Rik	0	0.216649	0.450464	12.788	13.0324	4.25476	37.0641	30.7316	33.177	16.4763	13.0856	19.7426
Gm25148	0	0	0	0	0	0	0	0	0	0	0	0
Gm25149	0	0	0.056308	0	0	0	0	0	0	0	0	0
Gm31897	0.196132	0.288865	0.619388	2.77074	6.1596	4.96388	3.06545	3.49691	1.9814	0.254133	0.380673	0.636858
Lclat1	9.08746	6.86054	6.41911	14.28	19.7755	18.2191	17.5567	11.0667	10.8747	4.44732	3.33089	9.31404
Mat1a	0	0.469405	0.056308	0.781491	0.259351	0.654578	2.36876	2.92095	2.67259	0.0847109	0.0951683	0.0796072
Gm31898	0	0	0.056308	2.27343	5.90024	4.03657	2.09008	0.863942	0.737266	0.254133	0.190337	0.159214
3425401B19Rik	0	0.0361081	0	0.213134	0.453865	0.0545482	0.557355	0.287981	0.0460791	0.211777	0.237921	0.0796072
Gm12260	1980.15	1423.2	1382.64	102.66	218.633	422.585	12.6798	7.44635	7.23442	3.47315	5.80527	8.75679
Mir721	0.0653774	0	0	0	0	0	0	0.0822802	0.0921583	0	0	0.0796072
Gm12261	0	0	0.112616	0	0.0648379	0	0	0	0	0	0	0
Gm12262	0	0	0	0	0	0	0	0	0	0	0	0
Gm12263	0	0.18054	0	3.69432	2.98254	1.74554	3.06545	2.55069	2.2118	0.550621	0.475842	2.06979
Ripor1	37.0036	39.1051	31.7014	19.3242	65.4214	73.7491	5.15554	1.93358	2.39611	0.762398	0.856515	2.06979
Gm12264	0.653774	0.505513	0.112616	0.497313	1.23192	1.74554	0.418016	0.16456	1.1059	0.127066	0.999268	0
Ripor2	1.83057	1.87762	2.53386	1.49194	1.36159	1.14551	2.22942	1.27534	1.47453	0.677687	1.09444	1.83097
Gm12265	0	0	0	0.142089	0	0	0	0	0	0	0	0
Ripor3	1.96132	1.08324	1.4077	0.0710447	0.972568	0.272741	0.418016	0.16456	0.230396	0.0423555	0.0475842	0.159214
Gm12266	0.0653774	0.0361081	0.225232	0	0	0	0	0	0	0	0	0
Fam71e1	23.0782	19.1012	25.0007	152.036	533.421	145.753	333.577	230.631	235.28	213.09	387.859	417.779
Gm12267	0	0	0	1.06567	0.713216	0.654578	0	0.329121	0	0	0	0
Igkv5-40-1	0	0	0	0	0	0	0	0	0	0	0	0
Fam71e2	2.09208	4.22465	5.23664	275.156	454.838	152.462	952.52	709.625	675.889	376.667	343.415	449.542
Gm12268	0.196132	0.216649	0.056308	0.213134	0.0648379	0.163645	0.139339	0.0411401	0.0460791	0.0423555	0	0
Gm12269	0	0	0	0	0	0	0	0	0	0	0	0
Sult2b1	1.83057	1.55265	1.06985	3.05492	4.86284	3.32744	2.92611	1.72788	1.19806	1.27066	0.618594	0.796072
Gm156	0	0	0	0	0	0	0	0	0	0	0	0
Gm27952	0	0	0	0	0	0	0	0	0	0	0	0
Gpkow	33.8655	35.4582	34.2915	6.46507	8.49376	7.09126	3.90149	3.70261	4.4236	2.20248	2.90263	4.05997
Gm27953	0.392265	0.361081	0.450464	0	0.194514	0.0545482	0	0	0	0	0	0.0796072
Pdss1	9.28359	7.69102	11.5431	2.41552	2.9177	3.76382	0	0	0.0460791	0	0	0
1700012C14Rik	0.130755	0.288865	0.28154	16.1982	35.2718	32.4016	9.19636	6.41785	5.75989	2.49897	3.04539	4.69683
Pdss2	11.6372	12.024	10.417	16.4824	27.2319	30.2742	2.78678	1.15192	1.70493	0.46591	0.190337	1.03489
Gm27956	0	0	0.112616	0	0	0	0	0	0	0	0	0
Gm27957	0	0	0	0	0.0648379	0	0	0	0	0	0	0
Gm27959	0	0	0	0	0	0	0.139339	0	0	0	0	0
CT025624.1	0.130755	0.144432	0	43.4083	79.167	60.7121	14.2126	7.32293	7.5109	1.94835	3.09297	3.74154
Gm10923	0	0	0	0	0.259351	0.163645	0.418016	0.0411401	0.138237	0	0	0
Slc36a1	24.1896	23.2175	22.6921	11.7934	19.6459	20.0737	11.1471	8.55714	6.72755	4.36261	5.18667	10.9062
Olfr730	0	0	0	0	0	0.0545482	0	0	0	0	0	0
Slc36a2	0.457642	0.252757	0.112616	0.639402	2.00997	1.69099	0	0.24684	0.0460791	0.0847109	0.0475842	0.159214
Gm10925	1.17679	1.69708	2.19601	4.04955	0.453865	0.545482	0.836033	0.329121	0.184317	0.338844	0.190337	0.318429
Olfr731	0	0	0	0.142089	0.194514	0.163645	2.09008	1.76902	1.24414	0.296488	0.285505	0.318429
Slc36a3	0.326887	0.252757	1.01354	13.5695	18.0898	5.40027	47.2359	30.8551	23.8229	17.1963	10.754	30.7284
Gm10926	0.0653774	0.0722162	0.056308	0	0	0.272741	0	0	0	0	0	0
Olfr732	0	0	0.056308	0.426268	0.259351	0.109096	2.09008	2.59183	1.29022	0.381199	0.237921	0.557251
Slc36a4	15.4945	17.7291	16.8361	16.1271	19.3217	22.1466	17.696	14.1933	14.4688	6.01448	5.75768	6.92583
Actbl2	0	0	0	0	0	0	0	0	0	0	0	0.159214
Olfr733	0	0	0	0.639402	0.324189	0.0545482	4.18016	2.057	2.02748	0.508266	0.475842	0.159214
Olfr734	0	0	0	0.923581	1.49127	0.163645	5.15554	2.75639	3.36378	0.889465	0.380673	0.716465
Olfr735	0	0	0	1.49194	0.583541	0.272741	4.73752	4.07287	2.94906	0.720043	0.333089	1.19411
Olfr736	0	0	0.112616	0	0.0648379	0	0.278678	0.0822802	0	0	0	0.0796072
Fbl	94.1435	91.534	73.7634	14.351	34.0399	34.6381	4.73752	3.45577	3.77849	2.16013	2.18887	4.53761
Gm30652	0	0	0	0	0	0	0	0	0	0	0	0
Olfr738	0	0	0	0.0710447	0	0	0	0.0411401	0.0460791	0	0	0
Nemp1	23.732	24.1924	25.226	360.623	556.892	483.297	219.319	138.107	141.647	38.7129	39.828	65.3575
Olfr739	0	0	0	0.0710447	0	0.0545482	0.139339	0.0411401	0.0921583	0	0	0
Gm35909	0	0	0.056308	1.06567	0.129676	0.436385	0.139339	0.0822802	0.184317	0	0	0
Nemp2	13.0755	9.92973	11.2616	5.25731	7.00249	2.89105	18.3927	14.1522	13.3169	8.34403	6.75695	15.205
Gm30655	0.196132	0.0722162	0.056308	0.0710447	0.0648379	0.0545482	0.139339	0.12342	0.0921583	0	0.0475842	0.0796072
Col4a3bp	69.8885	61.4199	68.2452	110.901	217.596	182.736	153.83	104.372	117.225	53.9185	64.5241	65.4371
Mcph1	50.0137	40.9827	48.3685	40.8507	73.6558	71.0217	20.6221	13.1237	15.2983	4.57439	4.04465	7.40347
Rundc1	35.3038	29.8614	31.3635	42.2716	75.7306	74.131	24.9416	12.6711	11.3355	2.92253	3.52123	6.20936
Prkca	5.81859	3.61081	4.2231	5.75462	16.9227	16.3645	4.45884	2.42726	3.82457	0.889465	1.52269	1.99018
Sphkap	0.784529	1.91373	1.18247	317.428	434.803	391.601	294.98	190.972	207.863	65.8628	47.6793	100.225
Prkcb	3.53038	3.46638	2.8154	1.20776	1.81546	1.30916	2.78678	1.72788	0.967662	0.423555	0.57101	1.27372
Prkcd	47.2679	45.0629	51.8033	38.6483	76.1845	20.5101	103.111	71.6249	62.6215	67.0911	66.8082	145.124
Prkce	1.17679	0.541621	0.394156	2.6997	4.21446	5.94575	1.53273	0.905082	0.599029	0.0847109	0.0475842	0.557251
Gm8080	0	0	0	0	0	0.0545482	0.278678	0.493681	0.322554	0.0423555	0.0475842	0
Gm34342	0	0	0	0.0710447	0	0	0	0	0	0	0	0
Prkcg	5.4917	3.43027	4.84248	1.20776	1.55611	0.763674	1.53273	0.987362	0.322554	0.762398	0.428258	0.557251
Gm18760	0	0	0	0	0	0	0.278678	0	0.184317	0	0	0.0796072
Prkch	7.12614	6.86054	3.71633	3.55223	5.51122	3.00015	5.85223	6.87039	7.64914	3.17666	4.23499	4.13958
Gm8082	0	0	0	0	0	0	0	0	0	0.0423555	0	0
Gm18761	0	0	0	0	0	0	0	0	0	0	0	0
Prkci	46.7449	47.085	42.6814	8.17014	11.3466	14.128	3.48347	1.93358	2.90299	0.974176	1.04685	1.19411
Gm8083	0	0	0	0	0	0	0	0	0	0	0	0
Gm18762	0	0	0	0	0	0	0	0	0	0	0	0
Gm8084	0	0	0	0	0	0	0	0	0	0	0	0
Acvr1b	34.5847	35.747	33.7285	87.8823	216.234	235.048	22.2942	15.1396	13.3169	1.73657	2.56955	4.3784
Acvr1c	0	0	0.056308	0.284179	0.453865	0.0545482	0.836033	0.740521	0.55295	0.381199	0.190337	0.318429
Gm18765	0	0	0	0	0	0	0	0	0	0	0.0475842	0
Crtac1	7.25689	5.09124	5.6308	9.16476	23.212	27.2741	1.11471	1.27534	1.29022	0.0423555	0.951683	0.716465
Gm8087	0	0	0	0	0.0648379	0.0545482	0.278678	0	0.0460791	0	0	0
Gm18766	0	0	0	0.355223	0.583541	0.927319	0	0.0822802	0.0460791	0	0.0951683	0
Gm8089	0	0	0	0	0	0	0	0	0	0	0	0
4930486N12Rik	0	0	0	0.0710447	0.0648379	0	0	0.0822802	0.368633	0.0423555	0.190337	0.318429
Prkcq	3.72651	3.89967	4.50464	38.7193	79.0373	21.0556	139.199	119.553	119.345	72.2584	86.8411	94.0161
Gm26710	4.70717	5.52454	6.25018	0.426268	1.10224	0.60003	0	0	0.0460791	0.0423555	0.0475842	0
Gm26711	0.653774	0.361081	0.788311	0.142089	0	0.109096	0	0	0	0	0	0
Gm26712	0.915284	0.57773	0.732003	0	0.389027	0.163645	0	0	0	0	0	0
Gm26713	0	0	0	0	0.0648379	0	0	0	0	0	0	0
Gm26714	0	0	0	0	0	0	0	0	0	0	0	0
Tmeff1	16.1482	16.4653	19.4826	12.646	21.8504	12.8188	40.6869	23.491	25.7122	12.4949	18.4151	18.7873
Gm26715	0	0.397189	0.225232	7.45969	10.0499	12.437	6.27025	6.00645	5.99029	1.82129	0.666178	1.91057
Tmeff2	7.19152	2.99697	6.92588	1.2788	1.8803	1.52735	2.64744	3.49691	2.67259	1.1436	1.28477	1.91057
Gm21461	0	0	0	0	0	0	0	0.0411401	0	0	0	0
Gm26716	0	0	0	0	0	0	0	0	0	0	0	0
Prkcz	22.8821	18.2707	15.8788	12.3618	22.8878	16.419	16.5813	12.2597	11.059	7.66634	7.32796	16.7971
Gm21462	0.0653774	0	0	0	0	0.109096	0	0.24684	0.322554	0	0.0951683	0
Gm26717	0.0653774	0	0.168924	0	0.453865	0.436385	0	0	0	0	0.428258	0
Gm26718	1.50368	0.686054	1.35139	0.284179	0.194514	0.818223	0	0.24684	0.276475	0	0.0951683	0
Gm6740	0	0	0	0	0	0	0	0	0	0.0423555	0	0
Yjefn3	2.28821	2.31092	1.46401	0.497313	1.68578	2.67286	0.418016	0.2057	0	0.0847109	0.475842	0.318429
Gm26719	0	0	0	0	0	0	0	0	0	0	0	0
Pnpla1	0.719152	0.433297	0.28154	0.355223	1.23192	0.763674	0.836033	1.60446	0.414712	0.296488	0.285505	0.796072
1810062O18Rik	1.63444	1.22768	1.85816	8.38327	28.5935	25.6922	5.43421	3.90831	2.99514	0.762398	2.52196	2.78625
Gm6741	0	0.0722162	0	0	0	0	0	0	0	0	0	0
Pnpla2	55.0478	48.096	36.3749	775.097	2365.16	2139.11	738.914	496.52	485.351	218.978	332.756	404.484
Pnpla3	2.0267	1.87762	2.30863	1.06567	2.13965	2.29102	0.696694	0.493681	0.138237	0.0423555	0.0475842	0.477643
Gm6743	0	0	0	0	0	0	0	0	0	0	0	0
Gm6744	0	0	0.056308	1.56298	1.94514	1.03642	7.94231	6.78811	6.91187	4.6591	3.66398	5.65211
5730480H06Rik	15.6906	16.8986	18.8069	71.1157	95.571	90.059	107.57	74.8749	76.0766	34.7315	33.7372	44.2616
Pnpla5	0	0	0	0	0	0	0	0	0	0	0.0475842	0
Gm6745	0	0.361081	0.056308	3.19701	6.80797	5.61846	1.8114	0.329121	0.737266	0.0847109	0.142753	0.159214
Gm21469	0	0	0	0	0	0	0	0	0	0	0	0
Pnpla6	36.8729	36.2886	39.303	8.95163	18.5436	18.4918	0.836033	0.534821	0.322554	0	0.142753	0.398036
Gm6746	0	0	0	0.0710447	0	0	0	0	0.0921583	0.0423555	0.142753	0.318429
Pnpla7	53.2172	54.8482	46.1725	383.286	716.264	693.689	262.654	167.111	176.022	62.2625	57.4341	103.649
Pnpla8	23.4051	24.8063	28.9986	37.9379	45.4513	32.6744	73.1529	61.7513	60.8705	27.997	28.1222	34.7884
Cttnbp2	1.37293	1.37211	1.18247	1.06567	1.42643	1.5819	0	0.16456	0.0921583	0.0423555	0	0
Mgmt	13.0101	11.5185	9.29081	1.2788	2.13965	1.09096	0.836033	0.863942	0.875503	0.762398	0.713763	0.159214
Cpt2	41.5147	40.9105	37.5574	175.836	437.915	365.145	125.126	89.274	85.8454	26.5145	36.735	53.6553
Gm6749	0	0	0	0	0.0648379	0	0	0	0	0	0	0
Gm25150	0	0	0	0	0	0	0	0	0	0	0	0
AC154762.1	0	0	0	0.0710447	0.0648379	0.218193	0	0.16456	0	0	0	0
Gm25151	0	0	0	0	0	0	0	0	0	0	0.0475842	0
4930433E05Rik	0	0	0	0	0.0648379	0	0.975372	0.617101	1.15198	0.0423555	0.808931	0.238822
AC154762.2	0	0	0	0	0.0648379	0	0	0	0.0460791	0.0423555	0.0475842	0
Gm25152	0	0	0.056308	0	0	0.0545482	0	0	0	0	0	0
Gm25153	0	0.144432	0	0	0.0648379	0.163645	0	0	0	0	0	0
Gm25154	0	0.108324	0.056308	0	0	0.0545482	0	0.0411401	0	0	0	0
Mbtps1	150.433	151.582	162.392	74.1706	114.179	102.005	30.7939	19.5827	19.4454	6.35332	6.99487	10.9062
Gm25155	0	0	0	0	0	0	0	0	0	0	0	0
Mbtps2	19.8094	19.2095	21.4533	5.47044	6.61346	6.0003	9.19636	7.40521	7.09619	3.5155	2.28404	4.53761
Gm25156	0	0	0	0	0	0	0	0	0	0	0	0
Gm25157	0	0	0	0	0	0	0	0	0	0	0	0
Gm25158	0	0	0	0	0	0	0	0	0	0	0	0
Mat2a	112.711	99.0084	122.639	98.7521	160.02	172.754	32.7446	18.3485	16.865	3.68493	4.37774	8.19954
Glt8d1	10.9834	9.64086	11.3179	317.641	535.626	500.97	338.036	229.767	240.257	69.7171	85.5563	112.087
Mat2b	35.1077	35.0971	30.7441	11.154	15.3017	19.8555	5.0162	4.23743	4.1932	1.1436	1.8082	1.1145
AA672651	0	0	0	0	0	0	0	0	0	0	0	0
Glt8d2	0.719152	0.722162	1.12616	10.7277	16.015	11.4006	12.5405	9.83248	10.2756	5.0403	4.71083	6.20936
Cldn34a	0	0.0361081	0	1.49194	1.49127	0.763674	7.24562	5.47163	4.51575	2.16013	0.904099	1.99018
Gm33103	0	0	0	0	0	0	0	0	0	0	0	0
Prkd1	13.9908	8.37708	7.0948	0.923581	1.94514	2.18193	0.418016	0.452541	0.414712	0.423555	0.0475842	0
Gm33104	0	0.0722162	0.168924	31.5438	34.1695	24.0557	52.5307	38.0957	37.0015	15.5868	10.8492	22.3696
Prkd2	20.79	17.4041	17.9622	3.83641	10.0499	8.89135	11.4258	7.40521	6.26676	2.24484	3.33089	3.90075
Prkd3	77.603	82.9764	75.7905	11.7934	15.3666	14.728	5.0162	3.53805	5.2991	0.847109	2.28404	1.19411
Cldn34d	0	0.0722162	0	4.97313	3.56608	1.30916	19.2288	13.8231	13.9159	7.28514	4.75842	6.92583
Zfp422-ps	0.0653774	0.0361081	0.056308	0.0710447	0	0.218193	0	0	0	0	0	0
Gm12271	0	0	0	0	0	0	0	0	0	0	0	0.0796072
Gm12272	0	0	0.056308	0	0	0.109096	0.139339	0	0.0921583	0	0	0.0796072
Gm12273	0	0	0.056308	0.142089	0.0648379	0.0545482	0.139339	0.16456	0.138237	0.211777	0.0475842	0.477643
Gm12274	0	0	0	0	0	0	0	0	0	0	0	0
Gm12275	0	0	0	0	0	0.109096	0.139339	0.0822802	0.0460791	0	0.0475842	0
Gm12276	0.26151	0.252757	0.675695	0	0.129676	0.109096	0	0	0	0	0	0
Fam71f1	0.849907	2.99697	8.33358	93.779	176.424	53.2936	274.637	207.593	205.789	168.871	154.791	294.069
Fam71f2	1.76519	4.33297	6.19388	77.5097	135.77	29.5651	150.765	130.208	132.892	111.903	74.8975	252.355
Gm12278	0.130755	0.0722162	0.112616	0.0710447	0.129676	0.109096	0	0	0	0.0423555	0	0
Bloc1s2-ps	0.130755	0	0	1.56298	2.46384	2.78196	1.25405	0.946222	0.875503	0.254133	0.285505	0.0796072
Hydin	15.1676	23.6869	17.3992	1241.79	1877.51	1652.59	1242.62	812.969	845.322	328.848	295.498	516.492
Gm12279	3.07274	2.09427	1.74555	4.68895	14.005	12.7097	6.13091	2.34498	2.62651	0.93182	1.37994	1.35332
5930403N24Rik	0.26151	0.505513	0.337848	0.497313	0	0.218193	0	0	0	0	0	0.0796072
Paxip1	103.754	105.147	108.168	137.045	279.451	228.23	172.362	120.006	121.28	55.7398	61.0981	83.2692
Gm1818	0	0	0	0.142089	0.259351	0	0.278678	0	0.0921583	0	0	0
G630064G18Rik	0	0	0	0.142089	0.583541	0.327289	0.139339	0.658241	0.50687	0	0	0.0796072
Map1lc3a	51.9751	38.5273	32.4897	235.371	750.433	610.994	277.981	196.32	204.683	104.83	180.011	200.69
Map1lc3b	46.0911	47.3016	38.5146	43.6925	83.7705	86.8952	29.2611	18.4308	22.3023	6.98865	8.94582	11.9411
Gm27960	0.0653774	0.0722162	0.056308	0.213134	0.129676	0	0	0	0	0	0	0
Gm5501	0	0	0	0	0	0	0	0	0	0	0	0
4930556G01Rik	0	0	0	0.923581	0.389027	0.163645	2.78678	1.68674	2.16572	0.677687	0.428258	0.477643
Gm27964	0	0	0	0	0	0	0	0	0	0	0	0
Magohb	2.54972	2.70811	2.19601	6.39402	6.28927	5.78211	5.29487	3.12665	4.00888	1.35537	1.33236	0.398036
Fam149a	0.980661	0.974919	0.900927	0.213134	0.389027	0.0545482	0	0	0	0	0	0
Fam149b	34.9769	32.389	32.6586	106.78	232.703	212.847	100.185	63.3146	64.6951	29.0982	35.926	41.3161
Pdha1	10.7873	9.53254	7.32003	0.497313	1.81546	1.85464	0.139339	0	0	0	0	0.0796072
Pdha2	3.66114	5.23567	3.26586	276.506	454.902	430.058	220.016	141.686	149.204	67.5146	56.0542	86.4534
Gm10931	0	0	0	0	0	0	0	0	0	0	0	0
Gm5507	0	0	0	0	0	0.0545482	0	0	0	0	0	0
Gm10933	0.653774	0.722162	1.46401	2.91283	0.518703	1.20006	1.95074	1.6456	2.25788	0.508266	0.428258	0.0796072
Olfr740	0	0	0	0	0	0	0	0	0	0	0	0
Uhrf1	252.291	246.474	211.38	364.246	739.865	800.385	252.621	150.285	148.559	49.9795	60.5271	97.5985
Olfr741	0	0	0.056308	0	0	0	0	0	0	0	0	0
Gm35911	0.588397	0.324973	0.056308	0.994625	1.36159	1.25461	0	0.16456	0.230396	0.0847109	0.190337	0.318429
Olfr742	0	0	0	0	0	0	0.557355	0.329121	0.322554	0.211777	0.0951683	0.0796072
Gm10936	0	0.0361081	0.056308	0.213134	0.0648379	0.381837	0	0.658241	0.276475	0.127066	0.190337	0.318429
Uhrf2	28.7661	28.6337	37.3885	20.0346	38.9027	40.5838	12.9585	9.42108	11.059	2.54133	3.56881	4.77643
Olfr743	0	0	0	0	0	0	0.278678	0.12342	0.0921583	0.127066	0	0
Gapdhs	8.95671	15.1654	25.5075	296.185	602.862	131.407	866.548	702.796	701.923	548.419	510.673	982.751
4930510E17Rik	0	0	0	0	0	0.0545482	0	0.0822802	0.0460791	0.0423555	0.0475842	0
Olfr744	0	0	0	0	0	0	0.139339	0	0	0	0	0
Cystm1	16.0175	16.1764	14.2459	70.9736	180.962	132.879	91.6849	52.8239	57.5528	29.7335	36.3067	60.7403
A330069K06Rik	0	0	0	0	0	0	0	0	0	0	0	0
Olfr745	0	0	0	0	0	0	0	0	0	0	0	0
Olfr746	0	0	0	0	0	0	0	0	0	0	0	0
Olfr747	0	0	0	0	0	0	0	0	0	0	0	0
Olfr748	0	0	0	0	0	0	0	0	0	0	0	0
Olfr749	0	0	0	0	0	0	0	0	0	0	0	0
Dhx15	123.236	122.262	117.909	127.809	207.935	203.847	160.936	103.796	117.963	34.1809	43.6347	45.6945
Dhx16	137.423	123.526	112.56	323.893	767.421	727.782	220.434	135.803	145.472	59.0435	74.6596	113.042
Gm30667	0	0	0.056308	0.568357	0.453865	0.163645	2.22942	2.63297	2.71867	1.48244	1.33236	1.1145
Cptp	15.4291	17.4041	16.7235	298.388	596.119	519.19	323.405	244.125	242.929	110.59	102.925	183.415
Pik3c3	49.6215	44.0519	40.767	51.7205	85.3266	92.4592	21.3188	14.3167	15.0218	3.47315	3.71157	6.20936
Gabpb1	24.1896	23.7952	22.5795	19.1821	36.7631	44.0204	16.1633	10.2439	10.2756	5.25208	4.99634	10.0305
Prkdc	129.84	126.126	126.299	54.4202	62.1795	70.8581	45.7031	27.7284	26.9563	11.2666	8.61274	12.1003
Gabpb2	57.4014	61.2393	73.7071	45.6817	58.8079	69.6035	11.4258	5.59505	5.34518	1.27066	1.04685	1.83097
Gm34350	0	0.0722162	0	0.0710447	0	0.109096	0	0	0	0	0.0951683	0.0796072
Scarf1	0.130755	0.324973	0.168924	0	0.713216	0.327289	0	0.0822802	0.184317	0	0.0475842	0
Scarf2	8.23756	5.92173	8.22096	25.5761	101.731	91.4773	12.1225	6.08873	7.87953	1.82129	3.33089	5.73172
Gm8091	0	0	0.056308	0.142089	0.129676	0	0	0	0	0	0	0
Gm34354	0.196132	0.361081	0.337848	12.9301	16.1446	10.2005	26.1957	17.8548	19.7679	5.59092	7.66105	13.2944
Gm8093	0.784529	1.08324	1.63293	55.3438	147.96	138.007	31.9086	20.4466	18.3856	8.64052	13.7042	15.2846
Gm8094	0	0	0	0	0.129676	0	0.557355	0.411401	0.184317	0.0847109	0.190337	0
Acvr2a	19.9401	18.4151	20.3272	42.7689	86.1695	83.5678	58.9403	45.0484	46.2634	11.1395	16.3214	16.5583
Acvr2b	84.4676	76.4047	77.9865	7.10447	15.1721	16.1463	0.418016	0.534821	0.691187	0.381199	0.237921	1.27372
Gm18774	0	0	0	0	0	0	0.278678	0.16456	0	0.0847109	0	0.0796072
Gm8096	0.0653774	0.0361081	0.056308	3.9785	6.41895	1.90919	9.3357	8.3103	6.72755	4.99795	5.13909	7.40347
Gm34358	0	0	0	1.42089	3.17705	0.981867	5.15554	2.22156	2.99514	2.37191	1.71303	3.90075
Gm18775	0	0	0	0	0	0	0	0	0.0460791	0	0	0
Gm8097	0.0653774	0.252757	0	0	0.778054	0	0.557355	0.12342	0.0460791	0	0	0.0796072
Gm18776	0	0	0	0	0	0	0	0	0	0	0	0
Gm8098	0.784529	1.04713	0.675695	0.142089	0.389027	0.163645	0	0	0	0	0	0
Gm8099	0	0.0361081	0	0	0	0	0	0	0	0	0	0
Plet1os	0	0	0	0	0	0	0	0	0	0	0	0
Gm18779	0	0	0	0	0	0	0	0	0	0	0	0
Gm26720	0	0.0361081	0	0.0710447	0.0648379	0	0	0	0	0.0847109	0.0475842	0.0796072
Gm42303	0	0	0.056308	0	0	0	0	0	0	0	0	0
Gm26721	0.26151	0.216649	0.337848	0	0.0648379	0.109096	0	0	0	0	0	0
Gm26722	0	0.288865	0.506772	0.142089	0.259351	0.109096	0	0	0	0	0	0
Gm26723	0	0.0722162	0.112616	0.0710447	0.778054	2.72741	0	0	0	0	0.190337	0
Cryl1	12.2256	12.8906	10.7548	0.781491	1.8803	2.45467	0.418016	0.16456	0.368633	0.0423555	0.285505	0.318429
Gm26724	0.130755	0.0722162	0.112616	0.0710447	0.194514	0.109096	0	0	0.0460791	0	0.0475842	0
Gm26725	0	0	0	1.20776	1.68578	0.436385	3.90149	2.55069	3.0873	1.27066	1.23719	1.99018
Malrd1	0	0	0.056308	1.56298	0.129676	1.14551	1.67207	1.6456	2.02748	0.804754	0.666178	0.318429
Gm21470	0	0	0	0	0.0648379	0.0545482	0.278678	0.575961	0.55295	0.381199	0.285505	0.477643
Gm26726	0.0653774	0	0	0	0	0.109096	0.139339	0.0822802	0.0460791	0.0423555	0	0.159214
Gm26727	0	0	0	0	0	0	0	0	0	0	0	0
Gm26728	0.653774	0.469405	0.732003	2.0603	2.78803	0.709126	5.71289	3.29121	2.76475	1.82129	2.52196	2.46782
Gm26729	0	0	0.056308	0.284179	0	0	0	0	0	0	0	0
Gm6750	0	0.0361081	0	0	0	0	0	0	0	0	0.0475842	0
Gm21476	0	0	0	0	0	0	0	0	0	0	0	0
Gm21477	0	0	0	0	0	0	0	0	0	0.0847109	0	0
Calr3	2.41896	2.52757	4.9551	20.4609	26	4.74569	60.8911	39.4122	33.1309	31.936	24.2679	64.3226
Gm6754	0	0	0	0	0	0	0	0	0	0	0	0
Calr4	0.196132	0.216649	0.112616	0.213134	0.194514	0.109096	1.11471	0.16456	0.414712	0.127066	0.285505	0.159214
Gm6755	0.0653774	0	0	0	0.0648379	0	0	0	0	0	0	0
Dirc2	22.7513	17.693	23.2552	2.27343	4.34414	5.8912	0.139339	0.0822802	0	0	0.0475842	0.0796072
Gm6756	0	0	0	2.27343	3.24189	1.09096	5.85223	3.00323	3.22554	2.07542	2.80747	2.14939
Gm6757	0	0	0	0	0	0	0	0	0	0	0	0
Gm6758	0	0	0	0	0	0	0.139339	0	0	0.0423555	0	0
Dmrtc1a	0.457642	0.974919	0.732003	2.27343	3.30673	0.654578	6.68826	2.83867	4.14712	2.88017	2.33162	3.74154
Gm25160	0	0	0	0	0	0	0	0	0	0	0	0
Dmrtc1b	0.26151	0.288865	0.225232	0.568357	1.10224	0.0545482	0.557355	0	0.0460791	0.0423555	0	0
Gm25161	0	0	0	0	0	0	0	0	0	0	0	0
4930447N08Rik	0.196132	0.649946	0.28154	12.2907	39.4863	29.6742	12.5405	9.87362	9.07759	4.10848	4.61566	7.08504
Gm25162	0	0	0	0	0	0	0	0	0	0	0	0
Angpt1	0	0.0722162	0.112616	0.0710447	0	0	0	0	0.0460791	0	0.0475842	0
Gm25163	0.0653774	0.0722162	0	0.0710447	0	0	0.139339	0	0	0.0423555	0	0
Angpt2	0.326887	0.216649	0.675695	0.355223	0.259351	0.436385	1.67207	1.4399	1.15198	0.93182	0.428258	0.477643
Gm25164	0	0	0	0	0	0	0	0	0	0	0	0
Angpt4	0	0	0	0	0	0	0	0	0	0	0	0
Gm25166	0	0	0	0	0	0	0	0	0	0	0	0
4930435C17Rik	0	0.0361081	0	0.284179	0.518703	0.0545482	2.09008	2.79753	2.71867	1.31302	1.33236	1.43293
Gm25167	0	0	0	0	0.0648379	0	0	0	0.0460791	0	0	0
Gm25168	0	0	0	0	0	0	0	0	0	0	0	0
Gm25169	0	0	0	0	0	0	0	0	0	0	0	0
Pik3ca	16.5405	16.1042	15.5973	48.5235	60.2992	69.2762	22.9909	18.2251	18.063	5.50621	6.70937	8.59758
4930445N18Rik	0	0.0361081	0.056308	1.63403	1.62095	0.818223	0	0.16456	0.0921583	0.127066	0.190337	0.159214
Pik3cb	38.8996	38.2746	30.8568	59.1802	92.0049	95.7321	21.8762	12.7534	15.3444	1.99071	2.75988	3.3435
Pik3cd	54.394	49.3237	40.7107	279.774	663.097	607.394	227.68	157.361	164.595	75.6469	90.1244	121.64
Gm33111	0.0653774	0	0.056308	3.83641	6.1596	6.05485	1.39339	1.81016	2.48827	1.18595	1.61786	1.43293
Eva1a	0.719152	1.48043	0.900927	1.20776	4.86284	2.34557	2.22942	1.56332	1.47453	0.93182	0.761347	1.1145
Ntrk1	13.6639	14.8765	13.7391	1.56298	4.08478	3.60018	0	0	0	0	0.0475842	0
Gm33112	0	0	0	0.0710447	0.259351	0.0545482	0	0.0822802	0.138237	0.127066	0.0475842	0
Skap1	1.30755	1.55265	1.23878	3.41014	3.04738	4.47295	4.87686	3.53805	4.1932	1.27066	1.47511	1.91057
Eva1b	43.8683	27.8755	27.8161	2.34447	5.90024	6.1094	0	0.16456	0.0460791	0.0423555	0	0.0796072
Ntrk2	0.523019	0.57773	1.46401	3.9785	5.70573	5.56391	2.78678	2.34498	2.58043	0.804754	0.856515	0.716465
Skap2	24.4512	22.6398	17.9622	41.5611	75.3416	93.8229	1.11471	1.68674	1.19806	0.127066	0.237921	1.03489
Eva1c	1.4383	1.11935	1.23878	15.3457	58.0947	21.492	30.9332	21.5574	19.9983	16.561	21.6984	42.1122
Ntrk3	3.59576	4.80238	7.0948	4.19164	6.74314	3.92747	8.36033	11.9306	9.35406	3.55786	3.42606	5.09486
Pik3cg	0.0653774	0.18054	0.112616	0.0710447	0.453865	0.436385	0.696694	0.370261	0.691187	0.254133	0.190337	1.1145
Gm33115	0	0	0	1.42089	0.90773	0.490934	3.90149	2.09814	2.35004	1.39773	1.04685	1.1145
Prickle1	13.5985	11.4824	9.34712	6.96238	9.20698	9.98232	0.836033	0.863942	0.829424	0.127066	0.475842	0.477643
9530052C20Rik	0.523019	0.288865	0.225232	3.41014	3.50124	3.76382	1.53273	1.35762	1.19806	0.296488	0.380673	0.0796072
Prickle2	3.465	2.99697	3.43479	5.11522	8.16957	7.14581	4.18016	3.37349	4.56183	1.94835	1.37994	1.99018
Prickle3	1.50368	1.48043	1.35139	0.0710447	0.129676	0.490934	0	0	0	0	0	0
Uqcrb	9.61048	11.9518	7.0948	31.8991	34.2344	42.3294	31.4906	16.9909	21.9797	6.77687	5.99561	7.96072
Gm12280	0.0653774	0.0361081	0.056308	0	0	0	0	0.0411401	0	0	0	0
Mir741	0	0	0	0	0	0	0.139339	0	0	0	0	0
Prickle4	3.79189	3.46638	3.09694	4.33373	13.6808	16.4735	0.696694	0.24684	0.184317	0.423555	0.428258	0.398036
Gm12281	0	0.144432	0	0	0	0	0	0	0	0	0	0
Mir742	0	0	0	0	0	0	0	0	0	0	0	0
C230062I16Rik	1.04604	0.397189	0.28154	0.142089	0	0.0545482	0	0	0	0	0	0
Gm1821	1.04604	0.938811	1.68924	11.6513	15.3017	14.5098	3.76215	6.91153	7.78737	2.41426	2.23646	5.33368
Mir743	0.0653774	0.0722162	0.112616	0	0	0	0	0	0.0460791	0	0	0
Tsga8	3.26887	5.88562	7.0948	137.116	322.698	127.697	400.181	263.297	259.656	183.23	227.69	264.853
Mir744	0	0.0361081	0.056308	0	0	0.163645	0	0	0	0	0	0
Gm12285	0	0	0	0	0	0	0	0	0	0	0	0
Trim43a	0.130755	0.0361081	0	0.142089	0.259351	0.0545482	0	0.0822802	0.230396	0	0	0
C130071C03Rik	0	0.0361081	0.112616	0	0	0	0	0	0	0	0	0
Uqcrh	33.1464	29.6086	21.1155	42.982	58.8728	57.2756	36.2281	24.1904	27.0484	12.8761	10.6589	15.3642
Gm12286	0	0.144432	0	0	0	0.218193	0.278678	0.0411401	0	0.0847109	0.0475842	0
Trim43b	0	0	0	0	0	0.0545482	0	0	0	0	0.0475842	0
Gm48800	0	0	0	0	0	0	0.139339	0.0411401	0.138237	0	0	0.0796072
Gm12287	0	0	0	0	0	0	0	0	0	0	0	0
Trim43c	0.130755	0	0.112616	0	0.194514	0.60003	0	0	0	0	0.285505	0
Gm1826	0.130755	0.0722162	0	0.284179	0.324189	0.436385	0.836033	0.329121	0.276475	0	0.0951683	0
Gm48801	0	0	0	0.284179	0.259351	0.109096	0	0	0.0460791	0	0	0.0796072
Gm12288	0	0	0	0	0	0	0	0	0	0	0	0
Gm48802	0	0	0	0	0	0	0	0	0	0	0	0
Thsd7a	1.69981	1.04713	0.900927	4.04955	5.12219	3.60018	11.1471	8.1046	9.67662	3.43079	3.47364	3.42311
Gm12289	0	0	0	0.142089	0.194514	0	0.139339	0.12342	0.276475	0.169422	0.0475842	0.0796072
Gm48803	0	0	0	0	0	0	0	0	0.0921583	0.0423555	0	0
Thsd7b	0.26151	0.649946	0.225232	61.7378	78.389	85.0406	58.1043	46.8586	42.3928	15.6715	12.9905	18.1504
Gm48804	0.392265	0.505513	1.06985	0.426268	0.453865	0.490934	0.278678	0.12342	0.138237	0.127066	0	0.0796072
Ppcdc	12.4217	11.5546	12.5567	26.3576	51.8054	63.385	3.62281	1.2342	1.38237	0.508266	0.713763	0.398036
Lasp1	42.3646	37.1191	36.3186	19.7504	46.4887	41.0202	10.0324	9.09196	7.87953	3.1343	2.56955	5.73172
Gm48805	0	0	0	0	0	0	0	0	0	0	0	0
Gm48806	0	0	0	0	0	0	0	0	0	0	0	0
Tns1	17.325	19.2817	29.3928	330.074	948.707	295.978	880.482	631.912	621.746	464.936	652.284	756.587
Gm48807	0	0	0	0.213134	0.129676	0.0545482	1.39339	0.699381	0.368633	0	0	0.557251
Tns2	28.6353	24.4452	18.4127	1.13671	2.20449	3.32744	0	0.534821	0.0921583	0.254133	0.0951683	0.0796072
Gm48808	0	0.108324	0.168924	0	0	0.109096	0	0	0	0	0	0
Gm27970	0	0	0	0	0	0	0	0	0	0	0	0
Uqcrq	41.58	36.6136	24.3813	239.278	684.234	664.724	191.033	129.139	137.915	61.6272	76.0395	114.316
Tns3	93.6859	98.539	82.8853	7.45969	14.1347	11.2915	0.557355	0.370261	0.414712	0.0847109	0.0951683	0.238822
Gm48809	0	0.0722162	0	0	0	0	0	0.0411401	0	0	0	0
Gm5510	0.130755	0.0361081	0.337848	0.142089	0.194514	0.709126	0.418016	0.0411401	0.230396	0	0	0
Tns4	0.653774	0.108324	0.450464	0.142089	0.0648379	0.109096	0	0.0411401	0.230396	0.254133	0.190337	0.159214
Gm27972	0.26151	0.361081	0.168924	14.7062	69.8952	55.6391	11.8438	9.05082	7.69521	3.85435	8.37481	9.39365
Triap1	2.48434	2.92476	3.49109	6.39402	5.90024	7.52765	4.59818	3.57919	3.77849	0.93182	0.856515	1.83097
Gm5511	0	0.144432	0	0	0	0.163645	0.139339	0.16456	0	0.0847109	0.0475842	0
Gm5512	0	0	0	0.284179	0.129676	0	0.139339	0.411401	0.460791	0.169422	0.142753	0.159214
Gm27974	0	0	0	0	0	0	0	0	0	0	0	0
Allc	0.980661	3.89967	5.74341	122.197	175.84	50.2934	446.999	328.833	331.678	216.225	216.698	308.398
Gm5513	0	0	0	0	0	0	0	0	0	0	0	0
Gm27975	0	0	0.056308	0.0710447	0	0	0.139339	0	0	0	0.0475842	0
Gm5514	0	0	0	0	0	0	0	0	0	0	0	0
Gm27976	0	0	0	0.0710447	0	0	0	0	0	0	0	0
Gm27977	0	0	0	0	0	0	0	0	0	0	0	0
Gm10941	1.30755	1.26378	1.06985	10.3725	24.1197	19.5828	6.54892	4.11401	4.46968	1.22831	2.04612	3.18429
Gm27979	0	0	0	0	0	0	0	0	0	0	0	0
Vhl-ps1	0	0	0	0	0	0	0	0	0	0	0	0
Gm5518	0.326887	0.0722162	0.112616	0	0	0	0	0	0	0	0	0
Gm5519	0	0	0	0.142089	0	0	0	0	0	0	0	0
Tcp11x2	0.130755	0.397189	0.056308	6.10984	5.57606	2.18193	38.4575	33.2412	29.9054	15.3327	13.0856	14.8866
AC127687.1	0	0	0	0	0	0.0545482	0	0	0	0	0	0
Gm10944	0	0	0	0	0	0	0	0	0	0	0	0
Olfr750	0	0.0361081	0	0.426268	1.68578	1.96373	0.139339	0.2057	0.737266	0.127066	0.190337	0.557251
AC127687.2	0	0	0	0	0	0	0	0	0	0	0	0
Gm10945	0	0	0	0	0	0	0	0	0	0	0	0
Spock1	1.83057	2.05816	1.29508	0.142089	0.324189	0.163645	0.139339	0.0822802	0.0460791	0.127066	0.0475842	0.238822
Spock2	7.77991	9.24367	11.4305	315.367	849.441	768.257	233.253	145.554	148.375	56.4175	88.2211	100.942
Spock3	0	0.0722162	0.056308	0.497313	0.194514	0.272741	0	0.411401	0.50687	0.0847109	0.0475842	0.0796072
Gm30671	0.130755	0	0	0	0	0	0	0	0	0	0	0
Krtap31-1	0	0	0	0	0	0	0	0	0	0	0	0
Krtap31-2	0	0	0	0.0710447	0	0.0545482	0.139339	0	0	0	0	0
Gm30674	0	0	0	0	0	0	0	0	0	0	0	0
Gm30676	0	0	0	1.06567	1.03741	0.218193	5.0162	2.2627	2.94906	0.974176	1.52269	1.75136
A430027C01Rik	0.523019	0.794378	1.01354	0.0710447	0	0.272741	0	0	0	0	0	0
Dhx29	56.29	55.3537	50.5082	88.9479	162.678	169.972	74.1282	48.2162	50.8714	23.5073	25.8858	27.4645
9130409I23Rik	0	0	0	0	0	0	0.139339	0	0	0	0	0
Gm18780	0	0	0	0.0710447	0	0	0	0	0	0	0	0
Gm18781	0	0	0	0	0	0	0	0	0	0	0	0
Gm18782	0	0	0	0	0	0.109096	0	0	0	0	0	0
Gm18783	0	0.0361081	0	10.5857	8.36408	10.8005	2.78678	1.81016	1.65885	0.423555	0.237921	0.477643
Gm34368	0.196132	0.0722162	0.225232	5.82566	4.66833	1.25461	17.8354	11.6015	11.658	7.83576	7.04246	9.07522
Zscan4-ps1	0	0	0	0.0710447	0	0	0	0	0	0	0	0
Zscan4-ps2	0	0	0	0	0.324189	0	0	0	0.276475	0.0423555	0.0475842	0.0796072
Gm18787	0	0	0	0	0	0	0	0	0	0	0	0
Zscan4-ps3	0	0	0	0	0	0	0	0	0	0	0	0
Gm18789	0	0	0	0	0	0	0	0	0	0	0	0
Gm26730	0.915284	0.505513	0.28154	3.83641	6.02992	5.18208	4.59818	2.30384	2.25788	0.338844	0.190337	0.398036
A130012E19Rik	3.92265	4.18854	5.46187	2.77074	2.59351	3.27289	2.22942	0.946222	0.599029	0.0423555	0.190337	0.238822
Gm26731	0	0	0	0	0	0	0	0	0	0	0	0
Fopnl	10.6565	10.5075	9.45974	23.1606	24.8977	23.8921	16.86	15.8389	13.2708	3.17666	2.23646	5.4929
Gm26732	0.0653774	0	0	0	0	0	0	0	0	0	0	0
Gm26733	0.26151	0.216649	0	0	0.129676	0.109096	0	0	0	0	0	0
Gbp2	2.28821	2.672	3.82894	0	0	0.109096	0	0	0	0	0	0
Nit1	14.0561	14.1183	8.78404	134.559	284.509	257.74	107.988	68.3337	70.455	30.4536	39.3997	55.327
Irak1	40.6648	30.5113	36.1497	2.13134	7.78054	6.38214	0.139339	0	0	0	0	0
Gm26734	0.0653774	0.144432	0.056308	0.639402	0.583541	0.60003	0	0	0.0460791	0	0	0
Gbp3	4.31491	3.5747	2.87171	0.142089	0.0648379	0.218193	0	0	0	0	0	0
Nit2	12.814	15.2376	10.9801	3.41014	4.34414	3.16379	7.66363	4.64883	6.77363	2.16013	2.75988	2.46782
Irak2	7.06076	5.19957	7.65788	0.923581	3.24189	2.29102	0.836033	0.575961	0.599029	0.169422	0.237921	0.159214
Gm26735	1.63444	0.649946	0.900927	0.568357	0.90773	0.927319	0.139339	0.0411401	0.0921583	0.0423555	0.0951683	0
Gbp4	0.0653774	0.0722162	0.056308	0.0710447	0	0.0545482	0	0	0	0	0	0
Irak3	0.849907	1.04713	0.900927	202.975	312.713	289.433	141.15	96.5969	93.5406	20.8389	19.5571	38.6891
Gm26736	0.980661	0.794378	0.844619	0.0710447	0	0	0	0	0	0	0	0
Gbp5	0	0.0722162	0	0.923581	2.85287	1.3637	4.87686	3.04437	2.35004	1.48244	1.76061	2.30861
Irak4	0.980661	1.37211	0.675695	3.9785	5.25187	2.56376	13.5159	7.44635	8.66288	4.10848	3.75915	4.05997
Gm26737	1.89595	0.541621	0.506772	1.84716	3.17705	1.74554	3.06545	2.057	1.01374	0	0.142753	0.0796072
Gbp6	0	0.144432	0.394156	0.0710447	0.259351	0	0	0.0411401	0.0921583	0	0.0475842	0
Gm26738	0.196132	0.18054	0.056308	2.13134	2.399	2.12738	0.557355	0.0822802	0	0	0.142753	0
Gbp7	0.457642	1.37211	0.957235	0.0710447	0	0.0545482	0	0	0	0	0	0
Gm6760	0.0653774	0.216649	0.675695	5.54148	5.3167	0.927319	16.9993	9.91476	14.2845	11.3513	11.4202	18.9465
Gm26739	0.457642	0.397189	0.619388	0.213134	1.81546	0.60003	0	0	0.0460791	0	0	0
Gbp8	0.0653774	0.0361081	0	0.284179	0.583541	0.163645	1.25405	0.411401	1.05982	0.296488	0.237921	0.238822
Gbp9	0.130755	0.144432	0.28154	0	0	0	0	0	0	0	0	0
Gm6762	0.0653774	0	0	0	0.194514	0	0.696694	0.411401	0.0460791	0	0.237921	0
Dnase1l1	0.523019	0.541621	0.675695	0	0	0	0	0	0	0	0	0
Gm6763	0	0	0	0	0	0	0	0	0	0	0	0
Dnase1l2	2.09208	2.59978	2.8154	4.6179	7.78054	8.07313	0.557355	1.4399	1.42845	0.0847109	0.475842	0.557251
Dnase1l3	0.653774	0.469405	0.337848	3.3391	7.91022	6.81852	6.8276	7.81662	7.2805	2.92253	2.85505	4.13958
Gm21488	0	0	0	0	0	0	0	0	0	0	0	0
Gm21489	0	0	0	0.284179	0	0	0.836033	0.822802	0.737266	0.254133	0.57101	0.636858
Cemip	0.326887	0.108324	0.28154	17.8322	31.8354	11.1824	58.9403	47.27	51.24	28.3358	26.1713	31.6837
Gm6767	0	0	0.056308	0.142089	0.453865	0	0.696694	0.329121	0.184317	0.0847109	0.237921	0
Gm6768	0.26151	0.505513	0.112616	2.0603	1.75062	1.30916	2.78678	2.87981	2.25788	0.847109	0.666178	1.1145
Fbxw10	1.83057	4.26076	3.09694	457.244	649.61	530.099	566.134	384.413	416.371	182.976	189.147	269.709
Fbxw11	56.2246	58.0618	45.159	19.6083	37.4763	36.7109	12.2618	6.87039	6.45108	2.75311	3.14056	5.17447
Gm25170	0	0	0	0	0	0	0	0	0	0	0	0
Fbxw13	0.326887	0.18054	0	0	0	0	0.139339	0	0	0.0423555	0.0475842	0
Cyp2a4	0	0	0	0	0	0	0	0	0	0	0	0
Gm25171	0	0	0	0	0	0	0	0	0	0	0	0
Fbxw14	0	0	0	0	0	0	0	0	0	0	0	0
Cyp2a5	0	0	0	0	0	0.109096	0.278678	0.12342	0	0	0	0
Fbxw15	0	0	0	0	0.0648379	0.0545482	0.139339	0.12342	0.230396	0.0423555	0	0
B230319C09Rik	1.4383	0.397189	0.506772	0	0	0.109096	0	0	0	0	0	0
Gm25173	0	0	0	0	0	0	0	0	0	0	0	0
Fbxw16	0	0	0	0	0	0	0	0	0	0	0	0
Fbxw17	7.71454	8.30486	8.05204	16.5534	27.6209	30.2742	4.3195	3.20893	2.44219	0.296488	0.523426	0.318429
Gm25175	0	0	0	0	0	0	0	0	0	0	0	0
Fbxw18	0.196132	0.324973	0.225232	2.20239	1.55611	1.03642	4.45884	2.09814	2.35004	0.974176	0.618594	2.229
Trat1	0	0.108324	0.337848	0	0.129676	0.109096	0.139339	0	0.138237	0.0423555	0.0951683	0
Gm25176	0	0	0	0	0	0	0	0	0	0	0	0
Fbxw19	0	0	0	0	0	0	0	0	0	0	0	0
Gm25177	0	0	0	0.0710447	0.0648379	0.109096	0.139339	0	0	0	0	0
Gm25178	0.0653774	0	0	0	0	0	0	0	0	0	0	0
Spdl1	23.9281	22.5676	26.8589	24.8656	37.4763	42.984	9.89306	5.84189	7.09619	1.01653	0.951683	1.83097
Gm25179	0	0	0	0	0	0	0	0	0	0	0	0
Ocstamp	0.0653774	0.0361081	0	0.0710447	0.453865	0.0545482	0	0.287981	0.230396	0.46591	0.190337	0.159214
6820426E19Rik	0	0	0	0	0	0	0	0	0	0	0	0
Gm33121	0	0	0	0	0	0	0	0	0	0	0	0
Syngap1	167.17	148.874	154.734	270.183	787.326	626.595	336.085	185.213	192.104	96.7822	158.503	187.077
4930423C22Rik	0	0.0361081	0	5.11522	10.3741	7.30946	5.99157	4.44313	4.60791	1.86364	2.14129	2.70665
9-qF4-150.1	2.0267	1.22768	1.01354	59.9617	80.5935	72.9309	12.5405	9.42108	8.6168	0.720043	0.951683	0.318429
Ftsj1	13.337	17.8735	10.7548	1.91821	0.90773	2.23648	0	0	0.0460791	0	0.0475842	0
Gm12290	0.0653774	0	0	0	0	0	0.139339	0.287981	0.230396	0.0423555	0.0951683	0.0796072
Gm12291	0	0	0	0	0	0	0	0	0	0	0	0
Ftsj3	93.2936	86.8761	79.5631	83.4065	123.192	129.388	38.5968	21.8042	32.1172	8.85229	11.9436	19.8222
Gm12292	0	0	0.056308	0	0	0	0	0	0	0	0	0
Gm12293	0	0	0	0	0	0	0	0	0	0	0	0
3110039M20Rik	0.0653774	0.0361081	0.056308	0	0.259351	0	0	0.2057	0.0460791	0	0.0951683	0.0796072
Gm12294	0.0653774	0.0722162	0.056308	0	0.194514	0.163645	0	0	0.0460791	0	0	0.0796072
Gm1833	0	0	0	0	0	0	0	0	0	0	0.0475842	0
Gm12295	0	0.216649	0.112616	0.0710447	0	0.0545482	0	0	0.0460791	0	0	0
Tars2	38.7034	36.6858	35.6992	73.0339	158.269	161.954	27.5891	16.7852	17.3718	6.48039	7.23279	10.747
Tial1	35.6961	33.1472	36.206	122.552	255.331	252.504	54.8995	33.2	29.0299	6.09919	8.7079	9.31404
Gm12296	0.784529	0.288865	0.900927	0	0.129676	0.0545482	0	0	0	0	0	0
4930404I20Rik	0.0653774	0.0361081	0	0.426268	0.518703	0.109096	3.20479	1.48104	2.07356	0.93182	0.285505	0.398036
Gm48810	0	0	0	0.0710447	0	0	0	0	0	0	0	0
Gm12297	0	0	0	0	0	0	0	0	0	0	0	0
Mir758	0	0	0	0	0	0	0	0	0	0	0	0
Gm48811	0	0	0	0	0	0	0	0	0	0	0	0
Gm12298	0	0	0	0	0	0	0	0	0	0	0	0
Mir759	0	0	0	0.0710447	0.0648379	0.218193	0	0.0411401	0	0	0	0.0796072
Gm48812	0	0	0	0	0	0	0	0	0	0	0	0
Gm12299	0	0	0	2.34447	2.00997	2.07283	0.696694	0.370261	0.645108	0.211777	0.333089	0.0796072
Gm48813	0	0	0	0	0	0	0	0	0	0	0	0
Gm48814	0	0	0	0	0	0	0	0	0	0	0	0
C430039J01Rik	0.26151	0.18054	1.06985	0.0710447	0.0648379	0	0	0	0.0460791	0	0.142753	0
Gm48815	0.0653774	0.0361081	0	0	0	0	0.139339	0	0	0	0	0.0796072
Gm48816	0	0	0.056308	0	0	0	0	0	0	0	0	0
Mapk1ip1l	109.573	100.994	89.4733	60.1038	185.825	157.426	63.3992	47.1877	41.3791	19.6529	27.2657	32.0817
Gm48817	0	0	0	0.0710447	0.0648379	0	0	0.16456	0.230396	0.127066	0	0
Lpin1	59.6242	64.453	63.5717	430.46	770.014	437.149	866.687	626.029	651.974	393.948	364.923	618.628
Gm48818	0	0	0	0	0	0	0	0	0	0	0	0
Gm27980	0	0	0	0	0	0	0	0	0	0	0	0
Lpin2	85.4483	85.1429	87.6715	92.7133	146.274	141.116	62.7025	50.3143	44.236	14.2738	12.3243	21.892
Gm48819	0.0653774	0	0	0	0.0648379	0	0	0.0822802	0	0	0	0
4930569F06Rik	0	0	0	0	0	0	0	0	0	0	0	0
Lpin3	36.6114	35.6748	33.7285	9.44894	15.4962	16.4735	8.22099	9.21538	7.37266	3.68493	4.04465	8.91601
Dync2h1	87.0827	92.7256	105.24	874.418	857.935	891.317	707.284	436.373	484.338	131.133	117.866	173.942
A730018C14Rik	0	0	0	0	0	0	0	0	0	0	0	0
Gm5522	0	0	0	0	0	0.272741	0	0.0411401	0	0	0.0475842	0
Gm5523	0	0.0361081	0	0	0	0	0	0	0	0	0	0
Gm27985	0	0	0	0	0	0	0	0	0	0	0	0
Gm5524	0	0	0	0	0	0	0	0	0	0	0	0
Gm5525	0	0	0	0	0	0	0	0.0822802	0	0.0847109	0.0475842	0
Gm27987	0	0	0.056308	0	0	0	0	0	0	0	0	0
Gm5526	0.0653774	0.108324	0	0.568357	0.842892	0	1.39339	1.89244	1.65885	1.31302	1.23719	1.51254
Gm5527	0.130755	0.144432	0	0.355223	0.194514	0.163645	1.11471	0.370261	0.184317	0.127066	0.0475842	0.318429
Gm27989	0	0	0	0	0	0	0	0	0	0	0	0
Gm5528	0	0	0	0	0	0	0	0	0	0	0	0
Gm5529	0	0	0	0	0	0	0	0	0	0	0	0
Mrgprb13	0	0	0	0	0	0	0	0	0	0	0	0
Il31ra	0.784529	0.505513	1.52031	4.33373	4.08478	1.52735	14.0732	6.99381	7.46482	1.60951	1.1896	2.06979
Olfr761	0	0	0	0	0.194514	0	1.67207	0.16456	0.737266	0.127066	0.380673	0.0796072
Gm35931	0	0	0	0	0	0	0	0	0	0	0	0
Timeless	142.457	112.224	113.855	33.7462	80.4638	95.8411	2.09008	2.59183	2.58043	0.296488	0.190337	0.636858
Olfr763	0	0	0	0	0	0	0	0	0	0	0	0
Gm35934	0	0	0.056308	0.568357	1.94514	0.0545482	2.36876	4.64883	3.13338	1.56715	2.0937	2.30861
Gm10959	0	0	0	0.0710447	0.0648379	0.109096	0.139339	0.0411401	0	0.0423555	0	0
Olfr765	0	0	0	0	0	0	0	0.0411401	0	0	0	0
Olfr766-ps1	0	0	0	0	0	0	0	0.0411401	0	0	0	0
Dhx30	164.49	168.805	154.34	821.632	1626.07	1594.01	608.632	421.357	418.168	170.904	164.927	293.591
Olfr767	0	0	0	0	0	0	0	0	0	0	0	0
Knl1	51.2559	40.9105	58.4477	133.99	158.334	169.099	98.7912	56.5676	56.1705	10.1653	9.99268	12.2595
Dhx32	60.9318	58.134	52.3664	62.2351	113.337	104.187	61.0304	38.3014	45.7105	18.3399	18.8433	26.5092
Olfr768	0	0	0	0	0	0	0	0	0	0	0	0
Dhx33	111.795	110.166	113.348	35.5934	71.5162	82.4768	13.0978	7.81662	11.8423	3.43079	2.80747	5.97054
Gm30684	0.130755	0.288865	0.112616	0.142089	0.778054	0.109096	1.25405	0.658241	0.414712	0.0423555	0.190337	0.318429
Olfr769	0	0	0	0	0	0	0	0	0	0	0	0
Cpvl	0.719152	0.469405	0.225232	9.3779	9.66084	3.49108	37.4821	26.7822	26.7259	13.0031	9.94509	13.1352
Dhx34	33.6694	30.8724	28.6044	162.124	486.738	490.77	90.5702	59.1183	58.4744	30.5806	37.1632	51.8243
Dhx35	66.9465	66.2945	52.1412	27.7785	53.0374	51.1116	25.6383	15.8801	16.6346	6.90394	6.42386	8.8364
Casp12	0	0	0	0	0	0	0	0	0	0	0	0
Gm30686	0	0	0	0	0	0	0	0	0	0	0	0
AC127241.1	0	0	0	0	0	0	0	0.0411401	0.0921583	0	0.0951683	0.0796072
Dhx36	25.1049	26.2145	25.4512	50.0155	46.8129	52.0935	50.7193	31.9658	34.928	11.0971	7.28038	10.4285
Camk1d	21.313	19.1012	20.2146	15.843	22.1097	17.4554	11.1471	7.73434	9.12367	1.31302	3.18814	5.57251
Fer	16.8674	14.8765	14.9779	80.4936	110.873	81.6041	99.9059	63.2734	67.3677	22.4484	19.3668	34.868
Dhx37	133.958	111.177	120.274	74.2417	201.257	208.974	39.7116	23.4498	25.9425	9.10643	12.1815	17.5932
Casp14	0	0.108324	0	0.0710447	0	0	0	0	0	0	0	0
Zp3r	0.130755	0.974919	1.12616	63.1587	59.5212	23.783	239.663	187.187	187.819	91.7419	85.7943	93.2201
Fes	0.784529	1.66097	0.788311	0.213134	1.16708	1.03642	0.139339	0.0822802	0.184317	0	0.0475842	0.318429
Dhx38	118.595	113.885	98.0322	252.351	552.743	473.751	195.353	110.05	126.211	34.7315	46.2994	84.4633
Olfr567-ps1	0	0	0	0	0	0	0	0	0	0	0	0
Camk1g	0.457642	0.397189	0.394156	14.0668	30.5386	17.8373	14.0732	10.9021	11.4276	2.66839	4.04465	10.0305
Fev	0.26151	0.397189	0.28154	7.60178	22.1097	20.5647	6.40958	5.51277	3.54809	2.11777	6.66178	3.98036
Nynrin	2.48434	2.05816	1.06985	0.781491	1.16708	0.709126	0.139339	0.0411401	0.0460791	0	0.0475842	0.0796072
AU015791	0.0653774	0	0	0	0	0	0	0	0	0	0	0
Gm34370	0	0.0361081	0.056308	1.77612	2.07481	0.327289	1.8114	2.30384	2.35004	0.93182	2.0937	0.557251
AA387200	0.0653774	0.108324	0	0	0	0	0	0	0	0	0	0
Gm18791	0	0.0361081	0.168924	0	0	0	0	0	0	0	0	0
Gm34376	0.0653774	0	0.056308	0	0	0	0	0	0	0	0	0
Gm18795	0	0	0.112616	20.4609	11.6708	15.8735	13.7945	10.2027	8.01777	1.69422	1.14202	0.955287
Gm34379	0	0	0	0	0	0	0	0	0	0	0	0
Gm18796	0	0	0	0.0710447	0.0648379	0.109096	0	0	0.0460791	0	0	0
Gm18797	0	0	0	0	0	0	0	0	0.0460791	0	0	0
Gm18798	0	0	0	0	0	0	0	0	0	0	0	0
Gm18799	0	0	0	0.0710447	0	0	0	0	0	0	0	0
Gm26740	0	0.0361081	0	0	0	0	0	0	0	0	0	0
Gm26741	0	0	0.056308	0	0.0648379	0	0	0	0	0	0	0
Gm26742	0	0	0	0.0710447	0	0.0545482	0	0.16456	0.0460791	0	0.0475842	0.159214
Gm26743	0	0.0361081	0.056308	0	0	0	0	0	0	0	0	0
Hm629797	0.0653774	0.0722162	0.168924	0.0710447	0.129676	0.327289	0.418016	0	0.0460791	0.0423555	0	0
Cks1brt	0	0	0	0	0	0	0	0	0	0	0	0
Gm26744	0.0653774	0	0	0	0.259351	0	0	0.0411401	0.0460791	0	0	0
Gm26745	0	0.0722162	0	0	0	0	0	0	0	0	0.237921	0
Gm26746	0	0	0	0.0710447	0	0	0	0	0	0	0	0
4930465K10Rik	0.915284	1.15546	0.844619	88.2375	223.302	244.049	45.8425	25.548	28.9377	7.7087	11.5154	15.1254
Gm26747	0	0.0361081	0	0.355223	0.194514	0.0545482	0.696694	0.493681	0.0921583	0.296488	0.190337	0.0796072
Gm26748	0	0.0722162	0.168924	0.497313	0.324189	0.436385	0	0	0.0921583	0	0	0
AC163352.1	0	0.0361081	0	9.94625	11.0224	9.76412	10.7291	9.29766	9.86093	2.32955	3.37848	6.76661
Gm26749	1.63444	0.75827	1.01354	0.355223	0.648379	0.60003	2.09008	0.699381	0.599029	0.635332	0.999268	0.716465
Gm6771	0	0	0	0	0	0	0	0	0	0	0	0
Gm6773	0	0	0	0	0	0	0	0	0	0	0	0
Gm21497	0	0	0	0	0	0	0	0	0.0460791	0	0	0
Gm6776	0.26151	0	0	1.13671	0.713216	0	1.53273	0.946222	0.967662	0.46591	0.285505	0.238822
Tcap	0.392265	0.252757	0.28154	0.0710447	0.0648379	0.218193	0	0	0	0.0423555	0	0
Fbxw20	0	0	0.056308	0.355223	0	0	0	0.411401	0.138237	0.0423555	0	0.0796072
Ubb	150.499	174.619	126.017	954.343	2283.72	2121.71	889.4	584.066	622.16	297.166	369.777	509.645
Fbxw21	0.0653774	0.108324	0.056308	0.0710447	0	0	0	0	0	0	0.0475842	0
Ubc	24.778	26.6478	23.2552	43.8346	77.8703	54.0572	71.7595	50.808	50.1802	33.715	46.4422	53.098
Fbxw22	0	0	0	0	0	0	0	0	0	0	0	0
Ubd	0	0	0	0	0.0648379	0.0545482	0	0	0	0	0	0
Gm25180	0.0653774	0.361081	0.225232	0	0.0648379	0.0545482	0	0	0	0	0	0
Fbxw23	0	0.0361081	0	0	0	0	0.139339	0	0	0	0	0
Fbxw24	0	0.18054	0	0.142089	0.129676	0	0	0	0.0460791	0	0.0475842	0
Fbxw25	0.130755	0.0722162	0.112616	0.284179	0	0.0545482	0	0.0411401	0	0	0	0.159214
Gm25183	0	0	0	0	0	0	0	0	0	0	0	0
Fbxw26	0.130755	0.108324	0.168924	0.568357	0.324189	0.436385	2.64744	1.68674	1.65885	0.677687	0.285505	0.398036
Gm25184	0.392265	0.324973	0.675695	0.0710447	0	0.163645	0.139339	0	0	0	0	0
Fbxw27	0.326887	0.397189	0.168924	6.32298	7.26184	6.32759	8.91768	8.76284	8.43248	3.76964	2.80747	4.29879
Gm25185	0	0	0	0	0	0	0	0	0	0	0	0
Fbxw28	0	0	0	0	0	0	0	0	0	0	0	0
Dopey1	34.0616	35.9637	36.3186	129.728	151.526	178.263	49.6046	35.0925	38.6604	11.6901	9.94509	13.8517
Cyp2b9	0	0	0	0	0	0	0	0	0	0	0	0
Gm25186	0	0	0	0	0	0	0	0	0	0	0	0
Dopey2	79.3682	80.3044	65.2609	79.1438	188.938	168.663	63.8172	41.8806	39.4437	18.5517	17.1303	29.6935
Nosip	35.6307	38.2385	34.6294	136.619	303.506	255.613	92.1029	53.3998	62.7598	29.6488	31.4531	58.1133
Gm25187	0.0653774	0.0361081	0	0	0	0	0	0	0	0	0	0
Gm25188	0	0	0	0	0	0	0	0	0	0	0	0
Gm25189	0	0	0	0	0	0	0	0	0	0	0	0
Bnip3l	46.3526	49.1792	42.6251	29.7677	47.4613	53.239	16.1633	12.4243	12.0727	5.25208	5.28184	5.89093
3010003L21Rik	9.21822	7.1494	7.0948	0.568357	3.63092	2.50922	0	0	0	0	0	0.0796072
AC156020.1	0	0	0	0	0	0	0	0	0	0	0	0
Incenp	126.309	121.179	123.089	191.963	417.361	301.051	185.878	120.952	136.625	43.8803	54.2935	83.7468
Prkg1	0.915284	0.794378	0.957235	7.67283	6.54862	2.78196	28.8431	24.1492	21.9797	13.0031	14.7987	14.8069
Prkg2	0.784529	0.866594	0.957235	0	0.194514	0.490934	0	0	0.0460791	0	0	0
Mir760	0.130755	0.144432	0.056308	0.284179	0.778054	0.272741	0.139339	0.0822802	0.0921583	0	0.142753	0.159214
Mir761	0.130755	0.0722162	0.112616	0.0710447	0.648379	0.218193	0	0.2057	0.138237	0.169422	0	0.159214
Gm1840	0.130755	0.288865	0	0.781491	0.972568	0.872771	0.836033	0.493681	0.230396	0.211777	0.618594	0.477643
Mir762	0.26151	0.252757	0.337848	0	0.453865	0.218193	0.139339	0	0	0	0.237921	0
Krit1	28.1777	29.1031	29.9558	71.8262	96.0249	97.2594	60.3337	36.9438	35.4809	2.92253	3.23572	3.58232
Mir763	0	0	0	0	0	0	0	0	0	0	0	0.0796072
Mir764	0	0	0	0	0	0	0	0	0	0	0	0
Mir2136	0	0	0	0	0	0	0	0	0	0	0	0
Mir2137	0	0.0361081	0.056308	0	0	0	0	0	0	0	0	0
Tiam1	65.7043	52.7178	48.8753	56.4095	134.085	107.351	49.8833	37.2318	39.4437	14.9938	20.4612	24.519
Mir767	0	0	0	0	0	0	0	0	0	0	0	0
Gm48820	0	0	0	0.142089	0.259351	0.109096	0.557355	0.617101	0.645108	0.423555	0.142753	0.159214
Mir2139	0	0	0	0	0	0	0	0	0	0	0	0
Tiam2	2.81123	1.91373	1.57662	1.77612	2.33416	0.545482	5.99157	3.90831	5.11478	1.99071	2.18887	0.955287
Gm48821	0	0	0	0	0	0	0	0.0411401	0.0460791	0	0	0.0796072
Gm48822	0.0653774	0.324973	0.168924	1.2788	1.75062	0.272741	2.5081	1.6456	1.1059	0.974176	0.713763	0.716465
Olfr1473-ps1	0	0	0	0	0	0	0	0	0	0	0	0
Gm1848	0	0.0361081	0	0.426268	0.0648379	0.0545482	1.11471	0.24684	0.184317	0.0847109	0.285505	0.716465
A230103J11Rik	2.54972	1.26378	1.91447	12.4328	32.4838	29.8924	4.3195	2.38612	3.0873	0.381199	1.57028	0.875679
Gm48823	0.26151	0.216649	0.112616	0.355223	0.648379	0.163645	0.139339	0.0411401	0.0460791	0	0	0
Gm48824	0	0.252757	0.056308	0.355223	0.129676	0	0.139339	0.0822802	0.368633	0.0847109	0	0
Grsf1	67.8618	60.2283	56.871	108.059	167.995	191.737	58.2436	36.9438	40.181	9.27585	12.6574	16.0011
Marcksl1	702.48	511.58	478.28	51.5074	148.803	140.952	1.8114	0.2057	0.184317	0.211777	0.0475842	0.716465
Gm48825	0	0	0	0	0	0	0	0.0411401	0	0	0	0
Skiv2l-ps1	0.0653774	0.144432	0.506772	0	0.648379	0.109096	0	0.0411401	0.138237	0	0.0475842	0
Gm48826	0	0.0361081	0	0	0	0.0545482	0	0	0	0	0	0
Gm48827	0.130755	0.0361081	0.056308	0.0710447	0	0.0545482	0	0	0	0	0	0
Gm48828	0	0	0	0	0	0	0	0	0	0	0	0
Gm27991	0	0	0	0	0	0	0	0	0	0	0	0
Slpi	0	0.0361081	0	0	0	0.0545482	0	0	0	0	0	0
Gm48829	0	0.0361081	0	0	0	0	0	0.0822802	0	0	0	0
Gm5530	0	0	0	0	0	0	0	0	0.0460791	0	0	0
Pprc1	421.031	410.549	368.479	45.7528	80.7231	86.077	0	0.2057	0.184317	0	0.0475842	0.0796072
Scgb1b34-ps	0	0	0	0	0	0	0	0	0	0	0	0
Gm27993	0	0	0	0	0	0	0	0	0	0	0	0
Gm5532	0.0653774	0	0.056308	0.0710447	0	0.327289	0.139339	0.0411401	0	0	0	0.0796072
pi-1700016M24Rik.1	7.25689	19.4262	11.9373	2135.96	3515.05	3506.3	1299.33	871.265	885.825	410.001	346.793	584.954
Gm5533	0	0.0361081	0.225232	0	0	0	0	0	0	0	0	0
Gm27995	0	0	0	0	0	0	0	0	0	0	0	0
Gm27997	0.196132	0.0361081	0	0	0	0.0545482	0	0	0	0	0.0475842	0
Gm5535	0	0.0722162	0	0.284179	0.453865	0.381837	0.557355	0.987362	1.19806	0.296488	0.713763	0.636858
Gm27998	0	0	0	0.355223	1.42643	1.63645	0	0	0.184317	0.0423555	0.0951683	0
Tipin	22.4245	20.9788	20.7213	13.0012	19.8404	12.9279	40.9656	26.6999	30.7348	13.9773	16.94	15.5234
Gm27999	0	0	0	0.0710447	0.324189	0.0545482	0.139339	0.287981	0.414712	0.254133	0.0475842	0
Gm10961	0.0653774	0.0722162	0	1.2788	3.43641	1.69099	2.22942	1.81016	1.9814	1.10124	0.856515	1.19411
Gm5537	0	0	0	0.426268	0.453865	0.0545482	0	0	0.0921583	0	0	0
Gm5538	0	0	0	6.6782	5.70573	6.81852	2.78678	1.48104	1.15198	0.0847109	0.190337	0
Gm5539	0.0653774	0	0	2.41552	2.98254	1.41825	0.975372	0.329121	0.0460791	0	0.0475842	0
Gm10964	0	0	0.112616	0	0	0	0	0	0	0	0	0
Olfr770	0	0	0	0	0	0.0545482	0	0	0	0	0	0
Gm35940	0	0	0	0.142089	0	0	0	0	0	0	0	0
Olfr771	0	0	0	0	0	0	0	0	0	0	0	0
Olfr772	0	0	0	0	0.0648379	0	0.278678	0	0.0460791	0	0.0475842	0
Olfr773	0	0	0	0	0	0	0	0.0822802	0	0	0.0951683	0
4930513D17Rik	0	0.0722162	0	2.34447	3.11222	0.981867	19.5074	13.9465	14.2385	4.82852	5.09151	5.41329
Olfr774	0	0	0	0	0	0	0	0.0411401	0	0	0	0
Olfr775	0	0	0	0	0	0	0.139339	0.0411401	0.0921583	0	0	0
Dhx40	56.9437	60.0478	60.4747	194.876	251.376	224.848	282.3	196.485	218.277	72.8938	64.4766	89.7969
Gm30691	0	0	0.056308	0.284179	0.194514	0	1.11471	0.370261	0.368633	0	0.142753	0.238822
Olfr776	0	0	0	0	0	0	0.139339	0	0.0460791	0	0	0
Gm30692	0	0	0	0	0	0	0	0	0	0	0	0
Olfr777	0	0	0	0	0	0	0	0	0	0	0	0
Gm30694	0	0	0.056308	0	0	0	0.139339	0	0	0	0.0475842	0
Olfr779	0	0	0	0.142089	0	0	0	0	0	0	0	0
Hs6st1	26.8047	24.1202	25.2823	2.20239	5.64089	5.56391	0.139339	0.0822802	0.276475	0.0423555	0.142753	0
Camk2a	1.17679	0.794378	0.394156	0.142089	0.129676	0.218193	0	0.0822802	0.0460791	0.211777	0.0475842	0.0796072
Hs6st2	12.814	14.1544	15.3721	2.0603	3.69576	4.20021	0	0	0	0	0.0475842	0
Camk2b	18.8287	16.9708	19.7641	2.48656	8.03989	8.34587	0.696694	0.863942	1.29022	0.93182	1.09444	0.875679
Hs6st3	0.196132	0.0722162	0.28154	0.639402	3.04738	3.0547	2.22942	1.0285	1.47453	0.46591	0.190337	0.796072
Camk2d	10.4604	7.32994	7.43265	1.77612	6.87281	4.36385	0	0.12342	0.184317	0.127066	0.333089	0
Gm30698	0.980661	0.505513	0.732003	0.142089	1.62095	0.872771	0.557355	1.06964	1.1059	0.0847109	0.380673	0.398036
2900060N12Rik	18.7633	15.5987	19.0321	3.05492	7.91022	9.10955	2.5081	3.49691	1.01374	0.127066	0.237921	0
BC064078	0	0	0	0	0	0	0	0	0	0	0	0
Camk2g	47.464	38.4551	48.5938	72.7498	155.287	129.279	22.1549	14.6459	15.0218	3.76964	3.47364	5.09486
Adssl1	1.63444	1.91373	2.1397	1.34985	4.01995	1.69099	2.92611	1.76902	2.94906	1.5248	1.28477	2.38822
AC174678.1	7.38765	6.35503	6.70065	4.26268	7.65087	6.27304	3.76215	1.19306	1.79709	0.169422	0.666178	0.796072
Gm34388	0	0	0	0	0	0	0	0	0	0	0	0
Gm26750	0	0	0	0	0	0	0	0	0	0	0	0
Gm26751	0.196132	0.0722162	0	0.213134	0.129676	0.0545482	0	0	0	0	0	0
4930432J09Rik	0	0	0.056308	1.2788	1.29676	0.218193	2.92611	1.68674	1.93532	0.804754	0.808931	2.78625
Gm26752	0	0	0	0.142089	0.518703	0.654578	0	0.329121	0.0460791	0	0.0475842	0.0796072
Gm26753	0.196132	0.108324	0	0	0	0	0	0	0	0	0	0
Runx1	7.84529	6.42724	3.49109	1.63403	2.78803	3.60018	0.139339	0.493681	0.599029	0.169422	0.475842	0.477643
Gm26754	0.196132	0.108324	0.394156	0.284179	0.713216	0.981867	0	0	0.0460791	0	0	0
Runx2	2.54972	2.672	2.53386	4.47581	11.0224	4.09111	16.86	11.9306	10.6443	5.84505	7.37555	13.6924
Gm26755	0.130755	0	0	0	0	0	0	0.0411401	0	0	0	0
Runx3	108.2	96.0836	93.4712	44.7581	145.042	131.461	35.1134	31.143	31.3338	11.1818	17.3682	25.7927
Dmrta1	0.0653774	0.0361081	0	0.568357	0.972568	0.109096	0	0.0411401	0.0460791	0	0	0
Gm26756	0.196132	0.469405	0.225232	0.0710447	0	0.163645	0	0	0	0	0	0
Dmrta2	7.84529	5.56065	7.15111	17.3349	68.793	31.6925	30.9332	18.5953	19.4915	13.6808	34.213	19.5834
Tagap	0.915284	0.613838	0.788311	0.0710447	0.0648379	0.163645	0	0.0822802	0	0.0847109	0.0475842	0.159214
Gm26759	0.130755	0.0722162	0.112616	0	0.129676	0	0	0.0822802	0.0460791	0.169422	0	0
Gm6781	0	0	0	0.994625	0.194514	0.272741	0.836033	0.946222	0.50687	0.508266	0.428258	0.716465
AF366264	0.196132	0.505513	1.29508	24.3683	24.9626	6.05485	69.5301	55.6214	58.244	29.5218	27.4561	49.9933
Gm6783	0	0	0	0	0	0	0	0	0	0	0	0
Slc24a1	0.130755	0.0722162	0.168924	0.213134	0.194514	0.490934	0.557355	0.329121	0.0460791	0.0847109	0.142753	1.35332
Slc24a2	3.92265	1.55265	2.25232	0.710447	1.49127	0.60003	0.139339	0.575961	0.55295	0.296488	0.142753	0
Chsy1	44.522	48.1682	47.1298	6.53611	6.93765	9.38229	0.278678	0.12342	0.0921583	0	0.0951683	0
Gm6785	0	0	0	0	0	0	0	0	0	0	0	0
Slc24a3	1.50368	2.56367	2.42124	0.710447	0.842892	1.4728	0.139339	0.12342	0.0921583	0.0847109	0.0475842	0.238822
1700084J12Rik	0.26151	0.361081	0.168924	5.11522	9.98503	9.92777	3.34413	2.92095	2.67259	0.592977	0.856515	0.875679
Gm6786	0	0	0	0	0	0.0545482	0	0.0411401	0.0460791	0	0.142753	0.159214
Slc24a4	11.9641	10.7602	12.4441	1.98925	3.43641	2.89105	0.278678	0.16456	0.322554	0	0	0.0796072
Chsy3	0.653774	0.361081	0.056308	0.142089	0.453865	0.163645	0.836033	1.2342	0.691187	0.127066	0.0951683	0.159214
Gm6787	0.588397	0.469405	0.675695	0	0.259351	0	0	0	0	0	0	0
Slc24a5	0.915284	0.0722162	0.732003	0	0.648379	1.25461	0	0.0822802	0	0	0	0
Gm6788	0	0	0	0.0710447	0	0	0	0.0411401	0	0	0	0
Trdmt1	2.22283	1.84151	2.53386	3.3391	3.7606	5.23662	2.22942	3.37349	2.67259	0.550621	0.428258	1.27372
Gm25190	0.0653774	0.18054	0.28154	0.0710447	0.259351	0.163645	0	0.0411401	0	0	0	0
Gm25193	0.0653774	0.0361081	0.225232	0.142089	0.0648379	0.0545482	0.139339	0	0	0	0.0475842	0
Gm25194	0	0	0	0	0	0	0	0	0	0	0	0
Gm25195	0	0.0361081	0	0	0	0	0	0	0	0	0	0
2900018N21Rik	0.0653774	0	0	0	0	0	0	0	0	0	0	0
Trav1	0	0	0	0	0	0	0	0	0	0	0	0
Gm25196	0	0	0	0	0	0.0545482	0	0	0	0	0	0
Gm25197	0.130755	0.324973	0.337848	0.0710447	0.129676	0.0545482	0	0.0411401	0	0	0.0475842	0
Trav2	0	0	0	0.142089	0.324189	0.163645	1.39339	0.16456	0.50687	0.0423555	0.0951683	0.159214
Gm25198	0	0	0	0	0	0.0545482	0	0	0	0	0	0
Gm25199	0	0	0	0	0	0	0	0	0	0	0	0
Ucn	0.0653774	0.108324	0.112616	0.284179	1.16708	1.14551	0	0.2057	0.138237	0.0847109	0.0475842	0
Qdpr	49.7522	46.8683	37.7826	11.6513	17.3117	18.4918	1.67207	0.987362	1.19806	0.635332	0.618594	0.955287
Gm33142	0	0.0361081	0	0	0	0	0.139339	0	0	0	0.0475842	0
4930577N17Rik	2.94198	1.69708	1.46401	1.2788	3.11222	1.90919	2.36876	1.0285	0.875503	0.0847109	0.999268	0.955287
Mir770	0	0	0	0	0	0	0	0	0	0	0	0
Fkrp	32.2964	23.7591	28.9986	6.60716	16.8578	19.4737	0	0.0822802	0.829424	0.127066	0.285505	0.159214
Gm33148	0.196132	0.144432	0.337848	0.0710447	0	0.0545482	0	0	0	0	0	0
2010110E17Rik	0.0653774	0	0	0.568357	0.842892	0.272741	0.139339	0.0411401	0.0460791	0	0.0475842	0
Gm48830	0	0	0	0.213134	0	0.109096	0.557355	0.411401	0.138237	0.0423555	0.190337	0.159214
Gm48831	0	0	0	0.0710447	0	0.0545482	0.139339	0.411401	0.276475	0.0423555	0	0.0796072
Gm48832	0	0	0	0	0	0.0545482	0.278678	0.0411401	0.230396	0.0423555	0.0951683	0
Gm48833	0	0	0	0.142089	0.0648379	0	0.278678	0.287981	0.230396	0.0847109	0.0951683	0.238822
Gm48834	0	0	0	0.639402	0.518703	0.163645	2.09008	0.534821	1.29022	0.889465	0.713763	0.557251
Akr1b10	0.849907	0.830486	0.844619	0.0710447	0.0648379	0.218193	0	0	0	0	0	0
Gm48835	0	0.0361081	0	0	0	0	0	0	0	0	0	0
Olfr537-ps1	0	0.144432	0	2.27343	1.23192	0.872771	5.71289	3.99059	2.2118	1.05889	0.713763	1.83097
AI838599	0.130755	0.397189	0.225232	23.6579	24.5087	20.401	4.45884	3.86717	3.50201	0.127066	0.0951683	0.159214
Gm48836	0	0	0	0	0	0	0	0	0	0	0	0
Gm48837	0	0.0361081	0	13.4274	21.1371	13.5279	23.1302	15.0161	16.2199	4.99795	7.47071	7.40347
2610005L07Rik	4.44566	2.34703	5.34926	10.3015	17.7007	17.4009	5.99157	2.59183	2.48827	0.974176	1.33236	1.1145
4930466K18Rik	0.130755	0.0361081	0.168924	0.0710447	0	0	0	0	0	0	0	0
Gm48838	0.588397	0.324973	0.788311	0.426268	0.518703	0.327289	0.557355	0	0.0921583	0.127066	0	0
Gm48839	0	0	0	0	0	0	0	0	0	0	0	0
Gm5540	0.196132	0.361081	0	0.0710447	0.194514	0.490934	0	0.16456	0.0921583	0	0.0475842	0.159214
AC130529.1	0	0.0361081	0.56308	6.18089	6.28927	1.3637	23.5483	15.5921	13.4551	8.47109	6.28111	12.4187
Gm5541	0	0	0	0	0	0	0	0	0	0	0	0
Gm5542	0	0	0	0	0	0	0	0	0	0	0	0
Gm5543	0	0	0	0	0	0	0	0	0	0	0	0
Eda2r	0.0653774	0.433297	0.619388	0.142089	0.0648379	0	0	0	0.0460791	0	0	0
Gm5544	0	0.0361081	0.056308	0.0710447	0	0.272741	0	0.0411401	0	0	0	0
Fga	0	0	0	0.142089	0	0.272741	0	0	0	0	0	0
Gm29200	0	0	0	0.0710447	0	0	0	0	0	0	0	0
4933417D19Rik	1.69981	1.19157	1.46401	13.9958	26.9077	7.52765	42.359	26.9468	26.1269	19.5682	17.0351	27.3053
Gm5546	0	0	0	0	0	0.0545482	0	0	0	0	0	0.0796072
Fgb	0.0653774	0.0361081	0	0.0710447	0.129676	0.272741	1.53273	1.72788	1.19806	0.508266	0.237921	0.398036
Gm29201	0.0653774	0.108324	0	0	0.0648379	0	0	0	0.0460791	0	0	0
Gm5547	0.0653774	0	0.112616	0	0	0	0	0	0	0	0	0
Gm10972	0	0	0	0	0	0	0	0	0	0	0	0
Gm29202	4.11878	3.71913	2.25232	0.355223	0.324189	0.872771	0	0	0	0	0	0
Gm5548	0	0	0	0.355223	0	0	0	0.0822802	0.138237	0.338844	0.0475842	0
Gm29203	0	0	0	0	0	0	0	0	0	0	0	0
Gm10974	0	0.0361081	0	0	0	0	0	0	0	0	0	0
Gm29204	0	0	0	0	0	0	0	0	0	0	0	0
Olfr780	0	0	0	0	0	0	0	0	0	0	0	0
Olfr781	0	0	0	0	0	0	0	0	0	0	0	0
Fgg	0	0.0361081	0.112616	0.284179	0.778054	1.20006	0	0.0411401	0.368633	0.0847109	0.0951683	0.0796072
Gm29206	0	0	0	0	0	0	0	0	0	0	0	0
Olfr782	0	0	0	0	0	0	0	0	0	0	0	0
Gm29207	0	0	0	0	0	0	0	0	0	0	0	0
Parp10	10.7873	11.0491	9.00927	50.0155	110.289	76.0947	48.4899	22.1334	23.6847	7.75105	8.32723	17.9912
Gm29208	0.0653774	0.108324	0.394156	2.27343	4.21446	0.709126	5.57355	3.16779	2.85691	2.11777	3.6164	5.17447
Parp11	12.3563	12.7462	11.881	55.0596	105.945	83.7315	67.9973	48.2573	48.5213	19.06	24.4107	30.3304
Olfr784	0	0	0	0	0	0.109096	0	0	0	0	0	0
Gm29209	0	0	0	0	0	0	0	0	0	0	0	0
Parp12	94.7973	89.0065	79.6195	31.2597	57.6409	62.6759	13.0978	8.55714	9.12367	3.17666	4.04465	7.48308
Olfr785	0	0	0	0	0	0	0	0	0	0	0	0
Gm35955	0	0	0	0	0.0648379	0	0	0.16456	0.276475	0	0.0475842	0
Olfr786	0	0	0	0	0	0	0	0	0	0	0	0
Parp14	8.04142	9.27978	7.32003	3.26806	2.9177	4.80024	2.09008	1.2342	1.9814	0.254133	0.190337	0.318429
Olfr787	0	0	0	2.0603	1.36159	0.327289	6.27025	6.04759	5.43734	2.54133	2.14129	1.27372
Olfr788	0	0	0	0.568357	0.259351	0.109096	3.34413	1.81016	2.53435	0.592977	0.57101	0.557251
Parp16	27.2624	19.8956	18.3564	2.13134	4.99251	5.50937	0.557355	0.16456	0.460791	0.211777	0.190337	0
Olfr789	0	0	0	0	0	0.109096	0.557355	0.287981	0.460791	0.211777	0.0951683	0.159214
Serpinb10	0.130755	0.108324	0.506772	0	0	0	0.139339	0.0822802	0.184317	0.0847109	0	0
Serpinb11	0	0	0	0	0	0	0	0	0	0	0	0
Serpinb12	0	0	0	0.0710447	0	0	0	0	0	0	0	0
Gm43900	0	0	0	0	0	0	0	0	0	0	0	0
Serpinb13	0	0	0	0	0	0	0	0.0411401	0.0460791	0	0	0
4933412E12Rik	5.81859	5.99394	4.16679	42.982	95.3765	81.3313	40.9656	28.8803	31.426	13.342	15.4173	19.5038
Fgr	0.196132	0.0361081	0	0.355223	1.8803	1.4728	0	0	0.0460791	0.0423555	0	0
Dhx57	15.1676	15.1654	16.9487	36.7301	62.1147	60.2212	16.024	8.59828	8.34032	2.75311	1.95095	3.02507
Gm43901	0	0	0	0	0	0	0	0	0	0	0	0
Dhx58	3.20349	2.70811	2.98432	176.688	289.112	265.922	137.945	81.5808	88.6562	33.5879	31.2628	45.7742
Gm43903	0.0653774	0.252757	0.675695	0.213134	0.0648379	0.327289	0.975372	0.329121	0.414712	0	0	0
Trps1	1.24217	0.974919	0.56308	0	0	0.0545482	0.139339	0	0	0	0.0475842	0
Gm43904	0	0	0	0	0	0	0	0	0	0	0	0
Gm43905	0	0	0	0	0	0	0	0	0	0	0	0
Olfr1301	0.0653774	0	0	0.0710447	0	0	0	0	0	0	0	0
Gm43906	0	0	0	0	0	0.0545482	0	0	0	0	0	0
Olfr1302	0	0	0	0	0	0	0	0	0	0	0	0
Gm43907	0	0	0	0	0	0	0	0	0	0	0	0
Olfr1303	0	0	0	0	0	0	0	0	0	0	0	0
Gm43908	0	0.0361081	0	0	0	0.0545482	0	0	0	0	0	0
Gm43909	2.28821	1.37211	2.1397	0.142089	0.518703	0.545482	0	0.0822802	0	0.0847109	0	0
Gm34391	0	0	0	0	0	0	0	0	0	0	0	0
Olfr1305	0	0	0	0	0	0	0	0	0	0	0	0
Olfr1306	0	0	0	0	0	0	0	0	0	0	0	0
Olfr1307	0	0	0	0	0	0	0	0	0	0	0	0
Ankrd10	121.471	119.987	120.949	159.637	346.104	410.311	25.6383	13.9465	14.1002	1.1436	1.47511	3.50272
Olfr1308	0	0	0	0	0	0	0	0	0	0	0	0
AW551984	0	0.0361081	0.056308	0.0710447	0	0.163645	0	0.12342	0	0	0	0
Ankrd11	416.716	408.491	421.916	405.736	920.762	867.534	139.339	81.2517	93.8171	24.2273	27.7416	45.1373
Olfr1309	0	0	0	0	0	0	0	0	0	0	0	0
Ankrd12	69.7577	70.8802	80.6893	66.6399	82.6034	92.841	69.3907	39.1242	50.1341	16.3916	15.3697	16.2399
Gm34397	0	0.144432	0.056308	0	0	0.0545482	0	0	0	0	0	0
Adamtsl1	0.784529	0.541621	0.675695	26.7838	50.1845	47.6206	12.1225	9.70906	9.03151	2.37191	2.47438	4.458
Adamtsl2	0	0	0.168924	0.781491	2.98254	1.30916	0.418016	1.68674	1.79709	0.635332	1.04685	1.83097
pi-Mgll.1	30.2044	31.8473	31.7577	512.09	1148.8	1379.58	84.718	41.1812	40.2732	4.87088	6.18594	8.27915
Adamtsl3	0.326887	0.108324	0.225232	0.284179	0.842892	0.818223	1.25405	0.329121	1.19806	0.296488	0.380673	1.27372
Ankrd16	23.4705	23.9758	29.3928	16.5534	25.3516	31.147	0.975372	0.905082	1.84317	0.381199	0.523426	1.19411
[truncated: 52,351 more rows]

## Sheet: Dataset EV1B
Dataset EV1B. Mean distance from TSS to summit of nearest PRO-seq peak for Meiosis-I and Spermigoenesis genes
Control genes		Mitosis specific genes		Meiosis-I genes												Spermiogenesis genes
Gene Name	Type	Gene Name	Type	Gene Name	Type	Poised or non-poised?	Mean distance from the TSS to summit of nearest polymerase peak [bp], (PRO-seq)									Gene Name	Type	Poised or non-poised?	Mean distance from the TSS to summit of nearest polymerase peak [bp], (PRO-seq)
							SpG cells			SpC cells			RS cells						SpG cells			SpC cells			RS cells
							Replicate 1	Replicate 2	Replicate 3	Replicate 1	Replicate 2	Replicate 3	Replicate 1	Replicate 2	Replicate 3				Replicate 1	Replicate 2	Replicate 3	Replicate 1	Replicate 2	Replicate 3	Replicate 1	Replicate 2	Replicate 3
4930415H17Rik	unprocessed pseudogene	Coro1a	protein-coding gene	0610009L18Rik	protein-coding gene	Poised	70	98	103	168	113	1249	107	147	271	0610009B22Rik	protein-coding gene	Poised	110.5	110.5	110.5	110.5	117.5	147.5	110.5	110.5	110.5
Ang-ps3	unprocessed pseudogene	Nceh1	protein-coding gene	0610009O20Rik	protein-coding gene	Poised	20	19	23	32	51	24	26	102	41	0610010F05Rik	protein-coding gene	Poised	56.8	36.8	31.8	30.8	57.8	77.8	58.8	90.8	46.8
Bsph2-ps	unprocessed pseudogene	Dctd	protein-coding gene	0610030E20Rik	protein-coding gene	Poised	21.5	378	401	84	45	65	97	187	25.5	1110017D15Rik	protein-coding gene	Poised	1045.25	988.25	927.25	911.25	362.25	308.25	185	529	189.286
Clec2j	unprocessed pseudogene	Capg	protein-coding gene	0610037L13Rik	protein-coding gene	Poised	353	351	360	84	78	744	95	290	285	1110032A03Rik	protein-coding gene	Poised	146.167	119.5	132.333	142.167	142.5	161.167	140.667	79.8333	116.167
Crs-ps	unprocessed pseudogene	Etv4	protein-coding gene	1110004E09Rik	protein-coding gene	Poised	161	115	6	70	73	59	49	32	36	1110059E24Rik	protein-coding gene	Poised	391.857	391.857	386.857	678.857	692.857	332.857	310.857	148.714	726.857
Cyp2d41-ps	unprocessed pseudogene	Fzd2	protein-coding gene	1110051M20Rik	protein-coding gene	Poised	29.2857	31.1429	21.8571	671.714	26.7143	22.7143	24.8571	42.7143	47.2857	1700003F12Rik	protein-coding gene	Poised	875.5	860.5	846.5	620.667	628	615.667	622.667	619.333	615.667
Cyp2j14-ps	unprocessed pseudogene	Upp1	protein-coding gene	1110065P20Rik	protein-coding gene	Poised	233.167	224.667	126.167	211.833	782.833	123	220.167	211.833	211.833	1700007K13Rik	protein-coding gene	Poised	1751	1763	1748	1751	1801	5307	239.333	224.333	239.333
Cyp2j15-ps	unprocessed pseudogene	Gm12216	protein-coding gene	1300017J02Rik	protein-coding gene	Poised	72	62	70	62	104	27	71	81	117	1700019A02Rik	protein-coding gene	Poised	68	30	59	54	14	68	57	29	59
Cyp2j7-ps1	unprocessed pseudogene	Kif1c	protein-coding gene	1700008O03Rik	protein-coding gene	Poised	490.667	563	552	317.667	341.667	335.667	317	319.667	731.667	1700028K03Rik	protein-coding gene	Poised	13.8333	18.5	30.8333	37.8333	17.5	32.1667	30.8333	13.8333	19.1667
Cyp2j7-ps2	unprocessed pseudogene	Map3k1	protein-coding gene	1700017B05Rik	protein-coding gene	Poised	101.833	87.6667	84.1667	195.833	194.5	83.1667	214.5	194.167	124.667	1700030J22Rik	protein-coding gene	Poised	78	67	41	95	64	106	36	32	55
Cyp2j7-ps3	unprocessed pseudogene	Map3k5	protein-coding gene	1700028J19Rik	protein-coding gene	Poised	107	108	97	25.8	37	24.6	107	118	101	1700037C18Rik	protein-coding gene	Poised	866.833	480.167	511.833	191.667	83.8333	759.833	198.833	173.5	41.8333
Cyp4a29-ps1	unprocessed pseudogene	Snhg11	protein-coding gene	1700029P11Rik	protein-coding gene	Poised	1	28	11074	731	121	875	8	369	232	1700048O20Rik	protein-coding gene	Poised	80.6667	33	304.333	317.333	340.333	357.333	308.667	315.333	305.667
Cyp4a30-ps	unprocessed pseudogene	Cpox	protein-coding gene	1700030K09Rik	protein-coding gene	Poised	403	443.333	407.667	476.333	760	429	131	135	129	1700056E22Rik	protein-coding gene	Poised	460.5	486.5	452.5	151.5	169.5	425.5	205.5	151.5	185.5
Cyp4b1-ps1	unprocessed pseudogene	Cask	protein-coding gene	1700037H04Rik	protein-coding gene	Poised	59.5	65.5	72.5	35.1667	15.8333	39.1667	46.5	120.5	55.5	1700066B19Rik	protein-coding gene	Poised	116	128	97	117	75	169	35	32	6
Defa-ps10	unprocessed pseudogene	Tspan9	protein-coding gene	1700064H15Rik	protein-coding gene	Poised	305	365	51	51	94	384	371	120	69	1700066M21Rik	protein-coding gene	Poised	42	7.66667	15	30	119	18	11	25	8.33333
Defa-ps11	unprocessed pseudogene	Psme1	protein-coding gene	1700102P08Rik	protein-coding gene	Poised	92.5	38991.5	48.5	33.5	44.5	34.5	53.5	38.5	36.5	1700088E04Rik	protein-coding gene	Poised	286.917	980.583	82.3333	218.545	219.909	220.182	217.182	228.091	221.273
Defa-ps15	unprocessed pseudogene	Psme2	protein-coding gene	1700123O20Rik	protein-coding gene	Poised	393.75	395.75	395.75	385.75	373.25	371.25	394.25	394.25	396.75	1700092M07Rik	protein-coding gene	Poised	22	616	606	22	1111	1170	75	22	22
Defa-ps16	unprocessed pseudogene	Nup210	protein-coding gene	1810009A15Rik	protein-coding gene	Poised	113	105	109	41.4	134	163	154	182	159	1700122O11Rik	protein-coding gene	Poised	1442	1457	1443	3845	15	51248	114	15	131
Defa-ps17	unprocessed pseudogene	Stau2	protein-coding gene	1810043G02Rik	protein-coding gene	Poised	116	30884	45	61	108	226	133	133	82	1810013L24Rik	protein-coding gene	Poised	131.5	612.5	610.5	710.5	171.5	725.5	610.5	610.5	140.5
Defa-ps3	unprocessed pseudogene	Apex2	protein-coding gene	1810055G02Rik	protein-coding gene	Poised	46.3333	86.3333	45.6667	80.3333	70.3333	85.3333	78.3333	163.333	55	1810024B03Rik	protein-coding gene	Poised	106	116	44	86	95	95	52	158	48
Defa-ps4	unprocessed pseudogene	Trpm7	protein-coding gene	2010109A12Rik	protein-coding gene	Poised	77.5	17.5	63.5	13.5	495.5	18.5	72.5	31.5	29.5	2210408I21Rik	protein-coding gene	Poised	83	61	76	141	108	107	160	74	74
Defa-ps5	unprocessed pseudogene	Gpkow	protein-coding gene	2200002D01Rik	protein-coding gene	Poised	64	64	64	142	515	198	10100	10034	164	2610301B20Rik	protein-coding gene	Poised	27.5	414	27.5	56	109	53	56	31	42
Defa-ps8	unprocessed pseudogene	Mgmt	protein-coding gene	2210011C24Rik	protein-coding gene	Poised	1003	1049	773	739	7380	6230	7448	15589	7443	2610318N02Rik	protein-coding gene	Poised	91.3333	80.3333	27.6667	65.6667	38.6667	175.667	177	179	172.667
Ear-ps10	unprocessed pseudogene	Prkd1	protein-coding gene	2300009A05Rik	protein-coding gene	Poised	260.75	208.25	208.25	211.75	230.75	183.25	208.25	249.75	215.75	2700049A03Rik	protein-coding gene	Poised	496	412	496	810	769	221.5	431	455	455.5
Ear-ps4	unprocessed pseudogene	Prkd3	protein-coding gene	2310022A10Rik	protein-coding gene	Poised	76.2	2431	76.2	36	14.5	78	144	17.5	74	2700062C07Rik	protein-coding gene	Poised	9	52.6	17.4	369.4	33.4	39.4	59284.4	35.4	58.6
Ear-ps5	unprocessed pseudogene	Pdha1	protein-coding gene	2310039H08Rik	protein-coding gene	Poised	208	224	221	246	219	269	472	575	489	2810408A11Rik	protein-coding gene	Poised	203.222	215.222	208.222	261.222	309.222	212.222	171.667	252.222	255.222
Ear-ps7	unprocessed pseudogene	Acvr2b	protein-coding gene	2310061I04Rik	protein-coding gene	Poised	476.111	473.333	475	456.778	472.222	272.333	587.25	589.25	167.5	2900011O08Rik	protein-coding gene	Poised	652	45801	518	327	350	379	403	83527	83513
Ear-ps8	unprocessed pseudogene	Cryl1	protein-coding gene	2510002D24Rik	protein-coding gene	Poised	41.75	30.75	119.75	53.75	51.25	84.75	65.25	76.75	79.75	3830406C13Rik	protein-coding gene	Poised	219.765	219.765	230.471	234.235	220.588	574.353	220.588	240.059	228.588
Gm10013	unprocessed pseudogene	Dirc2	protein-coding gene	2610001J05Rik	protein-coding gene	Poised	44.5	48.5	25.5	39.5	79.5	32.5	85727.5	32677.5	82.5	4833427G06Rik	protein-coding gene	Poised	1417	1462	1445	111	2001	29	5	10	1992
Gm10092	unprocessed pseudogene	Eva1b	protein-coding gene	3110070M22Rik	protein-coding gene	Poised	55.5	50.5	61.5	24.5	55.5	28.5	8.5	22.5	23.5	4921507P07Rik	protein-coding gene	Poised	191	193	209	94	4	193	11	12	12
Gm10212	unprocessed pseudogene	Tns2	protein-coding gene	4732471J01Rik	protein-coding gene	Poised	96	244.667	184.333	1485	75.6667	371.667	303	284	321	4921522P10Rik	protein-coding gene	Poised	182	582	190	406	418	382	563	435	581
Gm10222	unprocessed pseudogene	Tns3	protein-coding gene	4921524J17Rik	protein-coding gene	Poised	51.6667	8.66667	10.6667	52.3333	99.3333	54.3333	57.3333	151.333	107.333	4930404N11Rik	protein-coding gene	Poised	456.75	169.5	469	613	469	1445	114.5	486	498
Gm10238	unprocessed pseudogene	Irak1	protein-coding gene	4921536K21Rik	protein-coding gene	Poised	35	227	90	41	16	28	14	109	41	4930408O17Rik	protein-coding gene	Poised	158	244	246	610	41	3222	44	40	46
Gm10542	unprocessed pseudogene	Gbp3	protein-coding gene	4930402H24Rik	protein-coding gene	Poised	108.75	120	115	67.875	91.75	78.75	86.625	281	95.625	4930430F08Rik	protein-coding gene	Poised	270.571	266.571	272.286	98.8571	103.143	147.857	279.857	301.714	285.857
Gm10770	unprocessed pseudogene	Ftsj1	protein-coding gene	4930426L09Rik	protein-coding gene	Poised	103	69	104	24	34	1	14	14	10	4930432K21Rik	protein-coding gene	Poised	240.333	230.333	249.333	96	158.667	271.667	97.3333	117.667	123.333
Gm11212	unprocessed pseudogene	Marcksl1	protein-coding gene	4930451G09Rik	protein-coding gene	Poised	475.5	492.5	491.5	649.2	331.4	647.2	760.2	702.2	710.2	4930453N24Rik	protein-coding gene	Poised	246	145	244	293	234	259	224	250	250
Gm11285	unprocessed pseudogene	Pprc1	protein-coding gene	4930519G04Rik	protein-coding gene	Poised	865.5	4418	880.5	702.333	686.667	675	124.5	36.5	37	4930503L19Rik	protein-coding gene	Poised	80	89	74.5	1674	371.6	376	50	44.5	47.5
Gm11318	unprocessed pseudogene	Hs6st1	protein-coding gene	4930519P11Rik	protein-coding gene	Poised	173	140	106	51	43	18	32	69	137	4930507D05Rik	protein-coding gene	Poised	222	211	236	316	419	1416	290	264	178
Gm11320	unprocessed pseudogene	Chsy1	protein-coding gene	4930524J08Rik	protein-coding gene	Poised	186	207	205	219	86	82	98	71	100	4930544D05Rik	protein-coding gene	Poised	647.25	625.25	672.25	283.25	259.25	262.25	122.25	147.25	103.25
Gm11321	unprocessed pseudogene	Parp16	protein-coding gene	4930535I16Rik	protein-coding gene	Poised	645	577	95	633	638	82	649	643	95	4930550C14Rik	protein-coding gene	Poised	400	454.667	675.667	690.667	657.333	753.667	674	673.667	659
Gm11322	unprocessed pseudogene	Pdzrn3	protein-coding gene	4930579G24Rik	protein-coding gene	Poised	339	328	21	70	70	72	72	37	72	4930553M12Rik	protein-coding gene	Poised	192.5	195.5	4.5	37.5	26.5	95.5	12.5	67.5	7.5
Gm11331	unprocessed pseudogene	Ankrd26	protein-coding gene	4931406C07Rik	protein-coding gene	Poised	142.167	148.167	130.833	160.167	156.167	138.167	165.5	143.5	142.833	4930562C15Rik	protein-coding gene	Poised	659.5	1375	1375	546.667	11279.7	970.333	197	52.3333	67
Gm11338	unprocessed pseudogene	Homer2	protein-coding gene	4931422A03Rik	protein-coding gene	Poised	343.333	78.6667	337.333	195.333	201.667	208.667	190	201	218.667	4932431P20Rik	protein-coding gene	Poised	1593	1605	1603	12048.5	2803.5	4352	11916.5	11929.5	11995.5
Gm11358	unprocessed pseudogene	Dgki	protein-coding gene	4933405L10Rik	protein-coding gene	Poised	243.667	241	248.667	339.333	235	268	267.667	249	267.333	4933427D14Rik	protein-coding gene	Poised	229.4	196.4	182.4	101.4	101.4	105.6	91.2	92.6	82.4
Gm11359	unprocessed pseudogene	Dgkk	protein-coding gene	4933406P04Rik	protein-coding gene	Poised	125	80	124	115	88	91	134	120	155	4933430I17Rik	protein-coding gene	Poised	294	310	235	347	322	371	342	346	355
Gm11382	unprocessed pseudogene	Dgkz	protein-coding gene	4933408B17Rik	protein-coding gene	Poised	435	7473	1462	953	1235	1129	9737	18354	531	4933434E20Rik	protein-coding gene	Poised	121.7	268.1	930.9	226.3	480.5	429	1023.7	411.7	1156.5
Gm11384	unprocessed pseudogene	Trim21	protein-coding gene	4933416C03Rik	protein-coding gene	Poised	147322	306	407	5	15	730	363	111	354	6820408C15Rik	protein-coding gene	Poised	762	748	774	298	306.333	279.667	385.333	294	423.333
Gm11385	unprocessed pseudogene	Trim25	protein-coding gene	5830454E08Rik	protein-coding gene	Poised	61.5	61.5	71.5	35.5	117.5	75.5	47.5	111.5	80.5	9230110C19Rik	protein-coding gene	Poised	22	13	11	33	15	29	41	46	62
Gm11387	unprocessed pseudogene	Trim26	protein-coding gene	6430531B16Rik	protein-coding gene	Poised	74	45	46	69	48	458	70	86	92	9530077C05Rik	protein-coding gene	Poised	63.6667	68.3333	90.6667	64.3333	62.3333	66.3333	57.6667	66	49
Gm11388	unprocessed pseudogene	Pycrl	protein-coding gene	9230104M06Rik	protein-coding gene	Poised	498	525	501	491	464	469	461	657	497	AA986860	protein-coding gene	Poised	820	22820	816	1059	11007	1027	5544	5434	5509
Gm11389	unprocessed pseudogene	Tcf3	protein-coding gene	9430015G10Rik	protein-coding gene	Poised	18	20.2857	18.1429	21.1429	84.4286	22.4286	54.4286	51.4286	87.4286	AI987944	protein-coding gene	Poised	60.25	59.25	63.75	34.25	34.25	37.25	41.75	42.25	21599.2
Gm11392	unprocessed pseudogene	Trpv4	protein-coding gene	A430005L14Rik	protein-coding gene	Poised	69	22	32	118.429	275	268.571	107	114	109	AW554918	protein-coding gene	Poised	6	15.8571	19.1429	87.25	83.5	172	169.75	180.5	181.75
Gm11394	unprocessed pseudogene	Ppp1ca	protein-coding gene	A530084C06Rik	protein-coding gene	Poised	616	131	634	222	202	147	802	51	44	Abca16	protein-coding gene	Poised	94805	23	7	56	36	37	48	79	148
Gm11395	unprocessed pseudogene	Mbnl1	protein-coding gene	A930002H24Rik	protein-coding gene	Poised	101	285	71	50	231	260	225	242	267	Abcd1	protein-coding gene	Poised	491.5	514.5	76.5	380.5	423.5	331.5	412.5	350.5	277.5
Gm11429	unprocessed pseudogene	Mbnl3	protein-coding gene	A930018P22Rik	protein-coding gene	Poised	50	45	25	71	58	60	42	6	39	Abcf3	protein-coding gene	Poised	782.5	786.167	1124.83	396.6	464.6	413.6	503.6	365.2	407.6
Gm11432	unprocessed pseudogene	Iffo2	protein-coding gene	AA467197	protein-coding gene	Poised	249	248.5	253.5	261.5	248.5	248.5	52.25	46.75	82.75	Abhd17b	protein-coding gene	Poised	170	170	170	170	170	201	223	388	193
Gm11433	unprocessed pseudogene	Slc12a9	protein-coding gene	AA474408	protein-coding gene	Poised	706	729	25	22	161	119	56	236	23	Abhd4	protein-coding gene	Poised	117.286	22.8571	36.4286	104.429	177.429	199.714	191	160.857	215.857
Gm11486	unprocessed pseudogene	Nme4	protein-coding gene	AI413582	protein-coding gene	Poised	92.4444	26.5556	92.1111	152.889	92.7778	68.4444	47.8889	96.2222	92.5556	Abhd5	protein-coding gene	Poised	111.5	1534.88	132.25	242.75	288.75	241.75	168.714	169.714	174.714
Gm11540	unprocessed pseudogene	Map7d2	protein-coding gene	AI429214	protein-coding gene	Poised	34	102	141	141	87	105	69	56	44	Ace	protein-coding gene	Poised	2	36	307	644	646.667	559	809.5	718.5	837.5
Gm11543	unprocessed pseudogene	Clic6	protein-coding gene	AU040320	protein-coding gene	Poised	98.5	239.25	111.75	101.25	104.75	100.25	174.778	147.444	128.667	Acot8	protein-coding gene	Poised	248.25	257.25	258.25	249.25	287.25	250.25	127.25	162.25	143.25
Gm11553	unprocessed pseudogene	Fn1	protein-coding gene	AW209491	protein-coding gene	Poised	55.3333	61.6667	61.6667	70.6667	104.333	99.3333	54.3333	176.333	72	Acp1	protein-coding gene	Poised	13.8	12.6	42.4	20.6	19.2	486.6	26.6	1023.6	50.4
Gm11561	unprocessed pseudogene	Trim71	protein-coding gene	Aamp	protein-coding gene	Poised	556	540.667	582.333	548.667	303	278.333	532.667	550.667	560.667	Acsl5	protein-coding gene	Poised	1490.67	1544.67	1432.67	47768.7	12585.2	14969.8	48051.7	14688.7	48054.7
Gm11566	unprocessed pseudogene	Fos	protein-coding gene	Aar2	protein-coding gene	Poised	11	16	21.4	160.6	185.6	199.6	44.4	29.6	13.6	Actr10	protein-coding gene	Poised	97.75	45.75	52.75	61.75	93.75	160.75	149	203.667	762.667
Gm11597	unprocessed pseudogene	Sft2d2	protein-coding gene	Aars	protein-coding gene	Poised	378	371.333	372	220.75	198.75	224.75	214.75	260.25	203.25	Acyp2	protein-coding gene	Poised	169	151	167	148	188	189	175	76300	76317
Gm11618	unprocessed pseudogene	Mslnl	protein-coding gene	Aars2	protein-coding gene	Poised	52	17	6	325	5287	749	31	43	51	Adad1	protein-coding gene	Poised	55.3333	52.3333	65.3333	57.6667	58.6667	63	65	62	50.6667
Gm11735	unprocessed pseudogene	Cdh15	protein-coding gene	Abca17	protein-coding gene	Poised	958.5	1007.5	957.5	927.667	55.6667	19.6667	19.5	19.5	33.5	Adam1a	protein-coding gene	Poised	620	626	582.5	262	508	111	475.5	506	475.5
Gm11787	unprocessed pseudogene	Sh2d5	protein-coding gene	Abca5	protein-coding gene	Poised	42	67.8	31.8	41.4	36	73.8	51.6	101.8	37.8	Adam32	protein-coding gene	Poised	183	168	39	81	24	10	22	121	154
Gm11987	unprocessed pseudogene	Nop56	protein-coding gene	Abcb8	protein-coding gene	Poised	74	556.4	339	376.4	357.4	326	326.4	521.4	531.4	Adat2	protein-coding gene	Poised	213	225	247	208	264	193	160	28	183
Gm12106	unprocessed pseudogene	Ung	protein-coding gene	Abcb9	protein-coding gene	Poised	14	6	6	40	89	62	80	132	50	Adgrl2	protein-coding gene	Poised	949	516.875	926.25	93447.5	93424.5	93456.5	632.6	474.4	80465.4
Gm12170	unprocessed pseudogene	Tcn2	protein-coding gene	Abhd11	protein-coding gene	Poised	364.429	244	365.857	292.286	305.857	300.857	356.571	349.429	232.571	Adss	protein-coding gene	Poised	23	34	27	140	147	88	100	120	125
Gm12187	unprocessed pseudogene	Naprt	protein-coding gene	Abhd12	protein-coding gene	Poised	40.75	40.75	44.75	61.75	40.75	114.75	40.75	45.25	40.75	Aff4	protein-coding gene	Poised	1755	1071	1076	1092.75	1223	1003.25	4028.4	2118.4	1113.8
Gm12220	unprocessed pseudogene	Numbl	protein-coding gene	Abhd14a	protein-coding gene	Poised	88.5	75.5	75.5	543.875	390.625	147.875	75.5	75.5	77.5	Aftph	protein-coding gene	Poised	67	80	159	240	269	193	218	70	67
Gm12327	unprocessed pseudogene	Pik3r1	protein-coding gene	Abhd14b	protein-coding gene	Poised	227.667	565.111	565.111	576.778	595.444	567.444	565.111	569.778	588.444	Agbl3	protein-coding gene	Poised	209.818	209.636	207.727	202.909	213.182	202	233.364	202.818	202.909
Gm12340	unprocessed pseudogene	Pbx2	protein-coding gene	Abhd16a	protein-coding gene	Poised	170	162.5	182.5	283.5	252.5	194.25	165.5	183.5	157.5	Agfg1	protein-coding gene	Poised	131	213.375	149.875	182.375	171.875	187.875	197.625	182.875	214.375
Gm12399	unprocessed pseudogene	C1ql1	protein-coding gene	Abhd17a	protein-coding gene	Poised	39.6667	33.3333	9.33333	208.5	178	114.25	39.6667	17.3333	25.3333	Agpat2	protein-coding gene	Poised	270.2	270.2	268.4	177.2	467.6	301.8	240	570.6	272.6
Gm12427	unprocessed pseudogene	Zfp462	protein-coding gene	Acad10	protein-coding gene	Poised	76	76	51	120	92	146	88	80	84	Agtpbp1	protein-coding gene	Poised	219.938	218.312	229.688	264.688	251.562	246.562	228.812	189.688	230.438
Gm12431	unprocessed pseudogene	Fst	protein-coding gene	Acad11	protein-coding gene	Poised	125	121.5	117.75	530.5	517.5	529.5	616.5	530.5	527.5	Agtr1a	protein-coding gene	Poised	5.6	32.4	18.6	3.6	11.6	187742	24.6	187553	36.6
Gm12451	unprocessed pseudogene	Ninj1	protein-coding gene	Acbd6	protein-coding gene	Poised	27.3333	281.333	25.3333	312.333	289.333	464.333	358.333	95.6667	33.6667	Ahctf1	protein-coding gene	Poised	561.25	560	547.75	1292.33	634.5	425.333	3668.4	663.2	685.2
Gm12591	unprocessed pseudogene	Mmgt1	protein-coding gene	Acin1	protein-coding gene	Poised	128.375	118.125	7722.75	1521.7	475.5	478.3	206.333	206.333	203	Ak3	protein-coding gene	Poised	14	30	33	577	560	530.5	204	1459	1119
Gm12601	unprocessed pseudogene	Mmgt2	protein-coding gene	Acot7	protein-coding gene	Poised	141	5920.25	184.5	63	20	88	61	9	61	Ak6	protein-coding gene	Poised	138.8	138	137.2	283.2	277.8	291	266.4	163.8	306
Gm12613	unprocessed pseudogene	Bcor	protein-coding gene	Acox3	protein-coding gene	Poised	89.4286	95.8571	79.7143	143.857	202.857	153.857	220.375	186.25	143.375	Ak7	protein-coding gene	Poised	1224	1235	19263	137	141	138	138	219	152
Gm12614	unprocessed pseudogene	Ctps	protein-coding gene	Acp2	protein-coding gene	Poised	282	24	99	95	73	26.5714	45	98	69	Ak8	protein-coding gene	Poised	81.5	103.5	40.5	28.5	93.5	43.5	486.5	530.5	40.5
Gm12619	unprocessed pseudogene	A230050P20Rik	protein-coding gene	Acrbp	protein-coding gene	Poised	165.5	113	288.5	463.4	465.2	477.8	123	127.5	90	Ak9	protein-coding gene	Poised	772	842	786	5	4	21	14	18	49
Gm12621	unprocessed pseudogene	Capn5	protein-coding gene	Acsf3	protein-coding gene	Poised	35.25	247.75	26.75	69.75	66.75	196.75	274.75	94.75	200.75	Akap1	protein-coding gene	Poised	179	171.5	346.5	197.25	120	311.75	199.75	196	205.5
Gm12624	unprocessed pseudogene	Pde4c	protein-coding gene	Actg1	protein-coding gene	Poised	256.778	172.444	132.222	238.333	254.778	1465.89	292	254.667	246.222	Akap10	protein-coding gene	Poised	18	51.3333	32.3333	304.75	305.75	302	282.5	283	272.25
Gm12628	unprocessed pseudogene	Dkc1	protein-coding gene	Actr1a	protein-coding gene	Poised	27.5	26.1667	29.5	380.833	106.833	49.8333	373.833	359.833	32.8333	Akap12	protein-coding gene	Poised	260.75	382	268.25	66.5	52.5	3104.25	24558.3	332.667	324.667
Gm12755	unprocessed pseudogene	Zmynd8	protein-coding gene	Actr8	protein-coding gene	Poised	254.75	57.25	32.75	230.75	35.25	321.75	253.75	43.75	234.75	Akirin2	protein-coding gene	Poised	483	232	218	284	323	302	311	308	309
Gm12765	unprocessed pseudogene	Lrfn1	protein-coding gene	Acvr1b	protein-coding gene	Poised	103	80	104	56	110	103	19	48	49	Akna	protein-coding gene	Poised	138	27	7006	48	9	4102	1	15	8
Gm12783	unprocessed pseudogene	Lrfn4	protein-coding gene	Acyp1	protein-coding gene	Poised	71	69.75	79.5	116	99.75	123.25	100.75	119.25	129.75	Akr1e1	protein-coding gene	Poised	31.5	25	24	24	63	27	40	74	37
Gm12797	unprocessed pseudogene	Mtch1	protein-coding gene	Adad2	protein-coding gene	Poised	80	85	62	96	94	210	78	48	75	Aldoa	protein-coding gene	Poised	458.786	352.929	315.429	436.929	594.929	600.929	624.786	611.214	595.214
Gm12813	unprocessed pseudogene	A930017K11Rik	protein-coding gene	Adam11	protein-coding gene	Poised	612.333	982	1064	4587.78	13324	11476.8	28858.8	51094.8	6660.22	Alg9	protein-coding gene	Poised	281	328.4	167.8	150	276.8	177.8	308	211.8	271
Gm12814	unprocessed pseudogene	Ctsa	protein-coding gene	Adamts17	protein-coding gene	Poised	30.5	35.5	35	30	27	41.5	123824	125047	100811	Amn1	protein-coding gene	Poised	32	22.25	51	19.75	12.25	25	17	24.25	36
Gm12817	unprocessed pseudogene	Ctsb	protein-coding gene	Adamtsl5	protein-coding gene	Poised	129	42	212	16267.4	16272.4	16433.4	14655.4	14700.4	8926.71	Amotl1	protein-coding gene	Poised	301.333	241.667	241.667	765.5	784.5	763.5	774.5	782.5	783.5
Gm12819	unprocessed pseudogene	Ctsd	protein-coding gene	Adap1	protein-coding gene	Poised	50	180	6	411.75	416	498.25	12124.2	33181.8	33174.2	Amz2	protein-coding gene	Poised	142.833	173.833	115.167	499.222	1853	502.778	104.8	110.2	91.6
Gm12825	unprocessed pseudogene	Ctsz	protein-coding gene	Adat3	protein-coding gene	Poised	127.333	128.667	127.333	128	128.667	138	124.667	127.333	141.333	Anapc10	protein-coding gene	Poised	151.5	121.5	105.5	175.5	127.5	174.5	186.5	153.5	176.5
Gm12875	unprocessed pseudogene	Fyn	protein-coding gene	Adck2	protein-coding gene	Poised	135.5	348	296.5	316.5	299.5	291.5	295	15491	311.75	Angel1	protein-coding gene	Poised	61	128	59	271	329	262	64	65	69
Gm12876	unprocessed pseudogene	Prr23a2	protein-coding gene	Adcy6	protein-coding gene	Poised	1024	843.667	989	631	611	642	12086.6	12274.6	19156.6	Ankef1	protein-coding gene	Poised	34	68	34	34	34	34	66	34	34
Gm12877	unprocessed pseudogene	Prr23a3	protein-coding gene	Add3	protein-coding gene	Poised	1003.42	995.75	979.333	367.667	2500.67	481.222	583.571	578.857	580.143	Ankrd42	protein-coding gene	Poised	217.5	346.875	341.875	220.5	209.875	235.5	345.375	413.375	381.375
Gm12880	unprocessed pseudogene	Prodh	protein-coding gene	Ado	protein-coding gene	Poised	41	17	25	236	108	221	115	161	8	Ankrd45	protein-coding gene	Poised	62.4	72.4	50.4	63.4	21.4	68.4	69.4	38	47.4
Gm12883	unprocessed pseudogene	Clip2	protein-coding gene	Adprh	protein-coding gene	Poised	54.5	21.5	42.5	160.5	214.5	193.5	56.5	75.5	56.5	Ankrd49	protein-coding gene	Poised	365.333	366.667	366	412.667	430	388	384.667	342	422
Gm12893	unprocessed pseudogene	Sphk1	protein-coding gene	Adrb1	protein-coding gene	Poised	294.5	237	63937	697	680	692.5	832	8575	30863	Ankrd60	protein-coding gene	Poised	104	48.5	61	130	86	78	43	43.5	41
Gm13041	unprocessed pseudogene	Osbpl3	protein-coding gene	Agbl2	protein-coding gene	Poised	456.75	1531.75	435.75	196.75	246.25	401.25	171.5	220.25	209	Ankrd9	protein-coding gene	Poised	264.286	240	259.857	233.857	142	100	353.286	339.286	289.286
Gm13046	unprocessed pseudogene	Nmt2	protein-coding gene	Agbl5	protein-coding gene	Poised	189.071	196.5	128.643	259.357	279.071	209.5	281.643	259.357	285.929	Anxa2	protein-coding gene	Poised	1581.4	237.2	1449	79	162	150	13992.8	21796.5	21807
Gm13106	unprocessed pseudogene	Entpd2	protein-coding gene	Ago2	protein-coding gene	Poised	9	35	37	431	711	442	503	339	454	Aox1	protein-coding gene	Poised	16.5	27.5	31.5	66.5	113.5	91.5	15319.5	15359.5	15348.5
Gm13108	unprocessed pseudogene	Jak1	protein-coding gene	Ago4	protein-coding gene	Poised	70	71	74	120	37	8	45	51	97	Ap2a1	protein-coding gene	Poised	135.571	146.286	142.429	958	715.75	629.25	135.571	227.429	75.5714
Gm13122	unprocessed pseudogene	Jak2	protein-coding gene	Agpat1	protein-coding gene	Poised	159.8	152.6	162.2	1279.38	594.625	601.375	151.4	143	141.4	Ap2b1	protein-coding gene	Poised	104.667	100.167	98.1667	103	150	159.667	159.667	144	110.833
Gm13130	unprocessed pseudogene	Pabpc4	protein-coding gene	Agpat3	protein-coding gene	Poised	321.5	318.167	322.167	369.167	413.167	424.167	396.857	483.143	7544.71	Ap3b1	protein-coding gene	Poised	18	1	52	113	72	58	93	42	93
Gm13217	unprocessed pseudogene	Jph1	protein-coding gene	Ahcyl2	protein-coding gene	Poised	116.667	53.8333	106	97.3333	141.667	103.333	129.333	197.667	144.333	Ap4b1	protein-coding gene	Poised	102.5	102.5	102.5	118.833	131.5	138.833	140.167	118.833	126.833
Gm13273	unprocessed pseudogene	Pygo1	protein-coding gene	Ahdc1	protein-coding gene	Poised	130.4	248.9	287.9	276.7	127.2	260.1	326	1108.5	390.6	Apopt1	protein-coding gene	Poised	79.75	86.75	87.75	368.75	344.75	367.75	303.75	300.75	266.75
Gm13281	unprocessed pseudogene	Gprc5c	protein-coding gene	Ahi1	protein-coding gene	Poised	83	39	90	68	39	39	59	39	83	Aptx	protein-coding gene	Poised	160.4	154.4	197.4	50.4	190.4	152.6	155	159.4	150.4
Gm13282	unprocessed pseudogene	D10Wsu102e	protein-coding gene	Aifm2	protein-coding gene	Poised	28.8	42.2	30.6	722.8	91.8	1164.8	19808.2	1148.8	24.4	Arfgap3	protein-coding gene	Poised	660.6	26372.2	635.2	36.5	104.5	353.5	757.4	85.8	754.4
Gm13302	unprocessed pseudogene	Fosb	protein-coding gene	Ak2	protein-coding gene	Poised	383.25	362.25	364.75	356.25	388.75	356.25	373.75	371.75	381.75	Arfgef2	protein-coding gene	Poised	20	52	56	5	10	11	7	18	23
Gm13303	unprocessed pseudogene	Cebpa	protein-coding gene	Alas1	protein-coding gene	Poised	178.375	175.375	181.875	182.375	183.875	180.625	170.125	217.875	177.875	Arhgap29	protein-coding gene	Poised	177	172	190.8	230.667	4739.33	192	156.2	151	152.8
Gm13341	unprocessed pseudogene	Acads	protein-coding gene	Aldh1a2	protein-coding gene	Poised	59	95	51	403	417	484	17	23	8	Arhgap5	protein-coding gene	Poised	136.667	149	157	222.667	212	224	222	228	136.667
Gm13409	unprocessed pseudogene	Pcp4l1	protein-coding gene	Alg3	protein-coding gene	Poised	88.7143	79.8571	82.2857	95.7143	117.143	519.429	88.5714	84.7143	544.857	Arhgef2	protein-coding gene	Poised	627.182	630.091	632.636	570.667	285.667	565.333	559.083	5407.67	481.333
Gm13474	unprocessed pseudogene	Inf2	protein-coding gene	Alg8	protein-coding gene	Poised	597.667	755	773.833	55	24	39	38	100	53	Arih1	protein-coding gene	Poised	609.571	710.857	223.571	379.4	298.4	288.4	414.4	332.4	409.4
Gm13506	unprocessed pseudogene	Dkk3	protein-coding gene	Alkbh1	protein-coding gene	Poised	34.4444	35.6667	36.6667	64.6667	40.6667	39.6667	36.6667	37.6667	52.3333	Arih2	protein-coding gene	Poised	20.3333	22.6667	21.6667	52.6667	20.3333	38.6667	20.3333	39.6667	437.333
Gm13711	unprocessed pseudogene	Trib3	protein-coding gene	Alkbh3	protein-coding gene	Poised	84.2857	67	96.5714	84.7143	62.5714	631.429	54.7778	52.7778	70.5556	Arl13b	protein-coding gene	Poised	97.3333	87.3333	88.3333	114.333	92.3333	84.3333	47.3333	90.3333	80.3333
Gm13712	unprocessed pseudogene	Shroom2	protein-coding gene	Alkbh4	protein-coding gene	Poised	54	89	65	111	36	28	98	58	48	Arl2bp	protein-coding gene	Poised	224.2	238.6	238.6	285	218.2	281.4	316.8	288	313.2
Gm13858	unprocessed pseudogene	Shroom4	protein-coding gene	Alkbh7	protein-coding gene	Poised	382.333	388.333	386.667	381.667	383.667	385	393.333	3751.33	389.667	Arl3	protein-coding gene	Poised	281.667	77.3333	168.667	120.667	76.6667	355.333	94.6667	232.333	91.6667
Gm13903	unprocessed pseudogene	Recql4	protein-coding gene	Alkbh8	protein-coding gene	Poised	49.625	102.875	83.375	492.444	301	303.333	148.333	194	38901.3	Arl4a	protein-coding gene	Poised	218.25	217.75	217.75	425.75	445.75	514.75	512.75	556.75	520.75
Gm13925	unprocessed pseudogene	Paqr4	protein-coding gene	Ambra1	protein-coding gene	Poised	316.833	314.833	333.833	24.8333	290.833	29.5	38.1667	64.8333	29.5	Arl6	protein-coding gene	Poised	161.333	88.3333	92.3333	97.3333	121.333	91.6667	98.3333	111	96.3333
Gm14065	unprocessed pseudogene	Fsd1	protein-coding gene	Amdhd2	protein-coding gene	Poised	146.6	148.6	133.6	291.4	33.8	35.8	138.6	84.4	40.2	Arl6ip6	protein-coding gene	Poised	181	181	181	231	227	242	247	255	251
Gm14069	unprocessed pseudogene	9130401M01Rik	protein-coding gene	Ammecr1l	protein-coding gene	Poised	787.4	249.8	405.2	582	749	550	769.2	765.4	810.8	Arl8b	protein-coding gene	Poised	11	24	9	54	87	81	45	44.5	90
Gm14086	unprocessed pseudogene	Tmem245	protein-coding gene	Anapc11	protein-coding gene	Poised	65	55.3333	65	53	63	76.6667	59.3333	61.3333	56.6667	Armc2	protein-coding gene	Poised	25.4	53.4	25	44.6	47.6	170.4	198.4	179.4	255.4
Gm14129	unprocessed pseudogene	Foxc2	protein-coding gene	Ankle2	protein-coding gene	Poised	54	49	60	200	223.8	1104.8	49	138	58	Arrdc3	protein-coding gene	Poised	48.25	129.25	134	388	97	342	106	1828.25	187.5
Gm14175	unprocessed pseudogene	Nbl1	protein-coding gene	Ankra2	protein-coding gene	Poised	125	134	125	67.4286	76.7143	52.4286	70.2857	44.5714	63.1429	Arsk	protein-coding gene	Poised	69.2	54.2	68.2	36.2	33	35.4	155.2	38.4	32.8
Gm14182	unprocessed pseudogene	Aifm1	protein-coding gene	Ankrd13a	protein-coding gene	Poised	44	147	134	4877.67	1254.33	578.333	154	134	134	Ascc1	protein-coding gene	Poised	262.333	272.667	257.667	189.667	194.333	194.667	314.333	259.333	313.333
Gm14186	unprocessed pseudogene	Aifm3	protein-coding gene	Ankrd27	protein-coding gene	Poised	60.5	59.5	16.1667	21.5	104.5	10.5	64.5	28.5	10.5	Asnsd1	protein-coding gene	Poised	351.4	350.4	347.2	356.4	354.4	241.6	217	352.8	351.6
Gm14297	unprocessed pseudogene	Pus7	protein-coding gene	Ankrd33b	protein-coding gene	Poised	80	83	83.6	1756	1553	33116	61605.6	61628.3	61591.1	Aste1	protein-coding gene	Poised	113.2	58.2	112.4	144.6	132.6	113.6	126.6	155.6	126.6
Gm14298	unprocessed pseudogene	Ebf3	protein-coding gene	Ankrd39	protein-coding gene	Poised	97.6	62	60.6	64.4	85.4	83.6	143.6	35352.6	122	Ate1	protein-coding gene	Poised	254.167	282.5	134	358.167	231.833	264.5	234.833	237.5	234.833
Gm14301	unprocessed pseudogene	Papss1	protein-coding gene	Ankrd54	protein-coding gene	Poised	62.5	68.1667	57.8333	145.167	152.5	136.5	101.167	65.1667	101.167	Atf2	protein-coding gene	Poised	32.2	39.4	31.8667	62.7333	299.6	73.6	59.2667	36.0667	64.6
Gm14307	unprocessed pseudogene	Rrad	protein-coding gene	Ano10	protein-coding gene	Poised	27.1667	30.5	20.5	52.1667	58.1667	28.5	23.1667	62.8333	39.8333	Atf7ip2	protein-coding gene	Poised	51	142.4	51.4	85.4	51.8	55.4	76.4	112.4	115.4
Gm14334	unprocessed pseudogene	Foxf1	protein-coding gene	Ap1m1	protein-coding gene	Poised	88	71.6667	90.6667	66	74.3333	94.6667	250.333	75.6667	67.6667	Atg12	protein-coding gene	Poised	668	14.3333	656	43	23	25	116	20	77
Gm14349	unprocessed pseudogene	Ddhd2	protein-coding gene	Ap2s1	protein-coding gene	Poised	39	39	39	39	53	69	51	65	65	Atg13	protein-coding gene	Poised	359.5	316.5	359.5	167.5	313.5	366.5	381.5	122.5	371.5
Gm14350	unprocessed pseudogene	Apba2	protein-coding gene	Ap3d1	protein-coding gene	Poised	146.5	146.5	146.5	1917.67	163.667	592.333	146.5	146.5	146.5	Atg4c	protein-coding gene	Poised	137.5	106.5	106.5	207.5	166.5	221.5	121.5	143.5	305.5
Gm14387	unprocessed pseudogene	Atf3	protein-coding gene	Ap4s1	protein-coding gene	Poised	979	976	413	139	409	1028	1012	1067	999	Atg9a	protein-coding gene	Poised	314.778	362.222	363	357.444	369.889	382.444	453.222	432.222	377
Gm14390	unprocessed pseudogene	Hsd17b10	protein-coding gene	Ap5b1	protein-coding gene	Poised	120.667	78.6667	118.667	354.667	140.667	378.667	381.667	508.667	330.667	Atoh8	protein-coding gene	Poised	458	459.667	67	636.667	543.333	249.333	623.667	696.667	301.333
Gm14400	unprocessed pseudogene	Rassf3	protein-coding gene	Apba1	protein-coding gene	Poised	115	123	86	459	212	265	225	259	212	Atp1b3	protein-coding gene	Poised	34	71	43	4	4	1	54	68	21.5
Gm14402	unprocessed pseudogene	Trim3	protein-coding gene	Aph1c	protein-coding gene	Poised	269	243	197	359	192	249	288	262	223	Atp5j	protein-coding gene	Poised	580.6	505.8	607.6	437.2	465.8	464.8	475.6	550.8	485.2
Gm14405	unprocessed pseudogene	Trim6	protein-coding gene	Aplp1	protein-coding gene	Poised	391.333	813.667	401.333	665.667	113.667	692.667	134	590	598.667	Atp5s	protein-coding gene	Poised	17	42	55	78	31	56	14	9	6
Gm14411	unprocessed pseudogene	Apbb2	protein-coding gene	Aplp2	protein-coding gene	Poised	11	11.6	12.2	11.2	63.8	10.8	93.8	29.8	76.8	Atp6v1a	protein-coding gene	Poised	124.333	150	147.667	518.333	475.333	556.333	540.333	368	535.333
Gm14413	unprocessed pseudogene	Suv39h1	protein-coding gene	Aprt	protein-coding gene	Poised	228.778	183	245.556	140.333	141.444	167.111	243.667	241	229.778	Atp6v1c1	protein-coding gene	Poised	21.1667	21.1667	21.1667	21.1667	21.1667	36.5	21.1667	21.1667	21.1667
Gm14416	unprocessed pseudogene	Leprot	protein-coding gene	Aqp11	protein-coding gene	Poised	175.5	29	175.5	175.5	175.5	916.5	187.5	175.5	169.5	Atp8b3	protein-coding gene	Poised	66.3333	83.3333	86.3333	37.6667	30.6667	43.6667	53.6667	42.6667	43.6667
Gm14417	unprocessed pseudogene	Gpsm3	protein-coding gene	Aqp3	protein-coding gene	Poised	6	52	25	28010.5	20965.5	28007.5	9980.5	9928.5	39028.5	Atp9b	protein-coding gene	Poised	308.571	290.429	2335.57	26	33.2857	40.2857	34.3333	28	30.6667
Gm14500	unprocessed pseudogene	Srebf1	protein-coding gene	Arc	protein-coding gene	Poised	25	21	24	2	32	25	64	6	96	Atxn10	protein-coding gene	Poised	74	110	72	141	83	116	113	117	109
Gm14554	unprocessed pseudogene	Uchl1	protein-coding gene	Arfgap2	protein-coding gene	Poised	198.4	132.2	232	193.6	241.6	196.4	193.6	164.2	205.6	Atxn3	protein-coding gene	Poised	41.5	31	25.5	60	66.5	59	64.5	60	44.5
Gm14590	unprocessed pseudogene	Trip6	protein-coding gene	Arhgap19	protein-coding gene	Poised	68	198	20	147	14	160	9	19	19	Atxn7l1	protein-coding gene	Poised	129.571	18149.1	109	313.727	122.545	341.273	187.667	218.667	42.3333
Gm14595	unprocessed pseudogene	Atic	protein-coding gene	Arhgap20	protein-coding gene	Poised	83	112.5	115.5	4692.6	168.2	362	110.75	107.5	85.75	Aurka	protein-coding gene	Poised	94	102	98	144	146	125	190	117	173
Gm14599	unprocessed pseudogene	Adcy5	protein-coding gene	Arhgap23	protein-coding gene	Poised	648	684	1396.25	594.5	592	595	582	602.5	529	Aven	protein-coding gene	Poised	282	261	312	258	282	246	196	266	301
Gm14624	unprocessed pseudogene	Gm20696	protein-coding gene	Arhgap33	protein-coding gene	Poised	478.571	664.571	682.571	342.571	308.714	232.286	503.571	534.571	420.857	Axdnd1	protein-coding gene	Poised	414.6	414.2	3211	277.8	474	355	354.286	368.286	367.571
Gm14626	unprocessed pseudogene	Cpne2	protein-coding gene	Arhgap39	protein-coding gene	Poised	143.909	127.455	110.909	246.091	291.636	129.455	237.545	1080.36	205.727	B230118H07Rik	protein-coding gene	Poised	190.25	49628.8	194.25	200.75	200.75	231.25	225.833	300.5	351.5
Gm14629	unprocessed pseudogene	Cpne3	protein-coding gene	Arhgef10	protein-coding gene	Poised	109.5	76.5	117.5	153.5	120.5	1032.5	331.5	46	33.5	B3gnt9	protein-coding gene	Poised	912.667	927.667	944.667	653.667	644.667	657.667	782.667	870.667	29949.7
Gm14638	unprocessed pseudogene	Cpne7	protein-coding gene	Arhgef10l	protein-coding gene	Poised	175	161	163	87574.1	28173.6	31262.6	77603.1	30645.7	87751.1	B9d1	protein-coding gene	Poised	47.5	40	40	40	40	42	40	85.5	40.5
Gm14694	unprocessed pseudogene	Rcl1	protein-coding gene	Arhgef33	protein-coding gene	Poised	113.2	128.2	110.2	167.2	194.2	99.2	232.2	120.2	188.2	BC049715	protein-coding gene	Poised	467	455.667	464.333	206.333	216	228.667	434	265.667	161.333
Gm14695	unprocessed pseudogene	Ncl	protein-coding gene	Arhgef39	protein-coding gene	Poised	162.625	182.625	6121.62	235.375	239.375	218.375	271.375	212.375	223.375	BC051142	protein-coding gene	Poised	88	22	21	178	220.375	205.375	192.25	86	181.625
Gm14710	unprocessed pseudogene	Serpine2	protein-coding gene	Arid2	protein-coding gene	Poised	744.5	435.5	744.5	370.5	457.5	412.5	808.5	736.5	796.5	Bag5	protein-coding gene	Poised	204.5	201	200.5	114.5	93	113.5	92.5	94	111
Gm14711	unprocessed pseudogene	Foxn2	protein-coding gene	Arid4a	protein-coding gene	Poised	51	247.333	31	244.333	245	243	669.333	335.667	657.333	Baz2b	protein-coding gene	Poised	435.714	417.571	448.429	389.714	379.857	168.571	437.714	315.857	361.429
Gm14726	unprocessed pseudogene	Dhcr24	protein-coding gene	Arl1	protein-coding gene	Poised	225	460.667	319	461	458.667	465	469	391	422.667	Bbip1	protein-coding gene	Poised	293.111	336.333	258	190.667	161.111	168.111	196.111	338.667	230.333
Gm14748	unprocessed pseudogene	Ndn	protein-coding gene	Arl14epl	protein-coding gene	Poised	81	44	17	117	2	160	2104.5	7124.5	34900.5	Bbs10	protein-coding gene	Poised	97	49	1	52	112	41	48	125	124
Gm14750	unprocessed pseudogene	Rcn1	protein-coding gene	Arl6ip1	protein-coding gene	Poised	104.333	103	98.6667	322	268	244	176	156	141.667	Bbs4	protein-coding gene	Poised	39.3333	39	26.3333	26.6667	32.3333	29.6667	26	30.3333	50.6667
Gm14839	unprocessed pseudogene	Furin	protein-coding gene	Arl6ip4	protein-coding gene	Poised	363.6	365	361	370.2	366.6	360.6	215.6	306.8	934	Bbs7	protein-coding gene	Poised	62.4	72	67.8	55.2	43.2	69	55.2	64.8	52.2
Gm14852	unprocessed pseudogene	Caskin1	protein-coding gene	Armc9	protein-coding gene	Poised	49.3	76.3	82.3	15.5	13.3	108.3	129.3	80.3	116.3	Bcap29	protein-coding gene	Poised	43.3333	44.3333	25.6667	2795.75	458.5	471.25	24.6667	34.3333	46.3333
Gm14876	unprocessed pseudogene	Foxo1	protein-coding gene	Armt1	protein-coding gene	Poised	259.667	240.667	241.667	339.857	342	341.286	331	384.857	323.857	Bean1	protein-coding gene	Poised	128.333	68	65.6667	25005.3	69025.3	48915.7	391.667	819.667	15395.7
Gm15027	unprocessed pseudogene	Foxo3	protein-coding gene	Arntl2	protein-coding gene	Poised	7	48	98	173	366.333	175	29283.4	56181.7	14525.2	Birc2	protein-coding gene	Poised	437.2	446.2	438.2	179.2	166.8	79.4	189	415.2	414.4
Gm15084	unprocessed pseudogene	Foxo6	protein-coding gene	Arpc5l	protein-coding gene	Poised	444.2	342	353	383.5	517.5	523	460	551	420.8	Blzf1	protein-coding gene	Poised	182	176.6	205	130.6	154.6	209	160.6	149	31758
Gm15087	unprocessed pseudogene	Insig1	protein-coding gene	Arsa	protein-coding gene	Poised	1113	1113	936.5	1113	1113	845	1113	770.75	1136	Bola1	protein-coding gene	Poised	880	677	679	443	680.333	833.667	683.667	344.333	397
Gm15088	unprocessed pseudogene	Neb	protein-coding gene	Arsb	protein-coding gene	Poised	76	33	73	64	545	505	33	33	49	Bora	protein-coding gene	Poised	295.8	308.8	306.8	341.8	569.8	612.8	149.2	185.8	314.8
Gm15089	unprocessed pseudogene	Nes	protein-coding gene	Art1	protein-coding gene	Poised	1526	1453	15940	1518	1552	1557	1561	17994	29261	Bpgm	protein-coding gene	Poised	226.2	230.6	249.4	209.8	316.6	836.2	175	331.2	276.4
Gm15090	unprocessed pseudogene	Pygb	protein-coding gene	Art5	protein-coding gene	Poised	337.667	402	17795	340.333	329	327.333	1155	18651	29918	Brap	protein-coding gene	Poised	683.143	683.143	705	669.143	676.286	221	678	681.429	293.143
Gm15095	unprocessed pseudogene	Pygl	protein-coding gene	Asb1	protein-coding gene	Poised	160.571	172.571	164.857	255.286	272.429	271.143	161	224.429	430.429	Brdt	protein-coding gene	Poised	67.25	64.75	49.25	65	36.5	144	13.3333	20.6667	33.6667
Gm15098	unprocessed pseudogene	Ebpl	protein-coding gene	Asb3	protein-coding gene	Poised	43.4	51.4	43.4	92.2	116.2	107.4	13885.2	49	120.2	Btaf1	protein-coding gene	Poised	46	39	24	51	68	79	82	64	50
Gm15101	unprocessed pseudogene	Acaa1b	protein-coding gene	Asb7	protein-coding gene	Poised	173	525.8	480.8	565.8	363.8	158	572.8	405.8	482.8	Btbd1	protein-coding gene	Poised	216	199	207	383	4643.33	599.667	210	188	219
Gm15102	unprocessed pseudogene	Gramd2	protein-coding gene	Ascc2	protein-coding gene	Poised	15	17	20	15	60	38	42	44	12	Btf3	protein-coding gene	Poised	164.75	164.75	164.75	164.75	169.25	183.75	187.75	164.75	164.75
Gm15103	unprocessed pseudogene	Fbln1	protein-coding gene	Ash2l	protein-coding gene	Poised	228.5	179.833	210.5	187.857	229.429	196.571	426.571	184.286	455.429	Btg1	protein-coding gene	Poised	274	274	274	274	274	274	274	299	334
Gm15106	unprocessed pseudogene	Foxr1	protein-coding gene	Aspa	protein-coding gene	Poised	38	130194	6	159	69	154	29	69	4	Btg4	protein-coding gene	Poised	1868	1870	1874	1809	1798	1799	1802	1907	1807
Gm15108	unprocessed pseudogene	Irf1	protein-coding gene	Aspscr1	protein-coding gene	Poised	197.538	183	188.769	159.462	168	197.308	196.846	162.231	203.077	C2cd3	protein-coding gene	Poised	47.75	83.75	106.75	272.25	282.25	306.25	175.25	212.25	172.25
Gm15110	unprocessed pseudogene	Irf5	protein-coding gene	Asrgl1	protein-coding gene	Poised	52.5	52.5	52.5	110.5	52.5	52.5	52.5	52.5	52.5	C87436	protein-coding gene	Poised	133.333	134	128.667	131.333	148.667	138	131.714	110.429	116.429
Gm15111	unprocessed pseudogene	Dok1	protein-coding gene	Asxl2	protein-coding gene	Poised	312	3045.83	307.833	440.667	596.5	218	61.8	44.8	66.8	Cab39l	protein-coding gene	Poised	70.75	74.75	92.75	40.75	27.75	11.75	46.75	20.75	18.75
Gm15112	unprocessed pseudogene	Irf9	protein-coding gene	Atf7ip	protein-coding gene	Poised	31.25	21.75	30.75	25.25	19.75	40.25	36.25	24.25	72.25	Cacnb1	protein-coding gene	Poised	83.2	82	83.8	282.4	157.6	144.4	152.8	157	86.8
Gm15113	unprocessed pseudogene	Lmo1	protein-coding gene	Atg4d	protein-coding gene	Poised	85.75	85.75	89.75	74.75	60.75	60.25	75.75	66.75	77.75	Cadps	protein-coding gene	Poised	1075	1094	1058	86651.8	298753	297361	46159.1	46146.9	46124.8
Gm15125	unprocessed pseudogene	Abca1	protein-coding gene	Atg7	protein-coding gene	Poised	8.6	20.2	32.2	557.8	89.8	394.3	27.2	8.2	9.4	Cage1	protein-coding gene	Poised	246.5	251.5	237.5	72	112.5	38.5	43	47.5	83.5
Gm15126	unprocessed pseudogene	Abca2	protein-coding gene	Atl1	protein-coding gene	Poised	253.5	258.5	257.5	239.333	346.333	5057	210.667	175	193.667	Camsap1	protein-coding gene	Poised	86.8333	86.8333	86.8333	86.8333	86.8333	86.8333	86.8333	86.8333	86.8333
Gm15136	unprocessed pseudogene	Abca3	protein-coding gene	Atmin	protein-coding gene	Poised	26	6	4	20	57	126	58	84	30	Cand1	protein-coding gene	Poised	376	29.5	54.5	1022.67	796.333	435	376	559	424
Gm15147	unprocessed pseudogene	Ikbkg	protein-coding gene	Atox1	protein-coding gene	Poised	88	21	88	62	21	21	44	23	21	Cap2	protein-coding gene	Poised	125.333	111	630.667	80881.8	584	11340.8	220.667	790.667	703.667
Gm15167	unprocessed pseudogene	Abcb7	protein-coding gene	Atp2b4	protein-coding gene	Poised	32.5	2.5	50.5	156.833	151.833	18224.8	20707.2	16753.4	24435.1	Capn2	protein-coding gene	Poised	94	98	110	118.667	435.667	15140.3	1665	1662	83393
Gm15181	unprocessed pseudogene	Plscr3	protein-coding gene	Atp6v1d	protein-coding gene	Poised	501.5	71.5	76.5	71.5	71.5	71.5	71.5	71.5	71.5	Capns1	protein-coding gene	Poised	750.833	526.167	515.833	639.167	185.5	1270.5	24216.8	24224.8	24206.8
Gm15188	unprocessed pseudogene	Atrx	protein-coding gene	Atp6v1f	protein-coding gene	Poised	34.3333	202	37	188.667	195.667	171	203	203.333	203.333	Capza1	protein-coding gene	Poised	68	47.3333	58	80	73	372	49.6667	61	54
Gm15192	unprocessed pseudogene	Ndst1	protein-coding gene	Atp6v1g1	protein-coding gene	Poised	68	84	51	223	30	212	238	105	107	Capzb	protein-coding gene	Poised	223.286	246	579.429	484.429	438.429	128.286	108.286	144.714	109
Gm15266	unprocessed pseudogene	Abcc4	protein-coding gene	Atp6v1g2	protein-coding gene	Poised	522	768	488.667	461.6	190.4	566.8	757	539.333	1494	Car2	protein-coding gene	Poised	58	65	192.333	275076	274456	274756	131	124	124.667
Gm15275	unprocessed pseudogene	Abcc8	protein-coding gene	Atp7b	protein-coding gene	Poised	535	505	540	407	393	383	383	362	407	Casc1	protein-coding gene	Poised	333.5	348.5	302.5	347.5	321.5	347.5	336.5	293.5	332.5
Gm15276	unprocessed pseudogene	Cmip	protein-coding gene	Atp8b1	protein-coding gene	Poised	230	230	230	45319.7	45350.3	44836.7	27954.3	21557	27933.7	Casd1	protein-coding gene	Poised	410.75	356.75	342.75	284.75	311.75	332.25	230.75	227.75	140.25
Gm15280	unprocessed pseudogene	Jade1	protein-coding gene	Atp8b5	protein-coding gene	Poised	130	100	117	77	26	884	17609	5294	17532	Catsper2	protein-coding gene	Poised	668.667	681.667	648.667	199	186.667	241.333	684.667	605.667	688.667
Gm15313	unprocessed pseudogene	Jade2	protein-coding gene	Atpif1	protein-coding gene	Poised	62.6667	68	66	73.6667	72	64.6667	63.3333	64	65.3333	Cby3	protein-coding gene	Poised	1932	1976	1630	1430	129	1424	69	148	63
Gm15329	unprocessed pseudogene	Jade3	protein-coding gene	Atr	protein-coding gene	Poised	36.1429	45.1429	54.7143	225.286	225.286	251.286	34.8571	56.2857	44.1429	Ccbe1	protein-coding gene	Poised	293.6	259.2	221.2	257.2	257.8	320.6	148084	148127	148082
Gm15331	unprocessed pseudogene	Abcd3	protein-coding gene	Atxn1l	protein-coding gene	Poised	18.3333	8.66667	6.66667	6.66667	15.6667	571.333	14.6667	5.66667	76.6667	Ccdc103	protein-coding gene	Poised	291.5	256.5	270.5	319.5	102.5	306.5	94.5	81.5	105.5
Gm15332	unprocessed pseudogene	Abcd4	protein-coding gene	Atxn2	protein-coding gene	Poised	202.75	189.25	209.5	2524	647.333	338.667	189.25	150.75	275.75	Ccdc105	protein-coding gene	Poised	428	420	429	292	339	353	160	58	350
Gm15357	unprocessed pseudogene	Nfib	protein-coding gene	Atxn2l	protein-coding gene	Poised	892.167	408	694.5	596.333	841	726.833	610.333	1010.33	465.5	Ccdc136	protein-coding gene	Poised	119	112.2	127.4	32	23	34	17	29	53
Gm15368	unprocessed pseudogene	Gnb4	protein-coding gene	Atxn7l3b	protein-coding gene	Poised	3	23	3	23	9	9	16	23	3	Ccdc146	protein-coding gene	Poised	389	582	559	554	710	211	19	54	364
Gm15369	unprocessed pseudogene	Gnb5	protein-coding gene	Aup1	protein-coding gene	Poised	482.941	575.294	636.412	549.294	584.824	460.941	508.714	514.714	500.143	Ccdc148	protein-coding gene	Poised	167.333	181.333	161.333	1119.33	55	62.3333	234.333	154.333	1161.33
Gm15370	unprocessed pseudogene	Cx3cl1	protein-coding gene	Aurkaip1	protein-coding gene	Poised	148.833	145.5	145.833	145.5	125.5	165.167	144.5	159.167	145.167	Ccdc158	protein-coding gene	Poised	50	55.3333	62.6667	442.75	232.75	194	62	94.6667	61
Gm15371	unprocessed pseudogene	Nfix	protein-coding gene	B3galnt1	protein-coding gene	Poised	14	64	10	286	12	19	143	9	50	Ccdc171	protein-coding gene	Poised	292.75	235.75	250.75	50.25	51.75	76.75	81.75	272.75	248.75
Gm15372	unprocessed pseudogene	Pou4f1	protein-coding gene	B3galt4	protein-coding gene	Poised	160	198	102	105	165	383	301	275	314	Ccdc173	protein-coding gene	Poised	26	59	80	87	98	125	56	79	42
Gm15373	unprocessed pseudogene	Rragd	protein-coding gene	B3gnt4	protein-coding gene	Poised	514	293	672	545	365	164	509	453	106	Ccdc174	protein-coding gene	Poised	23.2	9	18.8	11.6	14.2	10.4	41.8	57.8	16.2
Gm15374	unprocessed pseudogene	Wfs1	protein-coding gene	B4galnt1	protein-coding gene	Poised	354	339	320	272.6	268.2	484	267.4	262.8	261.8	Ccdc181	protein-coding gene	Poised	11	17	14	70	39	85	52	67	99
Gm15375	unprocessed pseudogene	Htatsf1	protein-coding gene	B4galt2	protein-coding gene	Poised	354.143	357	345.714	487.143	465.143	488.143	460.143	466.143	2627.14	Ccdc30	protein-coding gene	Poised	63.3333	48.6667	47.6667	173.65	105.8	1012.15	48.6842	101.316	42.5263
Gm15376	unprocessed pseudogene	Hist1h2ab	protein-coding gene	B4galt7	protein-coding gene	Poised	73.75	90.75	90.25	65.75	50.75	202.75	97.75	6884.75	268.75	Ccdc39	protein-coding gene	Poised	25240.8	96.25	76.25	74.75	73.25	59.25	65.25	83.75	77.75
Gm15385	unprocessed pseudogene	Hist1h2ac	protein-coding gene	BC017158	protein-coding gene	Poised	123.4	128.4	133.8	159	210	136.2	54946.2	55061.2	5092.25	Ccdc50	protein-coding gene	Poised	362	369.333	362	80	117	380.333	175.667	109.667	43
Gm15664	unprocessed pseudogene	Hist1h2ae	protein-coding gene	BC022687	protein-coding gene	Poised	262	51	218	103	19	548	20	13	13	Ccdc62	protein-coding gene	Poised	43.6667	88.6667	64.6667	4.66667	54.6667	72.6667	13.6667	34.6667	90.6667
Gm15744	unprocessed pseudogene	Hist1h2af	protein-coding gene	BC030867	protein-coding gene	Poised	8	267	13	171	63	156	68	38	95	Ccdc66	protein-coding gene	Poised	10.5	24.5	31.5	144.333	122	1124.33	30.5	30.5	7.5
Gm15926	unprocessed pseudogene	Hist1h2ag	protein-coding gene	BC031181	protein-coding gene	Poised	57	58	48	114	167	160	174	167	176	Ccdc87	protein-coding gene	Poised	90	33	4	101	118	117	94	12	33
Gm15950	unprocessed pseudogene	Hist1h2ah	protein-coding gene	BC037034	protein-coding gene	Poised	25	41	17	45	70	38	46	31	8	Ccdc88a	protein-coding gene	Poised	268	264.333	263	686.5	2372.25	570.5	258	274.667	290.667
Gm16038	unprocessed pseudogene	Hist1h2ai	protein-coding gene	Bad	protein-coding gene	Poised	220	317.333	363.111	148.444	852.333	603.889	148.778	182.333	307.111	Ccdc89	protein-coding gene	Poised	16249	18	107	91	14	5	120	70	2
Gm16186	unprocessed pseudogene	Hist1h2ak	protein-coding gene	Bag1	protein-coding gene	Poised	39.6667	65.6667	57.6667	42.6667	44.6667	23.3333	22.6667	50.3333	22.3333	Ccdc91	protein-coding gene	Poised	361.333	74	66.6667	87	244.25	234	413.25	362.5	405.5
Gm16242	unprocessed pseudogene	Isoc1	protein-coding gene	Bag3	protein-coding gene	Poised	10	59	1	1	52	5	46	353	470	Ccdc96	protein-coding gene	Poised	331	347	330	39	67	78	45	8	69
Gm16332	unprocessed pseudogene	Abcg1	protein-coding gene	Bag6	protein-coding gene	Poised	499.583	316.083	504.75	445.417	472.083	265.917	258.083	310.417	292.083	Ccer1	protein-coding gene	Poised	22	37	39	27	21	24	24	20	24
Gm16354	unprocessed pseudogene	Tmem63b	protein-coding gene	Baiap2	protein-coding gene	Poised	72.2857	112.286	70.8571	412.286	430.143	125.143	320.857	294.429	299.143	Ccnb2	protein-coding gene	Poised	16	29	25	50	16	23	25	6	41
Gm16356	unprocessed pseudogene	Ripk2	protein-coding gene	Bak1	protein-coding gene	Poised	134.5	134.5	134.5	704	701	712	777	3688	968	Ccnyl1	protein-coding gene	Poised	312.75	312.75	312.75	348.25	376.25	363.25	369.25	372.25	358.25
Gm16358	unprocessed pseudogene	Ripk4	protein-coding gene	Batf2	protein-coding gene	Poised	205	70	209	298	296	252	178	183	83	Ccpg1os	protein-coding gene	Poised	226	259	129	33	21	73	91	21	235
Gm16359	unprocessed pseudogene	Uap1l1	protein-coding gene	Baz1a	protein-coding gene	Poised	832	572.6	572	519	435.4	445	306.75	265.25	3635.25	Ccs	protein-coding gene	Poised	23.4286	57.5714	94.5714	191.571	208.571	207.571	184.571	102.571	57.5714
Gm16362	unprocessed pseudogene	Hist1h2bb	protein-coding gene	Baz2a	protein-coding gene	Poised	574.778	957.333	987	594.5	392.375	594.375	957.889	911.667	940.667	Ccsap	protein-coding gene	Poised	339.5	378.5	96	434.5	414.5	258	987.5	1002.5	339.5
Gm16363	unprocessed pseudogene	Hist1h2bc	protein-coding gene	Bbs1	protein-coding gene	Poised	86.8571	156.857	110.857	74.5714	50.2857	1784.14	63.8571	229.143	57.4286	Cct3	protein-coding gene	Poised	296.111	305.333	294.111	491.333	484.333	1071	78.4286	123.429	50.4286
Gm16400	unprocessed pseudogene	Hist1h2bg	protein-coding gene	Bbs2	protein-coding gene	Poised	404	694	374	533	458	432	456	467	470	Cct4	protein-coding gene	Poised	43.6667	33.6667	29.6667	42.3333	37.3333	30.3333	28	96.3333	37
Gm16428	unprocessed pseudogene	Hist1h2bj	protein-coding gene	Bbs9	protein-coding gene	Poised	56.2	69.4	46	45.4	59.2	49.6	62.5	38.3333	33882.3	Cct5	protein-coding gene	Poised	94	92.6667	93.6667	98	90.6667	96.6667	89.6667	89	90
Gm16431	unprocessed pseudogene	Hist1h2bk	protein-coding gene	Bcat2	protein-coding gene	Poised	218.5	264.5	226	216.5	112.25	69.75	216.5	251.5	570	Cct6b	protein-coding gene	Poised	7.5	7.5	16.5	87.5	30.5	119.5	63.5	70.5	53.5
Gm16456	unprocessed pseudogene	Hist1h2bl	protein-coding gene	Bcdin3d	protein-coding gene	Poised	30	20	228	97	22	235	73	207	301	Cct7	protein-coding gene	Poised	403.25	410.25	161.25	489.333	2707.5	431.667	39.5	491.25	104.25
Gm16458	unprocessed pseudogene	Hist1h2bm	protein-coding gene	Bckdha	protein-coding gene	Poised	217	224	189	256	211	244	232	24	156	Ccz1	protein-coding gene	Poised	11.3333	10.3333	14	22	10.6667	22	10	68	38
Gm16539	unprocessed pseudogene	Hist1h2bn	protein-coding gene	Bcl2l1	protein-coding gene	Poised	569.375	570.375	591.875	590.333	505.222	516.556	404.875	568.875	570.375	Cd55	protein-coding gene	Poised	105.333	124	100.333	161.333	170.667	127.333	137	112	98.6667
Gm16545	unprocessed pseudogene	Igfbp2	protein-coding gene	Bcl2l12	protein-coding gene	Poised	174.5	250	312.333	300.333	271.667	224	249.167	523.667	363	Cd72	protein-coding gene	Poised	203	274	158	136	209	187	165	230	184
Gm16560	unprocessed pseudogene	Igfbp6	protein-coding gene	Bcl7b	protein-coding gene	Poised	54.25	50.25	49.25	85.75	429.75	494.75	295.75	296.75	112.25	Cdan1	protein-coding gene	Poised	125.4	78.8	58.2	156	112	133	118.2	121.8	108.8
Gm16584	unprocessed pseudogene	Mcmbp	protein-coding gene	Bdh1	protein-coding gene	Poised	166.75	147.75	141.25	578	853.25	853.25	581.25	870.25	948.25	Cdc20b	protein-coding gene	Poised	193.2	199.8	195.6	336	336	1161	800	3179	1843
Gm17027	unprocessed pseudogene	Slc45a3	protein-coding gene	Bet1l	protein-coding gene	Poised	701.667	692.333	703.222	149.222	473.444	462	499.778	4521.44	462.889	Cdc27	protein-coding gene	Poised	308.25	320.25	364.25	81.75	62.25	87.75	63.75	75.75	65.75
Gm17038	unprocessed pseudogene	Usp22	protein-coding gene	Bin2	protein-coding gene	Poised	27.6667	15	15	46	38	34	47	103	15	Cdca2	protein-coding gene	Poised	264.4	263.4	266.4	175.8	153	229.8	181.8	186.6	220.2
Gm17043	unprocessed pseudogene	Matn4	protein-coding gene	Bin3	protein-coding gene	Poised	18.8	29.8	21.2	18.6	19	20.4	20.8	70.4	20.4	Cdca3	protein-coding gene	Poised	146.167	138.5	147.833	504.5	525.833	503.167	494.5	510.5	510.5
Gm17061	unprocessed pseudogene	Usp26	protein-coding gene	Birc5	protein-coding gene	Poised	80	82	92	34	34	34	34	34	34	Cdh23	protein-coding gene	Poised	995	980	1126	53155.5	41858.9	29618.8	40408.4	38722.5	38535.4
Gm17062	unprocessed pseudogene	Aig1	protein-coding gene	Bloc1s4	protein-coding gene	Poised	8	2	6	6	5	2	2	22	5	Cdk1	protein-coding gene	Poised	21	44	19	278.5	149.25	528.75	48	49	19
Gm17063	unprocessed pseudogene	Nfkbid	protein-coding gene	Bloc1s5	protein-coding gene	Poised	44.3333	44.3333	49.3333	19	25.3333	52.6667	39.3333	45.3333	21.3333	Cdk14	protein-coding gene	Poised	57.4	57.4	45.4	79.6	18.2	67.6	22	43.6	67.6
Gm17064	unprocessed pseudogene	Camkk1	protein-coding gene	Bms1	protein-coding gene	Poised	40.6667	108	55	36.3333	70	27	62	145	76	Cdk17	protein-coding gene	Poised	33.5	26.5	202.5	709.5	332.5	373.5	191.5	214.5	238.5
Gm17081	unprocessed pseudogene	Ehmt1	protein-coding gene	Bnip1	protein-coding gene	Poised	282.429	335.429	283.429	188.429	26.5714	2760.57	67097.9	5367.89	66557.9	Cdk19	protein-coding gene	Poised	61.25	59.75	59.75	648.75	644.75	226.25	195.25	174.25	168.25
Gm17093	unprocessed pseudogene	Usp36	protein-coding gene	Bod1	protein-coding gene	Poised	79	86	79	126	106	90	81	79	84	Cdk5rap2	protein-coding gene	Poised	21.5	23.5	15.5	122.5	97.5	16.5	36.5	20.5	24.5
Gm17124	unprocessed pseudogene	Fhl1	protein-coding gene	Bod1l	protein-coding gene	Poised	22.3333	9.66667	19.6667	35.6667	62.3333	77.6667	16.6667	80.3333	78.3333	Cdkal1	protein-coding gene	Poised	221.111	40.2222	224.111	300	247.7	6665.1	232.6	403.3	257.6
Gm17131	unprocessed pseudogene	Fhl3	protein-coding gene	Bola3	protein-coding gene	Poised	546.857	566.429	564.714	335.778	567.222	2739.44	848.25	849.5	830.25	Cdkl3	protein-coding gene	Poised	27.1667	31.1667	27.1667	32.3333	86.8333	48	25.3333	35.3333	48
Gm17132	unprocessed pseudogene	Msh2	protein-coding gene	Boll	protein-coding gene	Poised	439.75	441.75	82.75	469.75	474.25	328	469.75	479.25	417.75	Cdkn2aip	protein-coding gene	Poised	23.6667	36.6667	19.3333	38.6667	37.6667	27.6667	12.3333	188.333	45.3333
Gm17142	unprocessed pseudogene	Agfg2	protein-coding gene	Bphl	protein-coding gene	Poised	20.75	19.75	86.25	26.25	29.75	26.75	37.75	37.75	78.25	Cdkn3	protein-coding gene	Poised	54.75	31.75	29.75	21.25	22.75	27.75	21.25	21.25	27.75
Gm17153	unprocessed pseudogene	Ly75	protein-coding gene	Bpnt1	protein-coding gene	Poised	13.4	35.2	32.2	14.2	27.8	13.4	16.4	42.2	33.8	Cds1	protein-coding gene	Poised	16	15	14	147	71	160	4	1	64
Gm17154	unprocessed pseudogene	Actn2	protein-coding gene	Bptf	protein-coding gene	Poised	397.667	100.333	408.667	3718.75	339	385	70.3333	70.6667	144.667	Celf6	protein-coding gene	Poised	314.5	396.5	210	222.5	235.5	219.5	226	177.5	160.5
Gm17155	unprocessed pseudogene	Zc3h7b	protein-coding gene	Brd1	protein-coding gene	Poised	20.5	23.5	19.5	2.5	19.5	19.5	39.5	1.5	3.5	Cenpl	protein-coding gene	Poised	252.889	433.222	249.667	241	258.556	115.667	390.222	264.556	455.222
Gm17159	unprocessed pseudogene	Cd9	protein-coding gene	Brd8	protein-coding gene	Poised	32.875	33.375	36.125	25.375	33.375	32.875	33.375	19.875	30.375	Cenpn	protein-coding gene	Poised	151	153	151	187	151	237	151	162	211.5
Gm17161	unprocessed pseudogene	Arhgap4	protein-coding gene	Brd9	protein-coding gene	Poised	275.875	296.875	279.875	279.875	213.875	217.875	208.625	127.125	215.375	Cenpu	protein-coding gene	Poised	21.3333	19.3333	18.6667	37.6667	26.3333	16	125.333	203.333	314.333
Gm17162	unprocessed pseudogene	Auts2	protein-coding gene	Brf2	protein-coding gene	Poised	215.167	211.833	243.5	204.167	204.833	55.5	210.5	146.833	223.167	Cep112	protein-coding gene	Poised	122.143	121.571	122	190	159.8	180.3	222.769	216.154	1664.46
Gm17164	unprocessed pseudogene	Smc1a	protein-coding gene	Brms1	protein-coding gene	Poised	48	63	54	23	128	66	28	23	15.5	Cep126	protein-coding gene	Poised	152	147	151	3197.25	2141.75	574.25	138	150	139
Gm17165	unprocessed pseudogene	Fance	protein-coding gene	Brpf3	protein-coding gene	Poised	817.545	7437.73	820	349.4	389.6	329.6	282.2	330.2	320.6	Cep128	protein-coding gene	Poised	26.2	28.4	50.2	29.2	30.2	43.8	45.2	22.4	28
Gm17166	unprocessed pseudogene	Susd4	protein-coding gene	Brsk1	protein-coding gene	Poised	24005	1863	1932	457.25	623.75	850.25	9728.6	3943.2	9718.6	Cep135	protein-coding gene	Poised	329.5	26.5	34.5	28.5	168.5	131.5	4.5	28.5	15.5
Gm17183	unprocessed pseudogene	Tom1l1	protein-coding gene	Bscl2	protein-coding gene	Poised	1720.67	474.556	471.222	251.4	274.6	306.7	244.8	935.8	931.8	Cep19	protein-coding gene	Poised	163	177	165	126	76	131	157	112	89
Gm17186	unprocessed pseudogene	Usp9y	protein-coding gene	Bsg	protein-coding gene	Poised	78.25	70.25	33.25	21.75	21.75	44.25	87.25	98.25	21.75	Cep290	protein-coding gene	Poised	729.333	719.333	717.333	736.6	761.6	4622.4	751.6	774.4	757
Gm17187	unprocessed pseudogene	Dennd2c	protein-coding gene	Bsn	protein-coding gene	Poised	38	76	13726	104	155	171	568	607	9	Cep350	protein-coding gene	Poised	131.667	134.333	152.333	218.333	229.333	187.667	210	125.25	183.5
Gm17198	unprocessed pseudogene	Cfp	protein-coding gene	Bspry	protein-coding gene	Poised	13.3333	50	41	30	29	39	133	123	29	Cep41	protein-coding gene	Poised	214.833	193.5	210.167	130.833	256.167	486.833	145.5	216.833	118.167
Gm17204	unprocessed pseudogene	Hprt	protein-coding gene	Btbd7	protein-coding gene	Poised	98.6	90.2	97.4	75.8	69.2	73.4	160.4	103.4	66.4	Cep44	protein-coding gene	Poised	774.429	124.571	371.429	179.143	173.429	172.714	147	146.571	149.143
Gm17421	unprocessed pseudogene	D330045A20Rik	protein-coding gene	Btf3l4	protein-coding gene	Poised	424.75	486.25	495.25	499.25	224	249.5	562.25	565.25	424.75	Cep57	protein-coding gene	Poised	51.1667	40.1667	40.1667	40.1667	40.1667	53.5	79.8	74.4	81.2
Gm17867	unprocessed pseudogene	Hps3	protein-coding gene	Btrc	protein-coding gene	Poised	103	103	103	42.5	178.5	160.5	125.5	194.5	153.5	Cep57l1	protein-coding gene	Poised	781.667	783.667	790.667	88.3333	152	62.4444	193.909	161.545	138.818
Gm17868	unprocessed pseudogene	Rras2	protein-coding gene	Bub3	protein-coding gene	Poised	112	114.571	97.2857	352.857	110.714	266.857	114.571	111	112.429	Cep72	protein-coding gene	Poised	24	24	24	28	24	31.5	24	24	24
Gm17919	unprocessed pseudogene	Asap2	protein-coding gene	Bysl	protein-coding gene	Poised	113	44	77	112	73	114	114	99	103	Cep76	protein-coding gene	Poised	43	39	11	58	85	60	77	134	122
Gm18182	unprocessed pseudogene	Tex11	protein-coding gene	C1qtnf5	protein-coding gene	Poised	6140.12	1874.12	650.125	617.125	3371.12	633.125	1141.12	6276.12	2544.12	Cep83	protein-coding gene	Poised	21.3333	23	25.6667	119.667	115.667	138.667	92.6667	116.667	135.667
Gm18191	unprocessed pseudogene	C77080	protein-coding gene	C2cd2	protein-coding gene	Poised	96.75	100.25	91.75	33.75	20004.2	104.75	423.25	86.5	66.5	Cep85l	protein-coding gene	Poised	100	85	75	251.5	79	30.5	177.667	64.6667	48.6667
Gm18199	unprocessed pseudogene	Rel	protein-coding gene	C2cd4b	protein-coding gene	Poised	11	16	61	175	199	174	23915	23907	18699	Cep89	protein-coding gene	Poised	275.6	306.6	303.6	115.6	35.8	143.6	45.2	37.8	41
Gm18200	unprocessed pseudogene	Ret	protein-coding gene	C530008M17Rik	protein-coding gene	Poised	274	288.2	377.4	373.857	9975	636.571	296.75	12222.1	389.25	Cep95	protein-coding gene	Poised	1026.6	12235.4	1044.6	366.333	285.333	205.333	752.333	733.333	759.333
Gm18201	unprocessed pseudogene	Kctd6	protein-coding gene	C730034F03Rik	protein-coding gene	Poised	56	57	48	13	314	300	146	337	122	Cetn3	protein-coding gene	Poised	507.833	507.833	507.833	507.667	507.833	507.833	510.167	507.833	507.833
Gm18294	unprocessed pseudogene	Slc25a15	protein-coding gene	C8g	protein-coding gene	Poised	697.429	675.286	662.429	1211.17	1330.17	1198.17	546.571	541.143	557.429	Cetn4	protein-coding gene	Poised	126	122.4	121.8	82.2	60	1253.2	70.8	67.8	64.8
Gm18301	unprocessed pseudogene	Tead1	protein-coding gene	Cab39	protein-coding gene	Poised	656.6	662.4	661	525.75	531.75	531.25	151.25	220.25	531.75	Cfap126	protein-coding gene	Poised	126.5	123.5	118.5	434	428.333	5594.67	452.333	424.667	439.667
Gm18342	unprocessed pseudogene	Tead2	protein-coding gene	Cacna1g	protein-coding gene	Poised	93.4167	269.083	15865.1	22764.4	22836.9	14229.8	1623.08	1192.08	1211.08	Cfap36	protein-coding gene	Poised	94.8	152.6	167.2	152.2	199.6	134.8	146.8	156.6	169.6
Gm18348	unprocessed pseudogene	Tead3	protein-coding gene	Cacna1h	protein-coding gene	Poised	98.3333	107.667	155.667	192.167	123	83.1667	146.167	314.667	172.667	Cfap43	protein-coding gene	Poised	9.33333	19	11802.7	10.5	10.5	10.5	8433	62.3333	410.667
Gm18349	unprocessed pseudogene	Plcl2	protein-coding gene	Calm1	protein-coding gene	Poised	250.667	130.333	237.333	547.75	656.75	540.5	240	188.667	245.333	Cfap45	protein-coding gene	Poised	123.429	1586.14	199.714	107	96	95.4	1522.86	119.429	186.143
Gm18351	unprocessed pseudogene	Slc25a22	protein-coding gene	Calm2	protein-coding gene	Poised	40.6	39.6	35.8	81.6	40.6	80.6	55.6	45.6	68.6	Cfap52	protein-coding gene	Poised	809.5	828.5	783.5	206.5	63.5	269.5	172.5	154.5	155.5
Gm18352	unprocessed pseudogene	Pqbp1	protein-coding gene	Calm3	protein-coding gene	Poised	142.5	142.5	142.5	996.75	410.25	1573.25	142.5	142.5	142.5	Cfap53	protein-coding gene	Poised	185.667	47.6667	111.333	35.6667	50.6667	31.6667	57.3333	134.333	149.333
Gm18353	unprocessed pseudogene	Nckap5	protein-coding gene	Calr	protein-coding gene	Poised	516	511.5	318.75	505.5	854.5	300.25	520.5	419.75	505.5	Cfap57	protein-coding gene	Poised	253	256	245	245	280	230	279	164	279
Gm18354	unprocessed pseudogene	Cxadr	protein-coding gene	Camk2n1	protein-coding gene	Poised	28	57	19	673	668	5302	19693	9574	642	Cfap61	protein-coding gene	Poised	125.286	119.286	134.286	18.2857	11.8571	9.57143	12.7143	9.71429	9.57143
Gm18356	unprocessed pseudogene	Gcat	protein-coding gene	Camk2n2	protein-coding gene	Poised	210	277	302	1005	195	277	689	9634	9657	Cfap69	protein-coding gene	Poised	182.143	169.286	192	288.875	273.125	258.75	272.25	322.625	258
Gm18357	unprocessed pseudogene	Slc25a42	protein-coding gene	Camkmt	protein-coding gene	Poised	537.333	524	529.667	513.667	590.333	567.333	529.333	551.333	531.333	Cfap97	protein-coding gene	Poised	53.2	166.6	56.4	291.5	269	305.333	441.167	1150	443.833
Gm18358	unprocessed pseudogene	Sh3d19	protein-coding gene	Caml	protein-coding gene	Poised	98.5	103.5	113.5	168.5	175.5	152.5	170.5	119.5	174.5	Chgb	protein-coding gene	Poised	380	385	21401	21683	34831	13325	34867	13217	34871
Gm18359	unprocessed pseudogene	Adam10	protein-coding gene	Cant1	protein-coding gene	Poised	18.8	66.2	20.2	34.2	104.8	19.4	32.2	64.2	23.2	Chrne	protein-coding gene	Poised	446	424	471	82	58	61	79	54	98
Gm18360	unprocessed pseudogene	Adam23	protein-coding gene	Cap1	protein-coding gene	Poised	505	305	306	153	89.6667	196	135	176	137	Cir1	protein-coding gene	Poised	67	67	67	104	94	67	67	78	67
Gm18396	unprocessed pseudogene	Pnpo	protein-coding gene	Capn10	protein-coding gene	Poised	180.667	162.667	174.333	157	156.333	155.667	61.3333	205.667	152.333	Ckap2l	protein-coding gene	Poised	8	3	16	41	6	50	24	12	9
Gm18397	unprocessed pseudogene	Clstn1	protein-coding gene	Carf	protein-coding gene	Poised	20.6667	11.6667	27.6667	398.25	406.25	422.5	46.6667	81.6667	10.6667	Ckap4	protein-coding gene	Poised	50	41	30	185	181	806	54	24	13
Gm18415	unprocessed pseudogene	Clstn2	protein-coding gene	Catsperd	protein-coding gene	Poised	1289	1285	1282	19	11	388	1310	1276	1276	Clgn	protein-coding gene	Poised	45.5	72.5	29.5	96.5	31.5	22.5	29.5	27.5	98.5
Gm18416	unprocessed pseudogene	Hs1bp3	protein-coding gene	Catsperg1	protein-coding gene	Poised	871.417	997.083	861.75	716.786	501.286	1991.71	958.083	444.083	950.75	Clhc1	protein-coding gene	Poised	147	149	154	146	142	133	175	162	175
Gm18417	unprocessed pseudogene	Sgpl1	protein-coding gene	Cbl	protein-coding gene	Poised	103.6	104	17.8	243.6	178.6	237.6	166.6	179.6	219.6	Clmn	protein-coding gene	Poised	108.4	22.4	20.4	343.6	307.4	2955.6	310.4	306.4	312.4
Gm18433	unprocessed pseudogene	Grb2	protein-coding gene	Cblb	protein-coding gene	Poised	216.6	216	217.4	221.833	263.667	1103.67	215.8	215.4	234.2	Clp1	protein-coding gene	Poised	79.6667	93.6667	61.6667	69.6667	124.667	102.667	121.667	121.667	116.667
Gm18445	unprocessed pseudogene	Lrch2	protein-coding gene	Cbr1	protein-coding gene	Poised	945	955.75	3067	966.5	947.25	754.5	948	950.25	941	Clpb	protein-coding gene	Poised	51.5714	53.5714	51.4286	50.5714	78.4286	75.2857	75.4286	82.7143	74.5714
Gm18665	unprocessed pseudogene	Ubr2	protein-coding gene	Cbr4	protein-coding gene	Poised	199.75	246.75	334.75	198.75	55.75	209.75	18.25	13.75	15.25	Clpx	protein-coding gene	Poised	27.6667	38.3333	27.6667	56.3333	130.333	34.3333	44.3333	27.6667	36.3333
Gm18728	unprocessed pseudogene	Ddx3x	protein-coding gene	Cbx7	protein-coding gene	Poised	415.143	416.714	405.857	577.714	412	746.714	420.286	403.571	407.286	Cluap1	protein-coding gene	Poised	112.8	110	88.4	119.4	206.4	131	119.4	126.6	297.4
Gm18734	unprocessed pseudogene	Ddx3y	protein-coding gene	Cby1	protein-coding gene	Poised	3	57	1	68.5	243	807	340	368	379	Cmklr1	protein-coding gene	Poised	623	108386	670	4385.25	10867.5	35926.5	11336	651	666
Gm18797	unprocessed pseudogene	Csk	protein-coding gene	Ccar2	protein-coding gene	Poised	116	385	20	332	180	371	203	166	209	Cmpk2	protein-coding gene	Poised	500.667	918.667	559.333	938.333	937.333	54919.7	587	1002.67	518.333
Gm18798	unprocessed pseudogene	Trove2	protein-coding gene	Ccdc106	protein-coding gene	Poised	14	25	36	358.857	396.429	2271.71	25	103	51	Cnbd2	protein-coding gene	Poised	130.8	128.4	131.4	133.2	140.4	131.4	153	170.4	132
Gm18808	unprocessed pseudogene	Lonrf2	protein-coding gene	Ccdc114	protein-coding gene	Poised	83.5	61.5	53	948.5	45.5	90.5	105.5	125.5	121.5	Cnot4	protein-coding gene	Poised	22	22	24	22	24.3333	28	31	23.6667	30
Gm18953	unprocessed pseudogene	Lonrf3	protein-coding gene	Ccdc117	protein-coding gene	Poised	49	8	21	345	257	362	51	7	21	Coa3	protein-coding gene	Poised	85.5	85.5	85.5	179.5	178.5	156.5	220.5	130.5	122.5
Gm19459	unprocessed pseudogene	Map4k2	protein-coding gene	Ccdc12	protein-coding gene	Poised	30.6667	34	34	283.333	285.333	324.333	36.3333	37	23.6667	Cog4	protein-coding gene	Poised	262.444	57.7778	143.444	327.778	179.222	175.333	162.111	222.778	125.556
Gm1980	unprocessed pseudogene	Map4k4	protein-coding gene	Ccdc124	protein-coding gene	Poised	276	276	276	276	276	276	276	276	276	Cog6	protein-coding gene	Poised	24.6	6.8	16.6	19.6	20.6	22.6	19.6	17.6	11.6
Gm1982	unprocessed pseudogene	Ubtf	protein-coding gene	Ccdc13	protein-coding gene	Poised	5860	39	28	11	1	26	1	6	0	Col19a1	protein-coding gene	Poised	53.5	30.5	849.5	99183	91058.7	98887.3	136560	52222.3	136590
Gm2005	unprocessed pseudogene	Nfasc	protein-coding gene	Ccdc130	protein-coding gene	Poised	13.5	21	25	55	127	100	95	54	49	Col22a1	protein-coding gene	Poised	20	9	47	12.5	58.5	32.5	42.5	37.5	48.5
Gm20287	unprocessed pseudogene	Cnksr2	protein-coding gene	Ccdc134	protein-coding gene	Poised	46.8333	51.1667	47.1667	42.8333	46.1667	36.8333	43.1667	37.5	42.8333	Col2a1	protein-coding gene	Poised	64.5	72	77	8152.5	5341.7	8154.9	8130.3	24949.3	8170.5
Gm20391	unprocessed pseudogene	Cnksr3	protein-coding gene	Ccdc14	protein-coding gene	Poised	52.5	100.5	62	129.5	52.5	114.5	99.5	73.5	52.5	Col6a4	protein-coding gene	Poised	8	26	17	87	117	23	123	95	86
Gm20392	unprocessed pseudogene	Trap1a	protein-coding gene	Ccdc142	protein-coding gene	Poised	675.333	760	794.667	28.5	38.5	473.5	50.5	526.5	470.5	Cops3	protein-coding gene	Poised	292.833	320.5	297.667	324.5	231.167	309.833	63.6	57.6	83.6
Gm20401	unprocessed pseudogene	Mmp11	protein-coding gene	Ccdc151	protein-coding gene	Poised	764.333	495.333	421.333	45.6667	46	40.6667	45.6667	150.333	97.3333	Cops4	protein-coding gene	Poised	92	94.8	89.4	126.6	127.8	105.4	120	115.2	142.8
Gm20415	unprocessed pseudogene	Rap1gds1	protein-coding gene	Ccdc154	protein-coding gene	Poised	481	556	149.25	107	162	135	210	3365	8692	Cops5	protein-coding gene	Poised	110.667	135.667	108.667	1734.33	103.333	1803.33	107.667	105	103.333
Gm20438	unprocessed pseudogene	Ddah1	protein-coding gene	Ccdc155	protein-coding gene	Poised	226	267	259	432	430	430	405	390	368	Cox7a2	protein-coding gene	Poised	243.667	248.333	245.333	212.333	220	214	239.333	290	241
Gm20447	unprocessed pseudogene	Ddah2	protein-coding gene	Ccdc157	protein-coding gene	Poised	109.6	80.6	106.6	80.6	91.6	90.6	44.6	84.6	36	Cpd	protein-coding gene	Poised	37	30	9	21	13	47	48	27	19
Gm20450	unprocessed pseudogene	Zmat1	protein-coding gene	Ccdc163	protein-coding gene	Poised	185.364	199.364	178.364	170.364	217.364	142.455	200.364	431.364	176.364	Cpeb2	protein-coding gene	Poised	465.286	423	378.857	194.167	230.833	260.5	750.833	161.833	274.833
Gm20452	unprocessed pseudogene	Arrb2	protein-coding gene	Ccdc24	protein-coding gene	Poised	612.875	570.875	11449.9	72.75	239.625	1066.88	11912.7	934.667	8665.33	Cpeb3	protein-coding gene	Poised	396.3	350.7	410.3	325.6	396.5	351.6	299.167	233.5	277.833
Gm20453	unprocessed pseudogene	Cobll1	protein-coding gene	Ccdc34	protein-coding gene	Poised	102.333	158.667	149.667	84.6667	85	101.333	193.667	111.667	195.667	Cpeb4	protein-coding gene	Poised	1731.67	1221.67	1155.67	411	439.333	448.333	1297.5	72.5	1304.5
Gm20454	unprocessed pseudogene	Vps13c	protein-coding gene	Ccdc40	protein-coding gene	Poised	241.167	181.5	342	210.8	386	377.4	379.2	425.6	195.6	Cpq	protein-coding gene	Poised	39.3333	63.3333	67.6667	116.333	49.3333	51.3333	38.3333	127.333	188.667
Gm20473	unprocessed pseudogene	Plxna1	protein-coding gene	Ccdc73	protein-coding gene	Poised	37	55	59	73.5	67	271.5	109	63	78.5	Cptp	protein-coding gene	Poised	312.333	307.333	304.333	367.333	350.333	380.333	326.333	385.333	288.333
Gm20486	unprocessed pseudogene	Plxna3	protein-coding gene	Ccdc74a	protein-coding gene	Poised	100.4	98	142.4	93.2	173.4	136.8	210.4	167.4	180.4	Crbn	protein-coding gene	Poised	214.6	220	214	255	211.8	219.4	224.2	228.4	230.8
Gm20495	unprocessed pseudogene	Tbc1d16	protein-coding gene	Ccdc77	protein-coding gene	Poised	98.5556	118	93.8889	98.8889	105.333	109	104.444	104.556	5303.11	Crebrf	protein-coding gene	Poised	512.25	504.25	515.25	497.25	500.25	510.25	32.25	496.25	515.25
Gm20523	unprocessed pseudogene	Il13ra1	protein-coding gene	Ccdc78	protein-coding gene	Poised	937	909	952	926	935	1002	5524	919	10511	Creld2	protein-coding gene	Poised	84	15	72	19	74	65	144	149	107
Gm20525	unprocessed pseudogene	Cbx2	protein-coding gene	Ccdc85c	protein-coding gene	Poised	146	146	146	1250	1292	610	1265	274	146	Crem	protein-coding gene	Poised	279.111	182.111	165.778	164.619	99.7143	394.429	3078.81	100.476	118.048
Gm20526	unprocessed pseudogene	Pdia5	protein-coding gene	Ccdc88b	protein-coding gene	Poised	117	166	98	375.5	424.5	877.5	4172	4172	4172	Cript	protein-coding gene	Poised	238.333	239.333	87.3333	255.333	232.333	200.333	152.333	175.333	182.333
Gm20534	unprocessed pseudogene	Cbx4	protein-coding gene	Ccdc9	protein-coding gene	Poised	621.889	623	619.556	502.889	348.667	263.444	686	626.889	613.111	Crls1	protein-coding gene	Poised	431.4	433.2	427.6	53.2	26.8	222	530.8	638.6	630.4
Gm20549	unprocessed pseudogene	Cbx8	protein-coding gene	Ccdc92	protein-coding gene	Poised	270.5	270.5	270.5	203	270.5	163.5	270.5	405.5	491.5	Csnk2b	protein-coding gene	Poised	482.75	484.75	485.25	516.25	504.75	505.25	456.5	456.5	456.5
Gm2066	unprocessed pseudogene	Snx10	protein-coding gene	Ccdc97	protein-coding gene	Poised	43.7143	39.4286	90.5714	38.7143	97.5714	115.571	48	160.571	150.571	Cstf1	protein-coding gene	Poised	95.5	87.5	91.5	45.5	43.5	64.5	26.5	72.5	26.5
Gm20679	unprocessed pseudogene	Snx12	protein-coding gene	Cchcr1	protein-coding gene	Poised	105.75	420.75	324.75	407	343.2	445.8	406.25	394.75	205.75	Ctnna2	protein-coding gene	Poised	52.1667	59.8333	52.8333	128.571	199.286	923380	544	512	535
Gm20776	unprocessed pseudogene	Snx18	protein-coding gene	Ccl27a	protein-coding gene	Poised	125.933	65.4667	127.467	453.053	458.263	423.105	436.278	339	545.944	Ctnna3	protein-coding gene	Poised	246.5	13706	33.5	195.5	105	223.5	192.5	224.5	215.5
Gm20788	unprocessed pseudogene	Prep	protein-coding gene	Ccni	protein-coding gene	Poised	33.5	80.5	33.5	49.5	432.5	44.5	33.5	94.5	33.5	Ctnnbl1	protein-coding gene	Poised	64	86	39	42	60	80	64	62	67
Gm20797	unprocessed pseudogene	Tbc1d2b	protein-coding gene	Ccnk	protein-coding gene	Poised	165.5	145.5	165.5	169.5	149.5	185.5	172.5	171.5	164.5	Ctr9	protein-coding gene	Poised	350.5	246.5	362.5	320.5	320.5	320.5	322.5	320.5	338
Gm20802	unprocessed pseudogene	Dhfr	protein-coding gene	Ccp110	protein-coding gene	Poised	42	0	15	1159.33	1012	385.667	18	8	45	Cul3	protein-coding gene	Poised	357.5	335.75	350.75	368.75	73.25	56.75	357.75	62.75	357.75
Gm20811	unprocessed pseudogene	8030474K03Rik	protein-coding gene	Cd320	protein-coding gene	Poised	99.25	96.25	100.25	96.25	105.25	105.75	101.25	101.25	109.75	Cutc	protein-coding gene	Poised	83	101	72.6667	145	57.6667	116	72.6667	76.6667	110
Gm20857	unprocessed pseudogene	Hif1a	protein-coding gene	Cd72	protein-coding gene	Poised	203	274	158	136	209	187	165	230	184	Cyb5d2	protein-coding gene	Poised	196.75	178.25	219.75	579.75	134.75	134.75	465.75	520.75	648.75
Gm20858	unprocessed pseudogene	Lrrn1	protein-coding gene	Cdc123	protein-coding gene	Poised	284.667	298.667	287.667	304.667	434.667	484.667	291.667	271.667	306.667	Cyp1b1	protein-coding gene	Poised	122.333	611	587.333	525	632.667	1292.33	577.333	613	588.333
Gm20871	unprocessed pseudogene	Plxnd1	protein-coding gene	Cdc20	protein-coding gene	Poised	766	767.333	821.333	826.333	807.333	405.333	798.333	798.333	813.333	Cystm1	protein-coding gene	Poised	53.6	43.4	59	249.833	271.833	235.167	266.417	125.75	260.167
Gm20915	unprocessed pseudogene	B3gnt7	protein-coding gene	Cdc42ep3	protein-coding gene	Poised	49	35	1	313.5	1463	257	79	82	42	D16Ertd472e	protein-coding gene	Poised	58.7143	33.1429	63.7143	44.2857	34.2857	83.2857	38.8571	37.4286	16
Gm2108	unprocessed pseudogene	Snx30	protein-coding gene	Cdc42ep4	protein-coding gene	Poised	416.333	88.6667	56	269	240	268.667	414.333	289.333	407.667	D3Ertd751e	protein-coding gene	Poised	159.778	212.778	154.778	139.778	141.778	157.778	166.778	160.778	164.778
Gm21088	unprocessed pseudogene	Zfp518b	protein-coding gene	Cdca8	protein-coding gene	Poised	156	182	178	138.6	151.8	139.2	182	155.8	126.2	Dact3	protein-coding gene	Poised	45	341	19	195	202	307	262	230	346
Gm21198	unprocessed pseudogene	Pck2	protein-coding gene	Cdh2	protein-coding gene	Poised	517	499	506	154.5	392	392	139	87	392	Dad1	protein-coding gene	Poised	142	97.5	115.5	110	141	204	146	198	238
Gm21286	unprocessed pseudogene	Htr6	protein-coding gene	Cdip1	protein-coding gene	Poised	139.8	143.4	138.8	158.6	150.6	158.4	152.2	157.8	140.2	Dapp1	protein-coding gene	Poised	24.75	21.75	69.25	388.667	391.333	761.667	628.667	398.667	409.667
Gm21350	unprocessed pseudogene	Ryk	protein-coding gene	Cdk10	protein-coding gene	Poised	330.667	330.667	330.333	352.778	391.778	201.889	333.222	381.778	388.778	Dbil5	protein-coding gene	Poised	82	87	78	40	59	9	38	51	44
Gm21451	unprocessed pseudogene	Themis2	protein-coding gene	Cdk2	protein-coding gene	Poised	102.429	80.8571	103.429	101.286	103.429	78.5714	104.857	47.7143	73.8571	Dcaf12	protein-coding gene	Poised	543	337	599	844	885	47	39	44	50
Gm21577	unprocessed pseudogene	Eif4ebp1	protein-coding gene	Cdk20	protein-coding gene	Poised	214.167	192.833	133.167	206.833	186.167	179.833	202.167	209.833	162.167	Dcaf6	protein-coding gene	Poised	43	48	42	83	78	44	52	30	82
Gm21642	unprocessed pseudogene	E2f1	protein-coding gene	Cdk5rap3	protein-coding gene	Poised	79.2222	90.7778	73.1111	140.556	68.3333	133.556	71.3333	94.6667	137.444	Dctn3	protein-coding gene	Poised	21.6667	26.3333	13.3333	16	15.3333	24.6667	17.3333	18	19.3333
Gm21647	unprocessed pseudogene	E2f2	protein-coding gene	Cdkl2	protein-coding gene	Poised	335.6	354.2	334.4	242.167	291.5	418.167	346.4	345	362.8	Dctn4	protein-coding gene	Poised	11.5	26.5	15.5	119.5	132.5	107.5	12.5	67.5	29.5
Gm21717	unprocessed pseudogene	E2f3	protein-coding gene	Cdkn2c	protein-coding gene	Poised	908.5	908.5	908.5	908.5	908.5	304.5	300	636.5	606	Dctn6	protein-coding gene	Poised	254.857	1785.57	152.571	328.857	538.429	327.143	299	298.333	295.333
Gm21722	unprocessed pseudogene	Zrsr2	protein-coding gene	Cdkn2d	protein-coding gene	Poised	292.667	352.667	3217.33	121.667	165.667	149.667	74.3333	182.667	117.667	Dcun1d1	protein-coding gene	Poised	455.857	465.857	485.857	231.111	432.222	455.111	239.556	288.778	435.889
Gm21724	unprocessed pseudogene	Amot	protein-coding gene	Cdpf1	protein-coding gene	Poised	119.333	80	160.667	173.667	158.667	357.667	117.333	417.333	322	Dcun1d4	protein-coding gene	Poised	137.5	133	132.625	132	127.444	132.667	352.778	197	236.889
Gm21725	unprocessed pseudogene	Zic1	protein-coding gene	Cdr2	protein-coding gene	Poised	259	175.333	264	110	111.333	60.3333	78	139.333	311	Ddhd1	protein-coding gene	Poised	407.25	2126	157.75	320.286	397.286	124.857	335.286	389.286	295.571
Gm21734	unprocessed pseudogene	Zic2	protein-coding gene	Cdsn	protein-coding gene	Poised	1	1180	63	18648	537	90	34508	2525	34333	Ddias	protein-coding gene	Poised	65	59	40	38	44	43	607	596	20.5
Gm21742	unprocessed pseudogene	Lfng	protein-coding gene	Cebpg	protein-coding gene	Poised	403	403.667	434.667	476.667	72.3333	97.6667	49	64.6667	107.333	Ddit4l	protein-coding gene	Poised	182.5	182.5	182.5	79	100.5	182.5	241433	241356	241395
Gm21745	unprocessed pseudogene	Rusc1	protein-coding gene	Celf4	protein-coding gene	Poised	569.875	535.125	545.25	433	308.625	13271.6	103149	68	156	Ddx1	protein-coding gene	Poised	27	29	25	69	49	93	44	25	32
Gm21746	unprocessed pseudogene	Asb16	protein-coding gene	Celsr2	protein-coding gene	Poised	506	531	553	242	266	293	29387.1	9431.43	29361.9	Ddx20	protein-coding gene	Poised	75	87	88	333	338	317	299	297	301
Gm21751	unprocessed pseudogene	Ppp2r2c	protein-coding gene	Cenpc1	protein-coding gene	Poised	107.75	92.75	270.75	85.75	140.75	103.75	20.25	25.25	22.25	Ddx25	protein-coding gene	Poised	20	33	11	58	23	55	60	61	21
Gm21752	unprocessed pseudogene	Igf1r	protein-coding gene	Cenpo	protein-coding gene	Poised	274.5	253.5	263.5	464.6	484.6	467	619	463	411.8	Ddx4	protein-coding gene	Poised	87	87	87	87	87	87	87	87	87
Gm21753	unprocessed pseudogene	Wnk2	protein-coding gene	Cenpv	protein-coding gene	Poised	382.4	383	394.8	281.6	285.4	277.8	272.4	414.8	346.4	Ddx49	protein-coding gene	Poised	55.5	21.5	23	154.5	210.5	124.5	119.5	164.5	112.5
Gm21757	unprocessed pseudogene	Ttyh2	protein-coding gene	Cep104	protein-coding gene	Poised	42	43	57	99	119	108	90	46	81	Ddx5	protein-coding gene	Poised	412	416.143	411.571	463.857	742.286	603.857	416.143	415.571	172.857
Gm21763	unprocessed pseudogene	Smtn	protein-coding gene	Cep120	protein-coding gene	Poised	27.5	21	47.5	95.5	42	108.5	96.5	84.5	63.5	Dedd	protein-coding gene	Poised	510.75	344	508.25	446.714	425.286	411.714	399.25	521.75	405.75
Gm21764	unprocessed pseudogene	Aebp1	protein-coding gene	Cep131	protein-coding gene	Poised	6	26	24	32	22	3463	70	56	8	Dennd3	protein-coding gene	Poised	56	56	56	56	81	56	56	95	56
Gm21765	unprocessed pseudogene	Igf2r	protein-coding gene	Cep164	protein-coding gene	Poised	19975.7	99.6667	75	151.333	255	307.667	48	56	88	Dennd4b	protein-coding gene	Poised	1089.67	1090	1049.33	975.333	901.667	1017	839.333	841.333	821
Gm21767	unprocessed pseudogene	Hid1	protein-coding gene	Cep63	protein-coding gene	Poised	243.143	231.286	245.429	441.625	421.125	589.75	252.714	248.429	243.857	Depdc1b	protein-coding gene	Poised	66.5	86.5	40.5	45	86	4375	37	73.8	75.8
Gm21773	unprocessed pseudogene	Slc7a8	protein-coding gene	Cep70	protein-coding gene	Poised	34.4286	30.4286	34	30.7143	70.7143	36.5714	37.4286	43.5714	33.5714	Derl2	protein-coding gene	Poised	32.5714	47	329.571	373.857	376.714	347	336	268.857	378.857
Gm21775	unprocessed pseudogene	Cenpa	protein-coding gene	Cep85	protein-coding gene	Poised	36	50	39.8	461	411	461.429	62	53	38.4	Desi1	protein-coding gene	Poised	73.6	71.8	116.2	68	72.4	71.2	121.2	103.6	80.8
Gm21776	unprocessed pseudogene	Wdyhv1	protein-coding gene	Cep97	protein-coding gene	Poised	109.333	74.3333	82.6667	247.333	232.333	238	249	461.333	491.333	Dgka	protein-coding gene	Poised	404	466	410	6921.33	4889.67	4555.33	7871.33	8481.67	8474.67
Gm21777	unprocessed pseudogene	Zdhhc18	protein-coding gene	Cerk	protein-coding gene	Poised	412	21	7	499	463	579	29142	7575.67	19975.7	Dhrs1	protein-coding gene	Poised	645.333	2039.33	616	133.5	92.5	119.5	96.5	96.5	121.5
Gm21783	unprocessed pseudogene	Gla	protein-coding gene	Cfap20	protein-coding gene	Poised	33.8	35.2	39	38.2	34.4	42.4	67.2	174.8	33.2	Dhrs4	protein-coding gene	Poised	263.571	260.571	199.857	303.286	277.143	210	250.714	321.286	337.286
Gm21788	unprocessed pseudogene	Slc50a1	protein-coding gene	Cfap74	protein-coding gene	Poised	74.6667	41.3333	70.6667	1576.57	192.714	204	21.3333	21.3333	20	Dis3l2	protein-coding gene	Poised	20.8	37.8	23.8	29.2	34.8	55.8	11.2	96.8	43.8
Gm21794	unprocessed pseudogene	Tmem120b	protein-coding gene	Cflar	protein-coding gene	Poised	226	224.5	227.167	147.167	89.1667	146.833	500.182	264.545	15971.1	Dld	protein-coding gene	Poised	19.5	32.5	24.5	45.5	57.5	63.5	55.5	90.5	73.5
Gm21796	unprocessed pseudogene	Pcgf2	protein-coding gene	Cgrrf1	protein-coding gene	Poised	97.2	66	81.6	172.2	136.2	155.2	47.4	98.2	47.4	Dlg2	protein-coding gene	Poised	848.25	841.25	837.25	784.25	769.25	386.25	845.25	416.25	852.25
Gm21797	unprocessed pseudogene	Gne	protein-coding gene	Chaf1a	protein-coding gene	Poised	98	55	74	184	167	153	70	201	87	Dmrta2	protein-coding gene	Poised	112	105	93	157	212	5456	11	37	139
Gm21800	unprocessed pseudogene	Nlrp4c	protein-coding gene	Chchd1	protein-coding gene	Poised	120.2	132.2	91.2	79.8	84	105.2	116.2	51	97.2	Dnah10	protein-coding gene	Poised	88	65	31	65	17	2	51	73	60
Gm21805	unprocessed pseudogene	Huwe1	protein-coding gene	Chchd5	protein-coding gene	Poised	225.667	237.667	212.667	176.667	146.667	192.667	240.667	200.667	266.667	Dnah6	protein-coding gene	Poised	232	166	133	53	30	94	221	35	25
Gm21810	unprocessed pseudogene	Mageb4	protein-coding gene	Chchd6	protein-coding gene	Poised	36.75	22.25	26.75	22.25	22.25	31.75	34.75	35.75	40.75	Dnaic1	protein-coding gene	Poised	266	292	276	101	95	51	81	8	78
Gm2182	unprocessed pseudogene	Ppdpf	protein-coding gene	Chchd7	protein-coding gene	Poised	259.077	257.154	257.538	247.857	373.071	253.286	258.692	256	251.385	Dnaja4	protein-coding gene	Poised	236.333	233	239.333	234.667	266.667	135	267	284.333	265
Gm21822	unprocessed pseudogene	Zfp532	protein-coding gene	Chd1	protein-coding gene	Poised	49.3333	36.3333	57.3333	555	2191.6	455	35.3333	26.6667	21.6667	Dnajb14	protein-coding gene	Poised	193.333	462.333	224.667	464.333	568.333	564.333	472.333	581.333	585.333
Gm21828	unprocessed pseudogene	Prr5	protein-coding gene	Chd1l	protein-coding gene	Poised	5.5	20.5	16.5	71.5	303.5	70.5	28.5	160.5	14.5	Dnajb3	protein-coding gene	Poised	59	63	47	82	71	72	59	61	60
Gm21829	unprocessed pseudogene	Socs3	protein-coding gene	Chd9	protein-coding gene	Poised	75	84	93	30	89	79	6	123	150	Dnajb4	protein-coding gene	Poised	133.857	138.714	220.143	298.571	2328.57	278.571	297.429	224.143	2504
Gm21837	unprocessed pseudogene	Rcor2	protein-coding gene	Chdh	protein-coding gene	Poised	93	125	135	74	74	74	34961	35245	34980	Dnajb9	protein-coding gene	Poised	129	129	129	129	129	129	129	129	129
Gm21840	unprocessed pseudogene	Cul7	protein-coding gene	Chfr	protein-coding gene	Poised	59.8	33.2	85.8	25	29	23	18.6	18.8	21	Dnajc10	protein-coding gene	Poised	252	196	231	107	102	113	173	112	85
Gm21841	unprocessed pseudogene	Maged1	protein-coding gene	Chic2	protein-coding gene	Poised	226.5	226.5	226.5	226.5	226.5	226.5	226.5	226.5	226.5	Dnajc15	protein-coding gene	Poised	109.5	124.5	115.5	111.5	112.5	108.5	152.5	153.5	133.5
Gm21843	unprocessed pseudogene	Zfp553	protein-coding gene	Chka	protein-coding gene	Poised	135.667	132	133.333	138.667	132.667	185	148.667	144.333	132	Dnajc18	protein-coding gene	Poised	13	25	6	254	20	2864	33.3333	40.3333	43
Gm21845	unprocessed pseudogene	Grn	protein-coding gene	Chkb	protein-coding gene	Poised	392	391.857	393.143	649.889	251	348.444	420.857	479	241.143	Donson	protein-coding gene	Poised	360.417	369.667	364.917	359.273	505.273	353.455	418.909	450.091	538.818
Gm21848	unprocessed pseudogene	Enc1	protein-coding gene	Chmp2b	protein-coding gene	Poised	103	103	104	103	103	103	103	103	103	Dpf3	protein-coding gene	Poised	65	176	39	85.3333	303.667	111	120	85	52
Gm21866	unprocessed pseudogene	Prtg	protein-coding gene	Chmp6	protein-coding gene	Poised	98.5	104	104.25	285.2	520.4	452.8	205	188.5	168.5	Dpy19l1	protein-coding gene	Poised	38	94	57	194	155	188	183	176	189
Gm21867	unprocessed pseudogene	Zfp566	protein-coding gene	Chpf	protein-coding gene	Poised	175.8	172.8	175.2	183.6	169.4	181.8	193.8	304.6	231.6	Dpy19l2	protein-coding gene	Poised	78015	69	22	58	56	64	87	303	266
Gm21873	unprocessed pseudogene	Myo1b	protein-coding gene	Chrac1	protein-coding gene	Poised	23.3333	16.3333	375.333	55.3333	32.3333	28.3333	303.333	277.333	351.333	Dpy30	protein-coding gene	Poised	108	96.6	92.4	105.6	159.2	147.2	105.333	117.667	111.833
Gm21878	unprocessed pseudogene	Tsku	protein-coding gene	Chst1	protein-coding gene	Poised	17	33	45	15970	2986	15975	17276	28073	15962	Dpysl5	protein-coding gene	Poised	120.333	128.667	148	343.333	196	144.667	266.333	183	187.667
Gm21891	unprocessed pseudogene	Gsr	protein-coding gene	Chst15	protein-coding gene	Poised	464	168.667	54.3333	8755.5	62379	62372	62380	231711	8820.5	Dram1	protein-coding gene	Poised	117	119	134.667	227.333	332.333	312	329	327.667	295.667
Gm21892	unprocessed pseudogene	Sbk1	protein-coding gene	Churc1	protein-coding gene	Poised	16.3333	14.6667	15.6667	336.75	748.5	653.5	146	383	254	Dst	protein-coding gene	Poised	219.643	2666.36	2115.29	375	298	103984	347.6	4958.4	386.4
Gm21896	unprocessed pseudogene	Panx1	protein-coding gene	Ciapin1	protein-coding gene	Poised	67.25	65.75	70.25	42.75	92.75	45.75	44.25	26.25	42.25	Dusp13	protein-coding gene	Poised	1707.62	1805.12	1722.88	1484.42	1564.33	4104	1316.15	857.538	1128.54
Gm21900	unprocessed pseudogene	Crispld2	protein-coding gene	Cib1	protein-coding gene	Poised	343.5	238.3	402.5	252.333	161.333	144.889	135.333	166.889	181.667	Dusp19	protein-coding gene	Poised	91	89.2	82	73	87.8	511.6	137.4	118.4	117.2
Gm21901	unprocessed pseudogene	Dlc1	protein-coding gene	Cipc	protein-coding gene	Poised	223.3	247.9	135.3	219.3	160.1	162.1	162.5	182.5	160.5	Dusp22	protein-coding gene	Poised	90	108	90	84	136	62	99	267	107
Gm21904	unprocessed pseudogene	Cr1l	protein-coding gene	Cisd1	protein-coding gene	Poised	87	69	58	140	108	9	7	81	132	Dusp4	protein-coding gene	Poised	105	87	86	131	89	141	77	170	135
Gm21908	unprocessed pseudogene	Il4ra	protein-coding gene	Cit	protein-coding gene	Poised	658.889	729.889	656.889	753.889	765.889	758.889	627.889	742.889	781.889	Dync1i1	protein-coding gene	Poised	127.167	94.8333	96.5	49	134591	60.4	217626	152853	390013
Gm21913	unprocessed pseudogene	Cyfip1	protein-coding gene	Ciz1	protein-coding gene	Poised	371.167	375.75	1196.92	347.167	351.083	387.917	426.667	9263	392.417	Dync2h1	protein-coding gene	Poised	75.6	58.4	60.8	43.8	54.2	40.6	49.6	56.4	145
Gm21918	unprocessed pseudogene	Klf11	protein-coding gene	Cklf	protein-coding gene	Poised	26.6667	25.3333	24.6667	31.3333	33.3333	37.3333	40.6667	33.3333	31	Dync2li1	protein-coding gene	Poised	47	117	20	7	6	118	19	64	82
Gm21921	unprocessed pseudogene	Klf13	protein-coding gene	Cks2	protein-coding gene	Poised	79	106	113	121	114	104	117	17	230	Dynll1	protein-coding gene	Poised	282.167	229.333	234.333	265	232	260.333	287.833	313.667	275.333
Gm21956	unprocessed pseudogene	Gm21964	protein-coding gene	Clec16a	protein-coding gene	Poised	71.5	62.5	26.5	45.5	43.5	72.5	69.5	52.5	73.5	Dynlt1a	protein-coding gene	Poised	43	49.6667	48.6667	49.6667	37.3333	45	36.6667	59.6667	39.3333
Gm21978	unprocessed pseudogene	Klf16	protein-coding gene	Cln6	protein-coding gene	Poised	3.5	41.5	24.5	46.5	94.5	98.5	13.5	16.5	15.5	Dynlt1b	protein-coding gene	Poised	70	80	81	3	43	57	20	193	15
Gm21991	unprocessed pseudogene	Arvcf	protein-coding gene	Clptm1l	protein-coding gene	Poised	15	11	9	11	92	19	87	0	80	Dynlt1f	protein-coding gene	Poised	455	96	105	356	412	423	453	433	144
Gm2318	unprocessed pseudogene	Bend4	protein-coding gene	Cndp2	protein-coding gene	Poised	520.75	520.75	358.25	520.75	156.25	156.25	520.75	525.25	520.75	Dyrk3	protein-coding gene	Poised	47.5	47.5	47.5	47.5	47.5	47.5	47.5	71.5	47.5
Gm2431	unprocessed pseudogene	Asphd2	protein-coding gene	Cnnm4	protein-coding gene	Poised	296	126	315	188	188	188	270	236	252	Dzip1	protein-coding gene	Poised	211.5	90.5	71.5	72	72	72	569.25	723.25	729.5
Gm2617	unprocessed pseudogene	Kcp	protein-coding gene	Cnot1	protein-coding gene	Poised	71.2857	27.5714	67.2857	1337.38	421	533.5	297.625	115.875	2375.62	Eapp	protein-coding gene	Poised	28.6667	23	26	67.6667	29.6667	24.6667	25.6667	27	55.6667
Gm26701	unprocessed pseudogene	Fam199x	protein-coding gene	Cnppd1	protein-coding gene	Poised	72.8	80	76.2	388.6	401.2	545.2	112.6	48.4	103.4	Efcab2	protein-coding gene	Poised	310	322	344	324	22	248	317	296	217
Gm26960	unprocessed pseudogene	Ppp1r15a	protein-coding gene	Cnst	protein-coding gene	Poised	65	81.3333	83.6667	170.25	126.5	11879	99.3333	76.6667	70.3333	Efhb	protein-coding gene	Poised	45.5	15.5	7.5	7.5	7.5	357.5	7.5	7.5	128.5
Gm26996	unprocessed pseudogene	Kdelc1	protein-coding gene	Cntd1	protein-coding gene	Poised	513	2389.67	557	155	154	132	196	106	98	Efhc1	protein-coding gene	Poised	221	43	168	35	49	31	31	31	31
Gm2707	unprocessed pseudogene	Fat1	protein-coding gene	Cntln	protein-coding gene	Poised	53.3333	79.6667	75.3333	78	81.6667	60.3333	67	99.3333	77.3333	Egr3	protein-coding gene	Poised	504.25	824.75	504.25	840.75	934.75	920.75	875.75	863.75	763
Gm2709	unprocessed pseudogene	Rbmx2	protein-coding gene	Cntnap2	protein-coding gene	Poised	196	27	409329	49	27	11	49	50	47	Ehbp1	protein-coding gene	Poised	470	687	431	470	470	470	387.6	380	285.4
Gm2768	unprocessed pseudogene	Thsd4	protein-coding gene	Coa4	protein-coding gene	Poised	95.3333	68	62.3333	54.6667	59.3333	55	76.3333	68.3333	56.6667	Ehd1	protein-coding gene	Poised	100	100	100	100	118	100	244	100	118
Gm27825	unprocessed pseudogene	Rnf128	protein-coding gene	Coa5	protein-coding gene	Poised	71.5	69.5	61.5	142.5	124.5	147.5	131.5	51.5	124.5	Eif1a	protein-coding gene	Poised	245.375	280.375	131.375	113.375	154.375	98.75	106.375	138.375	106.375
Gm28057	unprocessed pseudogene	Tsc22d3	protein-coding gene	Coa6	protein-coding gene	Poised	93.5	120.5	91.5	26.5	10.5	11.5	31.5	153.5	19.5	Eif2ak2	protein-coding gene	Poised	9	59.6667	27.6667	82.6667	65.6667	49.3333	67.3333	250.333	34137.7
Gm28069	unprocessed pseudogene	Slc29a4	protein-coding gene	Cog1	protein-coding gene	Poised	845.143	564	552.714	410.5	426.5	13094.5	6031	2291.25	28627.2	Eif2s1	protein-coding gene	Poised	109	383.333	95.3333	491.333	473.333	98	465.333	457.333	465.333
Gm28093	unprocessed pseudogene	Spin1	protein-coding gene	Cog7	protein-coding gene	Poised	33.3333	32.6667	23.3333	33.6667	41.3333	110.667	74.6667	118.667	60.6667	Eif3b	protein-coding gene	Poised	10	16	16	9	5	11	27	16	16
Gm28099	unprocessed pseudogene	Bst2	protein-coding gene	Cog8	protein-coding gene	Poised	139.333	128.333	113.333	72.6667	66	75.3333	66.6667	70.6667	63.6667	Eif3c	protein-coding gene	Poised	74.6667	73.6667	450.333	77	72.6667	72.3333	69.6667	74.3333	80.6667
Gm28101	unprocessed pseudogene	Rpl36a	protein-coding gene	Coil	protein-coding gene	Poised	5	8	5	934	874.5	85	44	64	113	Eif3e	protein-coding gene	Poised	46.5	46.5	52.5	109.5	46.5	77.5	92.5	46.5	46.5
Gm28105	unprocessed pseudogene	Hist2h4	protein-coding gene	Col16a1	protein-coding gene	Poised	42.6667	109.667	119.667	10036.4	10200.9	11178.4	7793.46	48023.2	48025.2	Eif3k	protein-coding gene	Poised	30	39.6	51	45.6	49.2	104.4	45.6	27	34.2
Gm28106	unprocessed pseudogene	Grik3	protein-coding gene	Commd1	protein-coding gene	Poised	143.75	121	119.75	60.25	62	95.75	56.25	208	69.25	Eif4e	protein-coding gene	Poised	534.6	531.8	453.4	1598.83	367.667	293.667	296.2	431	130.2
Gm28113	unprocessed pseudogene	Pgm2	protein-coding gene	Commd9	protein-coding gene	Poised	14.25	5.75	16.25	45.25	82.25	74.25	16.75	30.25	112.25	Eif5	protein-coding gene	Poised	489.533	485.933	491.267	776.333	644.867	489.333	505.333	545.2	467.8
Gm28115	unprocessed pseudogene	Cyba	protein-coding gene	Comp	protein-coding gene	Poised	797.333	789.667	790	927.333	870.333	861	717	20646.7	804.667	Elovl2	protein-coding gene	Poised	121.5	141.5	131.5	121.5	121.5	121.5	121.5	226.5	239.5
Gm28116	unprocessed pseudogene	Wdhd1	protein-coding gene	Coprs	protein-coding gene	Poised	148.75	148.75	148.75	155.25	150.25	862.75	148.75	148.75	148.75	Emilin2	protein-coding gene	Poised	409.833	416.167	351.167	20224.5	22973.6	50362.8	7583.55	5946.09	23652.9
Gm28117	unprocessed pseudogene	Dlk1	protein-coding gene	Cops7a	protein-coding gene	Poised	143.5	157.5	143.5	241.5	125.5	124.167	116.167	105.5	112.167	Eml6	protein-coding gene	Poised	234	236	237	218	66	92	40715.6	40753.4	17900.3
Gm28121	unprocessed pseudogene	Lamb1	protein-coding gene	Coq4	protein-coding gene	Poised	80	498.25	496.75	117.8	517.2	308.6	451.8	577.8	559.8	Endod1	protein-coding gene	Poised	204.333	234.667	240	235.667	325	321	237	17861	222.333
Gm28122	unprocessed pseudogene	Fbxl6	protein-coding gene	Coq9	protein-coding gene	Poised	55	56.8	51.4	91.6	37.6	85.6	88.6	132.6	92.6	Enkur	protein-coding gene	Poised	205.667	154.667	183.667	443.333	438.333	165.667	446.333	392.333	423.333
Gm28123	unprocessed pseudogene	Map3k15	protein-coding gene	Cox10	protein-coding gene	Poised	48	38	32	41	59	28	51	1	75	Eno4	protein-coding gene	Poised	256	8	232	1	158	70	114	27	60
Gm28125	unprocessed pseudogene	Epha1	protein-coding gene	Cox16	protein-coding gene	Poised	73	96.1111	84.1111	75.1111	72.3333	99.1111	98.1111	72.4444	144.111	Entpd1	protein-coding gene	Poised	93.125	29905.1	115.125	131	284.5	296.75	16	12	83
Gm28141	unprocessed pseudogene	Kit	protein-coding gene	Cox5a	protein-coding gene	Poised	28.3333	20.6667	24.3333	30	28	27	27.3333	24.6667	31	Entpd5	protein-coding gene	Poised	28.4	30	37.2	87	103	104	21	92	29
Gm28143	unprocessed pseudogene	Kdsr	protein-coding gene	Cox6b2	protein-coding gene	Poised	49.3333	79.1111	130	94.1111	104	89.6667	97	78.5556	93.5556	Epc2	protein-coding gene	Poised	34	39	53	114	561	71	96	104	112
Gm28146	unprocessed pseudogene	Epha8	protein-coding gene	Cox6c	protein-coding gene	Poised	351	328.8	350.8	448.833	232.333	205.833	329.8	200.4	331	Epha7	protein-coding gene	Poised	159.833	124.167	130.333	819.833	825.5	787.5	581.833	817305	143.167
Gm28150	unprocessed pseudogene	Zfx	protein-coding gene	Cox7a2l	protein-coding gene	Poised	11	26	23	9	86	43	24	10	210	Epn3	protein-coding gene	Poised	220.5	1091.25	220	787.75	8118.75	751.75	771.75	811.75	8103.75
Gm28159	unprocessed pseudogene	Lamc1	protein-coding gene	Cpt1c	protein-coding gene	Poised	448.25	1268.75	454.75	498.25	478.75	497.25	455.75	451.75	719.75	Eps15	protein-coding gene	Poised	67.6	68.2	70.6	72.8	128.2	115.2	64.6	70	728.8
Gm28160	unprocessed pseudogene	Piezo1	protein-coding gene	Cpt2	protein-coding gene	Poised	51	43.8	43.4	48.4	42.6	47.2	52	43.4	62.8	Ercc4	protein-coding gene	Poised	533	564.5	532	584.5	568	558	1113.8	766.8	793
Gm28161	unprocessed pseudogene	Piezo2	protein-coding gene	Cradd	protein-coding gene	Poised	337.5	337.5	354.5	337.5	254.167	337.5	337.5	389.833	337.5	Ercc8	protein-coding gene	Poised	78	73	118	132	52	30	58	93	130
Gm28162	unprocessed pseudogene	1810030O07Rik	protein-coding gene	Crat	protein-coding gene	Poised	653.9	663.9	266.1	384.1	608.9	470.9	660.9	630.9	679.9	Erich2	protein-coding gene	Poised	300.4	300.6	280	300	261.6	281.4	390.8	392.6	385
Gm28165	unprocessed pseudogene	Ephb2	protein-coding gene	Crcp	protein-coding gene	Poised	16.4	17	17.4	30.2	18.4	24.6	16.6	25.8	24.6	Erlec1	protein-coding gene	Poised	182.5	86.5	187.5	221.5	251.5	261.5	257.5	182.5	264.5
Gm28168	unprocessed pseudogene	Ephb4	protein-coding gene	Creb3	protein-coding gene	Poised	195.2	583.8	513.6	482.4	535.2	221.8	532.2	593.4	474	Etv1	protein-coding gene	Poised	451.25	407.25	439	407.375	1628	429	1231.8	1284.8	1288.8
Gm28185	unprocessed pseudogene	Ephb6	protein-coding gene	Crlf2	protein-coding gene	Poised	235.333	297.333	280	194	180.667	79.6667	190.667	959	928.333	Eva1c	protein-coding gene	Poised	153.6	171.6	172.8	840	709	99.6	925	235	944
Gm28193	unprocessed pseudogene	Sept8	protein-coding gene	Crybg3	protein-coding gene	Poised	44	56	51	277.5	646.25	603	612.333	440.667	651.667	Exoc3l4	protein-coding gene	Poised	1086.5	1027.5	1065.5	1031.5	669.5	13842.5	5342.75	5384.08	5406.75
Gm28204	unprocessed pseudogene	Sntg2	protein-coding gene	Cryzl1	protein-coding gene	Poised	91.75	87.25	118.25	130.25	154.75	161	773	100.5	98.25	Extl2	protein-coding gene	Poised	148.333	133.333	151.333	263.333	211.333	152	191	162.667	295
Gm28205	unprocessed pseudogene	Grip2	protein-coding gene	Csnk1a1	protein-coding gene	Poised	101.111	89.2222	918.222	288.778	337.444	276.333	135.25	63.25	151.25	Ezh2	protein-coding gene	Poised	3000.43	258.857	229.429	114.8	467.2	108.8	86	85.4	72.4
Gm28211	unprocessed pseudogene	Parp4	protein-coding gene	Csnk2a2	protein-coding gene	Poised	604.25	607.25	620.5	443	470.25	389.125	596	429.75	596	Fa2h	protein-coding gene	Poised	224	208.667	9126.67	46	3	10	3	31	40
Gm28213	unprocessed pseudogene	Parp9	protein-coding gene	Cspp1	protein-coding gene	Poised	356.294	4500.65	432.882	867.118	1743.12	702.412	156.357	158.357	172.143	Fam109b	protein-coding gene	Poised	22	64	35	134	112	152	119	133	91
Gm28219	unprocessed pseudogene	Frem2	protein-coding gene	Csrnp1	protein-coding gene	Poised	707.75	590.25	442	605.75	398.25	613.25	606.25	873.25	594.75	Fam110a	protein-coding gene	Poised	53	19	44	2130	292	378.25	309.25	257.25	307.75
Gm28222	unprocessed pseudogene	Twf2	protein-coding gene	Csrp2	protein-coding gene	Poised	291	3816	179.5	159.667	164	2718.67	296.667	3851.33	293	Fam118b	protein-coding gene	Poised	18	9.42857	21.2857	169.375	502.75	160.625	26.7143	27.2857	43.7143
Gm28224	unprocessed pseudogene	Tnip2	protein-coding gene	Cstf2t	protein-coding gene	Poised	183	209	150	253	61	52	232	183	156	Fam120b	protein-coding gene	Poised	64	23	23	53	82	105	23	38	51
Gm28227	unprocessed pseudogene	Cers6	protein-coding gene	Ctbp2	protein-coding gene	Poised	377.857	129.429	130.071	473.643	668.643	486.214	909.133	859.467	768.333	Fam135a	protein-coding gene	Poised	78.6	64	76.2	113.2	117.2	60.6	260	160.25	5840.62
Gm28232	unprocessed pseudogene	Icam1	protein-coding gene	Ctc1	protein-coding gene	Poised	120	108	87.6667	122	110	116	114.667	87.6667	88	Fam151b	protein-coding gene	Poised	79	68	84	21	20	64	5	91	35
Gm28234	unprocessed pseudogene	Mafg	protein-coding gene	Ctnnd1	protein-coding gene	Poised	151.192	150.231	182.462	73.2	5655.56	81.36	12902.2	12905.2	12943.2	Fam161a	protein-coding gene	Poised	165.667	6035.17	146	475.667	320.667	504.667	313.667	115	361.667
Gm28241	unprocessed pseudogene	Esco2	protein-coding gene	Cuedc2	protein-coding gene	Poised	19.2727	17.7273	34.4545	19.0909	20.8182	35.0909	10186.5	136.455	407.455	Fam184a	protein-coding gene	Poised	169	173	184	448.6	7187.4	644.2	155	374	167
Gm28243	unprocessed pseudogene	Pdlim7	protein-coding gene	Cul4a	protein-coding gene	Poised	106.75	87.25	84.75	343.25	414.25	416.25	201.25	237.75	205.25	Fam19a3	protein-coding gene	Poised	765	763	843	1098	989	780	921	960	398
Gm28247	unprocessed pseudogene	Xiap	protein-coding gene	Cul9	protein-coding gene	Poised	62	55	63	119	57	39.6667	261	570	36.6667	Fam20a	protein-coding gene	Poised	677.5	615.5	50167.5	28861	19230.2	28829	18109	20414	21283.5
Gm28248	unprocessed pseudogene	Rbbp7	protein-coding gene	Cux1	protein-coding gene	Poised	76.3	160.7	176.1	188.091	251.636	2493	305.818	413.909	223.455	Fam220a	protein-coding gene	Poised	56	56.6667	57.8889	44.5556	122.444	63.1111	93.7778	132.444	87.8889
Gm28251	unprocessed pseudogene	Tcea3	protein-coding gene	Cwc15	protein-coding gene	Poised	104	106	102.667	390.667	220.667	285.667	251.667	276.667	103	Fam227b	protein-coding gene	Poised	146.667	182.667	137.667	113.667	39.6667	65.6667	54.6667	164.667	135.667
Gm28255	unprocessed pseudogene	Gprasp1	protein-coding gene	Cyb561a3	protein-coding gene	Poised	110.444	107	109.333	358.778	350.333	96.5556	395.444	271.111	123.333	Fam229a	protein-coding gene	Poised	1832	124	2061	37	25	25	25	39	25
Gm28261	unprocessed pseudogene	Aff1	protein-coding gene	Cyb561d2	protein-coding gene	Poised	226.2	53.2	211.2	318.2	301.2	296.2	366.2	5477.2	1248.8	Fam229b	protein-coding gene	Poised	43.375	101.375	51.375	91.9	108.9	314.5	133.5	129.7	110.9
Gm28270	unprocessed pseudogene	Aff3	protein-coding gene	Cyb5a	protein-coding gene	Poised	128.2	117.6	140.8	99.6667	160.667	99.6667	50879.9	13446	5395.62	Fam45a	protein-coding gene	Poised	81.6667	81.6667	81.6667	81.6667	81.6667	419.667	65.1667	85	102.333
Gm28272	unprocessed pseudogene	Ece1	protein-coding gene	Cyb5b	protein-coding gene	Poised	0	19	65	0	11	11	7637.5	944	312	Fam46b	protein-coding gene	Poised	28	30	53	41	59	52	4	41	31
Gm28273	unprocessed pseudogene	Zfp948	protein-coding gene	Cyct	protein-coding gene	Poised	39	42	48	46	44	40	101	108	35	Fam46c	protein-coding gene	Poised	143	127	144	21	8	33	73	69	15
Gm28275	unprocessed pseudogene	Setd7	protein-coding gene	Cyhr1	protein-coding gene	Poised	64.75	146.75	164	128.667	144	182	151	218	133.667	Fam71e1	protein-coding gene	Poised	208.5	212.5	87.5	135.5	36.75	48	77.8889	79.6667	74.8889
Gm28288	unprocessed pseudogene	Col13a1	protein-coding gene	Cyp2d22	protein-coding gene	Poised	84.6667	65.3333	11771.3	2613.33	9122	6578	22480	22454	23059	Fam76a	protein-coding gene	Poised	554.333	551	556.667	553.667	561.333	554.667	573.333	606.333	578.333
Gm28290	unprocessed pseudogene	Esrp1	protein-coding gene	Cyp2u1	protein-coding gene	Poised	22	46	21	329	359	41	294	27	91	Fam78a	protein-coding gene	Poised	745.333	358.667	634.333	644.333	417.667	640.333	503.333	492.333	471.667
Gm28292	unprocessed pseudogene	Atp6ap1	protein-coding gene	Cyp46a1	protein-coding gene	Poised	43	43	43	613	572	568	454	625	433	Fam83e	protein-coding gene	Poised	161	146	53	1345	144.667	351.667	947.667	957.667	899.333
Gm28303	unprocessed pseudogene	Lzts3	protein-coding gene	Cyth2	protein-coding gene	Poised	248.875	256.875	248.375	139.875	263.625	145.5	276.375	241.625	272.625	Fam92a	protein-coding gene	Poised	227.429	229.571	194.857	231.286	235.143	252	186	123.571	232.571
Gm28314	unprocessed pseudogene	Erap1	protein-coding gene	D030056L22Rik	protein-coding gene	Poised	97.5	94.5	104.5	120.5	140.5	96.5	83.5	34.5	74.5	Fam98a	protein-coding gene	Poised	43.25	44.75	40.25	54.25	45.25	49.25	42.75	43.25	42.25
Gm28327	unprocessed pseudogene	Ccdc85b	protein-coding gene	D10Jhu81e	protein-coding gene	Poised	37	29	32	6	28	37	67	302	55	Fancl	protein-coding gene	Poised	465.75	459.75	458.75	150	460.75	473.75	338.75	314.75	537.75
Gm28328	unprocessed pseudogene	Ogdhl	protein-coding gene	D130043K22Rik	protein-coding gene	Poised	77	74	108	25	30	68	120	53	129	Fank1	protein-coding gene	Poised	124.5	131.5	143.5	1390.2	296.8	288.4	32.5	42.5	26
Gm28330	unprocessed pseudogene	Eci1	protein-coding gene	D1Pas1	protein-coding gene	Poised	173	172	177	151	189	168	515	163	94	Fastkd2	protein-coding gene	Poised	54.3333	57.3333	24.3333	87.3333	25.3333	70.3333	28.3333	10.3333	45.3333
Gm28334	unprocessed pseudogene	Slc30a2	protein-coding gene	D430042O09Rik	protein-coding gene	Poised	87.75	68.75	84.75	74.75	151.75	92.75	85.75	55.75	64.75	Fat4	protein-coding gene	Poised	1237	1150	1261	225543	225085	403917	120678	26998	99997
Gm28335	unprocessed pseudogene	Dlx3	protein-coding gene	Daam1	protein-coding gene	Poised	29.25	29.25	32.75	35.25	100.25	34.25	32.75	48.25	34.75	Fbxo2	protein-coding gene	Poised	726	13	702	752	1056	672	620	628	521
Gm28339	unprocessed pseudogene	Adprhl2	protein-coding gene	Dact1	protein-coding gene	Poised	127	50	126	127	8468	7230	8659	252	54	Fbxo24	protein-coding gene	Poised	207	219	180	247	202	151	177	125.667	201
Gm28349	unprocessed pseudogene	Ccnd1	protein-coding gene	Dact2	protein-coding gene	Poised	464	464	406	476	488	473	593	172	593	Fbxo30	protein-coding gene	Poised	128.5	128.5	128.5	337	455.5	329	300.5	214.5	300.5
Gm28354	unprocessed pseudogene	Ccnd2	protein-coding gene	Dand5	protein-coding gene	Poised	98	113	122	188	104	229	102	287	258	Fbxo36	protein-coding gene	Poised	415	408	395	285	65	178	383	9	58
Gm28359	unprocessed pseudogene	Ftl1	protein-coding gene	Dap	protein-coding gene	Poised	104.75	257.25	91.25	214	102.8	123	127	215	111.8	Fbxo44	protein-coding gene	Poised	294	250.8	303.6	220.1	424.4	315.6	255.4	253.8	279.4
Gm28360	unprocessed pseudogene	Tspyl2	protein-coding gene	Dap3	protein-coding gene	Poised	448.222	456.778	448.111	480.333	482	500.778	477	478.889	477.889	Fdft1	protein-coding gene	Poised	437.2	442.2	448.6	602	605.667	600.667	371.2	5535.2	423.8
Gm28362	unprocessed pseudogene	Rims1	protein-coding gene	Dars	protein-coding gene	Poised	175.5	22.5	22.5	205.5	94.5	236.5	86.5	68.5	97.5	Fem1b	protein-coding gene	Poised	21	20	18	312	330	328	141	62	44
Gm28363	unprocessed pseudogene	Txndc5	protein-coding gene	Daxx	protein-coding gene	Poised	250	273	79.1429	260.714	259.286	262.857	304.429	512.429	303.429	Fem1c	protein-coding gene	Poised	180	124	123	121	86	112	100	45	126
Gm28366	unprocessed pseudogene	Plod1	protein-coding gene	Dazap1	protein-coding gene	Poised	379.286	3638.86	353.143	1182.17	770	337.667	74.5	131.5	49.5	Fer	protein-coding gene	Poised	476.5	538.5	476.5	222.333	129.667	347.667	478.5	495.5	520.5
Gm28368	unprocessed pseudogene	Plod2	protein-coding gene	Dcaf11	protein-coding gene	Poised	557.625	565.625	550.625	342.75	452.375	517.625	345.5	462.375	352.5	Fgf12	protein-coding gene	Poised	505	281	101	203861	83327	204672	90626.2	87386	90613.8
Gm28377	unprocessed pseudogene	Mpnd	protein-coding gene	Dcaf15	protein-coding gene	Poised	2.66667	80.6667	90.6667	359.667	215.667	250.667	195.667	307.667	230.667	Fgf21	protein-coding gene	Poised	12	78	23	6162	6208	13359	6325	6299	6316
Gm28389	unprocessed pseudogene	9330182L06Rik	protein-coding gene	Dcaf5	protein-coding gene	Poised	138	86	152	78	126	78	236	344	265	Fgfr1op2	protein-coding gene	Poised	147	147	147	167.667	184.333	213.667	147	181	147
Gm28397	unprocessed pseudogene	Sohlh1	protein-coding gene	Dcaf7	protein-coding gene	Poised	65	39	40	14	29	57	64	88	63	Fhad1	protein-coding gene	Poised	15884.7	16.6667	26.3333	18.6667	19	22	24.3333	18	15.3333
Gm28399	unprocessed pseudogene	Sohlh2	protein-coding gene	Dcaf8	protein-coding gene	Poised	157.286	165.714	168.714	158.333	210.889	5915.89	163.714	195.714	160.714	Fhdc1	protein-coding gene	Poised	205.25	735.25	848.25	6036.75	587.25	587.25	297.75	282.25	587.25
Gm28420	unprocessed pseudogene	Mpp3	protein-coding gene	Dcdc2b	protein-coding gene	Poised	30	101	339	364	53	787	6070.33	6016	6153.33	Fhl4	protein-coding gene	Poised	133	299	139	119	11	46	68	52	50
Gm28428	unprocessed pseudogene	Adgrl1	protein-coding gene	Dchs1	protein-coding gene	Poised	51	51	51	8134	16496	13664.3	17216.3	17160.3	17172	Fig4	protein-coding gene	Poised	53	123	67	57	32	49	109	10	136
Gm28435	unprocessed pseudogene	Ccnjl	protein-coding gene	Dcp1b	protein-coding gene	Poised	17.5	294.5	350.5	17.5	75.5	63.5	59.5	17.5	59.5	Filip1	protein-coding gene	Poised	163.5	113.5	72.5	17697.2	72310.8	71948.4	28247.4	28214	28271.2
Gm28437	unprocessed pseudogene	Zyx	protein-coding gene	Dctn2	protein-coding gene	Poised	59.5	52.5	32.5	9.5	28.5	47.5	49.5	17.5	56.5	Fkbpl	protein-coding gene	Poised	42.5	38.5	79.5	2149.5	93.5	808.5	38.5	38.5	888.5
Gm28443	unprocessed pseudogene	Hmcn1	protein-coding gene	Ddb1	protein-coding gene	Poised	235.5	473.833	395.667	234.4	279.2	314.6	230.8	234.6	230.8	Flt4	protein-coding gene	Poised	66	434	435	511	445	18944	18947	18896	18959
Gm28452	unprocessed pseudogene	Chst10	protein-coding gene	Ddit3	protein-coding gene	Poised	24.5	46.5	56.5	365.5	402.5	461.5	519.5	25	22	Fmn1	protein-coding gene	Poised	108.75	143.75	139.25	161	166	196	147.571	152.714	133.429
Gm28468	unprocessed pseudogene	Chst12	protein-coding gene	Ddt	protein-coding gene	Poised	190	190	190	190	190	190	190	199	190	Fndc3a	protein-coding gene	Poised	155.6	173.8	158.4	239.8	6380	140	153.75	153.75	68.5
Gm28473	unprocessed pseudogene	Ogt	protein-coding gene	Ddx11	protein-coding gene	Poised	57.5	63.5	43.5	38.1667	40.1667	38.8333	63.5	83.5	119.5	Fnip1	protein-coding gene	Poised	46	51	68	7	44	40	43	66	48
Gm28476	unprocessed pseudogene	Ly6g6e	protein-coding gene	Ddx17	protein-coding gene	Poised	111	115	112	215	138	112	137	92	108	Foxa3	protein-coding gene	Poised	39	825	798	314	663	702	694	681	761
Gm28478	unprocessed pseudogene	Tle2	protein-coding gene	Ddx19b	protein-coding gene	Poised	9	19	0	56.5	23	37.5	4	24.5	1993.5	Foxj1	protein-coding gene	Poised	7	16	6	356	219	118	27	621	44
Gm28483	unprocessed pseudogene	Tle4	protein-coding gene	Ddx28	protein-coding gene	Poised	448	463	452	475	541	512	664	475	527	Foxs1	protein-coding gene	Poised	3	13	18	773	573	5815	690	18330	1046
Gm28484	unprocessed pseudogene	Sec24d	protein-coding gene	Ddx39	protein-coding gene	Poised	77.8333	82.6667	91.8333	209.833	235.167	213.167	93.1667	88.5	93.8333	Frat2	protein-coding gene	Poised	214	297	20	153	121	94	93	167	203
Gm28489	unprocessed pseudogene	Rasd2	protein-coding gene	Ddx46	protein-coding gene	Poised	12.75	26.75	15.25	7.25	10.25	8.25	10.75	103.75	40.75	Frmd4a	protein-coding gene	Poised	217.889	16173.8	176.667	234.667	228.333	243.333	115384	115352	145535
Gm28506	unprocessed pseudogene	Ddit4	protein-coding gene	Ddx51	protein-coding gene	Poised	669.667	601.667	591.667	673.667	612.667	593	707.667	584	673.667	Fscn3	protein-coding gene	Poised	111	127	69	18	44	64	57	36	87
Gm28507	unprocessed pseudogene	Stard5	protein-coding gene	Ddx58	protein-coding gene	Poised	59.2	52	60.2	56.4	50.8	501	11860.4	32452.4	11846.4	Fsd1l	protein-coding gene	Poised	113.833	105.833	122.833	361.167	343.167	139.167	91.8333	124.833	184.833
Gm28508	unprocessed pseudogene	Fam120c	protein-coding gene	Def8	protein-coding gene	Poised	316.444	29284.2	304.889	62.875	276.125	195.625	20638.1	21119.1	20681.1	Fto	protein-coding gene	Poised	34.4	35	56	280	308	299	317	284	315
Gm28531	unprocessed pseudogene	Mtap	protein-coding gene	Dennd1a	protein-coding gene	Poised	76.5714	77.7143	75.5714	78.4286	342.857	347.857	75.7143	79.1429	77.7143	Fxr1	protein-coding gene	Poised	98.3333	233.667	91.6667	125.667	148.667	152.667	133.667	165.667	155.667
Gm28534	unprocessed pseudogene	Rasgrp2	protein-coding gene	Dennd5b	protein-coding gene	Poised	47.3333	48	61.6667	56.3333	69	86.3333	80.6667	734.667	58.6667	Fxyd2	protein-coding gene	Poised	1163	36820	1192	1059	1103	1193	1115	19567	1132
Gm28542	unprocessed pseudogene	Rsu1	protein-coding gene	Dennd6b	protein-coding gene	Poised	292.25	27.75	306.25	364.6	381.2	2181.6	390.8	302.4	515.8	Fyco1	protein-coding gene	Poised	250.75	235.75	311.75	100.25	74.75	74.25	77.75	156.25	68.25
Gm28546	unprocessed pseudogene	Zc3hav1l	protein-coding gene	Derl1	protein-coding gene	Poised	21	44	1	7	87	41	23	51	92	G2e3	protein-coding gene	Poised	114.333	115.333	111	132.333	154.667	125.667	152.667	161.667	170
Gm2855	unprocessed pseudogene	Akap17b	protein-coding gene	Dgat1	protein-coding gene	Poised	132.8	133.8	134	240.286	489.286	575.143	501	2355.57	431.714	Gabarapl1	protein-coding gene	Poised	141.75	141.75	141.75	141.75	141.75	141.75	141.75	142.25	141.75
Gm28558	unprocessed pseudogene	Cnn2	protein-coding gene	Dgcr6	protein-coding gene	Poised	332.25	352.25	332.25	357.25	364.25	352.75	365.25	364.25	355.75	Galk2	protein-coding gene	Poised	64.7778	62.3333	68.3333	17.3333	14.6667	14.6667	17.3333	26.6667	43.3333
Gm28569	unprocessed pseudogene	Cnn3	protein-coding gene	Dhrs11	protein-coding gene	Poised	100	120	143	99	154	161	129	114	146	Galnt3	protein-coding gene	Poised	236	94	116	198	237	236	257	259	240
Gm28572	unprocessed pseudogene	Egln1	protein-coding gene	Dhrs7b	protein-coding gene	Poised	56	90	24	278	198	253	148	19474	141	Galnt4	protein-coding gene	Poised	76	65	71	28	129	110	720	658	563
Gm28574	unprocessed pseudogene	Egln3	protein-coding gene	Dhx16	protein-coding gene	Poised	29	7	102	59	116	30	3	3	7	Gapvd1	protein-coding gene	Poised	230	239	241	619.571	5803.43	638.571	299	209.8	217.4
Gm28580	unprocessed pseudogene	Phf21b	protein-coding gene	Dhx30	protein-coding gene	Poised	251.857	297.714	274.381	445.4	387.15	233.35	218.647	290.529	214.882	Gck	protein-coding gene	Poised	62	41	73	25827.5	25837	25826.2	25841.5	23417.5	25844.2
Gm28583	unprocessed pseudogene	Mecp2	protein-coding gene	Dhx34	protein-coding gene	Poised	23.4	19	17.6	55.4	100.4	125.4	22.2	36093.4	17.6	Gde1	protein-coding gene	Poised	109	102.5	106	142	115.5	104.5	105	110	114
Gm28584	unprocessed pseudogene	Hmgb3	protein-coding gene	Dhx58	protein-coding gene	Poised	384	358	374	335	465.5	1319.5	260.25	8633.5	1130.5	Gdf9	protein-coding gene	Poised	220	226	223	909.5	1129.5	909.5	238	257	234
Gm28589	unprocessed pseudogene	Mei4	protein-coding gene	Diablo	protein-coding gene	Poised	139.75	93	147.75	552.889	331.333	308	159.75	95.5	109.5	Gdi2	protein-coding gene	Poised	244.333	244.556	226.111	79.625	370.375	57.125	57.125	58.625	64.125
Gm28598	unprocessed pseudogene	Klf6	protein-coding gene	Dis3l	protein-coding gene	Poised	573.143	571.714	77.5714	905.5	341.5	231.25	205	553.143	119	Gdpd1	protein-coding gene	Poised	46	57	62	45	47	141	59	45	8
Gm28599	unprocessed pseudogene	Klf7	protein-coding gene	Dixdc1	protein-coding gene	Poised	331.9	363.2	336.1	317.889	315.889	521.222	88.2	6867.2	69.8	Gdpd4	protein-coding gene	Poised	19	28	25	62	30	57	69	25	86
Gm28607	unprocessed pseudogene	Klf8	protein-coding gene	Dlat	protein-coding gene	Poised	245	249	185	231	258	174	317	261	219	Gemin6	protein-coding gene	Poised	45	53	56	1	33	61	1	40	23
Gm28608	unprocessed pseudogene	Lrba	protein-coding gene	Dlec1	protein-coding gene	Poised	114.75	14.75	44.75	51.25	33.25	38.25	13.75	58.25	22.75	Gfpt1	protein-coding gene	Poised	70.5	65.5	71.5	136.5	72.5	128.5	31.5	65.5	31.5
Gm28614	unprocessed pseudogene	Cmtm4	protein-coding gene	Dlgap3	protein-coding gene	Poised	43	89	81	13958.8	13958.8	13218.2	13958.8	42176.8	44916.2	Ggnbp2	protein-coding gene	Poised	648	238.2	257	125.444	124.778	121.111	126.111	130.778	121.778
Gm28615	unprocessed pseudogene	Fkbp9	protein-coding gene	Dll3	protein-coding gene	Poised	220	177	152	241	279	206	254	3298	266	Glcci1	protein-coding gene	Poised	985.5	998.5	999.5	117.5	964.5	170	516.75	480.25	102
Gm28623	unprocessed pseudogene	Stk24	protein-coding gene	Dlst	protein-coding gene	Poised	29.6667	26.6667	22.6667	46	23	23.3333	22.6667	71	25.6667	Glrx2	protein-coding gene	Poised	187.333	119.222	114.889	161	126.556	163.556	256.556	573.889	239.444
Gm28629	unprocessed pseudogene	Clcn5	protein-coding gene	Dmap1	protein-coding gene	Poised	63.6667	66	63.6667	187.667	94.3333	313	96.3333	83.6667	83034	Glrx3	protein-coding gene	Poised	44.8	39.4	55.8	39.2	231.2	249.2	344.2	240.2	355.2
Gm28630	unprocessed pseudogene	Melk	protein-coding gene	Dmpk	protein-coding gene	Poised	410.111	6488.33	459.111	1913	1951	1977	1998	15573	1432	Glt1d1	protein-coding gene	Poised	1153	1510	1483	509.667	8320.33	581.667	149	14890	230
Gm28636	unprocessed pseudogene	Bahcc1	protein-coding gene	Dmrtb1	protein-coding gene	Poised	327	384	325	464.333	504.333	745.333	162	98	141.5	Glt8d1	protein-coding gene	Poised	388.857	468.857	278.571	542.714	336.286	314.714	108.4	98.8	117.4
Gm28637	unprocessed pseudogene	Fam90a1b	protein-coding gene	Dnaaf1	protein-coding gene	Poised	81	0	19	76	64	80	75	45	64	Glt8d2	protein-coding gene	Poised	161	171.667	208	223.5	1500.5	22466.5	11306.4	14317.9	15598.7
Gm28645	unprocessed pseudogene	Dusp14	protein-coding gene	Dnaaf2	protein-coding gene	Poised	1199	1218	135	992	1079	956	279	1226	683	Gm11639	protein-coding gene	Poised	90	108	88	100	73	96	23	17	11
Gm28646	unprocessed pseudogene	Anp32e	protein-coding gene	Dnah1	protein-coding gene	Poised	74	90.5	28.5	25	17	573	106	46	18	Gm17657	protein-coding gene	Poised	159	151	145	91	40	26	97	138	5
Gm28647	unprocessed pseudogene	Elavl2	protein-coding gene	Dnah7b	protein-coding gene	Poised	233.667	245.667	224.667	647.5	1029.25	499.25	240.667	240.667	253.667	Gm20498	protein-coding gene	Poised	29.5	28.5	34.5	33.5	26.1667	34.8333	239.167	98.1667	215.167
Gm28648	unprocessed pseudogene	Zbtb12	protein-coding gene	Dnajb1	protein-coding gene	Poised	180	180	180	180	180	180	180	180	180	Gm20605	protein-coding gene	Poised	12	24	15	52	7	44	19	57	42
Gm28655	unprocessed pseudogene	Zbtb14	protein-coding gene	Dnajb2	protein-coding gene	Poised	123.8	133	123.8	187.4	123.8	129.2	289.6	330.4	315.2	Gm26571	protein-coding gene	Poised	239.8	245.8	242.2	187	95.2	179.2	333.4	217.4	184.6
Gm28658	unprocessed pseudogene	Fam129b	protein-coding gene	Dnajb5	protein-coding gene	Poised	265.333	265.333	270.333	265.333	271	397.667	265.333	265.333	71.6667	Gm28048	protein-coding gene	Poised	32	74	63	163	167	134	160	92	122
Gm28661	unprocessed pseudogene	Zbtb16	protein-coding gene	Dnajb6	protein-coding gene	Poised	247.143	247.143	253.143	393.25	573	629.75	255.286	243.857	244	Gm28285	protein-coding gene	Poised	30	25	49	48	25	32	14	22	51
Gm28662	unprocessed pseudogene	Dck	protein-coding gene	Dnajc27	protein-coding gene	Poised	16	18.3333	17.3333	52.3333	28.3333	39.3333	57.3333	21.6667	50.3333	Gm28551	protein-coding gene	Poised	13	8	8	38	28	20	2	20	14
Gm28667	unprocessed pseudogene	Tmbim1	protein-coding gene	Dnajc28	protein-coding gene	Poised	19.75	14.25	113.25	21.25	49.75	24.25	22.25	21306.8	53.25	Gm29427	protein-coding gene	Poised	319	82	30	1593	1606	1586	179	1544	167
Gm28680	unprocessed pseudogene	Sema4d	protein-coding gene	Dnajc3	protein-coding gene	Poised	94	102	104	264	189	218	49	10	117	Gm7008	protein-coding gene	Poised	327.333	332	322.333	526.667	562.667	518.667	298.667	290.667	296
Gm28682	unprocessed pseudogene	Trnp1	protein-coding gene	Dnajc30	protein-coding gene	Poised	39	33	33	38	71	107	25	15	50	Gm7102	protein-coding gene	Poised	476	448	477	250	290	183	245	161	285
Gm28683	unprocessed pseudogene	Zbtb33	protein-coding gene	Dnajc4	protein-coding gene	Poised	235.25	202.25	153.75	154.25	158.75	270.25	217.25	11808.8	230.25	Gm7461	protein-coding gene	Poised	4	921	875	506	90	61	40	80	53
Gm28695	unprocessed pseudogene	Tab3	protein-coding gene	Dnal1	protein-coding gene	Poised	11.8	16.2	22.8	30.2	53.8	891.2	11.8	14.2	18.2	Gm9047	protein-coding gene	Poised	2634	52	5	131	179	184	168	138	143
Gm28698	unprocessed pseudogene	Zbtb41	protein-coding gene	Dnal4	protein-coding gene	Poised	30	38	104	139	79	787	31.6667	29.3333	57	Gm973	protein-coding gene	Poised	60	7	17886	3239.5	46.75	826	15660	283	268
Gm28699	unprocessed pseudogene	Sema6b	protein-coding gene	Dnali1	protein-coding gene	Poised	966	974	951	13	18	184	43	70	28	Gm9837	protein-coding gene	Poised	66	73	10	343	11	39189	8	22	33
Gm28734	unprocessed pseudogene	Sema6d	protein-coding gene	Dnhd1	protein-coding gene	Poised	12	34	4	29	29	23	16186.3	5613.67	25790.3	Gmfb	protein-coding gene	Poised	36	36	36	168	235	46	244	36	36
Gm28736	unprocessed pseudogene	Stra8	protein-coding gene	Dnm1	protein-coding gene	Poised	53.1	32.3	9801.3	22.3	125.3	28.7	243.214	584.071	7113.5	Gmpr2	protein-coding gene	Poised	297.8	290.6	149.6	415.667	402	425	410.667	554.167	900
Gm28737	unprocessed pseudogene	Rap2c	protein-coding gene	Dnm2	protein-coding gene	Poised	107.889	105.556	152.444	161.444	280.444	147.444	103.667	192.444	100.889	Gmps	protein-coding gene	Poised	60	62	35	99	66	70	101	103	13
Gm28738	unprocessed pseudogene	Pcdh19	protein-coding gene	Dnm3	protein-coding gene	Poised	432.75	455.75	454.75	461.667	462.667	442.667	436.667	55.6667	319.667	Gnpat	protein-coding gene	Poised	19.5	28.5	31.5	34.5	43.5	35.5	73.5	100.5	65.5
Gm28739	unprocessed pseudogene	Frmd6	protein-coding gene	Dnpep	protein-coding gene	Poised	273.154	333.923	129.846	378.357	300.5	386.071	286.769	283.538	254.769	Golga1	protein-coding gene	Poised	599.714	598	534.571	101	109	142	117	64	128
Gm28742	unprocessed pseudogene	Bmpr2	protein-coding gene	Dok7	protein-coding gene	Poised	262.6	268.6	267.4	212.75	214.75	202.75	45192.8	45168.8	45180.8	Gorasp2	protein-coding gene	Poised	7.6	132.2	158.6	129.6	133.6	144.6	141.6	179.6	152.6
Gm28751	unprocessed pseudogene	Nkap	protein-coding gene	Dolpp1	protein-coding gene	Poised	303.778	202.444	204.556	377.444	194.444	305.444	131.444	73.4444	94.4444	Gosr1	protein-coding gene	Poised	13	17	6	13	27	10435	37	387	105
Gm28752	unprocessed pseudogene	Itgav	protein-coding gene	Dopey1	protein-coding gene	Poised	84	69	63	81	132	40	112	88	80	Got1	protein-coding gene	Poised	293	67	60	653.333	679.333	3222.67	60	105	97
Gm28755	unprocessed pseudogene	Lcor	protein-coding gene	Dot1l	protein-coding gene	Poised	92	89.3333	99.3333	94	94	86	92.3333	87.6667	88.6667	Gpr160	protein-coding gene	Poised	58.5	54.5	42.5	64.25	70.25	64.25	42.5	102.5	42.5
Gm28757	unprocessed pseudogene	Itgb1	protein-coding gene	Dpep3	protein-coding gene	Poised	13332	12	44	107	31	1	16	204	37	Gramd1c	protein-coding gene	Poised	521	505.5	516.75	527.75	507	518.5	553.5	11294	560.25
Gm28766	unprocessed pseudogene	Itgb3	protein-coding gene	Dph3	protein-coding gene	Poised	90.8571	95.8571	91.5714	172.143	175.143	91.5714	81.5714	97.8571	83.2857	Gsg1	protein-coding gene	Poised	1354.33	1318.33	1344.33	68	62.6667	74.3333	1285.33	61.3333	63
Gm28769	unprocessed pseudogene	Rhob	protein-coding gene	Dpm1	protein-coding gene	Poised	301.333	105.667	116.667	831.333	138.667	208.667	118.667	116.333	130	Gstm5	protein-coding gene	Poised	106.5	106.5	106.5	106.5	106.5	86.3333	106.5	53.6667	106.5
Gm28773	unprocessed pseudogene	Taf1	protein-coding gene	Dpm2	protein-coding gene	Poised	317.5	301	302.5	47.25	58	319.5	4579.5	3521.5	3555.5	Gsto2	protein-coding gene	Poised	124.143	123.714	121.714	123.143	123.571	118	127.143	128.571	123.286
Gm28776	unprocessed pseudogene	Vopp1	protein-coding gene	Dpp8	protein-coding gene	Poised	219	208.667	218.667	148	164	172	193.667	218.667	192	Gstz1	protein-coding gene	Poised	218.667	229.667	19.3333	701.25	1748.25	651.25	281.5	526.25	2692.75
Gm2878	unprocessed pseudogene	Tpbg	protein-coding gene	Dpp9	protein-coding gene	Poised	20	39	20	8	75	43	80	34	69	Gtf2a2	protein-coding gene	Poised	47.6667	55.6667	69.6667	73.6667	75.6667	103.667	29.6667	68.6667	64.6667
Gm28780	unprocessed pseudogene	Megf6	protein-coding gene	Dr1	protein-coding gene	Poised	41	29	38	69	60	35	129	86	135	Gtf2b	protein-coding gene	Poised	102	115	109	127	127	115	130	113	108
Gm28781	unprocessed pseudogene	Egr2	protein-coding gene	Drap1	protein-coding gene	Poised	234.4	597.4	552.4	469.4	159	219	537.4	207.8	481.4	Gtf2e2	protein-coding gene	Poised	368.5	361.833	370.167	575.167	557.167	315	440.5	515.167	433.833
Gm28787	unprocessed pseudogene	Egr4	protein-coding gene	Drg2	protein-coding gene	Poised	65	26	45	112	139	140	16	50	161	Gtsf1	protein-coding gene	Poised	589.333	576.111	574.556	607.333	587.778	608.333	188.222	308.667	298
Gm28790	unprocessed pseudogene	Polm	protein-coding gene	Dscr3	protein-coding gene	Poised	135	132	142	130	65	18	1	54	59	H2-DMa	protein-coding gene	Poised	173.4	257.4	165	335	319.2	263.2	292.4	265.6	278.4
Gm28795	unprocessed pseudogene	Slc4a3	protein-coding gene	Dtnb	protein-coding gene	Poised	70.875	85.25	71.875	72.625	70.75	164.062	70.875	82.375	70.75	Habp4	protein-coding gene	Poised	199.75	199.75	203.75	199.75	220.75	217.25	247.25	258.25	240.25
Gm28796	unprocessed pseudogene	Slc4a5	protein-coding gene	Dtnbp1	protein-coding gene	Poised	210.875	168.375	83.125	183.875	170.375	192.125	154.375	154.625	159.125	Hadha	protein-coding gene	Poised	553.4	471.6	670	277.5	391.5	312.5	284.5	285.5	311.5
Gm28797	unprocessed pseudogene	Nkd1	protein-coding gene	Dtx3	protein-coding gene	Poised	251.333	513	514.333	475.667	226.333	476.333	319.333	258.833	173	Hagh	protein-coding gene	Poised	330.167	341.167	190.167	72.8333	128.5	109.167	119.833	175.167	115.167
Gm28808	unprocessed pseudogene	Efna2	protein-coding gene	Dtx4	protein-coding gene	Poised	113	84	140	101	105	119	189	219	132	Hapln2	protein-coding gene	Poised	640	684	574	574	504	62	656	19490	755
Gm28812	unprocessed pseudogene	Zyg11a	protein-coding gene	Dtymk	protein-coding gene	Poised	47	18	48	14	42	25	14	14	53	Haus1	protein-coding gene	Poised	47.6667	64	44.6667	66.6667	52	69	44	92.3333	44.6667
Gm28815	unprocessed pseudogene	Efnb3	protein-coding gene	Dus2	protein-coding gene	Poised	77	92	81	104	170	141	293	104	156	Hbs1l	protein-coding gene	Poised	393.429	74.5714	154.571	159.429	157.429	229.429	163.429	139.429	17.8571
Gm28828	unprocessed pseudogene	Nanos1	protein-coding gene	Dusp15	protein-coding gene	Poised	83.6667	87.6667	96.6667	97.6667	105.667	103.667	88.6667	95.3333	87.6667	Hcfc2	protein-coding gene	Poised	102	102	102	102	102	102	102	102	102
Gm28829	unprocessed pseudogene	Cd99l2	protein-coding gene	Dusp23	protein-coding gene	Poised	14	33	7	24	47	82	144	112	21	Hdac1	protein-coding gene	Poised	244.667	266.667	883	550	3647.75	455.25	136	137	109
Gm28831	unprocessed pseudogene	Lrp1	protein-coding gene	Dvl1	protein-coding gene	Poised	107.167	113.833	128.333	174.833	229	221.333	215.167	248.5	97.8333	Hdc	protein-coding gene	Poised	276	1139	120	11705	11722	62247	11702	11729	11661
Gm28837	unprocessed pseudogene	Shank3	protein-coding gene	Dym	protein-coding gene	Poised	9.66667	57.3333	22.6667	6.33333	20.6667	66.3333	50.6667	58.3333	26.3333	Hdlbp	protein-coding gene	Poised	223.111	243.111	97.7778	224.222	280.222	293.333	181.333	178.667	206.111
Gm28841	unprocessed pseudogene	Lrp3	protein-coding gene	Dync1i2	protein-coding gene	Poised	105.8	129.4	105.2	133	134.6	130.8	163.2	138.2	113.8	Hectd2	protein-coding gene	Poised	82.7143	123.714	82.7143	64.8571	73	59.2857	73	61.4286	64
Gm28847	unprocessed pseudogene	Lrp4	protein-coding gene	Dync1li2	protein-coding gene	Poised	418	416.8	303.2	982.857	536.714	556.571	411.6	415	299.2	Hepacam	protein-coding gene	Poised	1611.5	1561.5	1665.5	142.5	4222.5	19125.5	19106.5	12289.5	12414.5
Gm28848	unprocessed pseudogene	Lrp6	protein-coding gene	Dynlt1c	protein-coding gene	Poised	65.75	69.25	77.75	91.25	94.75	95.75	111.75	71.25	108.75	Herc4	protein-coding gene	Poised	378.571	384.286	385	365.5	383.833	74.8333	373.5	370.167	364.167
Gm28849	unprocessed pseudogene	Tcf12	protein-coding gene	Dyrk1b	protein-coding gene	Poised	282.333	265.667	91.6667	289	277.667	216.333	274	288.667	368.667	Herc6	protein-coding gene	Poised	7	24	4	503	472.333	7700.67	35794.8	35787.8	36896.5
Gm28854	unprocessed pseudogene	Atp7a	protein-coding gene	Dyx1c1	protein-coding gene	Poised	61	55	56	13	32	14	152	2	41	Hilpda	protein-coding gene	Poised	69	69	69	69	69	94	69	82	69
Gm28855	unprocessed pseudogene	Pop1	protein-coding gene	E2f8	protein-coding gene	Poised	199	107.667	146.667	284.333	270.667	245.333	257	218	259.667	Hipk1	protein-coding gene	Poised	155.2	177.6	171.4	187.2	198.2	191.6	207.8	181.6	207.4
Gm28859	unprocessed pseudogene	Ski	protein-coding gene	Ebag9	protein-coding gene	Poised	147.75	176.75	129.25	122.75	183.25	168.75	148.25	126.25	159.75	Hipk3	protein-coding gene	Poised	491	482	510	337	338.667	334.333	605	321.667	380
Gm28871	unprocessed pseudogene	Nlgn2	protein-coding gene	Ecd	protein-coding gene	Poised	72.25	36.75	37.25	29.75	24.75	21.25	21.25	25.25	104.25	Hist1h2bp	protein-coding gene	Poised	268.5	261.5	268.5	33.5	25.5	91.5	31.5	42.5	78.5
Gm28879	unprocessed pseudogene	Smarcd3	protein-coding gene	Ecel1	protein-coding gene	Poised	619.5	589	587	880	841	785	58902.4	59556	59940	Hist2h2aa2	protein-coding gene	Poised	263	625	630	248	288	286	286	288	287
Gm28894	unprocessed pseudogene	Mid2	protein-coding gene	Ech1	protein-coding gene	Poised	2212	1748	1780	418	442	460	481	2664	413	Hk1	protein-coding gene	Poised	29	319	108	106.333	135.5	89.3333	53	34.5	100
Gm28895	unprocessed pseudogene	Unc5a	protein-coding gene	Echdc1	protein-coding gene	Poised	179	181.5	179	238	271.5	231	216.5	179	179	Hmox2	protein-coding gene	Poised	59	25	59	34.6667	50.6667	40.6667	41.3333	11.6667	38
Gm28896	unprocessed pseudogene	Unc5b	protein-coding gene	Edc4	protein-coding gene	Poised	101.667	164.667	182.667	67	75.6667	71.3333	74.3333	100.667	151.667	Hook1	protein-coding gene	Poised	61.6667	60.6667	60.6667	1872.75	427	356.25	1552	419.5	424.75
Gm28899	unprocessed pseudogene	Sall1	protein-coding gene	Edf1	protein-coding gene	Poised	154.5	128.5	114.5	439	461.2	335.2	85	112.5	79.5	Hoxd8	protein-coding gene	Poised	211	164.667	124	476.333	828.333	818.333	180.333	275.333	193.667
Gm28907	unprocessed pseudogene	Phgdh	protein-coding gene	Eef2	protein-coding gene	Poised	981.5	878.5	974.5	916	450.5	946.5	895.5	899	890.5	Hsbp1	protein-coding gene	Poised	190.75	195.25	196.75	190.75	190.75	194.75	44	59.75	22.25
Gm28910	unprocessed pseudogene	Sall4	protein-coding gene	Eefsec	protein-coding gene	Poised	16.6	17.4	17.8	37.2	34.2	61.2	22	37.2	23.2	Hsbp1l1	protein-coding gene	Poised	155	259	33	145	150	217	14282.5	14292.5	14321.5
Gm28917	unprocessed pseudogene	Doc2g	protein-coding gene	Efcab11	protein-coding gene	Poised	135	131	152.571	131.286	139.143	139.286	136.429	128.571	134.286	Hsdl2	protein-coding gene	Poised	105	41	41	130	98	80	104	190	114
Gm28925	unprocessed pseudogene	Crlf3	protein-coding gene	Efcab14	protein-coding gene	Poised	205.5	191.5	194.167	216.5	143.167	135.667	198.167	189.5	207.5	Hsp90aa1	protein-coding gene	Poised	504.5	504.5	504.5	480.429	459.429	285	498.143	819.143	463.571
Gm28926	unprocessed pseudogene	Ccdc120	protein-coding gene	Efcab7	protein-coding gene	Poised	564	528.25	743	302.4	297.8	349.2	564	564	580	Hspa1l	protein-coding gene	Poised	514	502	509	383	385	3300	88	100	134
Gm28927	unprocessed pseudogene	Smo	protein-coding gene	Efcab8	protein-coding gene	Poised	1467.33	1530.33	1355.33	1310.33	1364.33	1439.33	1415.33	1741.33	1391.33	Hspa4l	protein-coding gene	Poised	183.4	169.4	162.6	134.6	128.2	130	168	269.833	2642.5
Gm28936	unprocessed pseudogene	Tsen2	protein-coding gene	Efhd1	protein-coding gene	Poised	9	19	4	316.667	540.333	564.667	42	107	36215	Hspa5	protein-coding gene	Poised	439.6	439.8	439.6	314.667	314.667	315.333	305	305	821.667
Gm28937	unprocessed pseudogene	Inpp5f	protein-coding gene	Egflam	protein-coding gene	Poised	118	212	225	35	50	44901	107745	113524	92691.6	Hspa9	protein-coding gene	Poised	55	53	51	76	545	50	63	149	78
Gm28939	unprocessed pseudogene	Hist1h1a	protein-coding gene	Egln2	protein-coding gene	Poised	335	278	351	202	195	84	193.333	407	179.333	Hspb7	protein-coding gene	Poised	738	670	719	818	849	2466	23861	23885	23848
Gm28943	unprocessed pseudogene	Hist1h1c	protein-coding gene	Ehbp1l1	protein-coding gene	Poised	37.6	3352.4	15.6	1489.33	206.833	1098.5	3727.29	3382.86	4304.14	Hunk	protein-coding gene	Poised	61	251	106	49494.3	49504	49024.7	49575	64608	78712
Gm28946	unprocessed pseudogene	Hist1h1d	protein-coding gene	Eid2b	protein-coding gene	Poised	17	32	15	14	18	24	5	96	60	Ica1l	protein-coding gene	Poised	233	206	217	214	177	202	115.5	171.75	60.5
Gm28949	unprocessed pseudogene	Hist1h1e	protein-coding gene	Eif1	protein-coding gene	Poised	325.8	323.2	324	314.4	332.4	272	272.6	222.6	280.2	Ide	protein-coding gene	Poised	1873	1755	1815	21312	9485	8512.2	37649.2	37577.2	37569.4
Gm28952	unprocessed pseudogene	Bcap31	protein-coding gene	Eif1b	protein-coding gene	Poised	176.5	173.5	189.5	393.5	370.5	294.5	283.5	191.5	303.5	Idh3b	protein-coding gene	Poised	199	218.6	216.6	39.75	56.25	4810.25	906	971	6086
Gm28968	unprocessed pseudogene	Chrna4	protein-coding gene	Eif2b4	protein-coding gene	Poised	551.6	671.6	559.4	722.6	632.6	627	628.8	626.6	673.4	Idi1	protein-coding gene	Poised	389.6	382.4	352.4	422	126	357.2	373.4	364.4	333.4
Gm28973	unprocessed pseudogene	Ppard	protein-coding gene	Eif2b5	protein-coding gene	Poised	7	6	24	122	118	64	45	14	60	Ift43	protein-coding gene	Poised	24.6	72.4	23.8	36.8	22.6	62.6	22.8	32.6	64.6
Gm28975	unprocessed pseudogene	Cbarp	protein-coding gene	Eif3f	protein-coding gene	Poised	25	16	10	8	25	5	720	1995	953	Ift52	protein-coding gene	Poised	59.6667	59	55	85.3333	81.6667	84	83.3333	77	82
Gm28978	unprocessed pseudogene	Zfp266	protein-coding gene	Eif4e2	protein-coding gene	Poised	303	306.75	316.25	357.25	79	74.5	80.5	67	357.25	Ift57	protein-coding gene	Poised	50.6667	45.3333	143.333	878.75	316.25	493.75	45.3333	62.6667	109.333
Gm28983	unprocessed pseudogene	Sp4	protein-coding gene	Eif4g3	protein-coding gene	Poised	209.333	214	208.444	217.889	216.667	211.222	218.333	252.111	215.778	Ift74	protein-coding gene	Poised	52	55	72	6	33	538	119	60	146
Gm28995	unprocessed pseudogene	Sp6	protein-coding gene	Eif4h	protein-coding gene	Poised	46.4	45.8	65	338.8	245.8	47.4	129.2	114.8	113	Ift81	protein-coding gene	Poised	29.4	229.2	22.2	18.6	23.4	434.2	31.2	30	31.8
Gm29001	unprocessed pseudogene	Hist1h3a	protein-coding gene	Eif5a	protein-coding gene	Poised	356.462	339.923	318.615	195.5	203.667	233.417	212.833	211	212.667	Ift88	protein-coding gene	Poised	15	15.6667	16	16	42.6667	39.3333	51.6667	17.3333	38.3333
Gm29013	unprocessed pseudogene	Hist1h3b	protein-coding gene	Elf2	protein-coding gene	Poised	50.4	56.2	98.8	54.6	263.4	125.4	66.4	207	52.8	Igf2bp3	protein-coding gene	Poised	244	230	170.667	255	333	322	410.75	249.75	282.75
Gm29026	unprocessed pseudogene	Hist1h3c	protein-coding gene	Elmod3	protein-coding gene	Poised	252.2	252.2	260.2	159.2	44.2	159.2	239.2	70.2	283.2	Igsf11	protein-coding gene	Poised	494.25	494.25	499.25	413.2	411.8	2298.6	192	130.2	215
Gm29029	unprocessed pseudogene	Hist1h3d	protein-coding gene	Elof1	protein-coding gene	Poised	34.3333	41.3333	36	626.8	628	646.8	37.3333	30.6667	30.6667	Ik	protein-coding gene	Poised	137.714	109.714	74.7143	117.714	42	44.1429	31	52.7143	85.7143
Gm29030	unprocessed pseudogene	Hist1h3e	protein-coding gene	Elp5	protein-coding gene	Poised	838.1	777	643.4	399.625	434.875	398.875	641.222	634.333	243.889	Il11	protein-coding gene	Poised	20	10802	111	124	27	64	1518.33	321	282.667
Gm29031	unprocessed pseudogene	Hist1h3g	protein-coding gene	Emc4	protein-coding gene	Poised	47.5	55.5	45.5	77.5	35.5	77.5	101.5	94.5	64.5	Immp1l	protein-coding gene	Poised	49	57	62	22	16	48	25	46	42
Gm29032	unprocessed pseudogene	Hist1h3h	protein-coding gene	Emc7	protein-coding gene	Poised	32	15	4	20	2	18	26	57	39	Immt	protein-coding gene	Poised	98	78	113	230	279	224	229	48.5556	241
Gm29033	unprocessed pseudogene	Spr	protein-coding gene	Eme2	protein-coding gene	Poised	197.25	161.25	2067.25	281.25	319.25	237.25	1164.86	1369.86	344.857	Ing1	protein-coding gene	Poised	94.5714	81.4286	71	128.286	241.143	133.571	118.429	215.429	187.571
Gm29037	unprocessed pseudogene	Zfp275	protein-coding gene	Emp3	protein-coding gene	Poised	420	420	418.2	1884	1875	1196	1919	1927	1827	Inpp1	protein-coding gene	Poised	144	201	133	80.3333	262	106	215	272	257
Gm29038	unprocessed pseudogene	Gdi1	protein-coding gene	Emx2	protein-coding gene	Poised	197	273.5	193	573.5	573.5	573.5	70334	1521.33	113222	Inpp5k	protein-coding gene	Poised	159.25	186.25	158.25	219.25	268.25	225.25	85.25	231.25	140.25
Gm29045	unprocessed pseudogene	Itpripl2	protein-coding gene	Endov	protein-coding gene	Poised	174.889	179.889	150.444	130.667	129.444	163	129.778	133.444	130.444	Insig2	protein-coding gene	Poised	96.375	115.875	118.125	72.875	169.125	78.875	86.875	118.125	114.375
Gm29047	unprocessed pseudogene	Zfp7	protein-coding gene	Engase	protein-coding gene	Poised	80.8333	58.1667	64.1667	87.5	74.8333	36.5	50.5	82.8333	111.5	Insl6	protein-coding gene	Poised	20	5	25	36	46	125	72	31	65
Gm29057	unprocessed pseudogene	Hist1h4a	protein-coding gene	Enkd1	protein-coding gene	Poised	130.25	136.75	122.75	158.25	154.75	99.25	99.25	252.75	99.25	Ints10	protein-coding gene	Poised	45.3333	36	33.3333	165.571	59.4286	3093.86	47.3333	39.6667	30.6667
Gm29058	unprocessed pseudogene	Hist1h4b	protein-coding gene	Eno1	protein-coding gene	Poised	556.875	1073.62	611.875	281.667	525.667	224	242.333	231.667	294.333	Ip6k1	protein-coding gene	Poised	44.3333	39	68.3333	83.6667	159.667	115.667	132.667	150.667	148.667
Gm29059	unprocessed pseudogene	Hist1h4d	protein-coding gene	Eno3	protein-coding gene	Poised	1596	1446	1596	1077.71	1665.71	976.714	1985.67	1937.67	2068.67	Ipo5	protein-coding gene	Poised	331.5	330.5	331.5	184.5	233.5	159.5	258.5	224.5	137.5
Gm29062	unprocessed pseudogene	Hist1h4f	protein-coding gene	Enthd1	protein-coding gene	Poised	4	68	106438	47	88	199	211	183	125	Iqch	protein-coding gene	Poised	208.667	207.667	205.667	24.6667	24.6667	24.6667	24.6667	24.6667	24.6667
Gm29076	unprocessed pseudogene	Hist1h4j	protein-coding gene	Entpd6	protein-coding gene	Poised	36.5	35	37	49.5	47	52	38.5	62.5	38.5	Iqgap1	protein-coding gene	Poised	43.5	51	45	152	77.5	102	225.4	219.8	304
Gm29079	unprocessed pseudogene	Hist1h4k	protein-coding gene	Ep400	protein-coding gene	Poised	147.333	147.333	147.333	339.429	618.143	334	147.333	147.333	147.333	Isca2	protein-coding gene	Poised	94.3333	346.556	52.8889	67	70.8889	75.5556	78.6667	230.333	77.1111
Gm29104	unprocessed pseudogene	Arl5a	protein-coding gene	Epc1	protein-coding gene	Poised	56.6667	62.3333	32.3333	131.667	169.667	126	140.667	178.667	110	Isg20	protein-coding gene	Poised	1218.6	1521.6	3134.6	10404.3	402.667	416	416.333	119.833	416.333
Gm29105	unprocessed pseudogene	Man1c1	protein-coding gene	Eral1	protein-coding gene	Poised	6	22	9	56	26	62	61	38	65	Itfg1	protein-coding gene	Poised	68	202	48	210	144	202	43	46	199
Gm29109	unprocessed pseudogene	Ogfrl1	protein-coding gene	Ercc2	protein-coding gene	Poised	96	186	137	54.6667	160.333	80.3333	120	141.333	97	Itgad	protein-coding gene	Poised	421	343	232	318	332.333	475	415	431	404
Gm29111	unprocessed pseudogene	Srl	protein-coding gene	Ergic3	protein-coding gene	Poised	176.75	184.75	174.25	408.6	214.8	634	196.25	309.25	251.25	Itgb1bp1	protein-coding gene	Poised	55.25	68.25	65.75	55.75	126.75	55.25	55.75	80.75	55.25
Gm29115	unprocessed pseudogene	Zfp292	protein-coding gene	Erich1	protein-coding gene	Poised	32	11	11	11	24	26	158	35	11	Itgb3bp	protein-coding gene	Poised	345.6	104	101.4	389	219.4	327.6	345.6	307	410
Gm29118	unprocessed pseudogene	Celsr1	protein-coding gene	Erlin1	protein-coding gene	Poised	95.125	152.125	46.875	159.556	83.7778	208.444	148.125	157.125	153.125	Jam2	protein-coding gene	Poised	131.5	131.5	131.5	92.3333	12861.3	279	36198	36177	36224
Gm29119	unprocessed pseudogene	Zglp1	protein-coding gene	Erlin2	protein-coding gene	Poised	213.167	185.167	187.5	234.5	263.5	283.5	236.5	195.833	186.5	Jazf1	protein-coding gene	Poised	379	50	56	405	413	296358	203.5	191	233
Gm29120	unprocessed pseudogene	Hspd1	protein-coding gene	Ermp1	protein-coding gene	Poised	386.2	1817	383.2	64.5	185.5	63	60	67	79.5	Kansl1l	protein-coding gene	Poised	227.25	216.25	251	1718.6	1761.8	806.8	462.5	3794	200.75
Gm29121	unprocessed pseudogene	Colgalt1	protein-coding gene	Ero1lb	protein-coding gene	Poised	158.75	162.75	158.75	177.75	164.75	174.25	176.75	253.75	164.25	Katnal2	protein-coding gene	Poised	84.125	94.125	85.125	43.125	83.125	41.125	24.875	33.875	34.875
Gm29126	unprocessed pseudogene	Atg16l1	protein-coding gene	Erp29	protein-coding gene	Poised	97.25	110.75	45.25	218.25	242.25	357.25	46.25	54.25	43.75	Katnb1	protein-coding gene	Poised	705	705	705	705	705	1183	705	705	705
Gm29134	unprocessed pseudogene	Gm340	protein-coding gene	Esrra	protein-coding gene	Poised	147	147	149.333	210.167	567.667	354.833	460.667	778.667	286.667	Kbtbd2	protein-coding gene	Poised	380.75	380.75	380.75	380.75	380.75	380.75	380.75	380.75	380.75
Gm29141	unprocessed pseudogene	Hspe1	protein-coding gene	Etnk1	protein-coding gene	Poised	24.75	67.75	54.75	37.25	28.25	44.25	32.25	24.25	25.25	Kcmf1	protein-coding gene	Poised	373.25	408.25	132.25	624.25	293.75	121.25	269.75	179.25	230.25
Gm29145	unprocessed pseudogene	Dnmt3a	protein-coding gene	Evi5l	protein-coding gene	Poised	39.375	40.125	32.875	146.1	117.5	938.5	35.375	42.375	30.625	Kcnk10	protein-coding gene	Poised	197.333	213	1234.33	58942.2	58727.8	58762	63143.2	59001	59005.2
Gm29147	unprocessed pseudogene	Dnmt3b	protein-coding gene	Ewsr1	protein-coding gene	Poised	697.444	770	1595	433.857	275.286	302.857	245.667	70.6667	269.667	Kcnn3	protein-coding gene	Poised	19	11	102	56713	30497	56746.5	56769	56760.5	31074.5
Gm29161	unprocessed pseudogene	Slc38a7	protein-coding gene	Exd1	protein-coding gene	Poised	102	98.5	69.5	116.5	216.5	77.5	132.5	102	85.5	Kctd9	protein-coding gene	Poised	319.5	312.5	358.5	648.5	610.5	738.5	658.5	326.167	722.5
Gm29169	unprocessed pseudogene	Cacnb3	protein-coding gene	Exd2	protein-coding gene	Poised	376.5	378.5	348.5	269.5	125.5	225.5	85.5	85.5	81.5	Kif17	protein-coding gene	Poised	268.75	264.25	267	292.75	228	435.5	218.5	258.5	262.75
Gm29181	unprocessed pseudogene	Nkrf	protein-coding gene	Exo5	protein-coding gene	Poised	70	74	54	29	16	14	40	22	6.33333	Kif18b	protein-coding gene	Poised	36	18	48	35	19	33	28	18	18
Gm29189	unprocessed pseudogene	Kmt2a	protein-coding gene	Exoc3l2	protein-coding gene	Poised	26	658	6549	5531	9242.5	6463	9610	9557	9578	Kif20a	protein-coding gene	Poised	171.4	179.6	198.6	392.8	408.8	407.8	408.8	381.8	402.8
Gm29196	unprocessed pseudogene	Mtrf1l	protein-coding gene	Exoc8	protein-coding gene	Poised	85	78	85	232	208	171	210	238	219	Kif27	protein-coding gene	Poised	94	59	75	110	108	106	10	59	8
Gm29211	unprocessed pseudogene	Bcl11b	protein-coding gene	Exosc3	protein-coding gene	Poised	215.5	209.25	216.75	240.75	251.5	266.75	292.75	275.75	131.25	Kif2a	protein-coding gene	Poised	563	1361.8	344	496	657.4	440.8	313.75	341.5	86.25
Gm29212	unprocessed pseudogene	Fcho1	protein-coding gene	Exosc5	protein-coding gene	Poised	17.6	15.4	31.2	38.6	18.8	26.6	449.4	241.4	61.4	Kif3b	protein-coding gene	Poised	36	2	8	50	47	43	50	25	38
Gm29216	unprocessed pseudogene	Eif2ak3	protein-coding gene	Faah	protein-coding gene	Poised	112	127.333	118.667	107.333	108	104.667	126.667	114	118.667	Kif9	protein-coding gene	Poised	369.8	353.8	359.8	319.2	229.2	146.2	88.2	268.2	36.2
Gm29224	unprocessed pseudogene	Epas1	protein-coding gene	Faap100	protein-coding gene	Poised	113.667	133.833	103.333	146.833	141.833	175.833	106.833	152.833	166.833	Kifap3	protein-coding gene	Poised	135	87	29	80	70	83	91	19	35
Gm29231	unprocessed pseudogene	Atp1a1	protein-coding gene	Fahd1	protein-coding gene	Poised	74	85	66	220	129	158	142	81	149	Kiz	protein-coding gene	Poised	22.5	22.5	34.5	36.5	47.5	31.5	22.5	28.5	22.5
Gm29238	unprocessed pseudogene	Ajuba	protein-coding gene	Fahd2a	protein-coding gene	Poised	31	71.6667	35	39.3333	30.6667	185.333	18448.1	1038.86	18208.1	Klhdc2	protein-coding gene	Poised	26.3333	28.3333	27	233.667	94.6667	80.6667	32.3333	33	72.6667
Gm29239	unprocessed pseudogene	Sertad4	protein-coding gene	Fam104a	protein-coding gene	Poised	108	117	84	258	147	140	85	369	96	Klhl7	protein-coding gene	Poised	15	33.5	15	28.5	15	15	15	26.5	22.5
Gm29244	unprocessed pseudogene	Pdk1	protein-coding gene	Fam107b	protein-coding gene	Poised	21.3333	35.3333	23.6667	6642.5	283.5	309	302.75	296.5	286.25	Klhl8	protein-coding gene	Poised	31	40	49	199.25	206.75	171.75	63	48	66
Gm29251	unprocessed pseudogene	Fmr1	protein-coding gene	Fam118a	protein-coding gene	Poised	48.25	64.75	60.25	43.75	43.75	48.25	73.75	68.75	57.25	Knop1	protein-coding gene	Poised	224.857	226	226.143	217.857	214.714	219.286	219	203	207.857
Gm29258	unprocessed pseudogene	Peli3	protein-coding gene	Fam126a	protein-coding gene	Poised	174.8	194.4	7230.2	180.25	180.25	209.25	208.25	227.25	199.25	Knstrn	protein-coding gene	Poised	51.7143	96.5714	199.857	217.857	70.7143	81.8571	195.857	205.143	188.714
Gm29259	unprocessed pseudogene	Ercc6l	protein-coding gene	Fam129a	protein-coding gene	Poised	109.25	120.25	97.25	54	181	78233	32027.4	31985.2	15733.6	Kpna2	protein-coding gene	Poised	112.667	306.667	312	304.667	299.333	303.333	305	314	303.333
Gm29267	unprocessed pseudogene	Cacng4	protein-coding gene	Fam131a	protein-coding gene	Poised	481	452	453	261.4	278.2	963	269.2	277.6	252.2	Kpna4	protein-coding gene	Poised	175.333	181	168	172.667	173.667	174	173.333	174.667	174.333
Gm29268	unprocessed pseudogene	Lrp10	protein-coding gene	Fam13b	protein-coding gene	Poised	148	140	142	597.167	1196.83	491.667	83.25	9.25	20.75	Kpna6	protein-coding gene	Poised	89.3333	88.6667	85.6667	75.75	87.75	103.5	78	92.5	87
Gm29269	unprocessed pseudogene	Dmbx1	protein-coding gene	Fam13c	protein-coding gene	Poised	140.857	80147.4	128.429	66483.4	66473.4	66456.4	147227	147266	103849	Krcc1	protein-coding gene	Poised	181.667	191.333	180	183	168	247	336.25	400.5	387.75
Gm29272	unprocessed pseudogene	Rcan3	protein-coding gene	Fam149b	protein-coding gene	Poised	80.25	123.25	122.25	182.25	175.25	168.25	154.25	146.25	51.5833	L2hgdh	protein-coding gene	Poised	122	181	84	61	108	83	125	148	145
Gm29279	unprocessed pseudogene	Scap	protein-coding gene	Fam160b1	protein-coding gene	Poised	175	175	175	197	202	249	175	175	175	Lamb3	protein-coding gene	Poised	247	233	247	85530	34447.2	85509	18770.3	7343.67	22464.1
Gm29280	unprocessed pseudogene	Hk2	protein-coding gene	Fam160b2	protein-coding gene	Poised	8	13	23	311	430	173	147	23	100	Lancl1	protein-coding gene	Poised	17.25	18.25	17.25	25.75	17.25	43.25	17.25	17.75	17.25
Gm29284	unprocessed pseudogene	AU022751	protein-coding gene	Fam161b	protein-coding gene	Poised	207.667	217.667	199.667	39.6667	24.6667	246.667	70.6667	14	35.6667	Lancl2	protein-coding gene	Poised	521.667	527.667	550.667	466.667	416.667	521.667	537.667	501.667	500.667
Gm29293	unprocessed pseudogene	Noc2l	protein-coding gene	Fam173a	protein-coding gene	Poised	211.571	331.286	198.286	220.143	233.429	252	361.286	417	4633.14	Laptm4b	protein-coding gene	Poised	51.6667	46.6667	52.3333	48.6667	52	85.3333	65.3333	77.6667	47.6667
Gm29298	unprocessed pseudogene	Slc8b1	protein-coding gene	Fam174a	protein-coding gene	Poised	11.5	8.5	4.5	395.5	51.5	391.5	18.5	19.5	9.5	Larp6	protein-coding gene	Poised	73	66	70	219	85	24228	25158	24860	25029
Gm29306	unprocessed pseudogene	Hivep2	protein-coding gene	Fam178b	protein-coding gene	Poised	3	45	45	87	91	88	76	43.6667	77	Larp7	protein-coding gene	Poised	68.3333	82.3333	270.667	84.6667	62.3333	100	59.3333	59.6667	61.3333
Gm29307	unprocessed pseudogene	Hlf	protein-coding gene	Fam186b	protein-coding gene	Poised	194	32	869	66	30.5	58.5	778	783	68	Lca5	protein-coding gene	Poised	103	100	50	80.5	91	57.5	70	35.4	69
Gm29310	unprocessed pseudogene	Scd1	protein-coding gene	Fam193a	protein-coding gene	Poised	27.5	4307.5	44	108	125	308	140	180	109	Ldha	protein-coding gene	Poised	478.923	478.385	478.308	128.286	106.143	143.857	286	222.571	230.857
Gm29312	unprocessed pseudogene	Phka1	protein-coding gene	Fam208a	protein-coding gene	Poised	7	18	4	0	3	11	8	5	6	Ldhal6b	protein-coding gene	Poised	12471	47	74	130	109	701	117	145	199
Gm29314	unprocessed pseudogene	Scd2	protein-coding gene	Fam20b	protein-coding gene	Poised	48	48	60	393.333	405.333	240	819.333	812	809.333	Lekr1	protein-coding gene	Poised	31.1429	49.4286	57.4286	308.571	40	36.4286	47.8571	42.1429	45.7143
Gm29319	unprocessed pseudogene	Dagla	protein-coding gene	Fam213a	protein-coding gene	Poised	5	48	50	15	18	20	62	19	52	Letm2	protein-coding gene	Poised	87.1111	98.1111	96.4444	1254.09	74	76.0909	88.9091	109.091	77.8182
Gm29320	unprocessed pseudogene	Daglb	protein-coding gene	Fam216a	protein-coding gene	Poised	302	48	126	121	120	116	221	70	42	Lgals8	protein-coding gene	Poised	337.857	1030	283.143	121	120	129.667	170.714	205	135.286
Gm29339	unprocessed pseudogene	Thap3	protein-coding gene	Fam219a	protein-coding gene	Poised	22.25	48.25	32.25	344.75	338.75	192.75	162.75	235.75	165.75	Lhb	protein-coding gene	Poised	507	568	492	104	387	25	1382	1285	1741
Gm29350	unprocessed pseudogene	Snx8	protein-coding gene	Fam221a	protein-coding gene	Poised	59.6667	64.3333	55	59.6667	54.6667	61	66.6667	60.3333	52.3333	Lias	protein-coding gene	Poised	113	147	135	165	144	184	129	164	156
Gm29355	unprocessed pseudogene	4933427D06Rik	protein-coding gene	Fam83h	protein-coding gene	Poised	6	1	11	9131.5	433.5	477.5	9209.67	449.333	18606	Lig3	protein-coding gene	Poised	225.222	267.222	243.222	606.222	73.2222	494.778	103.222	33.2222	90.2222
Gm29366	unprocessed pseudogene	Polr1b	protein-coding gene	Fam84a	protein-coding gene	Poised	8	9	27	3	8	11	18	85	58	Lig4	protein-coding gene	Poised	38.5	775.5	31.5	27	26.5	30	807.5	822.5	803.5
Gm29369	unprocessed pseudogene	Tmem132a	protein-coding gene	Fam89b	protein-coding gene	Poised	7	12	7	127.667	133.667	135.667	25.6667	33.6667	47.3333	Lipe	protein-coding gene	Poised	369	328	647	627	863	667	250	99.3333	84.6667
Gm29378	unprocessed pseudogene	Tmem132c	protein-coding gene	Fam96a	protein-coding gene	Poised	40	17	46	2	68	9	84	56	33	Liph	protein-coding gene	Poised	98.5	9372.17	116.5	14275.2	164.25	143.25	136.25	159.25	13983.2
Gm29382	unprocessed pseudogene	Cadps2	protein-coding gene	Fam98c	protein-coding gene	Poised	420.222	410.111	97.8889	319.667	334.667	378	397.667	165.778	63.4444	Lipt1	protein-coding gene	Poised	109	142.25	248	237.5	263.5	258.25	7204	7178	248
Gm29391	unprocessed pseudogene	Lin28a	protein-coding gene	Fancg	protein-coding gene	Poised	375	300.667	344.667	290	353.667	164.667	344.333	247.667	232.667	Lmbr1	protein-coding gene	Poised	118	45	117	121	114	103	88	53	49
Gm29400	unprocessed pseudogene	Tubb5	protein-coding gene	Fars2	protein-coding gene	Poised	295.833	296.5	294.5	225.167	175.5	183.5	238.5	211.167	236.5	Lmbr1l	protein-coding gene	Poised	581	587.5	589	581	600.5	588	428.5	436.5	428.5
Gm29401	unprocessed pseudogene	Zfp623	protein-coding gene	Fastk	protein-coding gene	Poised	140.455	154.909	151.636	91.0667	946.667	156.6	143.636	144.818	134.182	Lmnb2	protein-coding gene	Poised	132.667	141.667	134.333	68	8794.25	128	12	2	24
Gm29403	unprocessed pseudogene	2410002F23Rik	protein-coding gene	Fbf1	protein-coding gene	Poised	134.667	241.333	147.333	342.333	334.333	342.333	131.333	180.333	311.333	Lmntd2	protein-coding gene	Poised	1801.5	1720.5	1793.5	3281.5	11432.5	1851.5	1212.5	1702.5	1851.5
Gm29407	unprocessed pseudogene	Depdc7	protein-coding gene	Fbrs	protein-coding gene	Poised	745	762	623	1142	1114	1667	1142	1440	563	Lmo7	protein-coding gene	Poised	254	230	219	163617	147562	160870	77585.4	77778.5	173631
Gm29410	unprocessed pseudogene	Kazn	protein-coding gene	Fbxo3	protein-coding gene	Poised	28.8	47.2	41.2	467.2	448.2	427.2	483.2	450.2	397.2	Lpcat3	protein-coding gene	Poised	75.2	74.4	76.6	747.75	810.25	627.25	571.25	477.5	565.375
Gm29411	unprocessed pseudogene	Polr3g	protein-coding gene	Fbxo4	protein-coding gene	Poised	70	74	74	112	78	108	108	28	80	Lpin1	protein-coding gene	Poised	29.75	24.25	43.25	94.8571	8350.14	95.2857	153	105.667	46
Gm29412	unprocessed pseudogene	Btg2	protein-coding gene	Fbxo43	protein-coding gene	Poised	96.6667	155.667	97.6667	25	26.6667	31.3333	65.6667	78.6667	98.6667	Lrch4	protein-coding gene	Poised	452.857	422.571	294.429	446.143	415.286	290.571	299.286	222.857	410.571
Gm29420	unprocessed pseudogene	Nrarp	protein-coding gene	Fbxo46	protein-coding gene	Poised	173.5	64	62.5	129.5	185.5	137	104.5	812.5	57.5	Lrguk	protein-coding gene	Poised	8.33333	26.3333	62926.7	18.3333	23.3333	43.3333	78.3333	37.3333	1
Gm29422	unprocessed pseudogene	Cpt1a	protein-coding gene	Fbxw4	protein-coding gene	Poised	169	165	171	506	529	291	170	189	142	Lrrc1	protein-coding gene	Poised	86.2	104.8	155	35.2	180.4	629.6	280.4	243.4	274.4
Gm29435	unprocessed pseudogene	Ywhag	protein-coding gene	Fbxw5	protein-coding gene	Poised	318.667	333.333	345.333	841.889	1163.11	851.111	328.778	332.778	669.111	Lrrc10b	protein-coding gene	Poised	100	151	150	172	698	688	244	184	207
Gm29437	unprocessed pseudogene	Prmt3	protein-coding gene	Fbxw9	protein-coding gene	Poised	225.8	215.8	211.8	197.4	197	201.2	200.6	201.8	202.4	Lrrc17	protein-coding gene	Poised	21	66	2	31468	31585	31354	101975	34694	31518
Gm29448	unprocessed pseudogene	Dhcr7	protein-coding gene	Fdx1	protein-coding gene	Poised	6	9	5	45	315	46	553	588	211	Lrrc24	protein-coding gene	Poised	1724	1711	1748	642	2108	1695	1633	6658	1723
Gm29451	unprocessed pseudogene	Dzip1l	protein-coding gene	Fem1a	protein-coding gene	Poised	661	666	98	17	43	15	39	58	122	Lrrc27	protein-coding gene	Poised	487	493.5	508.5	466.25	487	487	164.25	188.75	487
Gm29468	unprocessed pseudogene	Rnf31	protein-coding gene	Fgf20	protein-coding gene	Poised	389	369	39	415	419	423	410	387	383	Lrrc28	protein-coding gene	Poised	112.333	17.3333	109.333	73.3333	101.333	167.333	133.333	65.3333	96.3333
Gm29476	unprocessed pseudogene	Tceanc	protein-coding gene	Fgfr4	protein-coding gene	Poised	168	180	208	27369.7	18904.3	24770.3	36855	22	64	Lrrc46	protein-coding gene	Poised	179	164	163	16	6	27	8	11	66
Gm29479	unprocessed pseudogene	Nono	protein-coding gene	Fhod1	protein-coding gene	Poised	103	89	99	25	22	64	22	24	32	Lrrc49	protein-coding gene	Poised	122.857	76.1429	72	247.429	248.286	251.143	247.571	273.286	245.143
Gm29484	unprocessed pseudogene	Cd47	protein-coding gene	Fignl1	protein-coding gene	Poised	36	14.6667	19	912.143	92.5714	67.1429	15.6667	30	13	Lrrc51	protein-coding gene	Poised	28.2	272.6	35	137.5	131.1	6519.5	106.2	105	125.5
Gm29499	unprocessed pseudogene	Proser2	protein-coding gene	Fiz1	protein-coding gene	Poised	492.667	473.778	500.778	473.444	474.111	478.222	493	467.333	476.556	Lrrc63	protein-coding gene	Poised	118	27	138	210	280	326	26	33	35
Gm29505	unprocessed pseudogene	Gm10033	protein-coding gene	Fkbp1a	protein-coding gene	Poised	248	251.889	193.667	168.2	192.7	231.4	193.778	279.222	196.667	Lrrc8b	protein-coding gene	Poised	46	39	45	95	8	139	78	35	102
Gm2951	unprocessed pseudogene	Usp27x	protein-coding gene	Fkbp4	protein-coding gene	Poised	390.25	390.25	390.25	424.25	408.25	390.25	390.25	390.25	390.25	Lrrcc1	protein-coding gene	Poised	46.6	58.6	74.6	55.6	62.8	49.6	62.8	269.4	40.6
Gm29512	unprocessed pseudogene	Tet3	protein-coding gene	Fkbp8	protein-coding gene	Poised	241	241.667	243.667	364	327	378	311	241.333	203.667	Lrrfip2	protein-coding gene	Poised	660.875	661.375	214.125	732.375	665.625	1497.88	648	699.846	1543.77
Gm29517	unprocessed pseudogene	Rimkla	protein-coding gene	Fktn	protein-coding gene	Poised	48	63	62	256	228	235	96	216	73	Lrriq1	protein-coding gene	Poised	82.3333	24.3333	131446	27.3333	17	22.3333	19.3333	18.6667	18
Gm29523	unprocessed pseudogene	Ctdspl	protein-coding gene	Flad1	protein-coding gene	Poised	197.4	200.4	152.4	377.4	128.4	414.4	6542.4	346.4	358.4	Lrriq3	protein-coding gene	Poised	64.5	188.5	152.5	64.5	64.5	64.5	64.5	64.5	64.5
Gm29524	unprocessed pseudogene	Ndufb11	protein-coding gene	Flt3	protein-coding gene	Poised	167	143	129	8396	27831	8465	7890	7928	7980	Lrrk2	protein-coding gene	Poised	59	25	52	91500.7	39448.2	29034.2	133244	191173	191429
Gm29525	unprocessed pseudogene	Notch1	protein-coding gene	Flywch1	protein-coding gene	Poised	40	40	40	178	186	169.667	40	40	40	Ltn1	protein-coding gene	Poised	80.5	80.5	81.5	80.5	47.5	78.5	24.5	24.5	24.5
Gm29533	unprocessed pseudogene	G6pdx	protein-coding gene	Flywch2	protein-coding gene	Poised	69.5	44.5	71.5	14.5	14.5	14.5	152.5	14.5	179.5	Lyrm1	protein-coding gene	Poised	326.5	315.167	311.833	771.75	737.75	744.5	374.167	342.5	371.167
Gm29535	unprocessed pseudogene	Cd74	protein-coding gene	Fn3krp	protein-coding gene	Poised	10	46	58	6	3	36	33	64	19	Lztfl1	protein-coding gene	Poised	49	55	74.25	1110.73	239.182	218.455	44	49	44
Gm29548	unprocessed pseudogene	Ppp3r1	protein-coding gene	Fnta	protein-coding gene	Poised	50	56	51	61	59	76	62	57	55	Maats1	protein-coding gene	Poised	167.5	165.5	165.5	188.5	174.5	182.5	239.5	264.5	242.5
Gm29551	unprocessed pseudogene	Fam50a	protein-coding gene	Foxh1	protein-coding gene	Poised	1787	1804	1780	1764	1765	1838	1794	1763	1790	Mad2l1bp	protein-coding gene	Poised	43	32	12	41	58	40	7	137	99
Gm29556	unprocessed pseudogene	Aco1	protein-coding gene	Foxk1	protein-coding gene	Poised	1.5	8.5	45.5	34.5	11.5	44.5	278.5	85.5	11.5	Mael	protein-coding gene	Poised	13.5	30.5	4.5	15.5	7.5	11.5	12.5	66.5	14.5
Gm29558	unprocessed pseudogene	Msrb1	protein-coding gene	Foxk2	protein-coding gene	Poised	28	22	15	27	2	73	88	134	68	Mak	protein-coding gene	Poised	82.5	62.5	18285.5	71.5	61	71.5	60	68	69.5
Gm29559	unprocessed pseudogene	Cd81	protein-coding gene	Frmd8	protein-coding gene	Poised	615	615.333	622.667	51	623	245.667	678.333	627	619.333	Manba	protein-coding gene	Poised	165.6	147.8	124.8	87.5	14439.5	8.5	37305.9	11303	47754.3
Gm29563	unprocessed pseudogene	Slit3	protein-coding gene	Frs3	protein-coding gene	Poised	95.6667	376.667	110	1850	448	588	411	415	116	Map4	protein-coding gene	Poised	154	161	152	136.667	137	137.333	266	216.667	218.333
Gm29567	unprocessed pseudogene	Rnf213	protein-coding gene	Fryl	protein-coding gene	Poised	67.6667	69	68.3333	434.333	494.333	95.6667	639.333	27612.7	94.6667	Map4k1	protein-coding gene	Poised	753.667	481.333	718.667	552.75	552.75	5404.25	727.667	794.667	746.667
Gm29574	unprocessed pseudogene	Rnf217	protein-coding gene	Fuca1	protein-coding gene	Poised	34	38	5	483	293	79	20	87	1	Mapk3	protein-coding gene	Poised	358.143	348.714	16952.9	104.286	1175.86	715	354.714	636.286	122.857
Gm29576	unprocessed pseudogene	Dock11	protein-coding gene	Fuz	protein-coding gene	Poised	997	1815	955	734	1508.67	1305	3944.33	3972.33	4031.33	Mapk6	protein-coding gene	Poised	211.8	214	212.2	359.4	389.4	415.4	305.4	330.4	283.4
Gm29592	unprocessed pseudogene	Sh3glb2	protein-coding gene	Fxn	protein-coding gene	Poised	751.667	773	875.333	18.5	223.5	42.5	39.5	255	237.5	Mdh1b	protein-coding gene	Poised	368	371	338	401	339	384	342	324	359
Gm29614	unprocessed pseudogene	Mmp2	protein-coding gene	Fyttd1	protein-coding gene	Poised	101.667	69.7778	89	279.167	343.167	408.917	96.5556	117.222	109.444	Mdm1	protein-coding gene	Poised	140.714	316	221	156	197	173	305	318	307
Gm29615	unprocessed pseudogene	Satb1	protein-coding gene	Fzd1	protein-coding gene	Poised	11	19	29	513	430	33	317993	318019	318083	Mdm2	protein-coding gene	Poised	235.25	235.25	251.25	245.25	245.25	235.75	233	239.25	233.25
Gm29618	unprocessed pseudogene	Erbb3	protein-coding gene	Fzr1	protein-coding gene	Poised	37	37	42.5	47.5	40.5	39	70.5	100.5	85.5	Me1	protein-coding gene	Poised	1014.5	1011.5	285	85	52	6	14	31.3333	42
Gm29623	unprocessed pseudogene	Taf7l	protein-coding gene	G6pc3	protein-coding gene	Poised	571.429	622.714	2234.29	73	73	115.5	5390.71	4989.43	973.714	Me3	protein-coding gene	Poised	242.75	258.25	260.25	401.25	270.25	430.25	95590.3	95571.9	107720
Gm29634	unprocessed pseudogene	Lrrc8d	protein-coding gene	Gab2	protein-coding gene	Poised	95	95	95	185	142	138	95	95	95	Med1	protein-coding gene	Poised	230	213.5	94.5	163.8	86.2	197	119	155	85.6
Gm29637	unprocessed pseudogene	Scube3	protein-coding gene	Gabarap	protein-coding gene	Poised	223.25	187.75	227.75	222.75	227.75	237.75	237.75	235.25	238.25	Med28	protein-coding gene	Poised	528.6	573.8	574.8	529.8	536.8	538	562.6	562	526.2
Gm29651	unprocessed pseudogene	Cdc42ep1	protein-coding gene	Galc	protein-coding gene	Poised	322.25	286.25	199.25	1865.83	1758	762.5	287.25	248.25	265.25	Med7	protein-coding gene	Poised	27.875	34.625	33.125	32.375	19.875	19.875	48.625	19.375	18.125
Gm29652	unprocessed pseudogene	Cdk5r1	protein-coding gene	Galnt10	protein-coding gene	Poised	18.5	11.5	26.5	11.5	27.5	11.5	4003.5	4080.5	2307.5	Meig1	protein-coding gene	Poised	602.667	514.667	637	609	614.667	591	618	111.333	615.667
Gm29659	unprocessed pseudogene	Cd274	protein-coding gene	Galnt18	protein-coding gene	Poised	8	6	71	187988	181684	243568	188394	188401	188360	Mettl4	protein-coding gene	Poised	62	67	61.6667	172.333	66.3333	106.333	55.6667	72.3333	80.3333
Gm2966	unprocessed pseudogene	Cd276	protein-coding gene	Gan	protein-coding gene	Poised	235	231	238	297	215	299	168	239	182	Mff	protein-coding gene	Poised	17.4286	14.5714	14.1429	13.8571	16.5714	14.8571	18.1429	362.143	18.4286
Gm29808	unprocessed pseudogene	Agpat5	protein-coding gene	Ganc	protein-coding gene	Poised	452.545	442.727	508.182	465.636	517.182	232.727	453.364	423.909	446.818	Mfsd11	protein-coding gene	Poised	695	699	693.4	687.8	648.6	638	656.6	636.7	214.4
Gm3015	unprocessed pseudogene	Atad5	protein-coding gene	Garnl3	protein-coding gene	Poised	101	132.25	168.5	157.5	658.5	523	298	661.5	683	Mfsd6	protein-coding gene	Poised	53	54.3333	51.6667	69501.2	69618.2	69553.2	25816.7	48431	69631.7
Gm30175	unprocessed pseudogene	Eepd1	protein-coding gene	Gas8	protein-coding gene	Poised	39.3333	37.3333	43.3333	59.3333	50	691.667	77.3333	133.333	101.333	Mgst3	protein-coding gene	Poised	63	57	8	427	398	355	403	323	367
Gm3025	unprocessed pseudogene	Fam171a1	protein-coding gene	Gatad1	protein-coding gene	Poised	79	66	66	111.667	116.667	1065	75	143	64	Mier3	protein-coding gene	Poised	225.2	157.5	267.2	86.3	157.4	159.2	128.667	148.667	134.667
Gm3027	unprocessed pseudogene	Rcbtb1	protein-coding gene	Gatb	protein-coding gene	Poised	35.4	18.8	19.2	43.4	48.8	27.2	39.2	23	25.4	Mipep	protein-coding gene	Poised	28	26.8	26.8	78.4	72.6	91.6	40.4	28.6	60.4
Gm3030	unprocessed pseudogene	Scaf11	protein-coding gene	Gba2	protein-coding gene	Poised	265.333	263.5	381.5	533.2	502.2	212.8	460.2	437.2	359.2	Mkrn1	protein-coding gene	Poised	307.625	2420.62	281.625	579.375	395.625	117.125	309	329.667	287
Gm3033	unprocessed pseudogene	Fermt2	protein-coding gene	Gbf1	protein-coding gene	Poised	25	31.4	23	22.8	71	26.6	585.5	440	593.75	Mllt11	protein-coding gene	Poised	697	1152.33	1161.33	1408	1265	1278	1390.6	721.6	692.6
Gm30598	unprocessed pseudogene	Samd14	protein-coding gene	Gcc1	protein-coding gene	Poised	479	346.5	370.75	383.5	423	3726.25	847.25	365.25	481	Mmadhc	protein-coding gene	Poised	62.1429	205.571	204.857	72	78.4286	64	62.1429	61.8571	96.2857
Gm30638	unprocessed pseudogene	Phlda2	protein-coding gene	Gcn1l1	protein-coding gene	Poised	59	121	90	109	209	205	172	210	209	Mnat1	protein-coding gene	Poised	46	20	35	65	1	47	35	23	43
Gm3072	unprocessed pseudogene	Scml2	protein-coding gene	Gdpd5	protein-coding gene	Poised	94	68	60	136	77	18	85	99	59	Mns1	protein-coding gene	Poised	18	201.667	186.667	204.333	209	200.333	195	182.333	178.333
Gm3077	unprocessed pseudogene	Kcnj4	protein-coding gene	Gem	protein-coding gene	Poised	696	459.5	322	214	214.5	691	705	700	681	Mob3b	protein-coding gene	Poised	38	41	39	58	57436	62	60619	22851	68338
Gm30858	unprocessed pseudogene	Siah1b	protein-coding gene	Gfm1	protein-coding gene	Poised	36	30	10	10	41	87	8797.67	25045	36414	Mok	protein-coding gene	Poised	52.75	60.75	61.75	30.75	24.75	82.75	35.75	5.25	35.75
Gm3102	unprocessed pseudogene	Phldb1	protein-coding gene	Gfra4	protein-coding gene	Poised	1036.75	1031.75	1062	1184.8	1182.8	1203.8	1090.75	60914.2	1100.75	Morn2	protein-coding gene	Poised	63.5	57.5	40.5	20.5	28.5	65.5	18.5	47.5	46.5
Gm3104	unprocessed pseudogene	Acy1	protein-coding gene	Gga1	protein-coding gene	Poised	180.5	180.5	180.5	212.5	209.5	180.5	180.5	180.5	213.5	Morn5	protein-coding gene	Poised	138	115	102	17	86	2	39	28	46
Gm3111	unprocessed pseudogene	Wdr3	protein-coding gene	Ggn	protein-coding gene	Poised	2017.8	96.2	1651.8	64	62.8	4132.8	1569.25	2856.25	1901.25	Mpp5	protein-coding gene	Poised	30.3333	44.6667	554.333	364.667	336.667	377.667	565.333	553.333	133.667
Gm31123	unprocessed pseudogene	Gm4969	protein-coding gene	Ggnbp1	protein-coding gene	Poised	434.125	419.5	436.125	74.25	80.125	172	190.875	1112.38	228.75	Mpp6	protein-coding gene	Poised	200.429	167.429	158.429	3680.62	443.25	560.25	200.429	241.429	137.857
Gm3123	unprocessed pseudogene	Dusp6	protein-coding gene	Ggt1	protein-coding gene	Poised	1441.5	1484.5	1416.5	16928.5	16970.5	31288.5	40771.4	40737.4	40770.4	Mppe1	protein-coding gene	Poised	194.75	194.75	194.75	194.75	40143.8	200.25	40093.8	40122.8	40094.8
Gm31260	unprocessed pseudogene	Dusp8	protein-coding gene	Ggt7	protein-coding gene	Poised	183	179	183	153	144	157	184	320	136	Mprip	protein-coding gene	Poised	254.8	254.8	249.8	277	246.8	245.8	1528.86	456.714	553.714
Gm3142	unprocessed pseudogene	Dusp9	protein-coding gene	Gins1	protein-coding gene	Poised	351.667	357.667	343	231	261.333	210	234	229.333	243.333	Mras	protein-coding gene	Poised	346.333	391.333	348.667	925	863.667	34709	1759	53	1750
Gm31572	unprocessed pseudogene	Glce	protein-coding gene	Gipc2	protein-coding gene	Poised	240	240	410	1056.5	1029	841.5	15586.1	6941.22	10963.4	Mrpl1	protein-coding gene	Poised	220.667	19	84.6667	244.667	217.333	88.6667	218.667	70.3333	238.333
Gm3176	unprocessed pseudogene	Kdm1b	protein-coding gene	Git1	protein-coding gene	Poised	247.5	255.5	241.5	140.5	154.5	301.5	314.5	10226.5	151.5	Mrpl32	protein-coding gene	Poised	219	214	105.5	215	89	216	207	157	141
Gm3187	unprocessed pseudogene	Ifi30	protein-coding gene	Gjd3	protein-coding gene	Poised	403	361	380	546	543	483	500	1368	9802	Mrpl35	protein-coding gene	Poised	23.5	25.5	23.5	38.5	23.5	48.5	46.5	23.5	23.5
Gm3216	unprocessed pseudogene	Rdh13	protein-coding gene	Gkap1	protein-coding gene	Poised	3679.33	550	534	2920.71	621	617.571	559.5	559.5	559.5	Mrpl39	protein-coding gene	Poised	256	256	256	256	256	256	256	256	256
Gm32180	unprocessed pseudogene	Bach1	protein-coding gene	Glb1l	protein-coding gene	Poised	177.5	480.167	522.167	449.833	449.833	449.833	556.167	552.167	554.167	Mrpl47	protein-coding gene	Poised	291	320	88.5	323	681	679	889	229	441
Gm3221	unprocessed pseudogene	Slc43a1	protein-coding gene	Gldc	protein-coding gene	Poised	50003	17	21	60058	47406	86105	118454	134948	10102	Mtch2	protein-coding gene	Poised	70.8571	46.5714	61.7143	247.625	258.375	514	44.8571	50.2857	43.7143
Gm32295	unprocessed pseudogene	Cacna1b	protein-coding gene	Gldn	protein-coding gene	Poised	108	11	75	252	253	276	258	255	284	Mterf3	protein-coding gene	Poised	121.4	125.7	135.8	78.2222	152.333	72.5556	477.75	523.833	3167.92
Gm32347	unprocessed pseudogene	Cacna1c	protein-coding gene	Glyctk	protein-coding gene	Poised	1811.25	2019.25	1761.25	1882.25	1976.25	1178.25	2083.67	1991.67	1942.67	Mtf1	protein-coding gene	Poised	150.2	160.4	78.4	144.2	127.6	62.8	138.8	152	138.2
Gm3242	unprocessed pseudogene	Tbl1x	protein-coding gene	Gm10190	protein-coding gene	Poised	23	8	26	31	58	37	96	16	52	Mtfr1	protein-coding gene	Poised	418.714	419.714	415.571	73.8571	77.2857	411.143	177	544.286	75.2857
Gm32447	unprocessed pseudogene	Tyro3	protein-coding gene	Gm10382	protein-coding gene	Poised	402	409	409	403	405	416	409	423	416	Mtmr6	protein-coding gene	Poised	48.6667	44.3333	46.6667	46.6667	45.3333	43.6667	64.6667	86.6667	40.3333
Gm3278	unprocessed pseudogene	Tbc1d10c	protein-coding gene	Gm10518	protein-coding gene	Poised	265	285	281	320	258	282	226	214	326	Mtpap	protein-coding gene	Poised	19.6	272.6	13.6	60.6	31.6	58.6	76.6	183.6	4.8
Gm33163	unprocessed pseudogene	Kdm5d	protein-coding gene	Gm10638	protein-coding gene	Poised	512	495	495	123	123	123	622	620	620	Mttp	protein-coding gene	Poised	790	790	790	790	790	790	790	790	790
Gm33191	unprocessed pseudogene	Wscd1	protein-coding gene	Gm10644	protein-coding gene	Poised	71.6667	70	77.6667	481.333	493.333	69.3333	545.333	495.333	505.333	Myl4	protein-coding gene	Poised	477	489	533	132	171	243	168	219	199
Gm3344	unprocessed pseudogene	Sgk1	protein-coding gene	Gm10676	protein-coding gene	Poised	1581	1716	1613	471	452	438	459	11287	1611	Myo9a	protein-coding gene	Poised	524	2	19	265	70	79	118	263	43
Gm3370	unprocessed pseudogene	Hmox1	protein-coding gene	Gm10762	protein-coding gene	Poised	159.5	159.5	159.5	505.5	450.5	578.5	603.5	574.5	548.5	Mzt2	protein-coding gene	Poised	225	188	209	181.5	184	177	177.5	186.5	171
Gm34015	unprocessed pseudogene	Gli2	protein-coding gene	Gm10840	protein-coding gene	Poised	328.5	328.5	328.5	263.5	312.5	877.5	243.5	845.5	328.5	Naa15	protein-coding gene	Poised	487.5	481	344.5	178.75	307	269.5	486.5	500	516.5
Gm34274	unprocessed pseudogene	Gli3	protein-coding gene	Gm10941	protein-coding gene	Poised	109	110	104	96	20	18	63	20	57	Naa20	protein-coding gene	Poised	170.25	172.75	171.25	46.375	168.25	49	159.5	160.25	170.75
Gm3454	unprocessed pseudogene	Ammecr1	protein-coding gene	Gm13889	protein-coding gene	Poised	76	76	104	76	88	76	76	521	19618	Naa25	protein-coding gene	Poised	27	37.5	23	85.5	99.5	66.5	101.5	117.5	18
Gm35108	unprocessed pseudogene	Galnt11	protein-coding gene	Gm1673	protein-coding gene	Poised	43.2	44.8	40.4	39.6	103.2	63.2	103.8	117.8	48.8	Naif1	protein-coding gene	Poised	1043	978	1009	1017	979	1001	16	48	22
Gm3526	unprocessed pseudogene	Galnt12	protein-coding gene	Gm17324	protein-coding gene	Poised	544	564	562	265	343	292	553	559	564	Nasp	protein-coding gene	Poised	106.6	106.6	106.6	109.6	353.4	356.4	138.4	108.6	129.4
Gm3532	unprocessed pseudogene	Rspo2	protein-coding gene	Gm20479	protein-coding gene	Poised	1429	1418	1322	1298	1309	1254	1182	4286	72528	Nat6	protein-coding gene	Poised	1814	1678	1820	1859	1845	1890	1484	1479	1539
Gm3563	unprocessed pseudogene	Rspo4	protein-coding gene	Gm20503	protein-coding gene	Poised	53	32	43	140	160	111	91	136	138	Ncam1	protein-coding gene	Poised	962.4	1560.4	563.4	1736.4	1726.4	1694.4	170178	211093	165241
Gm3584	unprocessed pseudogene	Pld2	protein-coding gene	Gm20604	protein-coding gene	Poised	762	785	771	854	856	791	826	913	204	Ncbp1	protein-coding gene	Poised	83	160	146	146	158	178	126	83	12
Gm3585	unprocessed pseudogene	Gapdh	protein-coding gene	Gm21985	protein-coding gene	Poised	424	527	82	423	450	418	487	548	506	Ncoa4	protein-coding gene	Poised	96.3333	88.3333	80.8889	96.8889	99.7778	97.5556	83.2222	131.778	89.5556
Gm36047	unprocessed pseudogene	Txn1	protein-coding gene	Gm21987	protein-coding gene	Poised	12	9	7	17	9	27	26	22	11	Ncs1	protein-coding gene	Poised	171.5	191	164.5	171.5	171.5	21169.5	6521.5	57555.5	22597.5
Gm3611	unprocessed pseudogene	Cdkn1b	protein-coding gene	Gm26566	protein-coding gene	Poised	660	660	685	554	509	678	655	645	651	Ndfip2	protein-coding gene	Poised	94.6667	88.6667	81.6667	89.3333	86	97	86	87.3333	89
Gm3616	unprocessed pseudogene	Kcnt1	protein-coding gene	Gm26596	protein-coding gene	Poised	327	475	496	475	507	507	482	475	237	Ndrg3	protein-coding gene	Poised	120.143	74.1429	33.1429	53.875	40.75	1921.5	33.125	134	124.625
Gm3623	unprocessed pseudogene	Tfap4	protein-coding gene	Gm26661	protein-coding gene	Poised	66	101	144	278	301	326	144	300	365	Ndufa12	protein-coding gene	Poised	93	91.5	91.5	92.5	103	102.5	95.5	155	150
Gm3633	unprocessed pseudogene	March8	protein-coding gene	Gm27029	protein-coding gene	Poised	138.5	684.5	415.5	794.5	756.5	834.5	761.5	641.5	436.5	Ndufa5	protein-coding gene	Poised	183.333	181.667	194.667	189.667	73	174.667	456	133.667	79
Gm36468	unprocessed pseudogene	Minpp1	protein-coding gene	Gm28051	protein-coding gene	Poised	145	122	136	53	51	116	81	6	47	Ndufa9	protein-coding gene	Poised	6.66667	18.3333	28.3333	35.6667	12.6667	14.3333	61.6667	3997.33	3992.33
Gm3650	unprocessed pseudogene	Wwc1	protein-coding gene	Gm28635	protein-coding gene	Poised	390	373	399	389	166	220	269	815	855	Ndufaf2	protein-coding gene	Poised	99.75	104.75	59.75	45.75	125.75	147.75	119.75	84.75	47.75
Gm3657	unprocessed pseudogene	Rasgef1b	protein-coding gene	Gm2a	protein-coding gene	Poised	5	6	11	98	166	100	95	153	77	Ndufb3	protein-coding gene	Poised	251	116	94	129	103	115	55	21	116
Gm3665	unprocessed pseudogene	Cyb5r1	protein-coding gene	Gm5129	protein-coding gene	Poised	46	46	32	74	386	20	27	59	60	Ndufb5	protein-coding gene	Poised	33.8333	44.8333	33.8333	46.8333	383.5	381.5	591.5	296.667	143.5
Gm36728	unprocessed pseudogene	Relb	protein-coding gene	Gm5616	protein-coding gene	Poised	68	46	171	30206	49	30	217	87	20	Ndufb8	protein-coding gene	Poised	64.375	62.625	89.875	116.875	87.875	105.875	34.125	358.375	89.875
Gm3675	unprocessed pseudogene	Reln	protein-coding gene	Gm5617	protein-coding gene	Poised	99	91	61	31	42	6	37	140	163	Ndufs3	protein-coding gene	Poised	550.25	550.25	550.25	555.75	550.25	550.25	75.6667	87.3333	64.6667
Gm3681	unprocessed pseudogene	Relt	protein-coding gene	Gm9887	protein-coding gene	Poised	374	362	405	73	142	294	371	343	311	Ndufs4	protein-coding gene	Poised	42.1667	41.5	41.5	217.167	43.1667	155.167	270.167	41.5	248.167
Gm36866	unprocessed pseudogene	Hddc2	protein-coding gene	Gm9903	protein-coding gene	Poised	330	322	329	379	335	28	334	226	185	Ndufv2	protein-coding gene	Poised	50	58	61	30.6667	22.3333	36.3333	23	22.6667	34
Gm36961	unprocessed pseudogene	5730409E04Rik	protein-coding gene	Gm9970	protein-coding gene	Poised	378	349	345	353	289	337	290	353	304	Necab3	protein-coding gene	Poised	350	285.667	356	5854.71	6147.29	6202.86	6150.43	6184.43	6149.14
Gm36983	unprocessed pseudogene	Bckdk	protein-coding gene	Gmcl1	protein-coding gene	Poised	82.5	85.5	71.5	147	1692.67	690.333	203	190	205	Nek10	protein-coding gene	Poised	615	680	670	500	586	481	22320	546	646
Gm36998	unprocessed pseudogene	Agps	protein-coding gene	Gmppa	protein-coding gene	Poised	139.9	136.1	139.5	143.9	141.5	367.9	498.846	39991.2	41891.2	Nek11	protein-coding gene	Poised	151.667	148.333	150.333	111.333	115.333	121.667	117.333	107.667	117.333
Gm37000	unprocessed pseudogene	Ahr	protein-coding gene	Gnao1	protein-coding gene	Poised	438.2	422	438.2	1543	1472	1529	2082.25	1279.25	1514.25	Nemf	protein-coding gene	Poised	21.6	38.6	14.6	9.4	8.8	17.6	51.4	42.6	23.4
Gm37001	unprocessed pseudogene	Dock1	protein-coding gene	Gnb1l	protein-coding gene	Poised	89.8333	96.6667	96.6667	110	50.5	47	73.1667	146.667	117.5	Ngfr	protein-coding gene	Poised	25	64	29	10079	9787	79030	57253	57243	57262
Gm37081	unprocessed pseudogene	Dock4	protein-coding gene	Gnb2	protein-coding gene	Poised	572.222	573	592.333	359.071	537.786	1363.86	538.071	472.786	556.5	Ngly1	protein-coding gene	Poised	20.75	65.25	39.25	28.75	28.25	18.25	20.75	20.75	30.25
Gm37085	unprocessed pseudogene	Dock8	protein-coding gene	Gng10	protein-coding gene	Poised	342	342	342	342	337.5	121.5	342	342	342	Nipbl	protein-coding gene	Poised	282	284	275	299	385	287	256	155	269
Gm37104	unprocessed pseudogene	Dock9	protein-coding gene	Gnl1	protein-coding gene	Poised	251	268.5	268.5	198	187	192	360.5	339.5	382.5	Nme7	protein-coding gene	Poised	111	177	626.4	526.4	566.4	630.4	576.4	272.4	32179.4
Gm37129	unprocessed pseudogene	Plk5	protein-coding gene	Golga3	protein-coding gene	Poised	49.6	53.2	48.4	56.4	89.4	72.6	176.4	347.6	59.4	Nmnat1	protein-coding gene	Poised	93.25	68.25	72.25	89.25	116.25	98.25	80.25	102.25	66.25
Gm37155	unprocessed pseudogene	Bivm	protein-coding gene	Golga4	protein-coding gene	Poised	63.3333	66	63	65.6667	75	66.6667	75	66.3333	77.6667	Nmt1	protein-coding gene	Poised	207	204.667	198.333	135.667	186.667	182.667	135.333	134.333	205.333
Gm37172	unprocessed pseudogene	Agrn	protein-coding gene	Gopc	protein-coding gene	Poised	156	124	163	135	172.5	112.5	112.5	112.5	112.5	Nol4	protein-coding gene	Poised	952.667	982.333	951.667	456.667	540.5	1473.67	318.333	602.833	334.833
Gm37185	unprocessed pseudogene	Nyap1	protein-coding gene	Gorasp1	protein-coding gene	Poised	10.5	12.5	7.5	42.5	58.5	58.5	110.5	105.5	47.5	Nol8	protein-coding gene	Poised	111.714	120.714	131.714	135.714	116.286	136.714	134.714	480.286	147.714
Gm37213	unprocessed pseudogene	Hccs	protein-coding gene	Gosr2	protein-coding gene	Poised	76.3333	81.6667	79.6667	68	95.6667	93.3333	82.3333	70.3333	70.3333	Nop10	protein-coding gene	Poised	69	91	37	93	69	88	50	3840	85
Gm37237	unprocessed pseudogene	Fnip2	protein-coding gene	Gp1bb	protein-coding gene	Poised	395.5	7885.5	226	245.5	541.5	555.5	299.5	478.5	4433.5	Npb	protein-coding gene	Poised	222.667	220.667	376.667	238.667	281.333	304.667	192.667	183.667	270.667
Gm3727	unprocessed pseudogene	Xylb	protein-coding gene	Gp5	protein-coding gene	Poised	91	27	35	87	819	27	1837	835	1811	Npr3	protein-coding gene	Poised	810.25	882.25	1044.25	1812	1098	60158	11970.2	11839.2	11953.2
Gm37287	unprocessed pseudogene	Tmc6	protein-coding gene	Gpank1	protein-coding gene	Poised	624.6	632.6	633.6	349.2	344.6	344.8	383.6	416.6	385.6	Nr1h3	protein-coding gene	Poised	204	102	21	17	151	52	123	20	147
Gm37301	unprocessed pseudogene	Nhlrc1	protein-coding gene	Gpatch2	protein-coding gene	Poised	52.875	43.125	53.625	70.875	73.875	71.625	310.889	1295.67	199.556	Nr6a1	protein-coding gene	Poised	520.667	377	530.667	524.333	518	530.667	529	529	514.667
Gm37313	unprocessed pseudogene	Ccdc22	protein-coding gene	Gpr107	protein-coding gene	Poised	13.25	13.25	22.75	80.75	45.75	33.25	13.25	94.25	59.75	Nrd1	protein-coding gene	Poised	54.6667	56.6667	54.3333	53	42.6667	42.6667	78.3333	208.333	40
Gm37318	unprocessed pseudogene	Plekha7	protein-coding gene	Gpr108	protein-coding gene	Poised	217.5	227.5	221.5	254.5	537.5	872.5	206	424	458.25	Nrgn	protein-coding gene	Poised	240	248	21852	21458	3886	22484	154	468	504
Gm37369	unprocessed pseudogene	Lgalsl	protein-coding gene	Gpr137	protein-coding gene	Poised	1104.92	428.154	1096.46	159.286	331.857	341.071	587.5	542.429	557.071	Nrm	protein-coding gene	Poised	62.6667	71.6667	22	173.667	172.667	973.667	92.6667	111.667	125.667
Gm37430	unprocessed pseudogene	Irf2bpl	protein-coding gene	Gpr162	protein-coding gene	Poised	247	6503	119	5170	5197	3723	20364	34265	119	Nrp2	protein-coding gene	Poised	233.286	230.429	233.857	238	288.286	294.286	312.286	242.286	219.857
Gm37431	unprocessed pseudogene	Phb	protein-coding gene	Gpr180	protein-coding gene	Poised	8	12	6	50	16	19	29	46	4	Nsmaf	protein-coding gene	Poised	187.857	130.857	248.143	412.5	383.167	414.5	443.833	91	170.833
Gm37433	unprocessed pseudogene	Cyp26b1	protein-coding gene	Gpr19	protein-coding gene	Poised	587.7	605.3	590.9	572.5	194.5	550.9	530.1	244.5	192.1	Nsmce1	protein-coding gene	Poised	98.5	98.5	98.5	98.5	127.5	98.5	98.5	98.5	98.5
Gm37441	unprocessed pseudogene	Fut4	protein-coding gene	Gpr62	protein-coding gene	Poised	578	569	1147	199	225	184	1381	11371	38	Nsun2	protein-coding gene	Poised	141.333	134	169.333	538.333	510.667	514.667	472.667	420	511.667
Gm37448	unprocessed pseudogene	H2-Aa	protein-coding gene	Gpr68	protein-coding gene	Poised	43.3333	8.33333	2174.67	141.333	187.333	199.333	231.333	56.3333	236.333	Nsun4	protein-coding gene	Poised	248	248	248	248	248	248	248	248	248
Gm37476	unprocessed pseudogene	H6pd	protein-coding gene	Gps1	protein-coding gene	Poised	65.1667	89.1667	55.8333	223	308.25	672.75	239.571	251.571	338.571	Nsun7	protein-coding gene	Poised	143.75	55.75	130.25	207.25	159.25	414.25	130.25	365.25	47.75
Gm37481	unprocessed pseudogene	Xylt1	protein-coding gene	Gps2	protein-coding gene	Poised	274.6	157	276.4	298.6	241	241.8	283.75	282.25	280.25	Nt5c3b	protein-coding gene	Poised	147.7	144.9	149.7	143.9	774.5	82.8	697.3	726.1	781.5
Gm37586	unprocessed pseudogene	Xylt2	protein-coding gene	Gpsm2	protein-coding gene	Poised	96.5	96.5	96.5	712.333	733.333	725.667	96.5	191.5	96.5	Nudcd1	protein-coding gene	Poised	267.857	260	269.286	232.143	265	176.429	268.571	272.857	244.286
Gm37627	unprocessed pseudogene	Nudt8	protein-coding gene	Gpx4	protein-coding gene	Poised	624.167	552.833	614.833	696.167	575.5	573.167	624.833	799.5	801.667	Nudt4	protein-coding gene	Poised	33	15	22	13	44	14	6	42	34
Gm37658	unprocessed pseudogene	Scamp5	protein-coding gene	Gramd1b	protein-coding gene	Poised	44	281	46.3333	32074	297	391	138	60	31	Nuf2	protein-coding gene	Poised	111.75	128.75	130.75	21.75	47.75	29.75	39.75	77.75	25.25
Gm37715	unprocessed pseudogene	Amotl2	protein-coding gene	Grin2d	protein-coding gene	Poised	960	958	878	901	923	933	943	982	949	Nup210l	protein-coding gene	Poised	114	99	116	60	22	551	33	22	13
Gm37723	unprocessed pseudogene	Kif26a	protein-coding gene	Grina	protein-coding gene	Poised	274.2	274.8	289.6	278.6	209.2	338.8	279.8	273.8	278.6	Nup35	protein-coding gene	Poised	167.25	145.75	134.25	121.5	163	281.25	220.5	236.75	226
Gm37765	unprocessed pseudogene	Nckap5l	protein-coding gene	Grk4	protein-coding gene	Poised	496.667	516.667	505.667	201.333	208.667	202.667	267.667	269.667	211.667	Nup50	protein-coding gene	Poised	19	19	34	87	166	86	24	56	29
Gm37771	unprocessed pseudogene	Llgl1	protein-coding gene	Grpel1	protein-coding gene	Poised	173	119	167	210	232	212	200	207	201	Nup98	protein-coding gene	Poised	61	61.3333	62	77.6667	97.6667	62.6667	59.6667	85	66.3333
Gm37778	unprocessed pseudogene	Llgl2	protein-coding gene	Grtp1	protein-coding gene	Poised	242.833	222.833	163.167	86	59	1400	32.4	41413	87	Nupl2	protein-coding gene	Poised	23.5	18.5	21.5	30.5	18.5	42.5	48.5	43.5	25.5
Gm37793	unprocessed pseudogene	Pls3	protein-coding gene	Gsk3a	protein-coding gene	Poised	1	22	2	89	1	71	9	70	4	Nupr1l	protein-coding gene	Poised	28	23	21	80	45	51	111.75	201.25	137.5
Gm37807	unprocessed pseudogene	Plekhg2	protein-coding gene	Gsn	protein-coding gene	Poised	20.6	21	28.6	30604.4	31642.7	25201.1	38362.7	7541.43	55031.7	Nusap1	protein-coding gene	Poised	155.5	462.5	125.5	137.5	184	129	285	211.5	279
Gm37878	unprocessed pseudogene	Plekhg3	protein-coding gene	Gstt2	protein-coding gene	Poised	72.5	62.5	74.5	46.5	80.5	100.5	49.5	102.5	78.5	Nxf1	protein-coding gene	Poised	331	385.857	394.571	1302.14	385.429	401.429	330.8	359.8	345.8
Gm37882	unprocessed pseudogene	Plekhg5	protein-coding gene	Gtf2h1	protein-coding gene	Poised	248	214	220	462	438	319	55.3333	430	224	Oaz3	protein-coding gene	Poised	518	513	523	666.5	204	642.75	225.75	216.25	214.75
Gm37990	unprocessed pseudogene	Gpr146	protein-coding gene	Gtf2h4	protein-coding gene	Poised	268.364	318.364	5007.45	208.273	5481.82	702.455	1178	1091	1106	Ociad1	protein-coding gene	Poised	55.625	56.375	55.625	167.444	290.778	177.111	55.625	55.625	62.625
Gm37991	unprocessed pseudogene	Gpc4	protein-coding gene	Gtf2i	protein-coding gene	Poised	940.571	1165.57	901.143	747.333	746	1541.13	769.643	801.143	2858.36	Odc1	protein-coding gene	Poised	844.667	933.833	886.833	933.833	214.5	1634.17	1925.88	543.375	534.125
Gm38017	unprocessed pseudogene	Ldb1	protein-coding gene	Gtf2ird1	protein-coding gene	Poised	138.25	301.688	258.688	393.938	424.562	394.812	624.312	413.188	403.562	Odf2	protein-coding gene	Poised	572.4	279.8	562	641.4	454.72	2184.32	169.952	173.476	198.571
Gm38018	unprocessed pseudogene	Tmem29	protein-coding gene	Gtf2ird2	protein-coding gene	Poised	380	296	382	790	688.667	1599.67	429	450	391	Odf2l	protein-coding gene	Poised	379.455	379	394	232.455	330.818	214.364	84.3	83.3	230.5
Gm38035	unprocessed pseudogene	Gpr157	protein-coding gene	Gtf3c1	protein-coding gene	Poised	421.333	353.333	331.5	353	278	82.8	342	372	363	Optn	protein-coding gene	Poised	39	39.6667	40	48.6667	55.6667	234.333	40.3333	38.6667	40.3333
Gm38040	unprocessed pseudogene	Glis1	protein-coding gene	Gtf3c4	protein-coding gene	Poised	35	35	35	35	35	82	35	35	102	Osbp2	protein-coding gene	Poised	54	57	76	36	39	39	11	16	13
Gm38050	unprocessed pseudogene	Glis2	protein-coding gene	Gtpbp1	protein-coding gene	Poised	47	41	60	341	85	512	49	85	54	Osbpl10	protein-coding gene	Poised	69	118	381	208	171	18936.5	242	210	212.5
Gm38053	unprocessed pseudogene	Glis3	protein-coding gene	Gtpbp2	protein-coding gene	Poised	736.7	715.3	573.3	885.75	744.583	361.25	519.571	572.571	109.571	Osbpl1a	protein-coding gene	Poised	373.267	364.467	364.267	342.375	220.688	332.5	1149.88	78	1159.62
Gm38086	unprocessed pseudogene	Klrg2	protein-coding gene	Gtpbp8	protein-coding gene	Poised	37.5	320.5	304.5	277.5	36	42	47.5	410.5	72.5	Osbpl9	protein-coding gene	Poised	165.909	154.818	2132	4572.17	203.083	227.833	77.7	52.9	65.3
Gm38107	unprocessed pseudogene	Cxcl12	protein-coding gene	Gucd1	protein-coding gene	Poised	237.111	484.778	80.8889	500.778	471.556	482.444	477	426.444	438.111	Oscp1	protein-coding gene	Poised	166.5	172.5	143.5	140.5	97.5	122.5	107.5	75.5	100.5
Gm38121	unprocessed pseudogene	Sh3pxd2b	protein-coding gene	H13	protein-coding gene	Poised	16.8	34.2	26.4	37.8	19	28.8	22.8	27	31.2	Osgepl1	protein-coding gene	Poised	22.3333	78.6667	70.6667	16.6667	38.6667	62.6667	47.6667	202.667	134.667
Gm38138	unprocessed pseudogene	Ehd4	protein-coding gene	H2afy	protein-coding gene	Poised	878	883	878	1550	1495	829	868	1276	874	Osgin1	protein-coding gene	Poised	238	245.286	240	21.8333	18021.2	21.5	17072.7	17508.7	17606.7
Gm38181	unprocessed pseudogene	Gpr161	protein-coding gene	H2afz	protein-coding gene	Poised	122	120	90	68	21	26	52	25	14	Otub2	protein-coding gene	Poised	184.25	92.75	92.75	124.75	92.75	92.75	92.75	93.25	92.75
Gm38185	unprocessed pseudogene	Prr12	protein-coding gene	Hacd1	protein-coding gene	Poised	32.75	52.75	54.75	760.75	770.75	752.75	366.75	79.75	64.75	Otud3	protein-coding gene	Poised	4	21	2	5	33	19	7	13	5
Gm38229	unprocessed pseudogene	Nkx3-1	protein-coding gene	Hacl1	protein-coding gene	Poised	108.818	127.636	106.455	122.636	136.273	127.182	129.909	167.182	106.909	Ovgp1	protein-coding gene	Poised	1717	1814	1571	1910	1687	1626	1613	1612	1678
Gm38295	unprocessed pseudogene	Map2k4	protein-coding gene	Haghl	protein-coding gene	Poised	143.273	166.182	131	152.273	144.909	91	6598.64	158	11466.5	Oxct2b	protein-coding gene	Poised	15	89	9	6	35	5312	21	65	112
Gm38306	unprocessed pseudogene	Taldo1	protein-coding gene	Hap1	protein-coding gene	Poised	249.667	251.333	19.3333	698	698	698	698	698	698	Oxsm	protein-coding gene	Poised	180.5	187.5	191.5	207	175	195	209.5	221.5	223.5
Gm38350	unprocessed pseudogene	Ier2	protein-coding gene	Harbi1	protein-coding gene	Poised	284.2	292.8	284.2	766.8	293.4	282.8	288.2	476.8	283	Pacrg	protein-coding gene	Poised	125	140	105	106	51	76	60	89	45
Gm3893	unprocessed pseudogene	Atm	protein-coding gene	Haus4	protein-coding gene	Poised	187	182.5	180.5	295.5	298	298	180.5	204.5	180.5	Pacs2	protein-coding gene	Poised	113.75	109.75	99.75	214.75	92.75	273.75	150.75	239.75	132.75
Gm3956	unprocessed pseudogene	Tmem47	protein-coding gene	Hcfc1r1	protein-coding gene	Poised	382.667	397.667	404.667	77.6667	198.667	23.6667	164.667	308.667	24.6667	Pak6	protein-coding gene	Poised	199.4	204.8	192.4	23047.8	23354.2	17514	35450.8	5610.6	35556.8
Gm3978	unprocessed pseudogene	H2-Eb1	protein-coding gene	Hddc3	protein-coding gene	Poised	222.6	237.8	224.2	224.4	246.8	80.6	3053.8	225	3082.8	Pakap	protein-coding gene	Poised	213.778	203.333	2169.56	127	75	63	191.5	35014	210.5
Gm4011	unprocessed pseudogene	Hcn2	protein-coding gene	Hdgf	protein-coding gene	Poised	582.25	252.75	252.75	590.6	1076.4	678.8	237.5	622.25	606.75	Pan3	protein-coding gene	Poised	527.5	578	2210.17	2685.17	570.167	548.167	525.4	508.4	107
Gm4073	unprocessed pseudogene	Hcn3	protein-coding gene	Hdhd3	protein-coding gene	Poised	645.5	17108.5	649.5	620.5	628.5	637.5	654.5	595.5	595.5	Pank2	protein-coding gene	Poised	113.833	115.5	113.833	127.5	115.167	146.5	113.833	114.167	157.5
Gm4207	unprocessed pseudogene	Hcn4	protein-coding gene	Hemk1	protein-coding gene	Poised	392.4	401.4	397.4	39.6	344.6	50.4	345.6	414.4	344.8	Papolb	protein-coding gene	Poised	15	31	16	35	26	11	15	59	58
Gm4271	unprocessed pseudogene	Ccdc6	protein-coding gene	Henmt1	protein-coding gene	Poised	477.5	477.5	477.5	477.5	249.167	240.167	477.5	477.5	477.5	Paqr7	protein-coding gene	Poised	88.1667	75.5	84.8333	87.8333	2280.5	86.8333	5223.5	130.5	5161.5
Gm4451	unprocessed pseudogene	Sox11	protein-coding gene	Hepacam2	protein-coding gene	Poised	111	101	87	83	0	178	97	23085	392	Paqr9	protein-coding gene	Poised	213	198	197	371	369	758	323	463	212
Gm4526	unprocessed pseudogene	Sox12	protein-coding gene	Herpud1	protein-coding gene	Poised	482.8	886.6	483.2	554.75	565.25	554.75	574.25	575.75	230.25	Pard6g	protein-coding gene	Poised	25	21	24	65	95	109	3	71	14
Gm4545	unprocessed pseudogene	Sox13	protein-coding gene	Hexa	protein-coding gene	Poised	159	151	91	170	163	163	160	162	141	Parl	protein-coding gene	Poised	401.778	190.222	187.444	155.333	220.667	72.6667	242.333	218.444	373.444
Gm4557	unprocessed pseudogene	Cdr2l	protein-coding gene	Hexim2	protein-coding gene	Poised	578.6	545	219.6	589.4	578	749	578.6	560	563.6	Parp11	protein-coding gene	Poised	142.6	181.6	197.6	41	29	63.4	68.6	55.4	66.6
Gm4726	unprocessed pseudogene	Tmem65	protein-coding gene	Hfm1	protein-coding gene	Poised	181.4	180.8	56.8	296.8	270.4	283.8	184	172.2	186	Parpbp	protein-coding gene	Poised	37.5	65.5	53.5	29.5	29.5	46.5	33.5	77.5	29.5
Gm4732	unprocessed pseudogene	Gtpbp6	protein-coding gene	Hgh1	protein-coding gene	Poised	390	383.333	384.333	373.333	373	383.333	382	101	266.333	Pcca	protein-coding gene	Poised	19.25	52.75	9.25	7.25	7.25	8.25	101	121.857	23.8571
Gm4736	unprocessed pseudogene	Col4a2	protein-coding gene	Hgs	protein-coding gene	Poised	77	65	52	14	35	956	41	15	119	Pcdh15	protein-coding gene	Poised	142	106	124974	430	479	385903	470120	475553	564713
Gm4744	unprocessed pseudogene	Pald1	protein-coding gene	Higd2a	protein-coding gene	Poised	56	65	68	99	102	87	110	87	78	Pcdh7	protein-coding gene	Poised	808.25	808.25	808.25	259441	259327	257982	257228	257369	257252
Gm4850	unprocessed pseudogene	Magt1	protein-coding gene	Hint3	protein-coding gene	Poised	119.5	99.5	91.5	75	65.5	93	134.5	172.5	71	Pcdhga10	protein-coding gene	Poised	231	43	50	2695	6361	6524	10537	20402	14613
Gm4856	unprocessed pseudogene	Raver2	protein-coding gene	Hip1r	protein-coding gene	Poised	45	37	86	120	71	50	89	11	54	Pcdhgc3	protein-coding gene	Poised	61.6667	52.6667	50.6667	62.6667	23.3333	17766.3	15122.3	15010.3	15103.3
Gm4912	unprocessed pseudogene	Crim1	protein-coding gene	Hirip3	protein-coding gene	Poised	299.5	281.833	254	878.286	380.857	518.143	637.667	655	661	Pcf11	protein-coding gene	Poised	35.3333	13.3333	13	18.3333	56.6667	22.3333	97.6667	66.6667	32.6667
Gm5133	unprocessed pseudogene	Marveld1	protein-coding gene	Hist1h2ba	protein-coding gene	Poised	41	7	32	2	22	6	30	24	14	Pcm1	protein-coding gene	Poised	358	255	382	22	11.5	14	8.5	153	29
Gm5409	unprocessed pseudogene	Marveld2	protein-coding gene	Hist2h2aa1	protein-coding gene	Poised	228	226	226	186	228	211	207	231	208	Pcmtd2	protein-coding gene	Poised	29.5	29.5	29.5	77.5	29.5	137.5	29.5	151.5	98.5
Gm5541	unprocessed pseudogene	Rtkn2	protein-coding gene	Hist2h2ab	protein-coding gene	Poised	969	972	978	489	456	1442	544	26	26	Pcolce	protein-coding gene	Poised	478.5	446.5	463.9	9837.25	8590.75	9844.25	9097.42	9269.75	9816.92
Gm5542	unprocessed pseudogene	Rnaseh2b	protein-coding gene	Hist2h2ac	protein-coding gene	Poised	46	43	37	526	559	427	471	363	80	Pde1c	protein-coding gene	Poised	57	97	56	29	22.5	25	31	96	22
Gm5543	unprocessed pseudogene	Pag1	protein-coding gene	Hist2h2be	protein-coding gene	Poised	285	282	276	765	798	188	710	124	159	Pde2a	protein-coding gene	Poised	569	404	1634.2	1092.75	1856.75	788.75	506	6555	559
Gm5583	unprocessed pseudogene	Scn5a	protein-coding gene	Hivep1	protein-coding gene	Poised	271	137.667	168	129	128	143	129.667	128.667	143	Pde4a	protein-coding gene	Poised	15	44	13	10906.4	12189	18759.6	276	483	1139
Gm5594	unprocessed pseudogene	Zdhhc8	protein-coding gene	Hmcn2	protein-coding gene	Poised	310	53	9531	46366.7	91233	121704	60328	60259.7	35350.3	Pde4b	protein-coding gene	Poised	419	458	436	629	17425	364	202831	200162	206626
Gm5682	unprocessed pseudogene	Zdhhc9	protein-coding gene	Hmx1	protein-coding gene	Poised	361.5	283.5	251.5	111.5	106.5	39.5	237.5	470.5	233.5	Pdhx	protein-coding gene	Poised	174.333	154.333	147.333	338.333	275.333	243.333	202.333	289.333	129.333
Gm5733	unprocessed pseudogene	Bmp7	protein-coding gene	Hnrnpf	protein-coding gene	Poised	563.571	566.857	552.857	318.571	214.429	495.714	117	504.143	466	Pdk2	protein-coding gene	Poised	509	426	456	444	454	431	439	427	456
Gm5734	unprocessed pseudogene	Rab34	protein-coding gene	Hnrnph3	protein-coding gene	Poised	115	108.5	115.5	104.5	113	128	95	106.5	106	Pdxdc1	protein-coding gene	Poised	66	66	62.5	77.5	74	63.5	69	71	78
Gm5852	unprocessed pseudogene	Rab3a	protein-coding gene	Hnrnpll	protein-coding gene	Poised	46.5	49.1667	49.1667	306.167	119.167	136.167	94.5	107.167	96.5	Pdzd9	protein-coding gene	Poised	400.333	7220.33	431.333	56.6667	69.6667	76.6667	7183.33	7269.33	7163.33
Gm5924	unprocessed pseudogene	Taz	protein-coding gene	Hnrnpm	protein-coding gene	Poised	224.444	208.111	222.889	205.778	181.889	181.889	175.667	225.222	174.889	Peli2	protein-coding gene	Poised	258.6	266	147.6	73	256.6	150.4	127354	534.4	368.8
Gm5960	unprocessed pseudogene	Schip1	protein-coding gene	Hnrnpul1	protein-coding gene	Poised	32.3333	47	32.3333	422	396	433.667	199	280	249	Penk	protein-coding gene	Poised	171	171	171	317	278	78	148.5	192	404
Gm5979	unprocessed pseudogene	Ldlr	protein-coding gene	Hook2	protein-coding gene	Poised	50.6667	72.6667	83.6667	468.25	135.5	426.25	18.6667	74.6667	27.3333	Pex11b	protein-coding gene	Poised	328	330.714	334.286	328.571	271.571	210.143	597.143	359	351.714
Gm6019	unprocessed pseudogene	Efs	protein-coding gene	Hoxa4	protein-coding gene	Poised	226	236	212	248	278	298	252	233	251	Pex12	protein-coding gene	Poised	43.2857	60.2857	63.8571	64.2857	35.8571	61.4286	29.4286	35	41.8571
Gm6113	unprocessed pseudogene	Slc23a2	protein-coding gene	Hps4	protein-coding gene	Poised	6.8	8.8	5.4	24.8	76.2	50.2	54.2	49.8	28.2	Pex3	protein-coding gene	Poised	146.667	146.667	153.667	146.667	170	146.667	2567.43	246.857	264.286
Gm6182	unprocessed pseudogene	Elmsan1	protein-coding gene	Hps5	protein-coding gene	Poised	196.5	226.25	220.25	138	138	161.75	209.25	138	216.25	Pfdn5	protein-coding gene	Poised	138.25	177.75	224.75	142.25	108.25	98.5	104.25	133	180.25
Gm6325	unprocessed pseudogene	Slc35f2	protein-coding gene	Hrasls5	protein-coding gene	Poised	119	5878	162	40	45	25	46	29	66	Pfkfb2	protein-coding gene	Poised	1092.55	879.091	830.909	1251	1264	1244	884.75	2023.33	875.833
Gm6337	unprocessed pseudogene	Oasl2	protein-coding gene	Hsf2bp	protein-coding gene	Poised	1294.67	1243.67	1090	58	39.6667	53.3333	45	62	54.6667	Pfn4	protein-coding gene	Poised	111.25	120.25	138.75	162.25	157.25	137.25	111.25	111.25	123.25
Gm6473	unprocessed pseudogene	Clspn	protein-coding gene	Hsf5	protein-coding gene	Poised	21530	28	197	81	108	7	88	21	59	Pgap2	protein-coding gene	Poised	167.045	284.909	158.364	229.333	212.429	182.571	5609.73	202.045	212.364
Gm6541	unprocessed pseudogene	Samd1	protein-coding gene	Hspa12a	protein-coding gene	Poised	80	84.8571	32.7143	218.667	61.6667	149.667	105.667	246.667	159.667	Pgf	protein-coding gene	Poised	511.333	510	326.333	535.333	570.333	40155	30853.2	31701.2	31729.2
Gm6584	unprocessed pseudogene	Slc16a11	protein-coding gene	Hspa2	protein-coding gene	Poised	139.5	131.5	142.5	116.5	116.5	116.5	116.5	116.5	116.5	Pgrmc2	protein-coding gene	Poised	35	44	17	322	260	253	433	417	434
Gm6586	unprocessed pseudogene	Usf1	protein-coding gene	Hspb6	protein-coding gene	Poised	240.75	240.75	240.75	417.75	476	541.25	245.25	259.25	454.75	Phf7	protein-coding gene	Poised	246.333	253.333	231.333	149.667	163.333	149.667	162.333	149.667	149.667
Gm6591	unprocessed pseudogene	Il17ra	protein-coding gene	Hspb9	protein-coding gene	Poised	66	69	45	90	63	90	83	40	226	Phlpp1	protein-coding gene	Poised	24	17	24	236	231	231	132	102	164
Gm6620	unprocessed pseudogene	Cd2ap	protein-coding gene	Hspbp1	protein-coding gene	Poised	109.5	93	113.5	121.5	129.5	130	126.5	114	94.25	Phospho2	protein-coding gene	Poised	273.5	244.5	239.167	120.833	102.667	252.833	147.5	378.5	257.5
Gm6797	unprocessed pseudogene	Cdh1	protein-coding gene	Htatip2	protein-coding gene	Poised	42.3333	14.6667	26.3333	32.6667	36.6667	39.6667	14.6667	1113.67	14.6667	Pi4k2b	protein-coding gene	Poised	21.3333	22.3333	18.6667	31.3333	22.3333	44.3333	523.333	447.333	470.333
Gm6801	unprocessed pseudogene	Slc5a6	protein-coding gene	Hyls1	protein-coding gene	Poised	150.5	150.5	150.5	150.5	150.5	150.5	150.5	150.5	150.5	Pias1	protein-coding gene	Poised	2	17	27	22	33	99	52.3333	27.3333	264.333
Gm6838	unprocessed pseudogene	Dclk2	protein-coding gene	Icam5	protein-coding gene	Poised	2673	36	1300	1011	1220	2560	16047	2551	2717	Pias2	protein-coding gene	Poised	358.5	304.5	327.5	97	160	173.5	103.5	117	72
Gm6897	unprocessed pseudogene	Klhl13	protein-coding gene	Icmt	protein-coding gene	Poised	312.25	2128	55.25	152.667	203.667	197.667	124.75	120.25	121.25	Pias4	protein-coding gene	Poised	457.333	878	460	104.5	104.5	104.5	104.5	104.5	104.5
Gm6918	unprocessed pseudogene	Klhl15	protein-coding gene	Id4	protein-coding gene	Poised	160	117	97	150	149	149	67	178	71	Pigc	protein-coding gene	Poised	53.6	53.2	45.8	50	46	49.6	9011.6	183.4	72.6
Gm7113	unprocessed pseudogene	Arap1	protein-coding gene	Iffo1	protein-coding gene	Poised	532.143	466.143	510.143	192	194.857	197.429	244.143	279.143	216.143	Pigf	protein-coding gene	Poised	55	56	96	72	49	17	31	8	1
Gm7195	unprocessed pseudogene	Hcfc1	protein-coding gene	Ifitm7	protein-coding gene	Poised	384.5	46068.5	250.5	485	832.667	512.667	885.667	83044.3	83030.3	Pih1d2	protein-coding gene	Poised	521.143	237.143	229.143	345.143	282.143	325.143	175.143	236.143	346.143
Gm7224	unprocessed pseudogene	Nos1ap	protein-coding gene	Ift122	protein-coding gene	Poised	295.667	283.667	63.6667	123.143	314.143	1807.86	105.667	584.667	580.667	Pinlyp	protein-coding gene	Poised	1122	1086	1055	72	1097	419	459	112	1043
Gm7230	unprocessed pseudogene	Gpt2	protein-coding gene	Ift140	protein-coding gene	Poised	156.5	172.5	168.25	742.286	6265.57	1571.86	153.5	206.5	158.5	Pkd2l2	protein-coding gene	Poised	467.75	489.25	467.75	473.25	467.75	510.25	491.25	482.25	491.25
Gm7237	unprocessed pseudogene	Ss18l1	protein-coding gene	Ift172	protein-coding gene	Poised	257.667	239.667	132.667	223.333	42.6667	322.333	172.2	80.4	1172.4	Pkdrej	protein-coding gene	Poised	30	10019	27	84	91	177	477	365	10402
Gm7255	unprocessed pseudogene	Fjx1	protein-coding gene	Ift20	protein-coding gene	Poised	243	35.8	31.8	42.6	63.6	83	28.4	32.2	59.4	Plcd4	protein-coding gene	Poised	903	1018	23690	1422.5	780.5	836.5	592.556	952.889	966.222
Gm7281	unprocessed pseudogene	Mov10	protein-coding gene	Ift22	protein-coding gene	Poised	61.25	78.25	79.25	267.6	331.6	634.8	557.6	350	417.2	Plce1	protein-coding gene	Poised	60	48	6	30824	64979.3	64951	59944.6	64927.4	64981.9
Gm7316	unprocessed pseudogene	Pnma5	protein-coding gene	Ift46	protein-coding gene	Poised	166.818	112.727	113.364	223.417	198.333	197.083	134.182	215.636	183.636	Plekha6	protein-coding gene	Poised	145	156	157	670	919	864	129	237	197
Gm7365	unprocessed pseudogene	Ahnak	protein-coding gene	Ift80	protein-coding gene	Poised	48.25	43.75	486.5	608.667	135.556	118	45.75	491.5	43.75	Plekhh2	protein-coding gene	Poised	54	14	38	64	48	29	198	255	244
Gm7375	unprocessed pseudogene	Ldlrad3	protein-coding gene	Igdcc4	protein-coding gene	Poised	113.571	39625.4	51.5714	26712.4	15414.6	14566.6	16011.4	69076.6	15959.4	Plk1	protein-coding gene	Poised	67	69.6667	124	57	55.6667	69.3333	54.6667	63.3333	64.6667
Gm7398	unprocessed pseudogene	Mfsd10	protein-coding gene	Ighmbp2	protein-coding gene	Poised	16.6667	27	29	33	50	33	36	20.3333	63	Plxdc1	protein-coding gene	Poised	54.5	1870.5	1958.5	225.5	2234.5	1728.5	1833.5	1861.5	1957.5
Gm7421	unprocessed pseudogene	Tk1	protein-coding gene	Il17d	protein-coding gene	Poised	746	724	762	753	954	747	762	771	763	Plxnb2	protein-coding gene	Poised	44	14	6	92	148	79	100	147	95
Gm7430	unprocessed pseudogene	Zfp280b	protein-coding gene	Il3ra	protein-coding gene	Poised	107.667	85.1667	222.667	149	289.333	154.333	372	591.714	877.286	Pmel	protein-coding gene	Poised	731	754	730.667	763.667	764.667	741.333	765.333	582	745
Gm7647	unprocessed pseudogene	Cyth4	protein-coding gene	Il4i1	protein-coding gene	Poised	680.5	654.5	692	467.5	363.5	684.5	905.5	646	585	Pmpcb	protein-coding gene	Poised	658.75	658.75	658.75	322.571	196.714	515.429	364.25	693.75	352.75
Gm7648	unprocessed pseudogene	Mtmr7	protein-coding gene	Ilvbl	protein-coding gene	Poised	416.5	156	368.833	475.5	414.2	278.8	1823	1837	1738	Pnmal2	protein-coding gene	Poised	56	4	90	5329	3807	6607	158	1017	991
Gm7651	unprocessed pseudogene	Kctd15	protein-coding gene	Immp2l	protein-coding gene	Poised	66	73.5	144	143	210	238	77.5	139	131	Poc1b	protein-coding gene	Poised	75.6	379.8	78.6	390.167	358.333	3633.67	359.6	396.8	453.8
Gm7696	unprocessed pseudogene	D430019H16Rik	protein-coding gene	Impa1	protein-coding gene	Poised	98.5	93.5	93.5	130.5	130.5	133	130	145	161	Polb	protein-coding gene	Poised	28.5	28.5	12.5	30.5	15.5	30.5	17.5	62.5	43.5
Gm7722	unprocessed pseudogene	Gpx1	protein-coding gene	Inafm1	protein-coding gene	Poised	351	327	369	395	223	373	230	294	210	Pold3	protein-coding gene	Poised	310.2	262.2	265.8	112	103	119.8	296.833	435.167	2464.5
Gm7729	unprocessed pseudogene	Csnk1e	protein-coding gene	Inha	protein-coding gene	Poised	685	1326	618	1500	1593	1340	14711	14621	1069	Polk	protein-coding gene	Poised	168	438	160	398	595	388	100.667	90	93
Gm7871	unprocessed pseudogene	Fgfr1	protein-coding gene	Ino80b	protein-coding gene	Poised	241.25	241.25	241.25	241.25	284.75	241.25	241.25	193.75	3777.75	Poln	protein-coding gene	Poised	40.3333	30.3333	73.3333	69.3333	80.3333	50.3333	80.3333	111.333	83.3333
Gm7916	unprocessed pseudogene	Tmem229b	protein-coding gene	Ino80c	protein-coding gene	Poised	66	61	62	259	286.25	1988.5	150.667	292.667	67.6667	Pomgnt1	protein-coding gene	Poised	302.25	288	284.25	32.25	26.25	101.5	54.6667	62.6667	85.3333
Gm7925	unprocessed pseudogene	Ptch1	protein-coding gene	Ino80e	protein-coding gene	Poised	202.071	197.643	146.214	291.071	253.929	286.071	273.929	261.071	256.786	Pomt2	protein-coding gene	Poised	242.667	253.667	226.667	170.333	171.667	194.333	325.333	246.667	272
Gm7929	unprocessed pseudogene	Kank1	protein-coding gene	Inpp5a	protein-coding gene	Poised	2.5	2.5	5.5	25.5	27.5	11.5	105.5	148.5	106.5	Pon2	protein-coding gene	Poised	62.5	62.5	62.5	345.5	401.5	429.5	98923.2	98816.2	6885.75
Gm7951	unprocessed pseudogene	Cdon	protein-coding gene	Inpp5e	protein-coding gene	Poised	159.333	3100.83	234.167	23	32	105.5	35.5	24	23	Postn	protein-coding gene	Poised	18.5	70.5	47.5	261734	312369	319940	194578	194698	194609
Gm7953	unprocessed pseudogene	Fam171b	protein-coding gene	Ints9	protein-coding gene	Poised	298.25	330.25	274.25	321.25	340.25	338.25	340.25	312.25	309.25	Ppargc1a	protein-coding gene	Poised	776.667	1036.67	1198.67	85231.8	85421.8	85321.8	373618	373587	373622
Gm7970	unprocessed pseudogene	Mapk14	protein-coding gene	Ipo13	protein-coding gene	Poised	7	32	32	125	136	144	454.5	521.5	537	Ppil6	protein-coding gene	Poised	122	107	111	19	34	22	48	103	19
Gm7974	unprocessed pseudogene	Rhpn2	protein-coding gene	Ipo4	protein-coding gene	Poised	710.75	584	858.25	199.2	185.4	193.2	223.8	174.6	194.4	Ppip5k2	protein-coding gene	Poised	395	304	392	18067.7	578.333	283	341	261	241
Gm7980	unprocessed pseudogene	Erg	protein-coding gene	Iqcc	protein-coding gene	Poised	15.75	9.75	76.25	10.75	18.75	56.75	445.6	463	480.2	Ppm1a	protein-coding gene	Poised	345.2	326.6	327.2	497.8	1802	364.8	233.4	226.4	228.4
Gm8020	unprocessed pseudogene	Pawr	protein-coding gene	Iqcd	protein-coding gene	Poised	388.5	346.5	351.5	45.5	48.5	27.5	100.5	69.5	29.5	Ppm1b	protein-coding gene	Poised	245.2	247	127.6	254	587.8	408.2	247.4	218.2	171
Gm8050	unprocessed pseudogene	Mycl	protein-coding gene	Iqce	protein-coding gene	Poised	83.375	35.75	48.25	115.889	762	109.556	183.625	188.875	242.875	Ppm1d	protein-coding gene	Poised	460	460	460	460	460	472	460	460	460
Gm8082	unprocessed pseudogene	Mycn	protein-coding gene	Iqcg	protein-coding gene	Poised	304.333	311.333	301.333	331.333	315.333	686.333	311.333	342.333	304.333	Ppm1e	protein-coding gene	Poised	85	99.5	98	193	201	341	180.5	316	246.5
Gm8084	unprocessed pseudogene	Esd	protein-coding gene	Iqck	protein-coding gene	Poised	23.4	31.4	32.4	25.6	47.6	15.6	25.1667	109.333	91.8333	Ppm1j	protein-coding gene	Poised	20	22	58	313	204	5	136	175	45
Gm8089	unprocessed pseudogene	Dicer1	protein-coding gene	Irak1bp1	protein-coding gene	Poised	340	402	380	413	362	443	420	275	424	Ppp1cc	protein-coding gene	Poised	271.667	279.667	290.667	231.667	282.778	312.556	182.667	231.667	163.5
Gm8114	unprocessed pseudogene	E130308A19Rik	protein-coding gene	Irak3	protein-coding gene	Poised	176	251	184	935.4	6478.4	4216.6	6489.2	1078.2	6500.2	Ppp1r10	protein-coding gene	Poised	112.333	158	288.5	279.5	122.833	296.5	287.167	275.5	110.333
Gm8161	unprocessed pseudogene	Sh2d3c	protein-coding gene	Irf3	protein-coding gene	Poised	766.917	1021.92	258.917	718	665.364	594.636	69	273.143	160.714	Ppp1r11	protein-coding gene	Poised	156.667	155	151	2587.33	147.333	2410.33	170.667	194.667	215.667
Gm8207	unprocessed pseudogene	Lpcat1	protein-coding gene	Irx2	protein-coding gene	Poised	374	382.333	370.667	299.667	351.333	689225	475.333	30751.7	444.333	Ppp1r36	protein-coding gene	Poised	52.3333	133	83	216.25	1971	418.5	38.6667	59	30.3333
Gm8224	unprocessed pseudogene	Elf4	protein-coding gene	Irx5	protein-coding gene	Poised	1815	1781	1775	1588	1603	1594	1597	1598	1577	Ppp2cb	protein-coding gene	Poised	16	33	22	174	82	85	145	132	124
Gm8271	unprocessed pseudogene	Spry1	protein-coding gene	Isca1	protein-coding gene	Poised	653.2	181.2	628.2	622.2	277.2	316.2	74.8	73.8	107.2	Ppp2r1b	protein-coding gene	Poised	175.667	158.889	1449.89	22.75	54.75	39.75	17.25	17.25	95.75
Gm8446	unprocessed pseudogene	Cdt1	protein-coding gene	Iscu	protein-coding gene	Poised	236.143	239.714	232.571	226.143	219.286	218.571	217.857	217.857	223.286	Ppp2r2d	protein-coding gene	Poised	241.143	234	244	349.125	240.75	325.5	219.714	215.143	279.714
Gm8480	unprocessed pseudogene	Trf	protein-coding gene	Isoc2a	protein-coding gene	Poised	38	63	112	47	45	64	46	15	2	Ppp2r3c	protein-coding gene	Poised	171	198	42	217	168	168	168	168	168
Gm8521	unprocessed pseudogene	Tro	protein-coding gene	Isyna1	protein-coding gene	Poised	177.778	214.889	272.667	250.778	304	289	200.889	294.667	174.444	Ppp2r5c	protein-coding gene	Poised	483.143	155.429	284.429	472.857	285.143	290	606.333	219.333	117.333
Gm8600	unprocessed pseudogene	Zfp395	protein-coding gene	Itm2b	protein-coding gene	Poised	804.25	598.25	2408	45.5	45.5	45.5	45.5	45.5	45.5	Ppp2r5e	protein-coding gene	Poised	251.5	256.5	250.5	210.6	169.4	413.8	157.5	165.5	112.5
Gm8603	unprocessed pseudogene	Litaf	protein-coding gene	Itpkb	protein-coding gene	Poised	701.5	632	666.5	32189.5	33128.5	25368.5	54	34919	696	Ppp3ca	protein-coding gene	Poised	223.333	232	286.667	343.4	385.4	360.2	377.333	223	148.667
Gm8688	unprocessed pseudogene	Col8a2	protein-coding gene	Izumo4	protein-coding gene	Poised	444.846	959.769	766.231	242.077	254.692	246.077	452.385	777.769	389.846	Ppp3cc	protein-coding gene	Poised	67.6667	68	72.6667	98.6667	69	132.667	93.6667	132.667	113.667
Gm8701	unprocessed pseudogene	Myh6	protein-coding gene	Jagn1	protein-coding gene	Poised	20.6667	25.6667	18	51.6667	35.6667	53.6667	39.6667	187.667	47.6667	Ppp4r4	protein-coding gene	Poised	143.5	143.5	143.5	143.5	143.5	143.5	143.5	143.5	143.5
Gm8708	unprocessed pseudogene	Myh9	protein-coding gene	Jak3	protein-coding gene	Poised	47291.6	692	671.2	672.4	691	13307	47651	47721	22152	Ppp6r2	protein-coding gene	Poised	28.4	66.4	21	19	21.6	230.6	28.4	22.2	19.6
Gm8715	unprocessed pseudogene	Arhgap21	protein-coding gene	Jmjd8	protein-coding gene	Poised	168.875	355.375	181.625	418.375	392.5	346.75	357.375	3848.62	366.375	Pramef8	protein-coding gene	Poised	50.8	44.2	134.4	127.8	259.2	157.8	184.2	243.6	150.6
Gm8810	unprocessed pseudogene	Piwil4	protein-coding gene	Jrk	protein-coding gene	Poised	196	240	275	180	214	229	165	173	200	Prdx6	protein-coding gene	Poised	47.7778	27.5556	96.6667	98.3333	100.556	98.8889	128.111	55.4444	89.4444
Gm8815	unprocessed pseudogene	Pik3c2b	protein-coding gene	K230010J24Rik	protein-coding gene	Poised	396	391	379	9429	3822	4303	10012	3	16089	Prkaa1	protein-coding gene	Poised	112	57	40	17	15	36	343	210	127
Gm8837	unprocessed pseudogene	Slc4a11	protein-coding gene	Kank3	protein-coding gene	Poised	267.9	279.8	361.3	219	3969.4	463	1443.75	1624.25	937.75	Prkar2a	protein-coding gene	Poised	157	157	157	167	225	147	165.5	213	167
Gm8868	unprocessed pseudogene	Fosl2	protein-coding gene	Kansl3	protein-coding gene	Poised	112.889	388.889	120.111	399.889	390.889	390.444	130.889	388.333	387.889	Prkra	protein-coding gene	Poised	37	43	1	43	14	44	55	40	51
Gm8877	unprocessed pseudogene	Arhgap32	protein-coding gene	Kat5	protein-coding gene	Poised	246.917	363.083	267.833	412.25	435.583	322.75	489.167	370.167	372.667	Prmt7	protein-coding gene	Poised	395.2	414	393.4	433	357.6	451	403	388	437
Gm8895	unprocessed pseudogene	Dcaf4	protein-coding gene	Kat7	protein-coding gene	Poised	294.222	290.889	291.333	323.556	295.333	323.444	291	295.111	290.889	Prox1	protein-coding gene	Poised	446.333	439	458.667	467.667	476.667	227664	441.333	444	247976
Gm8980	unprocessed pseudogene	Ldlrap1	protein-coding gene	Kat8	protein-coding gene	Poised	553.333	555	556.333	260.667	553.333	298	575.333	556	609.333	Prox2	protein-coding gene	Poised	777	7692	488	507.333	370.667	137.333	518	499	515
Gm8988	unprocessed pseudogene	Tcf7l1	protein-coding gene	Katnal1	protein-coding gene	Poised	238.8	236.6	229.8	283.8	224.8	275.8	235.8	212.8	214.2	Prpf40a	protein-coding gene	Poised	891.1	840.1	192.1	859.333	855.333	92.5556	210.9	1001.1	206.5
Gm9071	unprocessed pseudogene	Elk1	protein-coding gene	Kazald1	protein-coding gene	Poised	556	556	521	749	770	732	811	675	646	Prr15	protein-coding gene	Poised	524	593	1488	813	632	712	11673	11726	11722
Gm9075	unprocessed pseudogene	Bcl7a	protein-coding gene	Kbtbd6	protein-coding gene	Poised	15	20	14	15	6	12	24	15	12	Psd	protein-coding gene	Poised	1440	1451.5	1436.17	484.2	538.7	538.7	538.7	538.7	1983.7
Gm9113	unprocessed pseudogene	Ids	protein-coding gene	Kbtbd7	protein-coding gene	Poised	76	18	5	42	31	27	47	43	22	Psen1	protein-coding gene	Poised	106.75	126.75	114.75	106.75	106.75	108.75	109.75	202.75	106.75
Gm9116	unprocessed pseudogene	Ptpn14	protein-coding gene	Kcnc2	protein-coding gene	Poised	117	101	879	856	732	2631	82066.2	109323	150864	Psma6	protein-coding gene	Poised	23	13	10	53.3333	37.3333	16.3333	47	74.6667	10.3333
Gm9119	unprocessed pseudogene	Tbx3	protein-coding gene	Kcng1	protein-coding gene	Poised	302	328	29752	32516.7	11556	32510	807	302	13766	Psmc2	protein-coding gene	Poised	74	93	97	126	144	157	120	103	83
Gm9121	unprocessed pseudogene	Chd6	protein-coding gene	Kcnk2	protein-coding gene	Poised	99	108	85	633	613	291	95989.2	80437.6	100063	Psme4	protein-coding gene	Poised	308.5	46.5	79.5	307.5	307.5	4.5	320.5	297.5	309.5
Gm9124	unprocessed pseudogene	Atp2b1	protein-coding gene	Kcnmb4	protein-coding gene	Poised	298.667	412.667	313.667	327.333	311.333	195.333	16.3333	324.667	58.6667	Psmf1	protein-coding gene	Poised	2844	22	24.5	189.5	50	53.75	58.6	57.4	60.4
Gm9126	unprocessed pseudogene	Hsd17b7	protein-coding gene	Kcnq3	protein-coding gene	Poised	169.5	433.5	418.5	156.5	163.5	186	21189.7	17827.7	62829.7	Ptar1	protein-coding gene	Poised	214	158.5	184	186	142.5	158	183	164	142.5
Gm9133	unprocessed pseudogene	St3gal1	protein-coding gene	Kctd1	protein-coding gene	Poised	254.5	286.5	1657.83	207	218	76173	35452.3	186239	155876	Ptdss2	protein-coding gene	Poised	665.4	672.9	647.8	370.6	698.4	476.2	652.5	1463.8	694.6
Gm9141	unprocessed pseudogene	St3gal2	protein-coding gene	Kctd13	protein-coding gene	Poised	521	521	521	521	600	523	521	581	524	Ptges3	protein-coding gene	Poised	121.5	103.5	31.5	258.5	225.5	229.5	28.5	88.5	28.5
Gm9244	unprocessed pseudogene	St3gal3	protein-coding gene	Kctd7	protein-coding gene	Poised	125	122.333	121	96.6667	82.3333	90.3333	81	94.3333	82.3333	Pth2	protein-coding gene	Poised	93.5	1257.5	1105.5	18979.5	789.5	14256.5	3497.5	1015.5	1286.5
Gm9285	unprocessed pseudogene	Btbd3	protein-coding gene	Kdm2b	protein-coding gene	Poised	247.25	298.917	9457.92	492.846	514.846	831	185.222	312.889	318	Ptpn9	protein-coding gene	Poised	86.5	604.5	86.5	111.5	437.5	215.5	584.5	282.5	290.5
Gm9286	unprocessed pseudogene	Bcl9l	protein-coding gene	Kdm3a	protein-coding gene	Poised	1258.78	4554.33	421.444	715.9	715	2516.5	144.25	135.25	134.25	Pus10	protein-coding gene	Poised	290.4	291.8	280.2	297.2	294.4	306.2	296.4	294.2	292
Gm9322	unprocessed pseudogene	Slc27a2	protein-coding gene	Kdm4d	protein-coding gene	Poised	248	254	244	116	54	41	41	41	245	Pwwp2b	protein-coding gene	Poised	83.5	78.5	81.5	108.5	97.5	703.5	102.5	105.5	109.5
Gm9427	unprocessed pseudogene	Slc27a4	protein-coding gene	Kdm5b	protein-coding gene	Poised	198.4	205.6	191.8	1371	1343	50	13.6667	36	29	Pxk	protein-coding gene	Poised	21.4	37.8	19	19.2	19.2	16.6	19	143.8	132.8
Gm9428	unprocessed pseudogene	Jkamp	protein-coding gene	Keap1	protein-coding gene	Poised	528.167	530.833	532.167	220.333	212.167	418	524.167	533.833	521.167	Pxn	protein-coding gene	Poised	2028	464.091	603.455	373.909	10020.1	370.909	69.25	69.25	69.25
Gm9440	unprocessed pseudogene	Dmrt1	protein-coding gene	Khdrbs3	protein-coding gene	Poised	427.833	283.5	427.833	264.167	348.833	344.833	297.333	412.833	268.167	Pyroxd1	protein-coding gene	Poised	436.25	431.75	431.75	231	418.75	439.25	415.75	352.25	370.25
Gm9458	unprocessed pseudogene	Myof	protein-coding gene	Khnyn	protein-coding gene	Poised	32.6667	25	33	33	160.333	27.6667	154.333	84.3333	72.3333	R3hcc1l	protein-coding gene	Poised	21	23	22.6667	35	40	23.6667	339.25	319.75	303
Gm9476	unprocessed pseudogene	Il12rb1	protein-coding gene	Kif24	protein-coding gene	Poised	343.833	317.833	39.1667	166.167	52.1667	146.167	40.1667	26.1667	123.167	R3hdm1	protein-coding gene	Poised	9.6	34.8	44.2	40.8	88.8	124.8	86.8	13.8	187.8
Gm9587	unprocessed pseudogene	St6galnac4	protein-coding gene	Kif6	protein-coding gene	Poised	294	367	12.3333	12.6667	45	19.3333	13	181089	40	Rab11fip2	protein-coding gene	Poised	229.667	236	299	444.667	457.667	453.667	309.333	371.667	393.667
Gm9593	unprocessed pseudogene	Pcmtd1	protein-coding gene	Kifc3	protein-coding gene	Poised	16.3333	15.6667	17	2023.75	67.5	305.5	31	38.5	44.5	Rab2b	protein-coding gene	Poised	193.167	198.833	195.5	294	310	242	274	245.333	293.333
Gm9611	unprocessed pseudogene	Tmtc4	protein-coding gene	Kl	protein-coding gene	Poised	67.5	183.5	177.5	30322.5	29905.5	129986	62420.5	62414.5	62425.5	Rab3ip	protein-coding gene	Poised	444.2	2362.8	428.2	102.75	117.75	739.25	136.25	120.25	102.75
Gm9671	unprocessed pseudogene	Tfe3	protein-coding gene	Klc2	protein-coding gene	Poised	71	94.4	210.2	66.2	72.8	76	87	116.6	123.2	Rabepk	protein-coding gene	Poised	96.1667	96.1667	96.8333	96.1667	96.1667	96.1667	96.1667	96.1667	97.8333
Gm9765	unprocessed pseudogene	Pard6b	protein-coding gene	Klhdc1	protein-coding gene	Poised	232	236	229	236	206	67.75	206	602	225	Rabl2	protein-coding gene	Poised	193.444	191	184.556	198.889	221.444	44.1111	1507.55	201.455	436.091
Gm9890	unprocessed pseudogene	Ptk7	protein-coding gene	Klhdc3	protein-coding gene	Poised	258.8	243.8	274.8	195.8	152.8	151.2	150.4	282.8	152.4	Ramp3	protein-coding gene	Poised	22	39	32414	1691	1700	1829	1898	1869	1786
Gtpbp4-ps1	unprocessed pseudogene	Cartpt	protein-coding gene	Klhdc9	protein-coding gene	Poised	596	20	21	171	105	87	10	614	63	Ranbp17	protein-coding gene	Poised	214	290.5	211.5	373.2	4126.2	275	279	200	210.5
Gtpbp4-ps2	unprocessed pseudogene	Tfeb	protein-coding gene	Klhl25	protein-coding gene	Poised	43.5	38.5	45.1667	39.1667	37.8333	35.5	53.1667	36.5	61.8333	Ranbp9	protein-coding gene	Poised	1295.75	746.25	811.75	2241.4	686.2	361.4	701.25	660	696.5
Gtpbp4-ps3	unprocessed pseudogene	Npc1	protein-coding gene	Klhl35	protein-coding gene	Poised	840	834	798	752	731	748	690	802	744	Rasal1	protein-coding gene	Poised	442.75	8596	415.25	459.25	13309	740	38	11	17
Gtpbp4-ps4	unprocessed pseudogene	Smad3	protein-coding gene	Kpna7	protein-coding gene	Poised	216	190	184	71	90	117	170	169	152	Rasef	protein-coding gene	Poised	342.667	329.667	85	175.667	172.333	181.667	218.667	249.667	526.667
Gtpbp4-ps5	unprocessed pseudogene	Smad7	protein-coding gene	Kpnb1	protein-coding gene	Poised	11	8	9	642	673	668	481	365	447	Rasl2-9	protein-coding gene	Poised	75	80	79	89	54	68	4	23	169
H2-M10.5-ps1	unprocessed pseudogene	Slc9a6	protein-coding gene	Krba1	protein-coding gene	Poised	61.4286	64.8571	68.2857	110.429	75.5714	72.1429	74.7143	57.4286	74.7143	Rb1cc1	protein-coding gene	Poised	121.667	122	134	3919.71	687	659.714	127.667	121.333	128
H2-Pa	unprocessed pseudogene	Stat5b	protein-coding gene	Kri1	protein-coding gene	Poised	109	48	110	17	61	45	52	44	54	Rbks	protein-coding gene	Poised	332	319	313	318	265	331	224	355	291
H2-Pb	unprocessed pseudogene	Myrf	protein-coding gene	Krt8	protein-coding gene	Poised	1179	1097	1340	1413	1030	957	13700	13607	13589	Rbm26	protein-coding gene	Poised	131.5	131.5	157.5	131.5	131.5	103.75	131.5	131.5	131.5
Hba-ps4	unprocessed pseudogene	Sdc1	protein-coding gene	Ky	protein-coding gene	Poised	189	317	278	16559	17185	17194	112632	112662	112694	Rbm27	protein-coding gene	Poised	7.33333	36.3333	7.33333	30.6667	8.33333	21.6667	19.6667	6.66667	7.33333
Hbb-bh0	unprocessed pseudogene	Sdc4	protein-coding gene	L3mbtl1	protein-coding gene	Poised	81.2	161.2	2183.2	223.143	170.429	1443.29	199.2	123.2	135.2	Rbm44	protein-coding gene	Poised	125.667	54.6667	18.6667	7.66667	50.6667	213.333	8	349.333	60.6667
Hbb-bh3	unprocessed pseudogene	Ptma	protein-coding gene	L3mbtl2	protein-coding gene	Poised	32.6667	32	36.6667	25	32.6667	26.6667	27.3333	34	25.3333	Rbm47	protein-coding gene	Poised	410.625	429	579.75	580.875	15904.8	3348.88	48	16	46
Ifna-ps1	unprocessed pseudogene	Ocln	protein-coding gene	Lamp1	protein-coding gene	Poised	116	128	92	129	28	74	102	10	33	Rcbtb2	protein-coding gene	Poised	418.833	429.722	399.389	657.056	497.944	418.056	405.611	392.389	358.167
Magea7-ps	unprocessed pseudogene	Sapcd2	protein-coding gene	Lamtor5	protein-coding gene	Poised	129.5	128.5	112.5	78.5	89.5	153.5	144.5	283.5	110.5	Rdh11	protein-coding gene	Poised	206.333	168.333	468	224.667	235.667	257.333	201.333	183.333	201
Mrgpra14	unprocessed pseudogene	Adar	protein-coding gene	Larp1	protein-coding gene	Poised	129	125	247	541	566	542	557	150	663	Rec8	protein-coding gene	Poised	1026.67	950.667	650	12237	4518.75	3208.25	101	57	101
Mrgpra18-ps	unprocessed pseudogene	Pgpep1	protein-coding gene	Larp1b	protein-coding gene	Poised	685.75	685.25	62.5	685.833	4174.33	2070.5	277.667	329.333	3160.17	Recql	protein-coding gene	Poised	120.333	133.333	114.333	62.3333	49.3333	46.3333	59.3333	124.333	53.3333
Mrgprb12-ps	unprocessed pseudogene	Ppp1r1b	protein-coding gene	Larp4b	protein-coding gene	Poised	35	34.5	60.5	30	37	33	31	53.5	28.5	Reep6	protein-coding gene	Poised	113.857	114.143	121.429	138.286	136.143	106	145.143	106.714	131.429
Mrgprb13	unprocessed pseudogene	Adamts10	protein-coding gene	Lbhd1	protein-coding gene	Poised	484	476	480	404	505	534	525	553	530	Rexo2	protein-coding gene	Poised	15.5714	13.4286	15.5714	12.5714	121.429	13	82.5714	755.571	108.571
Mrgprb7-ps	unprocessed pseudogene	Adamts14	protein-coding gene	Lca5l	protein-coding gene	Poised	44	25	36	42	34	32	42	67	32	Rfc2	protein-coding gene	Poised	517	494	469	497	482.333	489	482	478	485
Mrgprb9-ps	unprocessed pseudogene	Naa10	protein-coding gene	Lcmt1	protein-coding gene	Poised	74.3333	58.3333	73.3333	90.3333	133.333	74	108.333	111.667	95.6667	Rftn2	protein-coding gene	Poised	154	262	8	14524.6	14486.6	4962.6	14449.6	14858.6	10660.4
Mrgprc1-ps	unprocessed pseudogene	Zfp703	protein-coding gene	Lcorl	protein-coding gene	Poised	239	224.182	233.545	243.909	168.273	249.636	239.455	226.091	232.455	Rfx8	protein-coding gene	Poised	797.5	788	773.5	50	12	37	836.5	795.5	919.5
Mrgprc2-ps	unprocessed pseudogene	Armcx2	protein-coding gene	Ldlrad4	protein-coding gene	Poised	178	175	195	58654.5	42478.5	58656	74901	40612	84682.5	Rgs10	protein-coding gene	Poised	200	236.667	199.333	33207.7	25104.7	25050.7	36862.7	25888.7	13432.3
Mrgprc3-ps	unprocessed pseudogene	Armcx4	protein-coding gene	Lef1	protein-coding gene	Poised	1277.38	1116.62	1309.88	795.75	1231.12	1236.12	560.375	1266.38	747.875	Rgs22	protein-coding gene	Poised	27.5	54.5	116.5	97.5	112.5	102.5	7.5	13.5	60.5
Mrgprc4-ps	unprocessed pseudogene	Armcx5	protein-coding gene	Lemd2	protein-coding gene	Poised	396.5	396.5	396.5	612	993.667	651	396.5	468.5	396.5	Rhbdd1	protein-coding gene	Poised	163	177	153	95	95	95	66.3333	73.6667	89.3333
Mrgprc7-ps	unprocessed pseudogene	Mex3a	protein-coding gene	Leng1	protein-coding gene	Poised	390	404	390	392	369	400	350	277	358	Rhot1	protein-coding gene	Poised	36.8333	36.8333	36.8333	42.5	42.5	36.8333	42.8333	36.8333	44.1667
Mrgprx3-ps	unprocessed pseudogene	Sox3	protein-coding gene	Leng8	protein-coding gene	Poised	195.75	198	281.25	102.75	100.5	99.75	101.25	76.75	101.25	Ribc2	protein-coding gene	Poised	133.5	71.5	104.5	148.5	133.5	139.5	167.5	133.5	139.5
Mug4-ps	unprocessed pseudogene	Sox4	protein-coding gene	Leo1	protein-coding gene	Poised	73	59	78	92	8	6	556	6	6	Rin1	protein-coding gene	Poised	88.3333	50.8333	38.8333	501.538	458.385	9643.62	5164.17	283.167	411.167
Mup-ps17	unprocessed pseudogene	Smpd1	protein-coding gene	Letmd1	protein-coding gene	Poised	328.857	247.714	357.714	93.8333	57.1667	68.8333	147.833	62.8333	85.8333	Riok3	protein-coding gene	Poised	15.5714	208.429	16.4286	22.4286	15.4286	20.4286	54.4286	16.8571	12.1429
Mup-ps18	unprocessed pseudogene	Smagp	protein-coding gene	Lgals3	protein-coding gene	Poised	37.2	36.8	37.6	43645.7	30180.2	43725.2	480.4	139.4	56.6	Rmnd5b	protein-coding gene	Poised	311.25	248	218.25	123	143.667	125	119.333	121.333	198.667
Mup-ps21	unprocessed pseudogene	Ina	protein-coding gene	Limd2	protein-coding gene	Poised	458	257.5	296.5	265.5	354	1313.5	263.5	1281.5	640	Rnaseh2a	protein-coding gene	Poised	164.333	165.778	176.444	236.778	170.222	213.333	1032.7	9462.7	9447.7
Mup-ps3	unprocessed pseudogene	Tmem2	protein-coding gene	Lims2	protein-coding gene	Poised	21811	1071	891	1071	1071	754.5	1071	1071	1071	Rnf113a2	protein-coding gene	Poised	121	159	106	121	35	109	113	137	70
Mup-ps5	unprocessed pseudogene	Mb21d2	protein-coding gene	Lin52	protein-coding gene	Poised	91	94	79	94	126	400	31	205	18	Rnf125	protein-coding gene	Poised	23	14	60	42	48	60	8516.5	21521.5	21486.5
Mup-ps7	unprocessed pseudogene	Lrig1	protein-coding gene	Lin9	protein-coding gene	Poised	68.3333	44	73.6667	73.3333	41	33.6667	42	40.6667	49.3333	Rnf138	protein-coding gene	Poised	355.6	355.8	341.4	284.2	287	291.4	312.6	306.6	314.2
Mup-ps8	unprocessed pseudogene	Zfp740	protein-coding gene	Lipg	protein-coding gene	Poised	75.5	23.5	35.5	67.5	998.5	123.5	6223.5	6198.5	6166.5	Rnf139	protein-coding gene	Poised	237	246	253	263	249	252	240	248	258
Naip3	unprocessed pseudogene	Tmem164	protein-coding gene	Lmf1	protein-coding gene	Poised	77	29.9	33.6	30.8	54.8	30.4	30.4	40.2	8534.4	Rnf14	protein-coding gene	Poised	82.0526	86.3158	72.2632	407.737	71.2632	375.526	71.2105	749.526	72
Ncr3-ps	unprocessed pseudogene	Lhx2	protein-coding gene	Lmf2	protein-coding gene	Poised	375.286	370.286	373.286	399.286	444.286	423.286	475.286	414.286	440.286	Rnf19a	protein-coding gene	Poised	60.6667	73.6667	58.6667	17.6667	23.6667	42.3333	26	32.3333	18.6667
Nlrp4d	unprocessed pseudogene	Lhx8	protein-coding gene	Lmtk2	protein-coding gene	Poised	30	54	53	27	27	13	42	29	19	Rnf25	protein-coding gene	Poised	208.625	208.375	208.375	211.875	211.875	209.625	215.375	209.625	212.875
Nlrp4g	unprocessed pseudogene	Cadm4	protein-coding gene	Loxl1	protein-coding gene	Poised	12	0	12	879	789	832	908	57253	57241	Rnf32	protein-coding gene	Poised	261.444	228.444	181.444	218.25	473.25	852	282.1	276.1	291.1
Obox3-ps1	unprocessed pseudogene	Ocrl	protein-coding gene	Lpcat4	protein-coding gene	Poised	1008.5	1008.5	1008.5	1008.5	1008.5	1008.5	1008.5	428	1008.5	Rnf38	protein-coding gene	Poised	156	160.75	156.25	145.833	416.667	313.833	138	444.333	390.75
Obox3-ps2	unprocessed pseudogene	Sept11	protein-coding gene	Lpgat1	protein-coding gene	Poised	308.8	305.4	310.8	80	67.6	108.4	338.2	260.2	306.8	Rnft1	protein-coding gene	Poised	27.3333	33	26	31.6667	31.3333	25.3333	25.3333	44.6667	26.6667
Obox3-ps3	unprocessed pseudogene	Adh5	protein-coding gene	Lpxn	protein-coding gene	Poised	1614	1202	1202	1186	69	50	1186	483	1189	Rnpep	protein-coding gene	Poised	54	74	22	88	57	251	13903.3	25080.4	7234.78
Obox3-ps4	unprocessed pseudogene	Cdca7	protein-coding gene	Lrch3	protein-coding gene	Poised	15.2857	47.4286	13.5714	29.5714	80.4286	59.4286	12.7143	74.4286	99.4286	Ror2	protein-coding gene	Poised	334.5	327.5	134	93160.3	93788	89529.3	84748.7	52774.3	84773.7
Obox3-ps5	unprocessed pseudogene	Adi1	protein-coding gene	Lrpap1	protein-coding gene	Poised	308.75	319.75	313.75	314.25	309.75	310.75	311.25	313.75	308.25	Rpa1	protein-coding gene	Poised	63.5	78.5	134.5	24.5	17.5	11.5	119.5	36.5	15.5
Obox3-ps6	unprocessed pseudogene	Renbp	protein-coding gene	Lrrc29	protein-coding gene	Poised	31.8	52.8	79.8	7.6	11.8	17.8	56.8	16.2	38.2	Rpgrip1	protein-coding gene	Poised	1066	1066	1066	570.75	7629.75	7550.25	7856.53	10279.3	26250.1
Obox4-ps10	unprocessed pseudogene	Ssh1	protein-coding gene	Lrrc41	protein-coding gene	Poised	85	449	439	453.5	466	344.5	474	478.5	454	Rpgrip1l	protein-coding gene	Poised	283	282	261	399.25	284.75	421.25	203.25	199.25	196.75
Obox4-ps11	unprocessed pseudogene	Ndrg1	protein-coding gene	Lrrc56	protein-coding gene	Poised	672.5	597.5	601.5	487.571	609.286	796.857	492.5	477.833	163	Rpp30	protein-coding gene	Poised	54	25	29	33.5	21.5	26	23.5	24.5	26.5
Obox4-ps12	unprocessed pseudogene	Ndrg4	protein-coding gene	Lrrc58	protein-coding gene	Poised	59	72	35	309	299	242	33	111	10	Rpp38	protein-coding gene	Poised	135	136	21	216	227	186	73	4	29
Obox4-ps13	unprocessed pseudogene	Rapgefl1	protein-coding gene	Lrrc59	protein-coding gene	Poised	23.5	23.5	35.5	116.5	24.5	23.5	23.5	23.5	105.5	Rsbn1	protein-coding gene	Poised	324.667	300.667	282	202.333	185.667	189	204	177	217.667
Obox4-ps14	unprocessed pseudogene	Cercam	protein-coding gene	Lrrc61	protein-coding gene	Poised	51.5	23.5	17.8333	153.5	137.5	97.5	83.5	200.5	129.5	Rsph10b	protein-coding gene	Poised	59.5	72.5	23141.5	275.5	20.5	292.5	14.5	94.5	54.5
Obox4-ps15	unprocessed pseudogene	Gprin2	protein-coding gene	Lrrc73	protein-coding gene	Poised	265.75	261.25	269.25	226.25	220.75	282.25	282.25	269.25	266.75	Rsph9	protein-coding gene	Poised	5	9305	228	131	72	8791	14279.7	14409.7	14173.7
Obox4-ps16	unprocessed pseudogene	Tspan14	protein-coding gene	Lrwd1	protein-coding gene	Poised	83.6667	48.6667	72.6667	36.6667	101.667	156.667	42.3333	79.6667	89.6667	Rtn3	protein-coding gene	Poised	45.4	52.6	59.8	73.8	65.8	58.8	67.8	66.8	55.6
Obox4-ps17	unprocessed pseudogene	Tspan15	protein-coding gene	Lsm10	protein-coding gene	Poised	19.3333	19.3333	19.6667	22.6667	19	86.3333	63.6667	45.3333	33.3333	Rundc3a	protein-coding gene	Poised	378.75	1786.75	1420.75	623	558.2	542	795.333	712	771.333
Obox4-ps18	unprocessed pseudogene	Slc22a17	protein-coding gene	Lsm2	protein-coding gene	Poised	184.4	122.8	198.8	139.364	139	194.909	110.8	122.8	121.2	Runx1t1	protein-coding gene	Poised	192	16756	247.5	455722	9770.83	760517	455716	455664	455704
Obox4-ps19	unprocessed pseudogene	Il6ra	protein-coding gene	Ltbp3	protein-coding gene	Poised	895.778	1191.56	950	1399	797.5	699	731	14306	717.5	Rwdd2a	protein-coding gene	Poised	25.6667	30	29.6667	25.3333	20.6667	27.6667	57	25	53
Obox4-ps2	unprocessed pseudogene	Fbxo10	protein-coding gene	Ltbr	protein-coding gene	Poised	312	310	310	310	179	211.5	310	111	310	Rwdd4a	protein-coding gene	Poised	48.6667	43.6667	38.6667	62.6667	80.3333	72.6667	72.3333	11.3333	65.3333
Obox4-ps20	unprocessed pseudogene	Neto2	protein-coding gene	Lyar	protein-coding gene	Poised	66.7778	78.5556	108.556	36.4444	47.1111	39.7778	42.1111	37.6667	129.556	Samd15	protein-coding gene	Poised	450.75	450.75	221.75	428.75	418	62.75	450.75	450.75	450.75
Obox4-ps21	unprocessed pseudogene	Lhfpl2	protein-coding gene	Lyrm2	protein-coding gene	Poised	15.6667	154.667	163.667	53.6667	52.3333	79.6667	125.667	43.3333	129.667	Samd4	protein-coding gene	Poised	152.2	46.8	60.2	258	574.889	578.556	727	25631.6	1117.2
Obox4-ps22	unprocessed pseudogene	Casp7	protein-coding gene	Lyrm9	protein-coding gene	Poised	85.6667	24.3333	18.3333	33.3333	19.6667	24.3333	49.3333	22.6667	23.3333	Samd8	protein-coding gene	Poised	159.333	361	171.667	359.333	348.667	352.667	159.333	230.333	355.333
Obox4-ps23	unprocessed pseudogene	Zfp36l2	protein-coding gene	Lysmd1	protein-coding gene	Poised	101	136	74	144	2103	504	23005	177	9970	Sass6	protein-coding gene	Poised	96	153	97	8.2	8.2	7.6	14	50	141
Obox4-ps24	unprocessed pseudogene	Fbxo21	protein-coding gene	Macrod1	protein-coding gene	Poised	123	6	30	234	223	293	82	17276	6	Saxo2	protein-coding gene	Poised	125.4	136.4	132.4	16.4	70.4	50.4	45.4	52.6	11.6
Obox4-ps25	unprocessed pseudogene	Apaf1	protein-coding gene	Macrod2	protein-coding gene	Poised	70.4545	54.0909	63.1818	68.6364	99.2727	89.4545	76.3636	132.909	119.727	Saysd1	protein-coding gene	Poised	68	52	62	107	64	102	63	36	59
Obox4-ps26	unprocessed pseudogene	Fam60a	protein-coding gene	Mad1l1	protein-coding gene	Poised	31	43	48	24	9	32	12	93	2	Scamp1	protein-coding gene	Poised	401	380	437	341.333	319	372.667	316.333	308.333	335.667
Obox4-ps27	unprocessed pseudogene	Chrdl1	protein-coding gene	Mad2l2	protein-coding gene	Poised	239.143	240	254.286	302.6	297.2	297.2	298.2	262	279.8	Scamp2	protein-coding gene	Poised	495	495	42.25	495	496.5	495	495	497	516.5
Obox4-ps29	unprocessed pseudogene	Pxdn	protein-coding gene	Mageb3	protein-coding gene	Poised	132	148	139	102	74	122	77	357	159	Sccpdh	protein-coding gene	Poised	28.6667	25.6667	25.6667	24.6667	33	60.3333	31.6667	30.6667	24.6667
Obox4-ps30	unprocessed pseudogene	Nfkb2	protein-coding gene	Magi2	protein-coding gene	Poised	491.667	465.833	524.833	192.5	273.5	187.167	3426.83	277.5	285.333	Sclt1	protein-coding gene	Poised	101.5	140.5	143	472.6	8671.2	405	98.25	140.5	140.5
Obox4-ps31	unprocessed pseudogene	Fbxo31	protein-coding gene	Mamdc4	protein-coding gene	Poised	30	111	91	1330.67	1209.67	205.667	56	6773	30	Scyl2	protein-coding gene	Poised	14	18	61	48	18	84	204	12	60
Obox4-ps32	unprocessed pseudogene	Fbxo32	protein-coding gene	Man1a2	protein-coding gene	Poised	756.4	747.4	734.4	270.4	144.2	268.8	695.4	767.4	272.4	Sdccag3	protein-coding gene	Poised	21	16	23	49	94	81	87	46	67
Obox4-ps33	unprocessed pseudogene	Rbm3	protein-coding gene	Man1b1	protein-coding gene	Poised	120	133.5	172	213	204.5	172.5	202	195.5	185.5	Sdhaf4	protein-coding gene	Poised	18	19	14	52	72	99	61	41	66
Obox4-ps34	unprocessed pseudogene	Cnpy4	protein-coding gene	Man2a2	protein-coding gene	Poised	294.2	156	303.8	181.2	190.6	208.4	303.2	279.8	305	Sec14l1	protein-coding gene	Poised	87.6	70.6	94.6	160.6	95.6	100.6	40.4	41.8	40.4
Obox4-ps36	unprocessed pseudogene	Pcyox1	protein-coding gene	Man2b2	protein-coding gene	Poised	69	77	12	76	45	80	23745.3	23900.3	23766.3	Sec23ip	protein-coding gene	Poised	134.75	135.25	212.75	133.75	133.75	134.75	133.75	133.75	144.75
Obox4-ps37	unprocessed pseudogene	Hdac6	protein-coding gene	Man2c1	protein-coding gene	Poised	171	96.3636	101.455	214.545	256.273	89.3636	133.545	134	307.818	Sec24b	protein-coding gene	Poised	521	525	419	11597.6	304	342.6	104.5	37.5	69.5
Obox4-ps38	unprocessed pseudogene	Fbxo41	protein-coding gene	Manea	protein-coding gene	Poised	14.6667	51.3333	16.3333	270.667	268.667	228.667	218.667	158.667	169.667	Senp6	protein-coding gene	Poised	243.143	243.429	93.7143	258.714	652.143	665.429	305.125	3067.25	259.25
Obox4-ps39	unprocessed pseudogene	Wdr45	protein-coding gene	Map10	protein-coding gene	Poised	42	28	44	40	16	29	24	44	55	Sept2	protein-coding gene	Poised	53	101	86	93	0	57	42	25	16
Obox4-ps4	unprocessed pseudogene	Met	protein-coding gene	Map1lc3a	protein-coding gene	Poised	351.667	217	362.667	221	203.667	129.333	206.333	317.333	151.333	Serhl	protein-coding gene	Poised	276.889	487.556	385.778	1308.5	941.5	282.5	136	28	17
Obox4-ps5	unprocessed pseudogene	Arhgef16	protein-coding gene	Map2k3	protein-coding gene	Poised	70.75	81.75	82.75	13.25	13.75	12.75	173.75	84.75	77.75	Serp2	protein-coding gene	Poised	278.6	119.6	127.2	142.4	118	143.6	135	143.4	147
Obox4-ps6	unprocessed pseudogene	Arhgef17	protein-coding gene	Map2k5	protein-coding gene	Poised	13.5	12.5	14.5	55.5	50.5	164.5	61.5	91.5	42.5	Sertad2	protein-coding gene	Poised	27.3333	36	34.3333	76.5	70	3834.25	59.75	60	114
Obox4-ps7	unprocessed pseudogene	Podxl	protein-coding gene	Map2k7	protein-coding gene	Poised	614.714	1323.29	604	475.5	465.167	465.167	59.5	123.167	67.8333	Sfmbt1	protein-coding gene	Poised	556	540	535	933	866	280.5	522.5	368.5	522.5
Obox4-ps8	unprocessed pseudogene	Arhgef26	protein-coding gene	Map3k10	protein-coding gene	Poised	67.5	71.5	67.5	99.5	185.5	140.5	63.5	63.5	71.5	Sgcb	protein-coding gene	Poised	88	83	79	73	69	132	80	117	97
Obox4-ps9	unprocessed pseudogene	Pim2	protein-coding gene	Map7	protein-coding gene	Poised	172	92.5	175.5	11548	211.6	595.4	150.2	201	188.2	Sgms1	protein-coding gene	Poised	149	147	145.5	488	899.8	3517.2	126.143	1954.29	110
Olfr1169-ps1	unprocessed pseudogene	Wdr76	protein-coding gene	Mapk11	protein-coding gene	Poised	67	8439	93	7552.25	1327.25	19763.2	25167.2	2711.75	25127.2	Sh3d21	protein-coding gene	Poised	206.2	188.2	910.2	277	250	283	253	232.6	244
Olfr1172-ps1	unprocessed pseudogene	Asph	protein-coding gene	Mapk15	protein-coding gene	Poised	94	53	19	485.667	500.333	886.333	29	9	31	Sh3glb1	protein-coding gene	Poised	435.333	683.5	946.667	2356.8	381.2	398.8	99.75	88.25	94.75
Olfr1235-ps1	unprocessed pseudogene	Patl1	protein-coding gene	Mapk4	protein-coding gene	Poised	250	186.5	153	55513.5	54248.5	55086.5	274.5	106404	142876	Sh3tc2	protein-coding gene	Poised	416	101	112	400	69	89	2380	17305.2	17314
Olfr1401-ps1	unprocessed pseudogene	Sh3bp1	protein-coding gene	Mapk9	protein-coding gene	Poised	81.3333	82.6667	76	34.6667	27.3333	50.6667	27.6667	32	30.6667	Siah2	protein-coding gene	Poised	314	308	297	25	24	127	5	44	4
Olfr375-ps1	unprocessed pseudogene	Sh3bp4	protein-coding gene	Mapkap1	protein-coding gene	Poised	72.7143	64.2857	87	84.8571	87	69.1429	72.1429	72.8571	95	Sil1	protein-coding gene	Poised	127.875	133.375	126.125	134.375	145.375	132.625	125.125	134.375	126.125
Olfr439-ps1	unprocessed pseudogene	Wdr81	protein-coding gene	Mapkbp1	protein-coding gene	Poised	443	487	482	354	353	422	353	422	351	Sirt4	protein-coding gene	Poised	459.6	462	460.2	395.2	390	5434.2	414	426	402.6
Olfr442-ps1	unprocessed pseudogene	Mcam	protein-coding gene	Mapre3	protein-coding gene	Poised	77	85	79	49.4	64.8	3189.6	47.2	69.6	35	Six2	protein-coding gene	Poised	122	110	166	853	92141	222070	222124	92504	223557
Olfr719-ps	unprocessed pseudogene	Deptor	protein-coding gene	March3	protein-coding gene	Poised	55	56	48	69	81	96	38	80	8	Slc16a7	protein-coding gene	Poised	302.5	576726	67.5	168.333	129.667	140	153.667	146.333	50.3333
Olfr778-ps1	unprocessed pseudogene	Mfge8	protein-coding gene	Mark2	protein-coding gene	Poised	191.727	122.818	187.545	298.75	232.167	338.5	198.545	198.727	202	Slc22a15	protein-coding gene	Poised	32.5	32.5	103.5	5559.2	56.4	63	161.4	91.8	177.2
Olrf445-ps1	unprocessed pseudogene	Bckdhb	protein-coding gene	Mars2	protein-coding gene	Poised	11	15	17	72	34	13	3	406	42	Slc25a2	protein-coding gene	Poised	84	130	99	110	140	143	85.3333	91	100
Ranbp2-ps1	unprocessed pseudogene	Pip4k2a	protein-coding gene	Mbd3	protein-coding gene	Poised	342.667	537.333	570.333	447.333	480.333	502.333	485.333	476.333	477.333	Slc25a24	protein-coding gene	Poised	19.5	41.5	6.5	359.5	11145.5	11013.5	11393.5	11557.5	11131.5
Ranbp2-ps2	unprocessed pseudogene	Pip4k2b	protein-coding gene	Mbd6	protein-coding gene	Poised	55	92.3333	55.3333	1308.5	1889	1556	1356.67	174.667	469.667	Slc25a38	protein-coding gene	Poised	14.2	12.4	10.6	290.2	304.2	315.2	341.2	320.2	293.2
Ranbp2-ps3	unprocessed pseudogene	Aldoc	protein-coding gene	Mblac1	protein-coding gene	Poised	187	232	158	268	113	46	19	356	97	Slc26a8	protein-coding gene	Poised	1379	1425	1381	167	141.667	143.333	147	1382	1418
Ranbp2-ps4	unprocessed pseudogene	Slc19a1	protein-coding gene	Mcat	protein-coding gene	Poised	128.8	104	143.2	407.167	1694.17	94	159.5	266.5	110	Slc29a3	protein-coding gene	Poised	65.75	6.75	27.25	6.75	6.75	25.25	22.4	31.2	54.6
Ranbp2-ps6	unprocessed pseudogene	Fgd1	protein-coding gene	Mcm9	protein-coding gene	Poised	668.167	415.5	394.833	385.5	485.833	365.167	417.833	375.5	381.833	Slc33a1	protein-coding gene	Poised	141.667	148.667	155	166.667	147.667	173	139.667	160	140
Ranbp2-ps7	unprocessed pseudogene	Fgd5	protein-coding gene	Mcmdc2	protein-coding gene	Poised	56.5	74.5	73.5	34.5	30.5	47.5	32.5	29.5	15.5	Slc35a3	protein-coding gene	Poised	242.167	242.167	248.167	282.833	291.5	275.167	266.5	245.167	273.5
Ranbp2-ps8	unprocessed pseudogene	Ptgfrn	protein-coding gene	Mcrs1	protein-coding gene	Poised	554.143	567.286	391.286	545.429	556.714	725.429	343.167	347.167	351.5	Slc35a5	protein-coding gene	Poised	222.143	286.143	132.714	203	252.286	182.571	211.143	377.143	302.143
Rhox11-ps1	unprocessed pseudogene	Ttll12	protein-coding gene	Mdc1	protein-coding gene	Poised	80.5	80.5	82.5	111.333	130	1582.33	95.5	123.5	124.5	Slc38a9	protein-coding gene	Poised	38.6	65.6	40.6	18.4	23.4	29.4	13.4	14.4	34.6
Rhox11-ps3	unprocessed pseudogene	Tmem50a	protein-coding gene	Mdm4	protein-coding gene	Poised	26.625	26.625	25.375	44.1111	81.4444	627.333	37.375	105.375	16.125	Slc39a8	protein-coding gene	Poised	233.8	235.6	236.8	212.6	737	428	256.8	400	8871
Scgb1b1-ps	unprocessed pseudogene	Bhlhb9	protein-coding gene	Mea1	protein-coding gene	Poised	225.125	215.75	197.875	230.625	242.375	244.375	238.25	231.125	242.875	Slc7a7	protein-coding gene	Poised	147.667	136.667	9212.67	12667.8	11837.8	12354.2	12747.8	12643.6	2250.25
Scgb1b13-ps	unprocessed pseudogene	Pramef12	protein-coding gene	Meaf6	protein-coding gene	Poised	310.833	108.333	199.833	194.833	121.333	204.5	282.167	159.167	99.3333	Slc9b1	protein-coding gene	Poised	57.8333	55.8333	54.1667	162.714	1012.29	175.429	60.1667	59.5	65.5
Scgb1b14-ps	unprocessed pseudogene	Ltbp1	protein-coding gene	Med11	protein-coding gene	Poised	18.6667	273.667	275.667	9.33333	28.6667	119.667	25.6667	164.667	139.667	Slirp	protein-coding gene	Poised	91.5	78.5	95.5	123.5	99.5	98.5	95.5	96.5	48.5
Scgb1b16-ps	unprocessed pseudogene	Mmd	protein-coding gene	Med15	protein-coding gene	Poised	95.9333	95	94.4	25.5714	29.8571	27	19	31.2857	41.5714	Sltm	protein-coding gene	Poised	60.8333	54.8333	67.1667	186.5	232.5	130.5	55.1667	157.5	93.5
Scgb1b22-ps	unprocessed pseudogene	Mn1	protein-coding gene	Med16	protein-coding gene	Poised	119.5	119.5	119.5	1002.71	224.429	367.429	119.5	119.833	119.5	Smad6	protein-coding gene	Poised	34.5	29.5	13.5	166	176	32661	24497	16	23
Scgb1b23-ps	unprocessed pseudogene	Crabp1	protein-coding gene	Med24	protein-coding gene	Poised	99	100.571	122.857	98.7143	1729.14	2821.14	10235.7	13003.8	17776.4	Smap1	protein-coding gene	Poised	39	30	42	110.5	136.5	8186.25	152	67.25	121.25
Scgb1b25-ps	unprocessed pseudogene	Nek7	protein-coding gene	Med26	protein-coding gene	Poised	31	5	35	167	168	214	148	176	80	Smc5	protein-coding gene	Poised	456.667	453.667	462	444.667	456	448.333	452	450.667	444
Scgb1b26-ps	unprocessed pseudogene	Cln5	protein-coding gene	Med27	protein-coding gene	Poised	14	12	14	44	7	43	7	31	13	Smc6	protein-coding gene	Poised	321.375	284.5	284.125	292.875	324	150	113.143	115.571	112.571
Scgb1b28-ps	unprocessed pseudogene	Onecut2	protein-coding gene	Med9	protein-coding gene	Poised	48	40	24	24	69	60	6	70	53	Smg6	protein-coding gene	Poised	207	204	213	138	71	47	40	61	33
Scgb1b34-ps	unprocessed pseudogene	Rhbdf2	protein-coding gene	Meiob	protein-coding gene	Poised	29.6667	29.6667	69.6667	123.667	86.6667	27.6667	33	61.6667	27	Smim8	protein-coding gene	Poised	41.875	43.125	54.625	45.375	42.125	47.875	47.875	42.375	44.375
Scgb1b4-ps	unprocessed pseudogene	Tmem184b	protein-coding gene	Meis3	protein-coding gene	Poised	124	124	124	9065.89	13340.9	7427.44	11939.2	47393.9	15216.9	Smpdl3a	protein-coding gene	Poised	433.333	450.333	142.333	322.333	320.333	688.333	291.333	269.333	413.333
Scgb1b5-ps	unprocessed pseudogene	Slc44a1	protein-coding gene	Memo1	protein-coding gene	Poised	344.571	339.857	344.143	4388.38	464	296.375	486.429	272	306.857	Smurf2	protein-coding gene	Poised	320.25	328.25	324.25	247.25	255.75	247.75	254.25	248.25	271.25
Scgb1b6-ps	unprocessed pseudogene	Tnks2	protein-coding gene	Mepce	protein-coding gene	Poised	101	586	257	600.8	823.4	681.4	530	315	531	Snai2	protein-coding gene	Poised	7	42	32	28	27	28	62244	15	200788
Scgb1b8-ps	unprocessed pseudogene	D430041D05Rik	protein-coding gene	Mesp2	protein-coding gene	Poised	429	450	443	442	486	522	438	559	497	Snap23	protein-coding gene	Poised	70.1429	81.1429	92.1429	20.2857	18.8571	23.8571	20.2857	21.1429	18
Scgb1b9-ps	unprocessed pseudogene	Neil2	protein-coding gene	Mettl15	protein-coding gene	Poised	26	48	30	77.6667	138.667	59.6667	23.6667	16.6667	66.6667	Snx1	protein-coding gene	Poised	51	43.3333	53	39	1149	61.3333	49.6667	71	32.6667
Scgb2b1	unprocessed pseudogene	Neurog3	protein-coding gene	Mettl17	protein-coding gene	Poised	130.4	130.4	101.533	87.6667	74.6667	158.4	9463.25	9320.25	4205.75	Snx13	protein-coding gene	Poised	9.2	8.2	65.2	43.8	18.2	30.8	17	21.2	6.8
Scgb2b13-ps	unprocessed pseudogene	Col1a1	protein-coding gene	Mettl22	protein-coding gene	Poised	29.5	12.5	29.5	57.5	45.5	210.5	39.5	8.5	31.5	Snx3	protein-coding gene	Poised	129	132	127	180	167.667	175	99	110.333	97
Scgb2b14-ps	unprocessed pseudogene	Msn	protein-coding gene	Mettl23	protein-coding gene	Poised	758.875	277.625	259.5	124.429	125.143	112.286	133.714	155.857	124.429	Sorbs2	protein-coding gene	Poised	1967.43	478.286	361.857	202.4	275.6	192.8	79721.1	80118.1	86653.5
Scgb2b16-ps	unprocessed pseudogene	Igf2bp1	protein-coding gene	Mettl6	protein-coding gene	Poised	232	248	272	30.2857	59	33.2857	29.8571	55.4286	39.4286	Sorbs3	protein-coding gene	Poised	946.333	913	714	843.5	822.25	1878	896.75	993	4369.75
Scgb2b25-ps	unprocessed pseudogene	Igsf8	protein-coding gene	Mfap1a	protein-coding gene	Poised	11	2	53	26	35	21	4	11	13	Sord	protein-coding gene	Poised	53	35	63	93	242	87	103	76	83
Scgb2b28-ps	unprocessed pseudogene	Bax	protein-coding gene	Mfn2	protein-coding gene	Poised	230.333	231.667	232.667	289.667	341.667	137.5	247.667	359.667	295.667	Sox30	protein-coding gene	Poised	439	406	412	18	84	168	21	163	30
Scgb2b29-ps	unprocessed pseudogene	Rps4x	protein-coding gene	Mfsd12	protein-coding gene	Poised	38.5	30.5	30.5	199.5	131.5	77.5	76.5	199.5	42.5	Sox6	protein-coding gene	Poised	312.75	305.25	177.5	1517	1517	1541	21733.5	814.5	21842
Scgb2b30	unprocessed pseudogene	Mcm2	protein-coding gene	Mfsd6l	protein-coding gene	Poised	1908	1947	1907	7	66	55	165	22	71	Spa17	protein-coding gene	Poised	213.333	107.333	62.6667	203.333	90	102.333	104.333	83.6667	115.333
Scgb2b31-ps	unprocessed pseudogene	Mcm3	protein-coding gene	Mgat5	protein-coding gene	Poised	52.3333	190.667	29.3333	33.6667	266.667	24.6667	1149.67	94675.7	169.667	Spaca1	protein-coding gene	Poised	231	226	76	158	89	76	77	94	76
Scgb2b32-ps	unprocessed pseudogene	Mcm4	protein-coding gene	Mgll	protein-coding gene	Poised	170	166.889	168.444	229.778	219.222	209.222	225.889	176.111	198.778	Spag16	protein-coding gene	Poised	139347	26.25	65.25	17.6667	31.6667	11	15.75	69.25	11.25
Scgb2b33	unprocessed pseudogene	Tyms	protein-coding gene	Mia3	protein-coding gene	Poised	82.3333	79.6667	82	98.6667	124.667	131	128.667	114.333	127	Spag4	protein-coding gene	Poised	420.375	210.875	201.875	327.875	327.875	327.875	327.875	211.75	448.375
Scgb2b4-ps	unprocessed pseudogene	Patz1	protein-coding gene	Mib2	protein-coding gene	Poised	2.33333	11	47	32	66	13	49	24	48	Spag9	protein-coding gene	Poised	365.917	388.167	758	172.364	140.545	1716.36	133.4	2756.2	152.9
Scgb2b5-ps	unprocessed pseudogene	Stx1a	protein-coding gene	Mief1	protein-coding gene	Poised	22.7143	33.4286	22.2857	79.5714	22.4286	64.5714	87.4286	183.429	39.8571	Spata1	protein-coding gene	Poised	24	23	45	59	22	22	73	455	22
Scgb2b6	unprocessed pseudogene	Stx1b	protein-coding gene	Mif4gd	protein-coding gene	Poised	108.5	84.5	148.7	132.3	80.7	133.1	365.5	578.3	68.1	Spata17	protein-coding gene	Poised	116	103	117	113	130.375	144.625	80	46.625	101.375
Scgb2b8-ps	unprocessed pseudogene	Mpped2	protein-coding gene	Miip	protein-coding gene	Poised	119.333	116	116	116	116	116	116	116	117.667	Spata24	protein-coding gene	Poised	207.857	215.571	208	219	274.286	287.286	271.286	245.286	272.286
Scgb2b9-ps	unprocessed pseudogene	Frmpd1	protein-coding gene	Mkl1	protein-coding gene	Poised	40	34	45	0	25	7	13	55	25	Spata32	protein-coding gene	Poised	69	50	56	650	566	608	168	56	46
Scp2-ps1	unprocessed pseudogene	Cited1	protein-coding gene	Mks1	protein-coding gene	Poised	152.667	74.6667	151.667	502	165.25	647	153	158.333	172.667	Spata33	protein-coding gene	Poised	144.625	164.625	148.625	59.5	68.125	80.625	53.875	66.125	40.625
Serpina3d-ps	unprocessed pseudogene	Mlxipl	protein-coding gene	Mlec	protein-coding gene	Poised	24	10	26	89	122	107	60	31	85	Spata6	protein-coding gene	Poised	51.2222	114.667	88.6667	52.5556	56.6667	58	993.5	135.083	203.5
Skiv2l-ps1	unprocessed pseudogene	Nat8l	protein-coding gene	Mlh3	protein-coding gene	Poised	16.3333	133.333	3.66667	42.3333	36.3333	61.6667	3	53.6667	106.667	Spcs1	protein-coding gene	Poised	126.571	128.571	142.571	151	151.143	149.286	146.286	144	148.429
Spin2-ps6	unprocessed pseudogene	Prrc2b	protein-coding gene	Mllt1	protein-coding gene	Poised	65	52	118	115	67	80	157	62	186	Spdya	protein-coding gene	Poised	78.6667	13.3333	44.6667	74.6667	100.667	71.6667	23.6667	50.6667	4
Srsy	unprocessed pseudogene	Mllt6	protein-coding gene	Mllt10	protein-coding gene	Poised	426	434.875	434.75	614.9	1182.3	1109.9	850	599.25	444.5	Spem1	protein-coding gene	Poised	1216	12002	1956	1476	36	6830	70	37	18
Sult1c2-ps1	unprocessed pseudogene	Itpr3	protein-coding gene	Mmachc	protein-coding gene	Poised	132	118	139	147	100	178	117	114	141	Spred3	protein-coding gene	Poised	1986	46	1620	773.667	770.333	4879	1580	2867	1912
Sult1c2-ps2	unprocessed pseudogene	Stx4a	protein-coding gene	Mmp25	protein-coding gene	Poised	239	1942	1915	527.667	468.667	471.667	28608.3	28752.3	15901.3	Spsb1	protein-coding gene	Poised	155.8	157	1040	268.2	324.8	9296.2	347	283.8	298.6
Sult2a-ps2	unprocessed pseudogene	Nhsl2	protein-coding gene	Mnt	protein-coding gene	Poised	600.5	571	271	899.333	1027.67	1167	468	666	719	Spsb2	protein-coding gene	Poised	123.8	731.2	132	3181.8	3120.8	740.2	175.6	240	839.2
Sult2a-ps3	unprocessed pseudogene	Tbc1d4	protein-coding gene	Moap1	protein-coding gene	Poised	57	65	53	55	31	27	57	49	63	Srek1ip1	protein-coding gene	Poised	31	31	31	31	31	96	87	31	89
Sult2a-ps4	unprocessed pseudogene	Pth1r	protein-coding gene	Mocs3	protein-coding gene	Poised	8	290	306	538	360	112	300	268	230	Srpk1	protein-coding gene	Poised	149	149	149.5	169.5	152.5	166	162.5	166	166.5
Taar7c-ps	unprocessed pseudogene	Rftn1	protein-coding gene	Mon1a	protein-coding gene	Poised	84.5	67.5	106.5	15.5	15.5	20.5	82.5	204.5	55.5	Srpk2	protein-coding gene	Poised	142.167	151.833	144.833	267.167	205.833	185.167	177.5	172.167	146.5
Tas2r111-ps2	unprocessed pseudogene	Tacc2	protein-coding gene	Morf4l1	protein-coding gene	Poised	656.1	168.7	662.1	430.909	200.091	742.636	132.3	159.9	113.9	Srr	protein-coding gene	Poised	294.5	291.5	300.5	225.5	74.1	79.7	144.7	161.5	139.1
Tas2r142-ps5	unprocessed pseudogene	Pola1	protein-coding gene	Morn1	protein-coding gene	Poised	350	341	3694.71	309	160.429	1369.14	220.857	225.571	216.286	Srxn1	protein-coding gene	Poised	235.333	228.333	277.333	107.667	8.66667	29.3333	32.6667	63.6667	48.3333
Tas2r145-ps3	unprocessed pseudogene	9030624G23Rik	protein-coding gene	Mpc2	protein-coding gene	Poised	120	546.75	552.75	511.75	516.75	389.25	542.75	624.75	122.5	Ssmem1	protein-coding gene	Poised	117	99	119	1020	102.5	1019	547.333	520.333	494.667
Tas2r146-ps1	unprocessed pseudogene	Galnt1	protein-coding gene	Mpi	protein-coding gene	Poised	135	140	129	219.8	155	358.6	130	148	126.5	Ssx2ip	protein-coding gene	Poised	68.8333	72.1667	90.1667	202.833	226.833	232.833	74.1667	67.8333	80.1667
Uba1y-ps1	unprocessed pseudogene	Galnt6	protein-coding gene	Mplkip	protein-coding gene	Poised	97	87	92	84.6667	113	83.6667	95	107	86.6667	St6galnac2	protein-coding gene	Poised	129.5	452.5	389.5	806	806	8746	5724.75	643.25	630.75
Uba1y-ps2	unprocessed pseudogene	Cnih1	protein-coding gene	Mrfap1	protein-coding gene	Poised	79	243	29	233	66	228	84	239	105	St7	protein-coding gene	Poised	167	636.727	184.545	509.273	715.636	346.818	176.727	175.364	106.182
Vmn1r-ps10	unprocessed pseudogene	Bik	protein-coding gene	Mrgbp	protein-coding gene	Poised	292.5	286.5	273.5	318.5	287.5	319.5	305.5	92.8333	279.5	Stag3	protein-coding gene	Poised	53.8333	54.5	52.8333	65.8333	63.1667	93.5	74.5	58.5	86.5
Vmn1r-ps100	unprocessed pseudogene	Rps6ka3	protein-coding gene	Mroh1	protein-coding gene	Poised	87.5	65.1667	56.5	62.1667	107.5	87.5	53.5	54.5	58.8333	Stard10	protein-coding gene	Poised	185.125	10882.6	524.625	52.5	27.5	16.5	162	172.2	201
Vmn1r-ps103	unprocessed pseudogene	Slc2a1	protein-coding gene	Mroh2a	protein-coding gene	Poised	603	507	604	23.6667	25.3333	23.3333	33.6667	18	40.6667	Stard13	protein-coding gene	Poised	49.8333	53.8333	50.5	72	72	134019	23368.8	23332.2	48868.8
Vmn1r-ps104	unprocessed pseudogene	Olfml2b	protein-coding gene	Mroh8	protein-coding gene	Poised	163.333	170.333	168.667	210.333	309.333	334.333	304.333	305.333	361.333	Stard6	protein-coding gene	Poised	183.5	364.167	335.167	446.429	473.429	479.571	462.286	461.286	399.286
Vmn1r-ps106	unprocessed pseudogene	Zfp36	protein-coding gene	Mrpl11	protein-coding gene	Poised	53.2	57.4	55	83.6	86.2	58	84.4	107.2	384.6	Stil	protein-coding gene	Poised	14	15	33.3333	8.66667	28.3333	11.6667	33.6667	203.333	59.3333
Vmn1r-ps107	unprocessed pseudogene	Nid1	protein-coding gene	Mrpl12	protein-coding gene	Poised	218	256	224	260	226	288	239	312	207	Stk17b	protein-coding gene	Poised	37.5	33.5	33.5	49.5	59.5	54.5	53.5	33.5	75.5
Vmn1r-ps108	unprocessed pseudogene	Sptbn2	protein-coding gene	Mrpl16	protein-coding gene	Poised	10.5	10.5	10.5	16.5	44.5	15.5	10.5	38.5	92.5	Stk33	protein-coding gene	Poised	146.2	146.8	150.4	103.6	78.2	133.4	115.6	121.6	166
Vmn1r-ps109	unprocessed pseudogene	Bnc1	protein-coding gene	Mrpl20	protein-coding gene	Poised	171.5	179.833	181.833	134	215.167	153.667	169.5	169.833	176.5	Stk36	protein-coding gene	Poised	433.5	429.5	432.5	446.5	446.5	437.5	456.5	420.5	450.5
Vmn1r-ps11	unprocessed pseudogene	Ctcfl	protein-coding gene	Mrpl24	protein-coding gene	Poised	22.2	178.4	25.4	41.4	25.8	124.6	10256.5	10300.5	10265.5	Stpg1	protein-coding gene	Poised	70.3333	71.6667	12112.3	44	45.6667	80	406.333	408.333	399
Vmn1r-ps112	unprocessed pseudogene	Bmf	protein-coding gene	Mrpl27	protein-coding gene	Poised	135.25	199.25	124.75	124.75	124.75	124.75	124.75	322.25	230.25	Stpg2	protein-coding gene	Poised	141.5	177.5	137.5	163.5	99.5	103.5	99.5	121.5	99.5
Vmn1r-ps113	unprocessed pseudogene	Traf4	protein-coding gene	Mrpl36	protein-coding gene	Poised	33.6667	30	40.3333	164.333	200.667	101.333	60	1698.67	15.6667	Strbp	protein-coding gene	Poised	122	195.75	113.5	180	247.8	210.6	208.8	188.8	223.4
Vmn1r-ps114	unprocessed pseudogene	Zfp64	protein-coding gene	Mrpl38	protein-coding gene	Poised	42.25	42.25	54.75	45.25	42.25	42.25	47.25	43.75	42.25	Stx2	protein-coding gene	Poised	46.1667	44.5	50.8333	133	148.5	2425.5	171.25	157.5	138
Vmn1r-ps116	unprocessed pseudogene	Calu	protein-coding gene	Mrpl41	protein-coding gene	Poised	147.5	221.5	161.5	176.5	126.5	77.5	128.5	71.5	83.5	Stx8	protein-coding gene	Poised	69.3333	59	86.6667	997.333	58.6667	1060.33	963.333	945.333	946.333
Vmn1r-ps12	unprocessed pseudogene	Zfp74	protein-coding gene	Mrpl43	protein-coding gene	Poised	105	38	29	96	93	162	49	60	17	Styxl1	protein-coding gene	Poised	351.778	349.778	348.778	376.778	170.778	338.778	349.778	213.778	352.778
Vmn1r-ps120	unprocessed pseudogene	Nr2e1	protein-coding gene	Mrpl51	protein-coding gene	Poised	159	252	173.667	234	169.667	237.333	308	257	337	Sucla2	protein-coding gene	Poised	160.5	166.5	145	355	1112.6	328.8	163.25	125.5	186.25
[truncated: 18,265 more rows]

## Sheet: Dataset EV1C
Dataset EV1C. Gene Ontology analysis for Mitosis genes
[truncated: 355 more rows]

## Sheet: Dataset EV1D
Dataset EV1D. Gene Ontology analysis for Meiosis-I genes
[truncated: 31 more rows]

## Sheet: Dataset EV1E
Dataset EV1E. Gene Ontology analysis for Spermiogenesis genes
[truncated: 74 more rows]
