# Supplementary material for: Transcription factor NFYA directs male meiotic entry by regulating accessible chromatin at meiotic promoters in mice
Source: EMBO J. 2026 Mar 19;45(8):2523–60. doi: 10.1038/s44318-026-00756-6 (PMC13083884; doi:10.1038/s44318-026-00756-6)
Supplement: Supplementary file 4 — Dataset EV2 [file 44318_2026_756_MOESM4_ESM.xlsx]

## Sheet: Dataset EV2 
Dataset EV2. Examination of accessible chromatin around the promoters of poised and non-poised genes in spermatogonia, leptotene/zygotene and pachytene/diplotene cells. Mitosis specific genes are listed and genes used as negative control.

## Sheet: Dataset EV2
Dataset EV2. Examination of accessible chromatin around the promoters of poised and non-poised genes in SpG, L/Z, and P/D cells
Control genes		Mitosis specific genes		Meiosis-I genes												Spermiogenesis genes
Gene Name	Type	Gene Name	Type	Gene Name	Type	Poised or non-poised?	Mean distance from the TSS to summit of nearest ATAC-seq peak [bp]									Gene Name	Type	Poised or non-poised?	Mean distance from the TSS to summit of nearest ATAC-seq peak [bp]
							SpG cells			L/Z cells			P/D cells						SpG cells			L/Z cells			P/D cells
							Replicate 1	Replicate 2	Replicate 3	Replicate 1	Replicate 2	Replicate 3	Replicate 1	Replicate 2	Replicate 3				Replicate 1	Replicate 2	Replicate 3	Replicate 1	Replicate 2	Replicate 3	Replicate 1	Replicate 2	Replicate 3
4930415H17Rik	unprocessed pseudogene	Coro1a	protein-coding gene	0610009L18Rik	protein-coding gene	Poised	96	347	102	150	297	126	351	213	199	0610009B22Rik	protein-coding gene	Poised	112.5	195.5	110.5	110.5	110.5	110.5	110.5	110.5	110.5
Ang-ps3	unprocessed pseudogene	Nceh1	protein-coding gene	0610009O20Rik	protein-coding gene	Poised	17	276	275	28	41	29	21	3	16	0610010F05Rik	protein-coding gene	Poised	52.8	54.8	58.8	78.8	88.8	107.8	48.8	77.8	52.8
Bsph2-ps	unprocessed pseudogene	Dctd	protein-coding gene	0610030E20Rik	protein-coding gene	Poised	15.5	15	289	255	440	161	130	270	73	1110017D15Rik	protein-coding gene	Poised	991.25	997.25	964.25	959.25	981.25	981.25	1044.25	967.25	313.25
Clec2j	unprocessed pseudogene	Capg	protein-coding gene	0610037L13Rik	protein-coding gene	Poised	374	371	337	334	342	333	338	332	337	1110032A03Rik	protein-coding gene	Poised	91	123.5	120.667	135.5	132.333	120.167	121	90.1667	87.6667
Crs-ps	unprocessed pseudogene	Etv4	protein-coding gene	1110004E09Rik	protein-coding gene	Poised	60	65	17	59	32	20	48	73	128	1110059E24Rik	protein-coding gene	Poised	265.857	264.857	267.857	193.857	281.857	281.857	155.143	281.857	246.857
Cyp2d41-ps	unprocessed pseudogene	Fzd2	protein-coding gene	1110051M20Rik	protein-coding gene	Poised	25.4286	28.4286	70.7143	28.2857	22.7143	24.8571	24.8571	31.8571	25	1700003F12Rik	protein-coding gene	Poised	531.5	856.5	479.5	872.5	866.5	872.5	854.5	837.5	825.5
Cyp2j14-ps	unprocessed pseudogene	Upp1	protein-coding gene	1110065P20Rik	protein-coding gene	Poised	211.833	217.5	224.167	211.833	211.833	211.833	211.833	211.833	217.5	1700007K13Rik	protein-coding gene	Poised	34	1720	1666	1717	1717	1718	166.667	269.333	223.333
Cyp2j15-ps	unprocessed pseudogene	Gm12216	protein-coding gene	1300017J02Rik	protein-coding gene	Poised	118	4	134	50	117	92	106.5	12700	108.75	1700019A02Rik	protein-coding gene	Poised	109429	109370	85550	109393	109398	109411	101	81	74
Cyp2j7-ps1	unprocessed pseudogene	Kif1c	protein-coding gene	1700008O03Rik	protein-coding gene	Poised	632.2	781.6	852.2	682.4	805.4	940.4	804.8	782.8	773	1700028K03Rik	protein-coding gene	Poised	116.833	3408.17	71.8333	162.833	130.833	16.8333	47.8333	15.1667	16.8333
Cyp2j7-ps2	unprocessed pseudogene	Map3k1	protein-coding gene	1700017B05Rik	protein-coding gene	Poised	257.5	56.6667	257.333	288.5	291.833	254.833	281.5	276.167	138.833	1700030J22Rik	protein-coding gene	Poised	82	57	70	18	83	71	12	70	77
Cyp2j7-ps3	unprocessed pseudogene	Map3k5	protein-coding gene	1700028J19Rik	protein-coding gene	Poised	7150	1096.5	949.5	119	72	148	394.833	122.333	331.5	1700037C18Rik	protein-coding gene	Poised	778.833	801.833	775.833	831.833	831.833	807.833	929.833	499.833	269.333
Cyp4a29-ps1	unprocessed pseudogene	Snhg11	protein-coding gene	1700029P11Rik	protein-coding gene	Poised	89	84	75	2	115	78	5	87	227	1700048O20Rik	protein-coding gene	Poised	57	59.6667	76.6667	49.6667	582	145.333	309.333	73	111.333
Cyp4a30-ps	unprocessed pseudogene	Cpox	protein-coding gene	1700030K09Rik	protein-coding gene	Poised	81	48	76	93	108	83	72	83	71	1700056E22Rik	protein-coding gene	Poised	99	140	194.5	202.5	194.5	151.5	151.5	173.5	177.5
Cyp4b1-ps1	unprocessed pseudogene	Cask	protein-coding gene	1700037H04Rik	protein-coding gene	Poised	119.5	105.5	95.5	94.5	91.5	103.5	573.5	127.5	182.5	1700066B19Rik	protein-coding gene	Poised	51	54	65	118	86	65	78	70	1
Defa-ps10	unprocessed pseudogene	Tspan9	protein-coding gene	1700064H15Rik	protein-coding gene	Poised	231	226	48	32	232	32	29	63	37	1700066M21Rik	protein-coding gene	Poised	25	61	12	42	46	61	57	17	89
Defa-ps11	unprocessed pseudogene	Psme1	protein-coding gene	1700102P08Rik	protein-coding gene	Poised	207.5	38972.5	14.5	83.5	119.5	99.5	32.5	158.5	36.5	1700088E04Rik	protein-coding gene	Poised	82.6	117.6	55.4	92.6	45.4	115.6	92.6	45.4	114.6
Defa-ps15	unprocessed pseudogene	Psme2	protein-coding gene	1700123O20Rik	protein-coding gene	Poised	347.25	429.25	400.25	309.75	399.25	353.75	395.75	352.75	353.75	1700092M07Rik	protein-coding gene	Poised	652	639	647	649	647	969	986	962	957
Defa-ps16	unprocessed pseudogene	Nup210	protein-coding gene	1810009A15Rik	protein-coding gene	Poised	63	58	74	99	59	40.8	61	40.8	42	1700122O11Rik	protein-coding gene	Poised	3849	3811	1378	3906	6195	6505	5858	5873	91
Defa-ps17	unprocessed pseudogene	Stau2	protein-coding gene	1810043G02Rik	protein-coding gene	Poised	27	95	46	45	18	46	10	58	50	1810013L24Rik	protein-coding gene	Poised	467.5	354	799.5	746.5	665.5	213	760.5	730.5	610.5
Defa-ps3	unprocessed pseudogene	Apex2	protein-coding gene	1810055G02Rik	protein-coding gene	Poised	104.333	125.333	98.3333	122.333	128.333	86.3333	55.6667	37	90.3333	1810024B03Rik	protein-coding gene	Poised	78	61	72	50	87	49	44	79	97
Defa-ps4	unprocessed pseudogene	Trpm7	protein-coding gene	2010109A12Rik	protein-coding gene	Poised	28.5	7.5	333.5	76.5	265.5	46.5	653.5	338.5	280.5	2210408I21Rik	protein-coding gene	Poised	120	59	40	146	120	30	43	44	41
Defa-ps5	unprocessed pseudogene	Gpkow	protein-coding gene	2200002D01Rik	protein-coding gene	Poised	487	887	875	871	885	548	10048	10139	10132	2610301B20Rik	protein-coding gene	Poised	243	250	72	55	144	242	130	330	391
Defa-ps8	unprocessed pseudogene	Mgmt	protein-coding gene	2210011C24Rik	protein-coding gene	Poised	10	7317	78	222	110	99	627	640	641	2610318N02Rik	protein-coding gene	Poised	20.3333	25.3333	47.3333	60.3333	23.6667	48.3333	173.333	192.333	212.333
Ear-ps10	unprocessed pseudogene	Prkd1	protein-coding gene	2300009A05Rik	protein-coding gene	Poised	240.75	218.75	225.75	252.75	263.75	283.75	208.25	225.75	281.75	2700049A03Rik	protein-coding gene	Poised	496	338	371	424	750	399.5	855	292.5	496
Ear-ps4	unprocessed pseudogene	Prkd3	protein-coding gene	2310022A10Rik	protein-coding gene	Poised	187.833	574.833	554.5	558.5	647.833	546.167	15.5	88	73	2700062C07Rik	protein-coding gene	Poised	12.6	2992.6	40.4	7.6	8.6	52.4	17.6	19.6	11.4
Ear-ps5	unprocessed pseudogene	Pdha1	protein-coding gene	2310039H08Rik	protein-coding gene	Poised	78	131	170	114	112	141	306	107	303	2810408A11Rik	protein-coding gene	Poised	306.222	229.222	221.222	866.375	879.375	818.375	256.222	252.222	277.222
Ear-ps7	unprocessed pseudogene	Acvr2b	protein-coding gene	2310061I04Rik	protein-coding gene	Poised	482.222	527.778	482.778	480	451.222	532.222	512.222	456.111	452.333	2900011O08Rik	protein-coding gene	Poised	551	45950	452	45922	45971	45961	282	307	313
Ear-ps8	unprocessed pseudogene	Cryl1	protein-coding gene	2510002D24Rik	protein-coding gene	Poised	176.25	27.25	35.75	66.25	34.25	23.75	175.25	23.75	74.25	3830406C13Rik	protein-coding gene	Poised	223.059	234.294	234.294	241.765	221	234.294	224.471	234.294	244.412
Gm10013	unprocessed pseudogene	Dirc2	protein-coding gene	2610001J05Rik	protein-coding gene	Poised	15	23	74.5	17	26.5	43.5	74.5	38.5	49.5	4833427G06Rik	protein-coding gene	Poised	123	14103	1352	1471	1846	1868	6	63	96
Gm10092	unprocessed pseudogene	Eva1b	protein-coding gene	3110070M22Rik	protein-coding gene	Poised	21.5	21.5	55.5	22.5	24.5	90.5	37.5	39.5	21.5	4921507P07Rik	protein-coding gene	Poised	365	365	128	160	425	391	86	118	81
Gm10212	unprocessed pseudogene	Tns2	protein-coding gene	4732471J01Rik	protein-coding gene	Poised	166.333	171.333	182	156.333	128.667	231.333	383.333	382.333	156	4921522P10Rik	protein-coding gene	Poised	14	495	487	509	483	495	561	516	498
Gm10222	unprocessed pseudogene	Tns3	protein-coding gene	4921524J17Rik	protein-coding gene	Poised	53.3333	83.3333	64.3333	55.3333	62.3333	56.3333	30.3333	31.3333	79.3333	4930404N11Rik	protein-coding gene	Poised	7864	7878	7858	7826	7829	7819	7826	469	481.5
Gm10238	unprocessed pseudogene	Irak1	protein-coding gene	4921536K21Rik	protein-coding gene	Poised	27	107	69	37	42	59	77	75	76	4930408O17Rik	protein-coding gene	Poised	22	12	443	56	65	83	316	329	251.5
Gm10542	unprocessed pseudogene	Gbp3	protein-coding gene	4930402H24Rik	protein-coding gene	Poised	163.75	268.875	158.375	123.375	225	198	129.5	123.875	148.75	4930430F08Rik	protein-coding gene	Poised	265	268.143	264.143	285	266.143	265	276.429	269.571	137.571
Gm10770	unprocessed pseudogene	Ftsj1	protein-coding gene	4930426L09Rik	protein-coding gene	Poised	16	22	128	98	48	5	103	40	5	4930432K21Rik	protein-coding gene	Poised	166.333	106.667	315.333	106.667	162.333	138.333	119	106.333	106.667
Gm11212	unprocessed pseudogene	Marcksl1	protein-coding gene	4930451G09Rik	protein-coding gene	Poised	692	709.2	748.2	671	636.2	660.2	784.2	682.4	707.2	4930453N24Rik	protein-coding gene	Poised	164	144	206	403	149	174	149	212	174
Gm11285	unprocessed pseudogene	Pprc1	protein-coding gene	4930519G04Rik	protein-coding gene	Poised	213	22004	232	22922.8	22914.8	22945.8	659.667	663	661.667	4930503L19Rik	protein-coding gene	Poised	67	64.5	60	141	47.5	107	106	46.5	46.5
Gm11318	unprocessed pseudogene	Hs6st1	protein-coding gene	4930519P11Rik	protein-coding gene	Poised	305	249	230	145	137	117	115	21	21	4930507D05Rik	protein-coding gene	Poised	664	214	67	220	76	240	194	281	286
Gm11320	unprocessed pseudogene	Chsy1	protein-coding gene	4930524J08Rik	protein-coding gene	Poised	65	65	82	162	84	87	86	255	244	4930544D05Rik	protein-coding gene	Poised	752.25	708.25	723.25	675.25	696.25	696.25	226.25	201.25	180.25
Gm11321	unprocessed pseudogene	Parp16	protein-coding gene	4930535I16Rik	protein-coding gene	Poised	607	600	595	607	663	578	680	697	581	4930550C14Rik	protein-coding gene	Poised	613	889	265	452.667	102	427	656.333	660.333	677.667
Gm11322	unprocessed pseudogene	Pdzrn3	protein-coding gene	4930579G24Rik	protein-coding gene	Poised	68	45	145	48	24	47	119	27	149	4930553M12Rik	protein-coding gene	Poised	3887.5	3914.5	70185.5	3948.5	70063.5	70061.5	70075.5	70069.5	25.5
Gm11331	unprocessed pseudogene	Ankrd26	protein-coding gene	4931406C07Rik	protein-coding gene	Poised	96.8333	127.5	114.833	96.1667	118.833	119.5	262.5	118.167	118.167	4930562C15Rik	protein-coding gene	Poised	9628.12	28268.4	29173.1	28932.4	28261.4	28272.4	79.3333	43.6667	41.6667
Gm11338	unprocessed pseudogene	Homer2	protein-coding gene	4931422A03Rik	protein-coding gene	Poised	257.667	211	336	294.667	309	328.667	223	228	227	4932431P20Rik	protein-coding gene	Poised	4196	4985.5	4216.5	6086.5	11959.5	4274.5	6086.5	11991.5	6086.5
Gm11358	unprocessed pseudogene	Dgki	protein-coding gene	4933405L10Rik	protein-coding gene	Poised	250	330	237.667	247.667	248	253	242	260.667	236.333	4933427D14Rik	protein-coding gene	Poised	192.4	51.2	189.4	193.4	144.4	141.4	96.2	106.2	149.4
Gm11359	unprocessed pseudogene	Dgkk	protein-coding gene	4933406P04Rik	protein-coding gene	Poised	219	162	162	128	129	128	117	124	128	4933430I17Rik	protein-coding gene	Poised	46	79	37	73	20	9	320	7	73
Gm11382	unprocessed pseudogene	Dgkz	protein-coding gene	4933408B17Rik	protein-coding gene	Poised	8457	18444	18401	18491	18462	18434	18473	18487	18441	4933434E20Rik	protein-coding gene	Poised	318.8	505.4	532.1	495.7	596.5	590.1	214.7	222.4	578.1
Gm11384	unprocessed pseudogene	Trim21	protein-coding gene	4933416C03Rik	protein-coding gene	Poised	117	105	392	54	72	246	302	117	154	6820408C15Rik	protein-coding gene	Poised	789	869	826	832	764	764	278.333	289	268.333
Gm11385	unprocessed pseudogene	Trim25	protein-coding gene	5830454E08Rik	protein-coding gene	Poised	64.5	89.5	64.5	82.5	84.5	50.5	56.5	61.5	14.5	9230110C19Rik	protein-coding gene	Poised	27	9	71	85	57	33	60	48	65
Gm11387	unprocessed pseudogene	Trim26	protein-coding gene	6430531B16Rik	protein-coding gene	Poised	4	14	33	54	83	15	65	11	59	9530077C05Rik	protein-coding gene	Poised	126.667	77.6667	68.6667	56.6667	83.6667	61.6667	76.6667	49	42.3333
Gm11388	unprocessed pseudogene	Pycrl	protein-coding gene	9230104M06Rik	protein-coding gene	Poised	182	969	971	960	851	871	525	487	360	AA986860	protein-coding gene	Poised	67	202	143	79	67	67	16003	16082	16049
Gm11389	unprocessed pseudogene	Tcf3	protein-coding gene	9430015G10Rik	protein-coding gene	Poised	268.5	342.875	504	104.429	71.4286	70.4286	202.429	169.429	25.1429	AI987944	protein-coding gene	Poised	125.75	91.75	106.75	83.75	77.75	114.75	85.75	125.75	113.75
Gm11392	unprocessed pseudogene	Trpv4	protein-coding gene	A430005L14Rik	protein-coding gene	Poised	22.6667	27.3333	50	52	50	135	51	239	240	AW554918	protein-coding gene	Poised	14	303.143	20.1429	227.143	40.1429	47.1429	82.8571	41.1429	27.1429
Gm11394	unprocessed pseudogene	Ppp1ca	protein-coding gene	A530084C06Rik	protein-coding gene	Poised	201	633	34	648	632	23233	157	110	146	Abca16	protein-coding gene	Poised	25	25	13	23	25	7	14	18	20
Gm11395	unprocessed pseudogene	Mbnl1	protein-coding gene	A930002H24Rik	protein-coding gene	Poised	103	128	148	63	106	132	138	233	150	Abcd1	protein-coding gene	Poised	309.5	92.5	342.5	307.5	306.5	416.5	379.5	434.5	341.5
Gm11429	unprocessed pseudogene	Mbnl3	protein-coding gene	A930018P22Rik	protein-coding gene	Poised	3	40	58	0	33	11	6	2	0	Abcf3	protein-coding gene	Poised	394.6	405.6	441.6	454.6	423.6	454.6	430.6	438.6	393.6
Gm11432	unprocessed pseudogene	Iffo2	protein-coding gene	AA467197	protein-coding gene	Poised	249	261.5	278	262.5	259.5	285.5	248.5	262	256	Abhd17b	protein-coding gene	Poised	268	269	266	340	252	252	379	252	287
Gm11433	unprocessed pseudogene	Slc12a9	protein-coding gene	AA474408	protein-coding gene	Poised	242	245	313	130	229	224	281	244	240	Abhd4	protein-coding gene	Poised	414.444	411.333	446.556	106.286	130.857	85.2857	123.714	68.2857	116.714
Gm11486	unprocessed pseudogene	Nme4	protein-coding gene	AI413582	protein-coding gene	Poised	99.6667	97.4444	93.6667	175.889	157.889	154.889	164.889	108.222	133.889	Abhd5	protein-coding gene	Poised	101.286	70.2857	88.2857	29.1429	31.7143	48.1429	182.75	248.625	184.5
Gm11540	unprocessed pseudogene	Map7d2	protein-coding gene	AI429214	protein-coding gene	Poised	31	54	106	4	101	70	29	67	8	Ace	protein-coding gene	Poised	323	7	282	356	275	551	686.667	623.333	577.667
Gm11543	unprocessed pseudogene	Clic6	protein-coding gene	AU040320	protein-coding gene	Poised	146	145	147.25	208.25	157	215.25	156.25	215.25	222.25	Acot8	protein-coding gene	Poised	207.25	192.25	146.25	164.25	221.25	175.25	291.25	210.25	323.25
Gm11553	unprocessed pseudogene	Fn1	protein-coding gene	AW209491	protein-coding gene	Poised	48.6667	73.6667	195.667	45.3333	70.6667	52.6667	55.6667	47	56	Acp1	protein-coding gene	Poised	143.4	150.4	148.4	65.4	57.4	74.4	46.4	57.4	44.4
Gm11561	unprocessed pseudogene	Trim71	protein-coding gene	Aamp	protein-coding gene	Poised	621.333	697.333	572	661.333	665.333	690.333	639.333	597.333	666.333	Acsl5	protein-coding gene	Poised	21431.3	21431.2	21703.8	5506.5	21559	17669.5	827	920	887
Gm11566	unprocessed pseudogene	Fos	protein-coding gene	Aar2	protein-coding gene	Poised	230.6	231.6	84.6	98.6	172.6	173.6	94.6	182.6	63.6	Actr10	protein-coding gene	Poised	40.75	59.75	78.75	76.75	78.75	65.75	146.25	63.75	57.75
Gm11597	unprocessed pseudogene	Sft2d2	protein-coding gene	Aars	protein-coding gene	Poised	235.25	224.25	226.75	235.25	219.25	226.75	231.75	219.25	227.25	Acyp2	protein-coding gene	Poised	288	162	409	224	192	105368	402	155	403
Gm11618	unprocessed pseudogene	Mslnl	protein-coding gene	Aars2	protein-coding gene	Poised	57	258	186	88	62	150	135	23	42	Adad1	protein-coding gene	Poised	56.3333	53.3333	54.6667	67	60	53	63.3333	55.3333	61
Gm11735	unprocessed pseudogene	Cdh15	protein-coding gene	Abca17	protein-coding gene	Poised	623.667	1137	1158.33	65.5	82.5	67.5	74.5	19.5	19.5	Adam1a	protein-coding gene	Poised	516	383	572	510	523	512	349	377	480
Gm11787	unprocessed pseudogene	Sh2d5	protein-coding gene	Abca5	protein-coding gene	Poised	158.8	51.2	156.8	29.6	104.8	27	42.2	137.2	144.2	Adam32	protein-coding gene	Poised	624	563	594	233	58753	47	27	21	33
Gm11987	unprocessed pseudogene	Nop56	protein-coding gene	Abcb8	protein-coding gene	Poised	94.8	96.4	102.6	332.2	103.6	330.8	330.8	332.2	332	Adat2	protein-coding gene	Poised	244	152	278	300	229	290	290	280	282
Gm12106	unprocessed pseudogene	Ung	protein-coding gene	Abcb9	protein-coding gene	Poised	293	283	223	95	195	143	202	222	164	Adgrl2	protein-coding gene	Poised	473.6	1028.6	38982.6	705.8	819.6	39026.6	935.6	842.6	1516.6
Gm12170	unprocessed pseudogene	Tcn2	protein-coding gene	Abhd11	protein-coding gene	Poised	330.857	185.429	126.571	397.143	121.714	453.143	360.143	144.286	142.857	Adss	protein-coding gene	Poised	164	74	103	164	190	85	253	156	164
Gm12187	unprocessed pseudogene	Naprt	protein-coding gene	Abhd12	protein-coding gene	Poised	98.75	40.75	116.25	40.75	40.75	55.75	76.75	42.75	57.75	Aff4	protein-coding gene	Poised	282	262	82	54	19	60	54	18	13
Gm12220	unprocessed pseudogene	Numbl	protein-coding gene	Abhd14a	protein-coding gene	Poised	84.8333	99.8333	75.5	75.5	75.5	77.5	75.5	82.5	75.5	Aftph	protein-coding gene	Poised	67	67	67	67	67	67	177	83	67
Gm12327	unprocessed pseudogene	Pik3r1	protein-coding gene	Abhd14b	protein-coding gene	Poised	517.667	490.444	539.444	541	540.222	534.778	547.222	600.111	583.778	Agbl3	protein-coding gene	Poised	271.636	251.636	241.909	240.545	224.818	242.818	202.727	232.091	205.818
Gm12340	unprocessed pseudogene	Pbx2	protein-coding gene	Abhd16a	protein-coding gene	Poised	183.5	183.5	193.5	162.5	159	158	162.5	213.5	205.5	Agfg1	protein-coding gene	Poised	210.125	158.375	340.375	172.375	169.875	157.375	147.875	104.375	101.625
Gm12399	unprocessed pseudogene	C1ql1	protein-coding gene	Abhd17a	protein-coding gene	Poised	100.333	46.3333	46.3333	46.3333	19.3333	39.3333	125.25	29.25	76.75	Agpat2	protein-coding gene	Poised	241	250.6	236.6	249.8	308.6	258	273	278.4	277
Gm12427	unprocessed pseudogene	Zfp462	protein-coding gene	Acad10	protein-coding gene	Poised	32	28	24	71	74	69	281	327	68	Agtpbp1	protein-coding gene	Poised	391.188	389.938	280.938	209.375	156.125	175.438	246.062	188.562	494.312
Gm12431	unprocessed pseudogene	Fst	protein-coding gene	Acad11	protein-coding gene	Poised	581.5	147	178.5	643.5	576.5	161	656.5	185.5	171.5	Agtr1a	protein-coding gene	Poised	21.6	14772.6	15.4	72.4	194558	190.6	57.4	157.4	167.4
Gm12451	unprocessed pseudogene	Ninj1	protein-coding gene	Acbd6	protein-coding gene	Poised	101.333	225.333	237.333	103.333	107.333	87.3333	405.333	48.3333	360.333	Ahctf1	protein-coding gene	Poised	583.667	590.667	662.667	661.667	628.667	697.667	641.667	551.333	605.667
Gm12591	unprocessed pseudogene	Mmgt1	protein-coding gene	Acin1	protein-coding gene	Poised	368.125	336.375	309.625	526.125	330.625	357.375	204.333	261.667	260.333	Ak3	protein-coding gene	Poised	125	1408	221	215	167	157	226	356	272
Gm12601	unprocessed pseudogene	Mmgt2	protein-coding gene	Acot7	protein-coding gene	Poised	48	93	166	147	124	64	186	145	109	Ak6	protein-coding gene	Poised	194.6	165.6	159.6	157.4	227	139.4	191.4	279.8	284
Gm12613	unprocessed pseudogene	Bcor	protein-coding gene	Acox3	protein-coding gene	Poised	25.5714	81.8571	78.4286	86.5714	79.2857	79.5714	3448.5	249.875	251.875	Ak7	protein-coding gene	Poised	10	42	16	43.5	48.5	53	102	76	5
Gm12614	unprocessed pseudogene	Ctps	protein-coding gene	Acp2	protein-coding gene	Poised	46	199	198	96	20.8571	162	91	109	13.5714	Ak8	protein-coding gene	Poised	523.5	43.5	527.5	482.5	516.5	550.5	69.5	49.5	74.5
Gm12619	unprocessed pseudogene	A230050P20Rik	protein-coding gene	Acrbp	protein-coding gene	Poised	164.8	10485.2	449	414	10553.2	475.4	458.6	465.2	462.2	Ak9	protein-coding gene	Poised	85	16	57	98	27	52	6	80	9
Gm12621	unprocessed pseudogene	Capn5	protein-coding gene	Acsf3	protein-coding gene	Poised	46.25	238.75	226.25	176.75	203.75	209.75	157.75	157.75	149.75	Akap1	protein-coding gene	Poised	861.5	745.5	691.5	457.5	571.5	465.5	472.5	467.5	491.5
Gm12624	unprocessed pseudogene	Pde4c	protein-coding gene	Actg1	protein-coding gene	Poised	303	301.778	297	252.333	274	273	251.778	299	259.556	Akap10	protein-coding gene	Poised	25.3333	58.6667	24.3333	42.6667	36.6667	17	53.6667	30.3333	56.3333
Gm12628	unprocessed pseudogene	Dkc1	protein-coding gene	Actr1a	protein-coding gene	Poised	42.1667	45.1667	44.1667	493.833	487.833	491.833	497.833	498.833	503.833	Akap12	protein-coding gene	Poised	340.25	354.75	313	318.75	361	5904	188.333	231.333	118.333
Gm12755	unprocessed pseudogene	Zmynd8	protein-coding gene	Actr8	protein-coding gene	Poised	230.75	199.75	125.75	151.75	158.75	236.75	146.75	120.75	138.75	Akirin2	protein-coding gene	Poised	357	371	353	362	364	359	366	360	369
Gm12765	unprocessed pseudogene	Lrfn1	protein-coding gene	Acvr1b	protein-coding gene	Poised	129	142	221	152	144	150	79	239	241	Akna	protein-coding gene	Poised	5771.5	5731	5769	5739.5	5736.5	5760	5214.5	5183	5238.5
Gm12783	unprocessed pseudogene	Lrfn4	protein-coding gene	Acyp1	protein-coding gene	Poised	92.25	93.75	97	49.75	118.25	49.5	73.25	94	82.75	Akr1e1	protein-coding gene	Poised	25.5	30	163	55	28	41	37	66	78
Gm12797	unprocessed pseudogene	Mtch1	protein-coding gene	Adad2	protein-coding gene	Poised	105	123	53	70	70	53	151	130	153	Aldoa	protein-coding gene	Poised	505.929	492.929	507.357	515.071	489.357	508.643	451.929	453.071	448.214
Gm12813	unprocessed pseudogene	A930017K11Rik	protein-coding gene	Adam11	protein-coding gene	Poised	626.857	608.714	587.429	570.429	652.714	453.429	197.571	271.429	266.286	Alg9	protein-coding gene	Poised	300.6	297.6	296.8	283.2	326	236.4	4398.83	315.667	278.333
Gm12814	unprocessed pseudogene	Ctsa	protein-coding gene	Adamts17	protein-coding gene	Poised	463.833	429.167	422.167	169.4	170.6	132.4	38910.5	380.5	483.5	Amn1	protein-coding gene	Poised	32	73	23.5	51	74	32	12	12.5	12
Gm12817	unprocessed pseudogene	Ctsb	protein-coding gene	Adamtsl5	protein-coding gene	Poised	82	84	87	170	150	52	176	146	636	Amotl1	protein-coding gene	Poised	652	418	294.333	12131.5	53466.5	53859.8	644.4	674.4	678.4
Gm12819	unprocessed pseudogene	Ctsd	protein-coding gene	Adap1	protein-coding gene	Poised	35	415	235	123	237	283	482.25	398.5	406.75	Amz2	protein-coding gene	Poised	217	219.667	220	245	243	259	105.8	109.8	116.2
Gm12825	unprocessed pseudogene	Ctsz	protein-coding gene	Adat3	protein-coding gene	Poised	195	142.333	140	148.333	147	142.333	206.333	183.333	151	Anapc10	protein-coding gene	Poised	27.5	185.5	192.5	110.5	149.5	121.5	114.5	24.5	29.5
Gm12875	unprocessed pseudogene	Fyn	protein-coding gene	Adck2	protein-coding gene	Poised	311.5	309	308.5	329.5	281	300.5	285.5	343.5	315.5	Angel1	protein-coding gene	Poised	3	0	85	84	84	28	252	72	130
Gm12876	unprocessed pseudogene	Prr23a2	protein-coding gene	Adcy6	protein-coding gene	Poised	409	403	256	454	7269	420	2088.67	897.667	840	Ankef1	protein-coding gene	Poised	89	50	72	84	71	85	39	59	55
Gm12877	unprocessed pseudogene	Prr23a3	protein-coding gene	Add3	protein-coding gene	Poised	619.286	517.429	665.571	612.429	654.857	656.143	632.571	621	621.429	Ankrd42	protein-coding gene	Poised	350.625	338.875	336.875	336.875	193.75	336.875	336.875	336.875	336.875
Gm12880	unprocessed pseudogene	Prodh	protein-coding gene	Ado	protein-coding gene	Poised	42	33	39	53	18	37	359	349	375	Ankrd45	protein-coding gene	Poised	22.4	69.4	63.6	35.6	21.4	21.4	21.2	22.6	22.4
Gm12883	unprocessed pseudogene	Clip2	protein-coding gene	Adprh	protein-coding gene	Poised	10.5	10.5	24.5	49.5	38.5	42.5	127.5	125.5	125.5	Ankrd49	protein-coding gene	Poised	416.667	339.333	413.333	401.333	372.667	360.667	348.667	331	336
Gm12893	unprocessed pseudogene	Sphk1	protein-coding gene	Adrb1	protein-coding gene	Poised	172	438	509	832	3532	3491	505.5	373.5	96.5	Ankrd60	protein-coding gene	Poised	51	45	47.5	41	45.5	40.5	182	43.5	230
Gm13041	unprocessed pseudogene	Osbpl3	protein-coding gene	Agbl2	protein-coding gene	Poised	401.25	37784.8	401.25	220.25	257.75	196.75	257.75	272.75	118	Ankrd9	protein-coding gene	Poised	336.286	374.286	417.286	337.286	354.286	372.286	337.286	323.286	336.286
Gm13046	unprocessed pseudogene	Nmt2	protein-coding gene	Agbl5	protein-coding gene	Poised	187.929	141.357	202.786	169.929	179.071	171.071	169.929	377.357	178.786	Anxa2	protein-coding gene	Poised	198	209	198.667	149.333	91.6667	6342.33	125	168	182
Gm13106	unprocessed pseudogene	Entpd2	protein-coding gene	Ago2	protein-coding gene	Poised	254	382	157	333	179	208	417	252	252	Aox1	protein-coding gene	Poised	15966.5	29473.5	16.5	33943.5	33949.5	33948.5	15306.5	15293.5	15369.5
Gm13108	unprocessed pseudogene	Jak1	protein-coding gene	Ago4	protein-coding gene	Poised	134	93	95	15	93	89	37	59	217	Ap2a1	protein-coding gene	Poised	575.111	384	519.444	228.5	238	208.5	232.714	229.714	229.714
Gm13122	unprocessed pseudogene	Jak2	protein-coding gene	Agpat1	protein-coding gene	Poised	327.8	176.4	183	204.6	201.4	169.4	194.2	210.6	185.6	Ap2b1	protein-coding gene	Poised	210.333	126.5	104.333	104.833	190.5	111.333	118.667	139.5	137.167
Gm13130	unprocessed pseudogene	Pabpc4	protein-coding gene	Agpat3	protein-coding gene	Poised	437	2836.29	554.286	333.5	309.833	275.5	497.167	440.167	476.167	Ap3b1	protein-coding gene	Poised	45	77	1	2	4	8	0	10	9
Gm13217	unprocessed pseudogene	Jph1	protein-coding gene	Ahcyl2	protein-coding gene	Poised	289.857	263.429	229.571	150.333	164.333	192.333	153.333	123.333	136.333	Ap4b1	protein-coding gene	Poised	292.429	333.429	168.714	239.5	238.5	307.5	106.5	122.833	103.5
Gm13273	unprocessed pseudogene	Pygo1	protein-coding gene	Ahdc1	protein-coding gene	Poised	373.3	428.3	393.2	261.4	270.1	263	134.3	304.3	300	Apopt1	protein-coding gene	Poised	121.75	35.25	162.75	89.75	151.75	168.75	81.75	104.75	95.75
Gm13281	unprocessed pseudogene	Gprc5c	protein-coding gene	Ahi1	protein-coding gene	Poised	265	266	229.667	253.333	267.333	262	44	39	39	Aptx	protein-coding gene	Poised	180.4	171.2	167.4	191.4	200.4	166.6	195.4	201.4	193.4
Gm13282	unprocessed pseudogene	D10Wsu102e	protein-coding gene	Aifm2	protein-coding gene	Poised	21.4	65.8	22.2	22.2	153.8	47.8	171.8	63.8	49.8	Arfgap3	protein-coding gene	Poised	46.5	69.5	51.5	106.5	36.5	46.5	126.5	36.5	110.5
Gm13302	unprocessed pseudogene	Fosb	protein-coding gene	Ak2	protein-coding gene	Poised	362.75	368.75	370.75	370.25	370.25	374.25	370.75	370.75	376.25	Arfgef2	protein-coding gene	Poised	67	62	10	28	39	63	29	47	44
Gm13303	unprocessed pseudogene	Cebpa	protein-coding gene	Alas1	protein-coding gene	Poised	202.375	182.875	180.875	181.375	179.875	178.875	216.125	202.625	230.375	Arhgap29	protein-coding gene	Poised	187.4	179.6	159.2	162.4	169.6	166.8	167.8	172.4	172.2
Gm13341	unprocessed pseudogene	Acads	protein-coding gene	Aldh1a2	protein-coding gene	Poised	29	49	82	25	97	4	115	294	336	Arhgap5	protein-coding gene	Poised	496	220	443	367	348	486	366	468	438
Gm13409	unprocessed pseudogene	Pcp4l1	protein-coding gene	Alg3	protein-coding gene	Poised	107	80.7143	98.2857	51.5714	60.5714	65.1429	77.2857	84.1429	46.8571	Arhgef2	protein-coding gene	Poised	432	532.933	512	503.867	510.267	3308.07	471.154	466.769	456.538
Gm13474	unprocessed pseudogene	Inf2	protein-coding gene	Alg8	protein-coding gene	Poised	42	47	86	21	30	15	19	105	62	Arih1	protein-coding gene	Poised	127.2	208.6	367.4	409.4	405.4	438.4	323.4	289.4	337.4
Gm13506	unprocessed pseudogene	Dkk3	protein-coding gene	Alkbh1	protein-coding gene	Poised	52.3333	65.1111	80.6667	149.667	129.667	57.3333	274.8	172.6	178.8	Arih2	protein-coding gene	Poised	57.6667	21.3333	65.6667	72.3333	27.6667	164.333	91.6667	64.6667	81.6667
Gm13711	unprocessed pseudogene	Trib3	protein-coding gene	Alkbh3	protein-coding gene	Poised	128.571	71.2857	68.2857	103.571	85.5714	77	77	65.5714	77.7143	Arl13b	protein-coding gene	Poised	17.6667	29.6667	33.6667	69.6667	26.6667	24.3333	63.6667	33.6667	21.6667
Gm13712	unprocessed pseudogene	Shroom2	protein-coding gene	Alkbh4	protein-coding gene	Poised	70	40	125	93	40	15	31	135	33	Arl2bp	protein-coding gene	Poised	250	253	250	214	227.2	250	202.8	242.8	244
Gm13858	unprocessed pseudogene	Shroom4	protein-coding gene	Alkbh7	protein-coding gene	Poised	437.667	445.667	428.667	420.333	412.667	442.667	384.667	441.667	430.667	Arl3	protein-coding gene	Poised	67.6667	200.667	241.667	57.6667	129.667	61	161.667	55.6667	53
Gm13903	unprocessed pseudogene	Recql4	protein-coding gene	Alkbh8	protein-coding gene	Poised	52.375	81.125	83.375	68397.6	126.875	185.375	100.125	105.875	94.625	Arl4a	protein-coding gene	Poised	250.75	195.25	250.75	207.25	204.75	182.75	361.25	182.25	203.25
Gm13925	unprocessed pseudogene	Paqr4	protein-coding gene	Ambra1	protein-coding gene	Poised	238.833	269.833	321.833	193.833	214.833	117.833	325.833	141.833	486.833	Arl6	protein-coding gene	Poised	118.333	129	134.667	112.333	111.333	87.6667	103	93.6667	96.3333
Gm14065	unprocessed pseudogene	Fsd1	protein-coding gene	Amdhd2	protein-coding gene	Poised	72.6	54.8	77.4	34.4	94.6	47.6	40.8	45.8	78.4	Arl6ip6	protein-coding gene	Poised	214.5	181	181	534	181	604	181	181	229
Gm14069	unprocessed pseudogene	9130401M01Rik	protein-coding gene	Ammecr1l	protein-coding gene	Poised	774.2	779	777.6	780	780.2	770.6	770	772.4	774.2	Arl8b	protein-coding gene	Poised	34	89	6	52	34	7	160	45	42
Gm14086	unprocessed pseudogene	Tmem245	protein-coding gene	Anapc11	protein-coding gene	Poised	110.667	64	141.667	65.6667	105.667	113.667	141.667	126.667	123.667	Armc2	protein-coding gene	Poised	106.4	102.4	108.4	142.4	132.4	41.6	143.4	93.6	143.4
Gm14129	unprocessed pseudogene	Foxc2	protein-coding gene	Ankle2	protein-coding gene	Poised	50	91.5	88.5	49	49.5	57.5	49	49	49	Arrdc3	protein-coding gene	Poised	199.25	134.25	161.75	53.25	61.25	49.5	409	387	386
Gm14175	unprocessed pseudogene	Nbl1	protein-coding gene	Ankra2	protein-coding gene	Poised	73.8571	37.2857	39.7143	90.2857	64.5714	39.7143	69.1429	57	40	Arsk	protein-coding gene	Poised	74.2	111.2	112.2	66.2	130.2	104.2	130.2	117.2	112.2
Gm14182	unprocessed pseudogene	Aifm1	protein-coding gene	Ankrd13a	protein-coding gene	Poised	405.333	6096	375.667	1347.8	1828.4	930	208	200	202	Ascc1	protein-coding gene	Poised	213	265.333	278.667	255.667	258.333	230	246.333	270.333	281
Gm14186	unprocessed pseudogene	Aifm3	protein-coding gene	Ankrd27	protein-coding gene	Poised	26.5	22.5	96.5	99.5	29.5	79.5	32.5	41.5	147.5	Asnsd1	protein-coding gene	Poised	356.8	336	344.4	361.2	344	347.4	361.4	348.4	353.2
Gm14297	unprocessed pseudogene	Pus7	protein-coding gene	Ankrd33b	protein-coding gene	Poised	19196.3	709.667	496.5	1557	1546	1543	19057	429.833	408.5	Aste1	protein-coding gene	Poised	167.6	112.2	104.2	112.6	114.8	163.6	221.6	187.6	115
Gm14298	unprocessed pseudogene	Ebf3	protein-coding gene	Ankrd39	protein-coding gene	Poised	372.5	380.333	399.667	58.4	125	86	75.2	121.4	106.4	Ate1	protein-coding gene	Poised	268.167	268.833	262.833	240.5	273.167	239.5	299.5	241.833	300.167
Gm14301	unprocessed pseudogene	Papss1	protein-coding gene	Ankrd54	protein-coding gene	Poised	183.167	121.167	71.1667	71.1667	61.1667	87.1667	208.167	117.167	107.167	Atf2	protein-coding gene	Poised	361.4	72.4	317.4	2644	77.5625	340.75	56.4	43.4	428.6
Gm14307	unprocessed pseudogene	Rrad	protein-coding gene	Ano10	protein-coding gene	Poised	234.833	240.833	239.833	59.8333	62.8333	210.833	71.8333	20.5	91.8333	Atf7ip2	protein-coding gene	Poised	56	87.2	77	56	54.2	63.8	68.6	54.8	78.2
Gm14334	unprocessed pseudogene	Foxf1	protein-coding gene	Ap1m1	protein-coding gene	Poised	101.667	184.667	203.667	231.333	173.667	180.333	157	139.667	187	Atg12	protein-coding gene	Poised	48	49	131	297	312	292	161	25	292
Gm14349	unprocessed pseudogene	Ddhd2	protein-coding gene	Ap2s1	protein-coding gene	Poised	39	70	54	44.5	39	39	42	39	39	Atg13	protein-coding gene	Poised	283.5	53.5	63.5	311.5	338.5	316.5	153.5	292.5	307.5
Gm14350	unprocessed pseudogene	Apba2	protein-coding gene	Ap3d1	protein-coding gene	Poised	238.5	316.5	193.5	656	652	668.333	275.5	230.5	230.5	Atg4c	protein-coding gene	Poised	106.5	106.5	106.5	120.5	123.5	106.5	134.5	115.5	225.5
Gm14387	unprocessed pseudogene	Atf3	protein-coding gene	Ap4s1	protein-coding gene	Poised	1062	369	1001	1045	1097	1052	981	997	989	Atg9a	protein-coding gene	Poised	324.111	337.333	326.444	324.889	324.111	324.889	309.667	324.889	318.667
Gm14390	unprocessed pseudogene	Hsd17b10	protein-coding gene	Ap5b1	protein-coding gene	Poised	165.667	51.3333	357.667	39.6667	218.667	259.667	21.6667	390.667	18.3333	Atoh8	protein-coding gene	Poised	746.667	466.333	839.667	83	571.333	166.667	170.333	364.667	584.667
Gm14400	unprocessed pseudogene	Rassf3	protein-coding gene	Apba1	protein-coding gene	Poised	47	227	555	27	188	23	16	225	219	Atp1b3	protein-coding gene	Poised	539	488.5	541.5	489	493	487.5	34	52	59
Gm14402	unprocessed pseudogene	Trim3	protein-coding gene	Aph1c	protein-coding gene	Poised	187	98	86	200	214	115	114	104	105	Atp5j	protein-coding gene	Poised	493	484.6	514.6	513.8	506.6	494.6	513.4	524.6	501.4
Gm14405	unprocessed pseudogene	Trim6	protein-coding gene	Aplp1	protein-coding gene	Poised	134.75	119.75	90.5	152.5	143.5	105.5	83.6667	111.333	185.333	Atp5s	protein-coding gene	Poised	45	20	13	35	26	39	44	34	48
Gm14411	unprocessed pseudogene	Apbb2	protein-coding gene	Aplp2	protein-coding gene	Poised	164.8	99.8	173.8	58.8	86.8	157.8	124.8	168.8	164.8	Atp6v1a	protein-coding gene	Poised	261	176	478.333	490.333	481.333	488.333	528.333	181.333	124.667
Gm14413	unprocessed pseudogene	Suv39h1	protein-coding gene	Aprt	protein-coding gene	Poised	284.111	280.111	273.111	243.889	268.111	267.333	228.444	230.889	239	Atp6v1c1	protein-coding gene	Poised	111.5	72.5	36.5	60.5	55.5	39.5	50.5	38.5	88.5
Gm14416	unprocessed pseudogene	Leprot	protein-coding gene	Aqp11	protein-coding gene	Poised	175.5	175.5	175.5	175.5	175.5	175.5	175.5	175.5	175.5	Atp8b3	protein-coding gene	Poised	158.333	158.333	124.333	151.333	100.333	114.333	81.3333	101.667	246.667
Gm14417	unprocessed pseudogene	Gpsm3	protein-coding gene	Aqp3	protein-coding gene	Poised	24	41	20380	85	656	20943	349.5	473	460	Atp9b	protein-coding gene	Poised	63.6667	28	29.6667	40.6667	30.3333	34	34.5714	55.7143	44.1429
Gm14500	unprocessed pseudogene	Srebf1	protein-coding gene	Arc	protein-coding gene	Poised	56	121	124	93	44	165	42	79	119	Atxn10	protein-coding gene	Poised	132	89	165	160	124	174	280	281	309
Gm14554	unprocessed pseudogene	Uchl1	protein-coding gene	Arfgap2	protein-coding gene	Poised	264.4	283.6	290.2	250.6	256.6	254.2	257.8	257.8	257.8	Atxn3	protein-coding gene	Poised	98	108	100	93	113	111	104	89	71
Gm14590	unprocessed pseudogene	Trip6	protein-coding gene	Arhgap19	protein-coding gene	Poised	92	85	83	80	1	62	80	85	80	Atxn7l1	protein-coding gene	Poised	115.333	164.333	189.333	161.333	168.333	106.333	1460.25	341.75	428
Gm14595	unprocessed pseudogene	Atic	protein-coding gene	Arhgap20	protein-coding gene	Poised	242.5	218.5	234.5	293.5	309.5	238.5	250.5	174.25	247.5	Aurka	protein-coding gene	Poised	131	278	345	172	150	142	58	270	25
Gm14599	unprocessed pseudogene	Adcy5	protein-coding gene	Arhgap23	protein-coding gene	Poised	918.667	872.667	908.667	918.667	925.667	929.667	18	83	82	Aven	protein-coding gene	Poised	260	215	261	137	154	195	157	18	183
Gm14624	unprocessed pseudogene	Gm20696	protein-coding gene	Arhgap33	protein-coding gene	Poised	534.571	537.571	515.571	533.571	527.571	523.571	458.571	558.571	428.714	Axdnd1	protein-coding gene	Poised	203.2	414.4	422.4	494.8	485.6	485	485.2	490.6	481
Gm14626	unprocessed pseudogene	Cpne2	protein-coding gene	Arhgap39	protein-coding gene	Poised	305	226.182	311	228.364	223.818	320.273	214.364	158.909	230.909	B230118H07Rik	protein-coding gene	Poised	251.75	242.75	229.75	10747.8	229.6	218.6	238.75	189.25	246.75
Gm14629	unprocessed pseudogene	Cpne3	protein-coding gene	Arhgef10	protein-coding gene	Poised	107.4	98.6	110.2	72.2	125.6	116.2	41.5	142.5	331.5	B3gnt9	protein-coding gene	Poised	872.667	437.667	548.667	758.667	735.667	791.667	835.667	557.667	867.667
Gm14638	unprocessed pseudogene	Cpne7	protein-coding gene	Arhgef10l	protein-coding gene	Poised	199.5	176.5	175	536	495.2	561	132.2	4251.6	149.8	B9d1	protein-coding gene	Poised	89.5	51	111.5	75.5	112.5	112.5	113.5	153.5	78.5
Gm14694	unprocessed pseudogene	Rcl1	protein-coding gene	Arhgef33	protein-coding gene	Poised	113.2	87.2	35.2	345.333	397.333	369.667	550.833	451	455.167	BC049715	protein-coding gene	Poised	508	463.333	478	480	482.667	475	475.667	469	499.667
Gm14695	unprocessed pseudogene	Ncl	protein-coding gene	Arhgef39	protein-coding gene	Poised	154.625	181.875	167.625	181.875	172.125	159.625	171.375	192.375	173.625	BC051142	protein-coding gene	Poised	106.667	9298.17	76.3333	3	19	17	3	3	31
Gm14710	unprocessed pseudogene	Serpine2	protein-coding gene	Arid2	protein-coding gene	Poised	811.5	808.5	656.5	726.5	751.5	773.5	583.5	587.5	822.5	Bag5	protein-coding gene	Poised	183.5	134.25	163	199.5	168.5	160	203.5	192	196.5
Gm14711	unprocessed pseudogene	Foxn2	protein-coding gene	Arid4a	protein-coding gene	Poised	355.333	561.333	340.333	129.333	160	88	136	160.667	146.667	Baz2b	protein-coding gene	Poised	255.286	593.286	169.571	569.571	287.714	473.429	428	459	424.125
Gm14726	unprocessed pseudogene	Dhcr24	protein-coding gene	Arl1	protein-coding gene	Poised	353	234.333	231	453	226.333	462	461.333	448	229	Bbip1	protein-coding gene	Poised	312.667	206.444	310.667	292.667	310.667	310.667	284.667	310.667	312.667
Gm14748	unprocessed pseudogene	Ndn	protein-coding gene	Arl14epl	protein-coding gene	Poised	22	37	19	17	47	9	52	22	43	Bbs10	protein-coding gene	Poised	52	25	42	70	77	45	76	15	83
Gm14750	unprocessed pseudogene	Rcn1	protein-coding gene	Arl6ip1	protein-coding gene	Poised	199	232	236	181	236	220	97	249	101.667	Bbs4	protein-coding gene	Poised	24.3333	39.3333	46.3333	28	23	30.3333	24.3333	23.6667	36
Gm14839	unprocessed pseudogene	Furin	protein-coding gene	Arl6ip4	protein-coding gene	Poised	388.4	379.8	398.6	377.2	376.4	380.6	381.6	378.4	4186	Bbs7	protein-coding gene	Poised	72.6	45	69	64.8	51.6	60	49.2	61.8	63.6
Gm14852	unprocessed pseudogene	Caskin1	protein-coding gene	Armc9	protein-coding gene	Poised	22.3	57.3	58.3	17.3	56.3	41.3	18.3	38.3	40.3	Bcap29	protein-coding gene	Poised	130.333	53.3333	22.3333	88.3333	57.3333	59.3333	37.6667	47.3333	21.6667
Gm14876	unprocessed pseudogene	Foxo1	protein-coding gene	Armt1	protein-coding gene	Poised	71.3333	82.3333	264.667	190.667	208.667	262.667	66	54.6667	68.3333	Bean1	protein-coding gene	Poised	326.667	261.667	128.333	148.333	120.167	135.667	389.667	563.667	127.167
Gm15027	unprocessed pseudogene	Foxo3	protein-coding gene	Arntl2	protein-coding gene	Poised	122	75	58	148	68	205	215	257.667	29	Birc2	protein-coding gene	Poised	413.8	415.2	439.2	495.2	489.2	440.2	489.2	420.4	418.2
Gm15084	unprocessed pseudogene	Foxo6	protein-coding gene	Arpc5l	protein-coding gene	Poised	477	446.2	450.2	450.6	440.8	459.8	455.4	455.8	471	Blzf1	protein-coding gene	Poised	174	167	176	147	201	167	183	163	163
Gm15087	unprocessed pseudogene	Insig1	protein-coding gene	Arsa	protein-coding gene	Poised	490.25	1113	739	1113	1113	1113	732.5	759	759	Bola1	protein-coding gene	Poised	444.333	316	371.667	487.667	497.667	552	880.667	900.333	920.667
Gm15088	unprocessed pseudogene	Neb	protein-coding gene	Arsb	protein-coding gene	Poised	322	515	434	362	317	46	78	33	468	Bora	protein-coding gene	Poised	139	104.2	98.2	140.2	146.8	116.2	96.4	86.8	116.2
Gm15089	unprocessed pseudogene	Nes	protein-coding gene	Art1	protein-coding gene	Poised	1477	1847	1801	1461	1809	1840	1503	1483	1498	Bpgm	protein-coding gene	Poised	330.2	336.2	331.2	335.2	322.2	371.2	274	336.2	272.2
Gm15090	unprocessed pseudogene	Pygb	protein-coding gene	Art5	protein-coding gene	Poised	160.667	260	246	394	247.333	257.667	150	372	129.667	Brap	protein-coding gene	Poised	724	728	732	686.714	684.571	688.143	646.143	639.571	688.857
Gm15095	unprocessed pseudogene	Pygl	protein-coding gene	Asb1	protein-coding gene	Poised	284.429	222.286	212	289.429	256.429	183.714	262.429	187.571	152.429	Brdt	protein-coding gene	Poised	98.75	138.75	108.5	77.25	120	109.25	73.25	80.75	147.25
Gm15098	unprocessed pseudogene	Ebpl	protein-coding gene	Asb3	protein-coding gene	Poised	24.4	31	28.2	22.4	40.6	105.6	19.4	31	45.2	Btaf1	protein-coding gene	Poised	90	51	113	146	162	116	153	116	121
Gm15101	unprocessed pseudogene	Acaa1b	protein-coding gene	Asb7	protein-coding gene	Poised	408.4	380.4	332.6	325.2	388.8	471.8	512.8	475.8	456.8	Btbd1	protein-coding gene	Poised	201	188	287	288	235	292	188	277	188
Gm15102	unprocessed pseudogene	Gramd2	protein-coding gene	Ascc2	protein-coding gene	Poised	15	78	2	25	64	14	26	8	0	Btf3	protein-coding gene	Poised	211.75	284.75	164.75	312.25	290.25	168.25	317.75	316.75	334.75
Gm15103	unprocessed pseudogene	Fbln1	protein-coding gene	Ash2l	protein-coding gene	Poised	182.714	91.4286	61.1429	162.429	154.857	154.714	1031.75	198.75	133.375	Btg1	protein-coding gene	Poised	432	288	439	428	401	452	396	428	426
Gm15106	unprocessed pseudogene	Foxr1	protein-coding gene	Aspa	protein-coding gene	Poised	60	15	11	75	96	96	77	111	88	Btg4	protein-coding gene	Poised	740.333	3554	821	1920	1953	1931	1891	1883	1853
Gm15108	unprocessed pseudogene	Irf1	protein-coding gene	Aspscr1	protein-coding gene	Poised	183.231	196.615	199.846	141.692	190.846	192.462	149.769	194.538	199.846	C2cd3	protein-coding gene	Poised	199.25	201.25	196.25	239.25	240.25	254.25	253.25	218.25	216.25
Gm15110	unprocessed pseudogene	Irf5	protein-coding gene	Asrgl1	protein-coding gene	Poised	52.5	50	52.5	52.5	58.5	52.5	52.5	52.5	52.5	C87436	protein-coding gene	Poised	209.667	129.333	141	150	139	199	123.286	122	132.143
Gm15111	unprocessed pseudogene	Dok1	protein-coding gene	Asxl2	protein-coding gene	Poised	106.2	204.2	113.2	56.2	74.2	74.2	434.8	308.8	307.8	Cab39l	protein-coding gene	Poised	28.25	10.25	29.75	5.25	71.75	52.75	113.75	50.75	61.75
Gm15112	unprocessed pseudogene	Irf9	protein-coding gene	Atf7ip	protein-coding gene	Poised	19.75	19.75	19.75	38.25	47.25	19.75	44.25	31.25	19.75	Cacnb1	protein-coding gene	Poised	103.6	103.6	110.6	91.3333	1313.33	128.167	90.4	191.2	173.8
Gm15113	unprocessed pseudogene	Lmo1	protein-coding gene	Atg4d	protein-coding gene	Poised	151.75	107.25	106.75	119.75	127.75	71.75	60.75	119.75	119.75	Cadps	protein-coding gene	Poised	194	828	762	56	798	1090	33	12	17
Gm15125	unprocessed pseudogene	Abca1	protein-coding gene	Atg7	protein-coding gene	Poised	65.2	7.8	84.2	86.2	35.8	51.2	8.4	39.8	64.2	Cage1	protein-coding gene	Poised	245.5	234.5	211.5	245.5	237.5	237.5	241.5	245.5	251.5
Gm15126	unprocessed pseudogene	Abca2	protein-coding gene	Atl1	protein-coding gene	Poised	314	170.667	299.667	299.333	301.333	343	305.667	295.667	486.667	Camsap1	protein-coding gene	Poised	271.833	246.833	266.833	128.833	270.833	193.833	259.833	102.833	127.833
Gm15136	unprocessed pseudogene	Abca3	protein-coding gene	Atmin	protein-coding gene	Poised	56	2	57	39	12	55	83	89	127	Cand1	protein-coding gene	Poised	536	541	558	517	533	537	535	464	440
Gm15147	unprocessed pseudogene	Ikbkg	protein-coding gene	Atox1	protein-coding gene	Poised	47	21	81	30	35	27	21	37	21	Cap2	protein-coding gene	Poised	149.667	140	142.667	3411.2	26654	26672.4	322	279	22
Gm15167	unprocessed pseudogene	Abcb7	protein-coding gene	Atp2b4	protein-coding gene	Poised	45.5	45.5	78.5	7.5	26.5	19.5	122.833	100.833	123.833	Capn2	protein-coding gene	Poised	528.75	486.25	456.5	537.75	471.75	507.25	82	491	402
Gm15181	unprocessed pseudogene	Plscr3	protein-coding gene	Atp6v1d	protein-coding gene	Poised	71.5	71.5	119.5	71.5	74.5	71.5	85.5	110.5	75.5	Capns1	protein-coding gene	Poised	404.25	811.5	680.25	499	500.571	1440.43	260.5	152.5	163.833
Gm15188	unprocessed pseudogene	Atrx	protein-coding gene	Atp6v1f	protein-coding gene	Poised	223	199	200.667	231.667	225.333	230.667	123.333	123	124	Capza1	protein-coding gene	Poised	53.3333	65.3333	66	51.6667	635	638	51	73.6667	66
Gm15192	unprocessed pseudogene	Ndst1	protein-coding gene	Atp6v1g1	protein-coding gene	Poised	43	42	45	72	73	55	73	67	55	Capzb	protein-coding gene	Poised	387.571	280.571	365.143	614.5	467	611.875	372	211.143	510.429
Gm15266	unprocessed pseudogene	Abcc4	protein-coding gene	Atp6v1g2	protein-coding gene	Poised	479.333	417.667	430.667	479.333	486.333	479.333	192.8	209.8	182.2	Car2	protein-coding gene	Poised	177.667	128	132.667	133	157	16433.7	131	109.333	389.333
Gm15275	unprocessed pseudogene	Abcc8	protein-coding gene	Atp7b	protein-coding gene	Poised	504	214	194	449	486	498	462	504	486	Casc1	protein-coding gene	Poised	131.5	130.5	155.5	320.5	107.5	113.5	102.5	130.5	46.25
Gm15276	unprocessed pseudogene	Cmip	protein-coding gene	Atp8b1	protein-coding gene	Poised	91.5	10542	106	230	256	130967	45006.3	45078.7	45281.7	Casd1	protein-coding gene	Poised	124.5	142.25	232.25	176.75	160.75	143.75	182.75	203.75	204.75
Gm15280	unprocessed pseudogene	Jade1	protein-coding gene	Atp8b5	protein-coding gene	Poised	16	20	21	37	44	74	111	13	17.2	Catsper2	protein-coding gene	Poised	606.667	610.667	511.333	634.667	629.667	786.667	573.667	607.667	528
Gm15313	unprocessed pseudogene	Jade2	protein-coding gene	Atpif1	protein-coding gene	Poised	64	57.3333	64	70.3333	68.6667	61.6667	66.6667	65	62.6667	Cby3	protein-coding gene	Poised	1569	1656	1889	1590	1763	1486	1362	1303	1302
Gm15329	unprocessed pseudogene	Jade3	protein-coding gene	Atr	protein-coding gene	Poised	138.625	146.625	3830.88	34.4286	33.5714	56.7143	39.8571	31.4286	123.286	Ccbe1	protein-coding gene	Poised	237	236.6	285.8	261.2	265.4	286.4	256	256.6	287.6
Gm15331	unprocessed pseudogene	Abcd3	protein-coding gene	Atxn1l	protein-coding gene	Poised	166.333	78.3333	268.333	139.333	108.333	58.3333	134.333	107.333	83.3333	Ccdc103	protein-coding gene	Poised	26.5	275.5	275.5	282.5	27.5	306.5	313.5	41.5	88.5
Gm15332	unprocessed pseudogene	Abcd4	protein-coding gene	Atxn2	protein-coding gene	Poised	531.8	428.2	365.8	128.25	116	280.25	243.25	231.25	233	Ccdc105	protein-coding gene	Poised	338	424	388	344	427	423	401	316	319
Gm15357	unprocessed pseudogene	Nfib	protein-coding gene	Atxn2l	protein-coding gene	Poised	238	169.8	260.4	171.8	849.2	248.2	263.4	241.8	273.2	Ccdc136	protein-coding gene	Poised	93.4	119.4	128.2	203	95.4	90.8	42	18	22
Gm15368	unprocessed pseudogene	Gnb4	protein-coding gene	Atxn7l3b	protein-coding gene	Poised	15	75	66	3	5	98	125	116	8	Ccdc146	protein-coding gene	Poised	127	138	130	129	102	104	116	116	91
Gm15369	unprocessed pseudogene	Gnb5	protein-coding gene	Aup1	protein-coding gene	Poised	444.429	537.857	483.857	457.286	480.429	444.429	480.429	429.429	443.714	Ccdc148	protein-coding gene	Poised	57.3333	100.333	105.333	78.3333	73.3333	66.3333	71.3333	72.3333	71.3333
Gm15370	unprocessed pseudogene	Cx3cl1	protein-coding gene	Aurkaip1	protein-coding gene	Poised	131.5	128.5	125.167	142.5	125.167	150.167	125.167	151.833	147.833	Ccdc158	protein-coding gene	Poised	153.667	154.667	229.667	171.667	187.667	192.667	219.667	176.667	162.667
Gm15371	unprocessed pseudogene	Nfix	protein-coding gene	B3galnt1	protein-coding gene	Poised	246	163	87	20	52	242	289	334	86	Ccdc171	protein-coding gene	Poised	75.75	303.75	313.75	174.75	167.75	171.75	41.25	40.75	40.75
Gm15372	unprocessed pseudogene	Pou4f1	protein-coding gene	B3galt4	protein-coding gene	Poised	228	269	4325	4270	4234	4228	59	1	26	Ccdc173	protein-coding gene	Poised	35	37	31	53	35	35	49	29	36
Gm15373	unprocessed pseudogene	Rragd	protein-coding gene	B3gnt4	protein-coding gene	Poised	2075	2077	2078	2039	2047	2042	2037	2037	2045	Ccdc174	protein-coding gene	Poised	43.2	19.2	21.2	53.2	55.2	8.4	76.2	60.2	47.2
Gm15374	unprocessed pseudogene	Wfs1	protein-coding gene	B4galnt1	protein-coding gene	Poised	134.2	358	98.8	359	155	116.2	258.4	294.8	263.2	Ccdc181	protein-coding gene	Poised	89	10	3	25	4	31	30	43	93
Gm15375	unprocessed pseudogene	Htatsf1	protein-coding gene	B4galt2	protein-coding gene	Poised	450.429	196.857	235.857	232.571	409.714	239.714	204.429	195.571	204.429	Ccdc30	protein-coding gene	Poised	159.5	165.417	156.333	968.35	997.2	3719.85	160.895	156.474	55
Gm15376	unprocessed pseudogene	Hist1h2ab	protein-coding gene	B4galt7	protein-coding gene	Poised	69.25	53.25	57.75	42.75	62.25	62.75	61.75	60.25	62.75	Ccdc39	protein-coding gene	Poised	6	76.25	79.25	96.75	60.25	38.5	62.75	87.25	77.75
Gm15385	unprocessed pseudogene	Hist1h2ac	protein-coding gene	BC017158	protein-coding gene	Poised	374.4	980.8	974.8	157.8	189	957.2	187.2	194.4	182.4	Ccdc50	protein-coding gene	Poised	380	400	419	400.667	393	388	417	404	137.333
Gm15664	unprocessed pseudogene	Hist1h2ae	protein-coding gene	BC022687	protein-coding gene	Poised	81	5	163	70	56	0	58	50	17	Ccdc62	protein-coding gene	Poised	38.6667	127.667	43.3333	30.6667	30.6667	48.6667	32.6667	118.667	120.667
Gm15744	unprocessed pseudogene	Hist1h2af	protein-coding gene	BC030867	protein-coding gene	Poised	78	122	78	73	77	73	116	73	72	Ccdc66	protein-coding gene	Poised	54.5	17.5	40.5	19.5	21.5	48.5	80.5	56.5	50.5
Gm15926	unprocessed pseudogene	Hist1h2ag	protein-coding gene	BC031181	protein-coding gene	Poised	70	69	68	65	70	76	52	85	70	Ccdc87	protein-coding gene	Poised	4	45	18	4	15	3	10	15	17
Gm15950	unprocessed pseudogene	Hist1h2ah	protein-coding gene	BC037034	protein-coding gene	Poised	2	35	12	21	0	3	14	3	7	Ccdc88a	protein-coding gene	Poised	311.667	321.667	291.667	268	372.667	308.667	380.667	233	257.333
Gm16038	unprocessed pseudogene	Hist1h2ai	protein-coding gene	Bad	protein-coding gene	Poised	214.111	320.333	161.667	895.333	316.889	297	151.111	221.889	120.111	Ccdc89	protein-coding gene	Poised	5	16293	140	76	16338	165	74	71	62
Gm16186	unprocessed pseudogene	Hist1h2ak	protein-coding gene	Bag1	protein-coding gene	Poised	61.3333	148.333	37.3333	50.3333	44.3333	78.3333	48.6667	46.3333	105.333	Ccdc91	protein-coding gene	Poised	713	633	10074	95.3333	458.333	436.333	317.75	62	338
Gm16242	unprocessed pseudogene	Isoc1	protein-coding gene	Bag3	protein-coding gene	Poised	24	72	79	56	77	95	715	18681	18750	Ccdc96	protein-coding gene	Poised	13	95	39	89	87	103	161	181	18
Gm16332	unprocessed pseudogene	Abcg1	protein-coding gene	Bag6	protein-coding gene	Poised	264.4	129	268.6	308.2	256.4	257.6	362.769	1486.54	350.462	Ccer1	protein-coding gene	Poised	82	80298	55	17	3	116	82	65	116
Gm16354	unprocessed pseudogene	Tmem63b	protein-coding gene	Baiap2	protein-coding gene	Poised	198.429	196.714	201.857	202.286	200.143	195.857	402.714	205.286	200.143	Ccnb2	protein-coding gene	Poised	20	16	22	38	43	32	24	61	27
Gm16356	unprocessed pseudogene	Ripk2	protein-coding gene	Bak1	protein-coding gene	Poised	4351	4332	10383	4373	4366	4361	796	1010	822	Ccnyl1	protein-coding gene	Poised	132.25	352.25	325.25	314.75	315.25	338.25	330.75	337.25	313.25
Gm16358	unprocessed pseudogene	Ripk4	protein-coding gene	Batf2	protein-coding gene	Poised	110	198	108	9	71	63	82	57	67	Ccpg1os	protein-coding gene	Poised	44	79	203	173	61	72	69	76	62
Gm16359	unprocessed pseudogene	Uap1l1	protein-coding gene	Baz1a	protein-coding gene	Poised	165.333	202	198.333	975.667	251	213.667	218	187	200.75	Ccs	protein-coding gene	Poised	94.5714	135.571	108.571	94.5714	105.571	93.5714	100.571	105.571	107.571
Gm16362	unprocessed pseudogene	Hist1h2bb	protein-coding gene	Baz2a	protein-coding gene	Poised	517.556	948	1270.67	964.889	727.667	1050.11	1046	687.889	715	Ccsap	protein-coding gene	Poised	339.5	339.5	339.5	363.5	436.5	350.5	553.5	523.5	417.5
Gm16363	unprocessed pseudogene	Hist1h2bc	protein-coding gene	Bbs1	protein-coding gene	Poised	53.8571	93.8571	21792.9	60.8571	64.8571	84.5714	98.8571	71.7143	85.2857	Cct3	protein-coding gene	Poised	190.429	198.429	189.429	29.4286	196.429	180.429	231.429	39.4286	35.4286
Gm16400	unprocessed pseudogene	Hist1h2bg	protein-coding gene	Bbs2	protein-coding gene	Poised	485	425	500	526	527	454	417	544	487	Cct4	protein-coding gene	Poised	372.333	32.3333	45.6667	39.6667	43.6667	40.3333	88.3333	87.3333	56.3333
Gm16428	unprocessed pseudogene	Hist1h2bj	protein-coding gene	Bbs9	protein-coding gene	Poised	70.2	82.2	74.2	73.2	70.2	57.2	79.2	145.2	203.2	Cct5	protein-coding gene	Poised	103	102.667	103.667	105	111.667	104	134.667	112.333	110.333
Gm16431	unprocessed pseudogene	Hist1h2bk	protein-coding gene	Bcat2	protein-coding gene	Poised	221.5	2151	238	254.5	264	219.5	297.5	270	277	Cct6b	protein-coding gene	Poised	7.5	22.5	16.5	27.5	29.5	22.5	71.5	40.5	69.5
Gm16456	unprocessed pseudogene	Hist1h2bl	protein-coding gene	Bcdin3d	protein-coding gene	Poised	21	63	75	15	32	26	16	11	11	Cct7	protein-coding gene	Poised	539.25	432.25	561.25	541.25	466.25	588.25	569.25	554.25	100.75
Gm16458	unprocessed pseudogene	Hist1h2bm	protein-coding gene	Bckdha	protein-coding gene	Poised	143	224	129	138	132	134	220	53	143	Ccz1	protein-coding gene	Poised	59	66	59	38	9	49	131	218	80
Gm16539	unprocessed pseudogene	Hist1h2bn	protein-coding gene	Bcl2l1	protein-coding gene	Poised	612.375	164.875	694.875	612.375	663.375	651.375	612.875	624.875	160.625	Cd55	protein-coding gene	Poised	53	48.3333	182	154.333	162	176.333	341	155.333	175.667
Gm16545	unprocessed pseudogene	Igfbp2	protein-coding gene	Bcl2l12	protein-coding gene	Poised	398	266.333	434.667	284.667	258.333	174.5	250.667	392	498.333	Cd72	protein-coding gene	Poised	2843.7	3469	3456.9	2584.7	3480.7	7908.1	10529.3	10628.3	10500.3
Gm16560	unprocessed pseudogene	Igfbp6	protein-coding gene	Bcl7b	protein-coding gene	Poised	436.75	434.75	369.75	379.75	399.75	399.75	231.75	395.75	391.75	Cdan1	protein-coding gene	Poised	441.571	385.286	455.429	89	90.8	90.8	97.8	129.2	115.4
Gm16584	unprocessed pseudogene	Mcmbp	protein-coding gene	Bdh1	protein-coding gene	Poised	282.2	200.8	177.6	180.8	860.6	240.8	218.6	230.6	185.4	Cdc20b	protein-coding gene	Poised	264	209.4	195	166.8	196.2	180.6	224	257	192.6
Gm17027	unprocessed pseudogene	Slc45a3	protein-coding gene	Bet1l	protein-coding gene	Poised	43.5556	135.889	69	139.778	125.778	109	105.889	43.8889	98.1111	Cdc27	protein-coding gene	Poised	194.75	179.75	195.75	181.75	169.75	169.75	124.75	119.75	81.75
Gm17038	unprocessed pseudogene	Usp22	protein-coding gene	Bin2	protein-coding gene	Poised	49	20.3333	29.6667	19.6667	88	44	29	27.6667	27	Cdca2	protein-coding gene	Poised	214.6	214.6	217	249.6	213.4	299.6	251.6	297.6	403.6
Gm17043	unprocessed pseudogene	Matn4	protein-coding gene	Bin3	protein-coding gene	Poised	18.6	118.4	19.6	21.4	30.4	26.8	19.2	21	33.4	Cdca3	protein-coding gene	Poised	271	278	281.5	951.833	242.833	276.833	527.833	600.833	611.833
Gm17061	unprocessed pseudogene	Usp26	protein-coding gene	Birc5	protein-coding gene	Poised	122	174	131	158	145	37	44	135	115	Cdh23	protein-coding gene	Poised	535.6	7458.4	532	735	713.833	718.833	42481.2	764	1848.5
Gm17062	unprocessed pseudogene	Aig1	protein-coding gene	Bloc1s4	protein-coding gene	Poised	34	18	34	8	41	31	10	36	37	Cdk1	protein-coding gene	Poised	427.25	573.75	129.25	14.3333	25	26	26	26	32
Gm17063	unprocessed pseudogene	Nfkbid	protein-coding gene	Bloc1s5	protein-coding gene	Poised	17.3333	73.3333	16.3333	108.333	16.3333	17	17	22.6667	24.6667	Cdk14	protein-coding gene	Poised	29.8	351.4	95.4	206.4	213.4	34.6	30.4	74.4	77.4
Gm17064	unprocessed pseudogene	Camkk1	protein-coding gene	Bms1	protein-coding gene	Poised	121	91	100	82	76	100	78	93	160	Cdk17	protein-coding gene	Poised	353.5	223.5	459.5	275.5	293.5	287.5	228.5	622.5	233.5
Gm17081	unprocessed pseudogene	Ehmt1	protein-coding gene	Bnip1	protein-coding gene	Poised	235.429	21.8571	27.8571	292.429	288.429	206.429	67.4286	100.429	170.429	Cdk19	protein-coding gene	Poised	198.25	153.25	105.25	267.25	164.25	151.25	522.75	146.25	550.75
Gm17093	unprocessed pseudogene	Usp36	protein-coding gene	Bod1	protein-coding gene	Poised	132	138	135	91	130	113	103	79	79	Cdk5rap2	protein-coding gene	Poised	12.5	114.5	31.5	46.5	36.5	41.5	168.5	175.5	89.5
Gm17124	unprocessed pseudogene	Fhl1	protein-coding gene	Bod1l	protein-coding gene	Poised	38.6667	62.6667	51.6667	9	50.6667	116.667	35.6667	29.6667	65.6667	Cdkal1	protein-coding gene	Poised	195	58.1111	168.556	175.556	256.111	188	96.2222	37.1111	181
Gm17131	unprocessed pseudogene	Fhl3	protein-coding gene	Bola3	protein-coding gene	Poised	547.714	564.286	547.714	562.889	561.333	561.556	573.778	557.778	580.222	Cdkl3	protein-coding gene	Poised	31.8333	59	81.5	30.5	36.8333	30.1667	51.3333	34.3333	30.1667
Gm17132	unprocessed pseudogene	Msh2	protein-coding gene	Boll	protein-coding gene	Poised	834.833	812.833	949.667	437.25	436.75	512.25	992.167	1049.5	1021.5	Cdkn2aip	protein-coding gene	Poised	101.333	52.6667	94.3333	0.666667	94.3333	79.6667	69.3333	202.333	79.6667
Gm17142	unprocessed pseudogene	Agfg2	protein-coding gene	Bphl	protein-coding gene	Poised	30.25	29.75	18.75	58.75	29.75	20.75	67.75	22.75	30.75	Cdkn3	protein-coding gene	Poised	119.25	94.25	29.25	114.25	110.25	33.25	78.25	78.25	104.25
Gm17153	unprocessed pseudogene	Ly75	protein-coding gene	Bpnt1	protein-coding gene	Poised	66.2	71.2	55.2	35.2	35.2	65.2	42.2	26.6	47.2	Cds1	protein-coding gene	Poised	79	74	85	66	88	100	54	2	150
Gm17154	unprocessed pseudogene	Actn2	protein-coding gene	Bptf	protein-coding gene	Poised	79.3333	87.3333	85.3333	79.6667	54	73.3333	84.6667	73.6667	87.3333	Celf6	protein-coding gene	Poised	340.167	4757.83	310	343.833	342.833	4766.83	279.5	275	263.25
Gm17155	unprocessed pseudogene	Zc3h7b	protein-coding gene	Brd1	protein-coding gene	Poised	651.5	1246.5	30.5	611.5	733.5	10.5	88.5	568.5	26.5	Cenpl	protein-coding gene	Poised	333.556	283.556	361.222	321.889	355.222	281.222	276.222	193.111	166.667
Gm17159	unprocessed pseudogene	Cd9	protein-coding gene	Brd8	protein-coding gene	Poised	332.875	257.875	321.875	368.125	43.125	34.375	52.125	133.125	30.875	Cenpn	protein-coding gene	Poised	154.5	168	165	205	210.5	158.5	171	157.5	158.5
Gm17161	unprocessed pseudogene	Arhgap4	protein-coding gene	Brd9	protein-coding gene	Poised	239.875	208.125	211.125	290.875	210.625	215.375	208.125	252.875	208.125	Cenpu	protein-coding gene	Poised	92.3333	25	164.333	134.333	89.3333	87.3333	59.3333	87.3333	87.3333
Gm17162	unprocessed pseudogene	Auts2	protein-coding gene	Brf2	protein-coding gene	Poised	218.5	226.5	235.5	205.167	240.5	231.5	219.167	219.167	231.5	Cep112	protein-coding gene	Poised	207.857	201.857	201.857	161.286	162	204.857	317.857	207.857	355.857
Gm17164	unprocessed pseudogene	Smc1a	protein-coding gene	Brms1	protein-coding gene	Poised	30	71	21	21	60	81	85	100	81	Cep126	protein-coding gene	Poised	60	84	199	141	180	193	158	163	9
Gm17165	unprocessed pseudogene	Fance	protein-coding gene	Brpf3	protein-coding gene	Poised	293	244.8	314	328.4	330.8	285.2	285.2	328.4	354.2	Cep128	protein-coding gene	Poised	69.2	78.2	95.2	93.2	92.2	118.2	39.8	62.2	67.2
Gm17166	unprocessed pseudogene	Susd4	protein-coding gene	Brsk1	protein-coding gene	Poised	453.75	389.25	559.75	345.25	340.25	351.75	353	371.75	593.25	Cep135	protein-coding gene	Poised	279.5	113.5	83.5	115.5	117.5	109.5	193.5	170.5	152.5
Gm17183	unprocessed pseudogene	Tom1l1	protein-coding gene	Bscl2	protein-coding gene	Poised	1535.56	433.889	541.444	967.333	975.333	914	468.222	422.778	1203.78	Cep19	protein-coding gene	Poised	414.333	407.667	398.667	379.667	388	437.667	76	99	105
Gm17186	unprocessed pseudogene	Usp9y	protein-coding gene	Bsg	protein-coding gene	Poised	83.25	89.25	216.25	122.25	122.25	114.25	85.75	80.75	79.75	Cep290	protein-coding gene	Poised	764.75	685.75	734	647.75	783.75	687	612.333	506.333	677.333
Gm17187	unprocessed pseudogene	Dennd2c	protein-coding gene	Bsn	protein-coding gene	Poised	32	176	17	149	1	235	262	279	248	Cep350	protein-coding gene	Poised	293.333	272.333	288.333	250.333	259.333	286.333	333.333	278.333	315.333
Gm17198	unprocessed pseudogene	Cfp	protein-coding gene	Bspry	protein-coding gene	Poised	92	116	92	92	12.6667	18	12.3333	12	15	Cep41	protein-coding gene	Poised	205.5	115.5	150.833	191.5	154.167	123.5	158.833	118.167	118.833
Gm17204	unprocessed pseudogene	Hprt	protein-coding gene	Btbd7	protein-coding gene	Poised	238.167	6332.67	178.5	117.4	102.8	208.6	121.4	208.6	90.8	Cep44	protein-coding gene	Poised	127.857	129.143	129.143	157.571	148.143	125.143	166.286	134.714	149.857
Gm17421	unprocessed pseudogene	D330045A20Rik	protein-coding gene	Btf3l4	protein-coding gene	Poised	540.25	535.25	458.25	445.75	471.25	442.75	477.25	528.25	567.25	Cep57	protein-coding gene	Poised	586.5	565.5	579.5	114.5	84.5	581.5	128.5	587.5	673.5
Gm17867	unprocessed pseudogene	Hps3	protein-coding gene	Btrc	protein-coding gene	Poised	226.5	274.5	198.5	141.5	145.5	151.5	22469.6	610.091	730.455	Cep57l1	protein-coding gene	Poised	527.818	655.182	645.909	298.667	301.667	319.667	328	336	360.182
Gm17868	unprocessed pseudogene	Rras2	protein-coding gene	Bub3	protein-coding gene	Poised	154.143	142.714	142	149	348.143	324.143	130.571	171.286	131.857	Cep72	protein-coding gene	Poised	24	33.5	24	50	35	183	24	31.5	28.5
Gm17919	unprocessed pseudogene	Asap2	protein-coding gene	Bysl	protein-coding gene	Poised	20	40	37	23	98	24	137	192	38	Cep76	protein-coding gene	Poised	247	88	3	161	219	121	155	228	232
Gm18182	unprocessed pseudogene	Tex11	protein-coding gene	C1qtnf5	protein-coding gene	Poised	725.125	719.125	721.125	779.125	727.125	687.125	439.125	322.125	366.125	Cep83	protein-coding gene	Poised	25.3333	47.6667	29.6667	25.3333	28.6667	28.6667	200.667	198.667	216.667
Gm18191	unprocessed pseudogene	C77080	protein-coding gene	C2cd2	protein-coding gene	Poised	32.25	92.25	57.75	19.5	71.25	350.5	304.8	252.6	197	Cep85l	protein-coding gene	Poised	15	5	95	98	93	25	367	465	497
Gm18199	unprocessed pseudogene	Rel	protein-coding gene	C2cd4b	protein-coding gene	Poised	832	770	756	721	771	715	660	714	719	Cep89	protein-coding gene	Poised	156.6	264.6	201.6	188.6	201.6	99.6	255.6	258.6	115.6
Gm18200	unprocessed pseudogene	Ret	protein-coding gene	C530008M17Rik	protein-coding gene	Poised	573.8	546.7	553.1	575.6	4237.8	1105.9	352.5	351	338.375	Cep95	protein-coding gene	Poised	118.333	888.333	84.3333	945.333	944.333	929.333	895.333	310.333	300.333
Gm18201	unprocessed pseudogene	Kctd6	protein-coding gene	C730034F03Rik	protein-coding gene	Poised	102	85	93	60	105	108	339	323	155	Cetn3	protein-coding gene	Poised	507.833	507.833	507.833	507.833	507.833	507.833	507.833	643.5	507.833
Gm18294	unprocessed pseudogene	Slc25a15	protein-coding gene	C8g	protein-coding gene	Poised	628	728.857	718.143	749.571	705.286	704.571	1296.17	1296.17	464	Cetn4	protein-coding gene	Poised	100.2	96	88.8	91.2	75	91.2	125.4	105.6	114
Gm18301	unprocessed pseudogene	Tead1	protein-coding gene	Cab39	protein-coding gene	Poised	500.25	504.75	554.25	515.75	517.75	515.25	521.75	530.25	529.25	Cfap126	protein-coding gene	Poised	63.5	1659.5	148.5	168.5	136.5	2773.5	892.667	897.667	441.667
Gm18342	unprocessed pseudogene	Tead2	protein-coding gene	Cacna1g	protein-coding gene	Poised	383.083	353.083	358.083	391.083	409.083	345.083	409.769	430	430.385	Cfap36	protein-coding gene	Poised	285.2	184.6	302.2	269.2	279.2	282.2	193	185.2	188.8
Gm18348	unprocessed pseudogene	Tead3	protein-coding gene	Cacna1h	protein-coding gene	Poised	295.333	639.667	507.667	322.167	417.667	511.667	319.667	346.833	343.333	Cfap43	protein-coding gene	Poised	50.3333	46.6667	47	41	11	36	103	73.6667	54
Gm18349	unprocessed pseudogene	Plcl2	protein-coding gene	Calm1	protein-coding gene	Poised	96	69	104.667	259.333	270.667	232	246.333	241.333	231.333	Cfap45	protein-coding gene	Poised	104.6	101.2	141	106.4	101.2	211.8	101	101.2	102.6
Gm18351	unprocessed pseudogene	Slc25a22	protein-coding gene	Calm2	protein-coding gene	Poised	79.6	80.6	98.6	91.6	166.6	92.6	233.4	210.4	249.4	Cfap52	protein-coding gene	Poised	547	613	41.3333	15.5	42.5	19.5	129.5	43.5	42.5
Gm18352	unprocessed pseudogene	Pqbp1	protein-coding gene	Calm3	protein-coding gene	Poised	318.5	223.5	142.5	231.5	142.5	239	229.5	271	303.5	Cfap53	protein-coding gene	Poised	27.3333	24.6667	14998.7	32	48.6667	33	94.3333	28.3333	25.6667
Gm18353	unprocessed pseudogene	Nckap5	protein-coding gene	Calr	protein-coding gene	Poised	172.667	132.667	174.667	221.667	166.667	148.667	193.667	161.667	154.667	Cfap57	protein-coding gene	Poised	243	206	190	285	238	206	186	186	186
Gm18354	unprocessed pseudogene	Cxadr	protein-coding gene	Camk2n1	protein-coding gene	Poised	8	55	24	26	22	47	205	17	25	Cfap61	protein-coding gene	Poised	146.625	148.5	2871.38	20.7143	45.2857	12.7143	11.4286	38.2857	40.2857
Gm18356	unprocessed pseudogene	Gcat	protein-coding gene	Camk2n2	protein-coding gene	Poised	717	569	555	206	269	66	269	251	327	Cfap69	protein-coding gene	Poised	189.857	188.857	191.857	181.857	201.857	174.143	95.8571	42.5714	50.7143
Gm18357	unprocessed pseudogene	Slc25a42	protein-coding gene	Camkmt	protein-coding gene	Poised	530.333	525.667	520.333	514.333	512.333	533.333	511.667	512.667	523	Cfap97	protein-coding gene	Poised	116.8	54.2	39.6	189.4	188.8	276.6	43.8	92.8	46.2
Gm18358	unprocessed pseudogene	Sh3d19	protein-coding gene	Caml	protein-coding gene	Poised	164.5	108.5	111.5	108.5	156.5	107.5	96.5	157.5	167.5	Chgb	protein-coding gene	Poised	430	430	498	484	489	496	457	446	473
Gm18359	unprocessed pseudogene	Adam10	protein-coding gene	Cant1	protein-coding gene	Poised	23.2	22.6	118.2	18.4	19.6	28.6	19.6	29.2	29.8	Chrne	protein-coding gene	Poised	551	507	522	474	495	495	25	12	21
Gm18360	unprocessed pseudogene	Adam23	protein-coding gene	Cap1	protein-coding gene	Poised	122	243	97.3333	96.3333	121	104	93.3333	121	257	Cir1	protein-coding gene	Poised	67	67	67	67	67	67	67	67	67
Gm18396	unprocessed pseudogene	Pnpo	protein-coding gene	Capn10	protein-coding gene	Poised	172	170	268	181.667	164.667	191	193.333	264	175	Ckap2l	protein-coding gene	Poised	62	107	98	97	92	94	92	104	105
Gm18397	unprocessed pseudogene	Clstn1	protein-coding gene	Carf	protein-coding gene	Poised	25.3333	25.3333	10.3333	209.25	175.5	171	10.6667	138.667	70.3333	Ckap4	protein-coding gene	Poised	45	24	110	42	109	114	148	114	114
Gm18415	unprocessed pseudogene	Clstn2	protein-coding gene	Catsperd	protein-coding gene	Poised	1200	1202	1202	1201	1179	1205	29	5	9	Clgn	protein-coding gene	Poised	38.5	41.5	21.5	18.5	39.5	5.5	59.5	66.5	66.5
Gm18416	unprocessed pseudogene	Hs1bp3	protein-coding gene	Catsperg1	protein-coding gene	Poised	683.75	352.75	319.75	578.364	417	144.909	811.636	420.909	597	Clhc1	protein-coding gene	Poised	113	115	223	211	86	104	145	247	247
Gm18417	unprocessed pseudogene	Sgpl1	protein-coding gene	Cbl	protein-coding gene	Poised	192.8	229.2	366.6	180.6	289.6	278.6	423.4	379.6	274.2	Clmn	protein-coding gene	Poised	207.6	179.6	176.6	187.2	127.6	157.6	453.333	425.333	429.167
Gm18433	unprocessed pseudogene	Grb2	protein-coding gene	Cblb	protein-coding gene	Poised	241.4	257	266.6	252.8	250.4	250.4	217	245	242.167	Clp1	protein-coding gene	Poised	91.6667	140.667	92.6667	136.667	145.667	126.667	62.6667	141.667	126.667
Gm18445	unprocessed pseudogene	Lrch2	protein-coding gene	Cbr1	protein-coding gene	Poised	2978	943	933.25	1951	1994	1989	949.25	576.5	2154	Clpb	protein-coding gene	Poised	59.5714	109.714	81.8571	55	58.7143	90.7143	64.7143	64.2857	50.5714
Gm18665	unprocessed pseudogene	Ubr2	protein-coding gene	Cbr4	protein-coding gene	Poised	61.25	110.25	221.75	121.25	202.75	36.25	251.75	215.75	248.75	Clpx	protein-coding gene	Poised	92.6667	92.6667	92.6667	44.3333	78.3333	35.6667	88.3333	91.3333	61.3333
Gm18728	unprocessed pseudogene	Ddx3x	protein-coding gene	Cbx7	protein-coding gene	Poised	474.714	600.714	489.714	414.571	416.857	408.857	402.429	430	427.429	Cluap1	protein-coding gene	Poised	127.2	122.6	127.8	116.6	116.6	121.4	140.6	294.4	178.6
Gm18734	unprocessed pseudogene	Ddx3y	protein-coding gene	Cby1	protein-coding gene	Poised	2	14	6	15	50	1	30	45	32	Cmklr1	protein-coding gene	Poised	554.5	501	538	525	537.5	495.5	87	80	83
Gm18797	unprocessed pseudogene	Csk	protein-coding gene	Ccar2	protein-coding gene	Poised	24	56	18	151	339	307	203	302	162	Cmpk2	protein-coding gene	Poised	917.667	639.667	707.333	769	612	607.667	518	523.667	519.667
Gm18798	unprocessed pseudogene	Trove2	protein-coding gene	Ccdc106	protein-coding gene	Poised	145	144	209	123	117	132	327.571	212.714	374.429	Cnbd2	protein-coding gene	Poised	84.6	134.4	174	209.4	213.6	185.4	509.8	365.8	110.4
Gm18808	unprocessed pseudogene	Lonrf2	protein-coding gene	Ccdc114	protein-coding gene	Poised	70.5	79.5	58	506.5	514.5	513.5	531.5	73.5	527.5	Cnot4	protein-coding gene	Poised	199	166	22.6667	103	43	129	44	55	27
Gm18953	unprocessed pseudogene	Lonrf3	protein-coding gene	Ccdc117	protein-coding gene	Poised	103	52	98	52	65	49	11	53	13	Coa3	protein-coding gene	Poised	85.5	85.5	85.5	85.5	85.5	85.5	85.5	85.5	85.5
Gm19459	unprocessed pseudogene	Map4k2	protein-coding gene	Ccdc12	protein-coding gene	Poised	196.143	214.857	151.571	190.571	1521.14	195	65.6667	64.6667	67.6667	Cog4	protein-coding gene	Poised	54.8889	38.8889	336.333	338.667	99.8889	111.889	383	72.4444	50.1111
Gm1980	unprocessed pseudogene	Map4k4	protein-coding gene	Ccdc124	protein-coding gene	Poised	276	276	276	276	276	276	276	276	276	Cog6	protein-coding gene	Poised	57.6	71.6	112.6	114.6	114.6	121.6	131.6	107.6	92.6
Gm1982	unprocessed pseudogene	Ubtf	protein-coding gene	Ccdc13	protein-coding gene	Poised	1426.5	1458.75	1458.5	1279	1319.67	1297.17	103	69	26	Col19a1	protein-coding gene	Poised	544.5	25004.5	865.5	129699	136032	136027	98798.7	98811	60804.7
Gm2005	unprocessed pseudogene	Nfasc	protein-coding gene	Ccdc130	protein-coding gene	Poised	49	57	52	96	73	68	50	15	64	Col22a1	protein-coding gene	Poised	111	95	18	61	73	124	35094	51.3333	37.3333
Gm20287	unprocessed pseudogene	Cnksr2	protein-coding gene	Ccdc134	protein-coding gene	Poised	65.8333	95.8333	33.5	36.1667	60.8333	79.8333	71.8333	103.833	77.8333	Col2a1	protein-coding gene	Poised	11497	78	52.5	118	11535	118	5327.7	1939.2	5335.5
Gm20391	unprocessed pseudogene	Cnksr3	protein-coding gene	Ccdc14	protein-coding gene	Poised	52.5	57.5	52.5	52.5	56.5	52.5	52.5	52.5	52.5	Col6a4	protein-coding gene	Poised	6808	6529	6562.75	6540.5	13036	16289	149	51	155
Gm20392	unprocessed pseudogene	Trap1a	protein-coding gene	Ccdc142	protein-coding gene	Poised	51.5	197.5	74.5	37.5	102.5	58.5	31.5	68.5	63.5	Cops3	protein-coding gene	Poised	26.4	474.6	24.4	456.6	459.6	459.6	25.8	459.6	406.6
Gm20401	unprocessed pseudogene	Mmp11	protein-coding gene	Ccdc151	protein-coding gene	Poised	291.333	281.333	338.333	195.333	132.333	217.333	328.333	294.333	291.333	Cops4	protein-coding gene	Poised	135.6	162.6	163.2	153.6	162.6	170.4	162.6	174.6	141
Gm20415	unprocessed pseudogene	Rap1gds1	protein-coding gene	Ccdc154	protein-coding gene	Poised	21981	21827	21978	21988	21953	21980	159	102	137	Cops5	protein-coding gene	Poised	447.333	132.667	103.333	191.333	103.333	103.333	103.333	106	103.333
Gm20438	unprocessed pseudogene	Ddah1	protein-coding gene	Ccdc155	protein-coding gene	Poised	260	368	259	315	296	258	333	365	362	Cox7a2	protein-coding gene	Poised	243.667	269	240.333	225.333	256	251	228.333	230.333	214.667
Gm20447	unprocessed pseudogene	Ddah2	protein-coding gene	Ccdc157	protein-coding gene	Poised	92.6	62.6	123.6	36.2	131.6	117.6	208.6	111.6	36.2	Cpd	protein-coding gene	Poised	55	56	49	30	14	38	28	6	5
Gm20450	unprocessed pseudogene	Zmat1	protein-coding gene	Ccdc163	protein-coding gene	Poised	209.364	153.909	132.636	220.364	227.364	226.364	102.455	138	213	Cpeb2	protein-coding gene	Poised	214.833	509.333	979.833	824.833	935.833	832.833	177.667	310.333	188.167
Gm20452	unprocessed pseudogene	Arrb2	protein-coding gene	Ccdc24	protein-coding gene	Poised	590.875	589.875	543.125	607.875	605.875	586.875	375.375	345.375	380.875	Cpeb3	protein-coding gene	Poised	702.273	764.364	922	617.1	649.3	465.6	718.5	748.1	677.5
Gm20453	unprocessed pseudogene	Cobll1	protein-coding gene	Ccdc34	protein-coding gene	Poised	130.667	183.667	130.667	135.667	113.667	158.667	130.667	137.667	125.667	Cpeb4	protein-coding gene	Poised	1393.5	1463.5	1447.5	1421.5	1427.5	1435.5	1414.5	1435.5	1454.5
Gm20454	unprocessed pseudogene	Vps13c	protein-coding gene	Ccdc40	protein-coding gene	Poised	273.833	265.667	256.333	303.5	256.333	191.167	252.4	236.4	200.8	Cpq	protein-coding gene	Poised	112619	163541	1054.29	56	604614	45.3333	59.3333	55.3333	69.3333
Gm20473	unprocessed pseudogene	Plxna1	protein-coding gene	Ccdc73	protein-coding gene	Poised	104	120	34.5	85.5	84	53	140	6182	196.667	Cptp	protein-coding gene	Poised	303.333	267.333	331.333	331.333	325.333	350.333	378.333	329.333	301.333
Gm20486	unprocessed pseudogene	Plxna3	protein-coding gene	Ccdc74a	protein-coding gene	Poised	100.4	145.4	87.2	189.4	121.4	145.4	103.4	126.4	82.4	Crbn	protein-coding gene	Poised	239	219.4	226.6	248	212	252	254.8	259	111.4
Gm20495	unprocessed pseudogene	Tbc1d16	protein-coding gene	Ccdc77	protein-coding gene	Poised	120.111	99.3333	113.667	81.1111	96.2222	100.111	102.889	139	130.222	Crebrf	protein-coding gene	Poised	601.25	131.75	145.75	606.25	558.25	594.25	526.25	162.75	163.75
Gm20523	unprocessed pseudogene	Il13ra1	protein-coding gene	Ccdc78	protein-coding gene	Poised	973	1190	1225	1113	1198	1149	956	988	1125	Creld2	protein-coding gene	Poised	187	216	186	139	53	172	310	163	200
Gm20525	unprocessed pseudogene	Cbx2	protein-coding gene	Ccdc85c	protein-coding gene	Poised	262	289	256	230	233	228	344	227	257	Crem	protein-coding gene	Poised	354.333	282.778	232.889	121.636	172.455	178.818	130.824	106.529	123.118
Gm20526	unprocessed pseudogene	Pdia5	protein-coding gene	Ccdc88b	protein-coding gene	Poised	36.6667	78	65.3333	149	144	217	237	168	159	Cript	protein-coding gene	Poised	80.3333	34.6667	141.333	134.333	127.333	164.333	142.333	139.333	50.3333
Gm20534	unprocessed pseudogene	Cbx4	protein-coding gene	Ccdc9	protein-coding gene	Poised	586.75	573	350.5	574	555.75	549.75	548.75	572.25	541	Crls1	protein-coding gene	Poised	490.4	429.4	447.4	447.2	477.4	472.4	452.4	450.2	482.4
Gm20549	unprocessed pseudogene	Cbx8	protein-coding gene	Ccdc92	protein-coding gene	Poised	611.5	270.5	270.5	459.5	447.5	270.5	270.5	270.5	635.5	Csnk2b	protein-coding gene	Poised	456.5	361.25	361.25	461.25	457	456.5	456.75	461.25	482.25
Gm2066	unprocessed pseudogene	Snx10	protein-coding gene	Ccdc97	protein-coding gene	Poised	44.7143	35.7143	67.4286	32.2857	51.5714	57.4286	35.7143	58.4286	40.1429	Cstf1	protein-coding gene	Poised	58.5	88.5	155.5	26.5	39.5	47.5	131.5	80.5	214.5
Gm20679	unprocessed pseudogene	Snx12	protein-coding gene	Cchcr1	protein-coding gene	Poised	215.75	177.75	174.75	206.75	213.75	232.75	151.75	179.75	105.75	Ctnna2	protein-coding gene	Poised	229.167	264.167	214.167	173.167	152.167	238.167	147.167	202.167	253.167
Gm20776	unprocessed pseudogene	Snx18	protein-coding gene	Ccl27a	protein-coding gene	Poised	70.0667	58.9333	56.6	73.6667	79.5333	80.3333	90.3333	135.8	87.7333	Ctnna3	protein-coding gene	Poised	42	38	483	474	457	520	219	435	6
Gm20788	unprocessed pseudogene	Prep	protein-coding gene	Ccni	protein-coding gene	Poised	34.5	62.5	396.5	33.5	328.5	33.5	590.5	401.5	343.5	Ctnnbl1	protein-coding gene	Poised	13	45	10	7	2	6	14	179	3
Gm20797	unprocessed pseudogene	Tbc1d2b	protein-coding gene	Ccnk	protein-coding gene	Poised	146.5	137.5	136.5	104.5	137.5	131.5	125.5	208.5	153.5	Ctr9	protein-coding gene	Poised	541.5	546.5	457.5	341.5	362.5	455.5	359.5	326	325.5
Gm20802	unprocessed pseudogene	Dhfr	protein-coding gene	Ccp110	protein-coding gene	Poised	83	60	76	70	15	59	42	48	88	Cul3	protein-coding gene	Poised	283.5	67.5	46.25	691.75	296.75	628.75	44.25	234.25	97.25
Gm20811	unprocessed pseudogene	8030474K03Rik	protein-coding gene	Cd320	protein-coding gene	Poised	198.75	217.25	96.25	154.75	96.25	154.75	96.25	96.25	123.25	Cutc	protein-coding gene	Poised	107	146	72	72.6667	77.3333	91	130	60	56
Gm20857	unprocessed pseudogene	Hif1a	protein-coding gene	Cd72	protein-coding gene	Poised	2843.7	3469	3456.9	2584.7	3480.7	7908.1	10529.3	10628.3	10500.3	Cyb5d2	protein-coding gene	Poised	141.25	73.25	191.75	134.75	182.75	148.25	166.75	146.75	778.75
Gm20858	unprocessed pseudogene	Lrrn1	protein-coding gene	Cdc123	protein-coding gene	Poised	130.333	319.667	179.667	195.667	368.667	129.333	308.667	107	300.667	Cyp1b1	protein-coding gene	Poised	918	968	893	921	909	800	873.333	869	583.667
Gm20871	unprocessed pseudogene	Plxnd1	protein-coding gene	Cdc20	protein-coding gene	Poised	763	760	911.333	748.333	824.333	755.667	846.333	755.667	738.333	Cystm1	protein-coding gene	Poised	49	40.8	40	50	42.8	37.4	259.417	245.417	243.583
Gm20915	unprocessed pseudogene	B3gnt7	protein-coding gene	Cdc42ep3	protein-coding gene	Poised	110	25	23	8	92	33	1042	1042	1042	D16Ertd472e	protein-coding gene	Poised	33.8571	72.7143	210.714	190.714	50.2857	20.5714	23.8571	35.2857	125.714
Gm2108	unprocessed pseudogene	Snx30	protein-coding gene	Cdc42ep4	protein-coding gene	Poised	309	300.333	395.333	249.333	295.667	268.667	339	300.333	314.667	D3Ertd751e	protein-coding gene	Poised	52.7778	89.7778	47.7778	69.7778	71.7778	48.7778	84.7778	54.7778	78.7778
Gm21088	unprocessed pseudogene	Zfp518b	protein-coding gene	Cdca8	protein-coding gene	Poised	219	151.667	222.667	194.333	200	155.833	183	203	183	Dact3	protein-coding gene	Poised	88	88	91	83	86	87	86	110	115
Gm21198	unprocessed pseudogene	Pck2	protein-coding gene	Cdh2	protein-coding gene	Poised	225	194	279	191	65.5	103.5	410	394	394	Dad1	protein-coding gene	Poised	95	130	95	95	95	95	95	151	116
Gm21286	unprocessed pseudogene	Htr6	protein-coding gene	Cdip1	protein-coding gene	Poised	139.8	143.6	161.6	138.8	143.6	158.2	188.2	143.2	160.2	Dapp1	protein-coding gene	Poised	41.25	3.75	21.25	6.25	9826.25	44.25	647.429	764.143	638.571
Gm21350	unprocessed pseudogene	Ryk	protein-coding gene	Cdk10	protein-coding gene	Poised	356.556	385.778	370.778	338.222	334.333	356.556	403.222	151.333	354.333	Dbil5	protein-coding gene	Poised	142	58	40	43	41	80	52	84	44
Gm21451	unprocessed pseudogene	Themis2	protein-coding gene	Cdk2	protein-coding gene	Poised	92	72.5714	97	126.286	231.286	203.429	353.429	97	328.429	Dcaf12	protein-coding gene	Poised	102	46	27	51	26	16	5	24	25
Gm21577	unprocessed pseudogene	Eif4ebp1	protein-coding gene	Cdk20	protein-coding gene	Poised	283.5	275.5	183.833	241.5	194.5	241.5	193.833	170.167	180.5	Dcaf6	protein-coding gene	Poised	74	17	648	55	621	69	592	82	596
Gm21642	unprocessed pseudogene	E2f1	protein-coding gene	Cdk5rap3	protein-coding gene	Poised	267.222	194.222	74.7778	152.222	181.222	175.222	147.222	174.222	201.222	Dctn3	protein-coding gene	Poised	22.3333	17.6667	68.3333	63.3333	79.3333	15.3333	74.3333	62.3333	96.3333
Gm21647	unprocessed pseudogene	E2f2	protein-coding gene	Cdkl2	protein-coding gene	Poised	374	373.4	376.6	374.2	373.8	371.8	526.8	372.6	370.8	Dctn4	protein-coding gene	Poised	272.5	203.5	33.5	93.5	62.5	37.5	32.5	110.5	20.5
Gm21717	unprocessed pseudogene	E2f3	protein-coding gene	Cdkn2c	protein-coding gene	Poised	346	677.5	526.5	908.5	367.5	451.5	908.5	373.5	562	Dctn6	protein-coding gene	Poised	286	319.333	280.333	324.333	305.667	302.333	281	282.333	280.667
Gm21722	unprocessed pseudogene	Zrsr2	protein-coding gene	Cdkn2d	protein-coding gene	Poised	115.333	116	126.667	111.333	111	116	111.333	116	111.333	Dcun1d1	protein-coding gene	Poised	361.556	353.667	364.556	351.222	350.556	367	528	493.714	453
Gm21724	unprocessed pseudogene	Amot	protein-coding gene	Cdpf1	protein-coding gene	Poised	112	126.667	114	159.667	158.667	140.667	114	111.667	112.333	Dcun1d4	protein-coding gene	Poised	188.25	198.125	194.75	205	229.5	195.625	192.111	169.333	172.333
Gm21725	unprocessed pseudogene	Zic1	protein-coding gene	Cdr2	protein-coding gene	Poised	68.3333	70.3333	58	244	256	249	242	256	244	Ddhd1	protein-coding gene	Poised	142.143	469.286	325.286	3574.75	531.375	554.5	138.143	125	142.286
Gm21734	unprocessed pseudogene	Zic2	protein-coding gene	Cdsn	protein-coding gene	Poised	5006	7264	4923	4910	4838	7227	3033	3006	3000	Ddias	protein-coding gene	Poised	30	61	178	52	41	32	50	52	46
Gm21742	unprocessed pseudogene	Lfng	protein-coding gene	Cebpg	protein-coding gene	Poised	502.667	43.3333	508.667	409.667	439.667	496.667	495.667	390.333	513.667	Ddit4l	protein-coding gene	Poised	182.5	182.5	182.5	182.5	182.5	182.5	351.5	428.5	384.5
Gm21745	unprocessed pseudogene	Rusc1	protein-coding gene	Celf4	protein-coding gene	Poised	613.75	23403	750.625	767.375	766.5	559.75	347	373.625	298.875	Ddx1	protein-coding gene	Poised	99	71	129	106	25	46	25	127	25
Gm21746	unprocessed pseudogene	Asb16	protein-coding gene	Celsr2	protein-coding gene	Poised	336	106	506	332	340	96	246	219	208	Ddx20	protein-coding gene	Poised	82	75.6667	73	48.6667	47	50.6667	245	50.6667	246
Gm21751	unprocessed pseudogene	Ppp2r2c	protein-coding gene	Cenpc1	protein-coding gene	Poised	127.25	120.25	86.25	117.25	157.25	143.25	209.75	195.75	213.75	Ddx25	protein-coding gene	Poised	118	129	9	15	47	115	46	35	211
Gm21752	unprocessed pseudogene	Igf1r	protein-coding gene	Cenpo	protein-coding gene	Poised	280.4	659.2	250.8	251.5	252	269.5	465.4	480.4	465	Ddx4	protein-coding gene	Poised	87	87	93	87	87	87	228	95	87
Gm21753	unprocessed pseudogene	Wnk2	protein-coding gene	Cenpv	protein-coding gene	Poised	412.8	463.8	400.8	361.4	414.8	131.4	258.2	376.4	376.2	Ddx49	protein-coding gene	Poised	29.5	54.5	113.5	49.5	56.5	44.5	72.5	54.5	56.5
Gm21757	unprocessed pseudogene	Ttyh2	protein-coding gene	Cep104	protein-coding gene	Poised	96	70	9	70	111	8	75	10	82	Ddx5	protein-coding gene	Poised	488.167	292.833	511.167	624.857	567.714	466.143	526	579.286	585.714
Gm21763	unprocessed pseudogene	Smtn	protein-coding gene	Cep120	protein-coding gene	Poised	136.5	53.5	48.5	29.5	173.5	39	24	42.5	46.5	Dedd	protein-coding gene	Poised	535.6	2048.2	434.4	526	522.75	516.75	491.714	405.286	463.857
Gm21764	unprocessed pseudogene	Aebp1	protein-coding gene	Cep131	protein-coding gene	Poised	150	79	79	75	73	106	106	77	56	Dennd3	protein-coding gene	Poised	210	56	209	227	56	56	56	56	56
Gm21765	unprocessed pseudogene	Igf2r	protein-coding gene	Cep164	protein-coding gene	Poised	64.3333	86.3333	96.6667	42.3333	95	45.6667	86	91	101.667	Dennd4b	protein-coding gene	Poised	898.4	1066.4	762.4	817.5	817.5	817.5	815.667	939.667	293.333
Gm21767	unprocessed pseudogene	Hid1	protein-coding gene	Cep63	protein-coding gene	Poised	379.625	360.25	371.625	209.286	255.571	242.714	257.286	276.857	206.571	Depdc1b	protein-coding gene	Poised	56.5	123.5	87.5	37.5	52.5	42.5	6887.4	31.2	36.2
Gm21773	unprocessed pseudogene	Slc7a8	protein-coding gene	Cep70	protein-coding gene	Poised	183.286	180.286	56.4286	85	91.2857	110.286	72.8571	81.4286	148.286	Derl2	protein-coding gene	Poised	205.286	283.143	307.429	168.857	173.857	147.429	165.286	148.143	147.429
Gm21775	unprocessed pseudogene	Cenpa	protein-coding gene	Cep85	protein-coding gene	Poised	92.2	85.2	86.2	128.2	125.2	151.2	4954	342.833	316.5	Desi1	protein-coding gene	Poised	190.2	208	241.2	252.2	169.2	289.2	159.2	69.6	69
Gm21776	unprocessed pseudogene	Wdyhv1	protein-coding gene	Cep97	protein-coding gene	Poised	221.667	246	233.333	238	179	260	252.333	177	176.667	Dgka	protein-coding gene	Poised	533	4050	397	348.667	4937.33	4922.33	4921	4438.67	4934.67
Gm21777	unprocessed pseudogene	Zdhhc18	protein-coding gene	Cerk	protein-coding gene	Poised	754	719	10	845	133	448	419	414	415	Dhrs1	protein-coding gene	Poised	72.5	166.5	134.5	118.5	134.5	134.5	222.5	222.5	134.5
Gm21783	unprocessed pseudogene	Gla	protein-coding gene	Cfap20	protein-coding gene	Poised	192.8	163.8	181.8	146.8	163.8	146.8	43.2	200.8	170.8	Dhrs4	protein-coding gene	Poised	190.286	200.857	179.571	230.429	486.714	524.571	274.571	243.857	304.714
Gm21788	unprocessed pseudogene	Slc50a1	protein-coding gene	Cfap74	protein-coding gene	Poised	112.286	112.143	1238.43	14	40	70.6667	123.333	58.6667	47.3333	Dis3l2	protein-coding gene	Poised	8.8	20.2	8.8	10.6	48.2	22.2	193.8	10.2	25.2
Gm21794	unprocessed pseudogene	Tmem120b	protein-coding gene	Cflar	protein-coding gene	Poised	346.833	700	454	566.091	551.091	561.545	686	177.333	166.333	Dld	protein-coding gene	Poised	109.5	34.5	34.5	76.5	137.5	37.5	78.5	63.5	133.5
Gm21796	unprocessed pseudogene	Pcgf2	protein-coding gene	Cgrrf1	protein-coding gene	Poised	117.2	92.2	71.4	63.6	52.8	61.2	72	66.6	56.4	Dlg2	protein-coding gene	Poised	666	594.429	704.714	886.25	871.25	870.25	706	698.6	674.6
Gm21797	unprocessed pseudogene	Gne	protein-coding gene	Chaf1a	protein-coding gene	Poised	75	143	64	711.5	806.5	735	111	113	83	Dmrta2	protein-coding gene	Poised	118	114	59	96	108	107	85	108	108
Gm21800	unprocessed pseudogene	Nlrp4c	protein-coding gene	Chchd1	protein-coding gene	Poised	165.2	144.2	95.2	161.2	77.4	95.2	111.2	128.2	101.2	Dnah10	protein-coding gene	Poised	47	37	7	255.333	285.333	235	249.333	258.667	261.667
Gm21805	unprocessed pseudogene	Huwe1	protein-coding gene	Chchd5	protein-coding gene	Poised	74.6667	138.667	75	140.667	149.667	166.667	139.667	161.667	168.667	Dnah6	protein-coding gene	Poised	117	33	155	115	140	148	59	36	32
Gm21810	unprocessed pseudogene	Mageb4	protein-coding gene	Chchd6	protein-coding gene	Poised	22.25	81.75	88.75	43.75	60.75	22.25	77.75	66.75	64.75	Dnaic1	protein-coding gene	Poised	171	163	172	206	185	153	210	78	48
Gm2182	unprocessed pseudogene	Ppdpf	protein-coding gene	Chchd7	protein-coding gene	Poised	229.308	252.308	365.923	172.083	282.083	178.083	267.083	229.083	166.083	Dnaja4	protein-coding gene	Poised	3393.67	242.333	639.667	521.667	348.667	527.667	229.667	239.667	239.667
Gm21822	unprocessed pseudogene	Zfp532	protein-coding gene	Chd1	protein-coding gene	Poised	204.333	32.6667	224.333	81.6667	252.333	47.6667	266.333	59.6667	55.6667	Dnajb14	protein-coding gene	Poised	5285	5874.5	5886.25	1974	157	2471	107	177	163.667
Gm21828	unprocessed pseudogene	Prr5	protein-coding gene	Chd1l	protein-coding gene	Poised	86.5	245.5	115.5	119.5	7.5	126.5	116.5	197.5	159.5	Dnajb3	protein-coding gene	Poised	20	35	32	22	29	19	24	20	20
Gm21829	unprocessed pseudogene	Socs3	protein-coding gene	Chd9	protein-coding gene	Poised	100.429	115	64.7143	105.857	76.1429	107	44.5	58.75	128.25	Dnajb4	protein-coding gene	Poised	177.167	175.167	180.167	115.857	214.857	156.143	2475.71	162.857	168.857
Gm21837	unprocessed pseudogene	Rcor2	protein-coding gene	Chdh	protein-coding gene	Poised	686.667	618.667	607	530	560	529.333	74	93	91	Dnajb9	protein-coding gene	Poised	129	129	129	129	129	129	129	147	129
Gm21840	unprocessed pseudogene	Cul7	protein-coding gene	Chfr	protein-coding gene	Poised	24.6	129.8	19.8	80.8	115.8	83.8	30.8	25	21	Dnajc10	protein-coding gene	Poised	14	93	78	46	272	59	41	15	74
Gm21841	unprocessed pseudogene	Maged1	protein-coding gene	Chic2	protein-coding gene	Poised	120	138	116.5	226.5	226.5	226.5	226.5	129.5	226.5	Dnajc15	protein-coding gene	Poised	159.5	342.5	99.5	151.5	99.5	129.5	232.5	216.5	215.5
Gm21843	unprocessed pseudogene	Zfp553	protein-coding gene	Chka	protein-coding gene	Poised	209.667	256.667	198.667	213.667	221.667	183.667	157.333	263.667	166.667	Dnajc18	protein-coding gene	Poised	52	49	38	15	17	38	25	33	102
Gm21845	unprocessed pseudogene	Grn	protein-coding gene	Chkb	protein-coding gene	Poised	385.429	285.286	386.714	282.286	385	384.571	697.667	702.556	800.333	Donson	protein-coding gene	Poised	212.111	298.444	216.556	271.444	301.444	212.556	311.444	217.444	213.667
Gm21848	unprocessed pseudogene	Enc1	protein-coding gene	Chmp2b	protein-coding gene	Poised	142	48	106	103	120	120	103	105	103	Dpf3	protein-coding gene	Poised	120	60	116	100	87	126	128.667	92.3333	84.6667
Gm21866	unprocessed pseudogene	Prtg	protein-coding gene	Chmp6	protein-coding gene	Poised	64.75	156	235	518.6	519.4	557.2	548.6	543.4	517.2	Dpy19l1	protein-coding gene	Poised	90	182	124	97	280	228	84	157	377
Gm21867	unprocessed pseudogene	Zfp566	protein-coding gene	Chpf	protein-coding gene	Poised	260.6	428.6	343.6	370.6	333.6	333.6	373.6	339.6	397.6	Dpy19l2	protein-coding gene	Poised	27	27	17	4	13	10	158	12	112
Gm21873	unprocessed pseudogene	Myo1b	protein-coding gene	Chrac1	protein-coding gene	Poised	318.333	301.333	331.333	332.333	318.333	328.333	277.333	325.333	120.333	Dpy30	protein-coding gene	Poised	86.4	86.4	79.8	83.4	73.6	120.2	82.8	86.4	98.6
Gm21878	unprocessed pseudogene	Tsku	protein-coding gene	Chst1	protein-coding gene	Poised	560	1	464	490	543	548	41006	352	17689	Dpysl5	protein-coding gene	Poised	430.4	425.6	430.4	143.667	158	149.333	204	220	215.667
Gm21891	unprocessed pseudogene	Gsr	protein-coding gene	Chst15	protein-coding gene	Poised	500.667	320	361	378	455.667	221.333	417.333	382.667	469.667	Dram1	protein-coding gene	Poised	127.333	57	160.667	153.667	137.667	132.333	80.6667	98.6667	98.3333
Gm21892	unprocessed pseudogene	Sbk1	protein-coding gene	Churc1	protein-coding gene	Poised	48	20	93	182	137	105	52	153	17.3333	Dst	protein-coding gene	Poised	629.5	598.125	588.75	573.125	616	17229.6	108	95	132.5
Gm21896	unprocessed pseudogene	Panx1	protein-coding gene	Ciapin1	protein-coding gene	Poised	30.25	35.75	26.75	40.25	40.25	38.25	36.25	26.75	37.25	Dusp13	protein-coding gene	Poised	1077.85	1349.54	1150.54	1469.46	1403.23	1374.38	384.667	458	396.667
Gm21900	unprocessed pseudogene	Crispld2	protein-coding gene	Cib1	protein-coding gene	Poised	203.667	201.667	115	165.333	165.333	84.3333	91.4444	105	83.4444	Dusp19	protein-coding gene	Poised	71.2	70.6	79.8	87.6	75.6	76.6	91	87.6	295.2
Gm21901	unprocessed pseudogene	Dlc1	protein-coding gene	Cipc	protein-coding gene	Poised	137.7	139.5	142.5	204.5	152.5	150.9	202.9	200.5	142.5	Dusp22	protein-coding gene	Poised	98	23.8	388	34.6	36.4	97	41.6	39.2	106
Gm21904	unprocessed pseudogene	Cr1l	protein-coding gene	Cisd1	protein-coding gene	Poised	290	154	74	64	191	217	79	217	299	Dusp4	protein-coding gene	Poised	173	167	175	206	255	187	245	216	215
Gm21908	unprocessed pseudogene	Il4ra	protein-coding gene	Cit	protein-coding gene	Poised	586.4	6576.3	585.3	561.5	554.1	580.5	658	313.8	323.6	Dync1i1	protein-coding gene	Poised	212.5	218.333	219.5	220.5	64.8333	24327.5	48	109	10
Gm21913	unprocessed pseudogene	Cyfip1	protein-coding gene	Ciz1	protein-coding gene	Poised	258.462	299.308	323.077	434.667	450.917	204.333	369.25	392.5	442.833	Dync2h1	protein-coding gene	Poised	46.6	52.4	55	63	66.4	58.8	63	62.2	62
Gm21918	unprocessed pseudogene	Klf11	protein-coding gene	Cklf	protein-coding gene	Poised	35.6667	57	26.6667	23.6667	24.6667	54	26	27.6667	27.6667	Dync2li1	protein-coding gene	Poised	62	58	68	13	58	29	13	9	17
Gm21921	unprocessed pseudogene	Klf13	protein-coding gene	Cks2	protein-coding gene	Poised	30	34	2	121	84	120	27	20	42	Dynll1	protein-coding gene	Poised	471	311.333	473	470	475	473	464	484	476
Gm21956	unprocessed pseudogene	Gm21964	protein-coding gene	Clec16a	protein-coding gene	Poised	64.5	63.5	64.5	52.5	53.5	19.75	61.6667	73.6667	64.4444	Dynlt1a	protein-coding gene	Poised	36	105.667	44.3333	45.6667	43.6667	43.3333	31.6667	44	43.3333
Gm21978	unprocessed pseudogene	Klf16	protein-coding gene	Cln6	protein-coding gene	Poised	761.25	4054.25	798.25	751.75	745.25	727.25	3867.75	742.25	694.75	Dynlt1b	protein-coding gene	Poised	44	65	14	20	27	35	29	38	33
Gm21991	unprocessed pseudogene	Arvcf	protein-coding gene	Clptm1l	protein-coding gene	Poised	24	35	47	7	9	12	11	4	24	Dynlt1f	protein-coding gene	Poised	80.5	62	129	478	163	164	424	483	470
Gm2318	unprocessed pseudogene	Bend4	protein-coding gene	Cndp2	protein-coding gene	Poised	937.5	971.833	861.5	661.25	521.75	520.75	523.75	530.25	520.75	Dyrk3	protein-coding gene	Poised	47.5	47.5	47.5	47.5	56.5	47.5	167.5	158.5	110.5
Gm2431	unprocessed pseudogene	Asphd2	protein-coding gene	Cnnm4	protein-coding gene	Poised	188	346	349	390	414	188	387	437	400	Dzip1	protein-coding gene	Poised	75.75	74.25	156.25	103.75	94.75	58.25	72	72	72
Gm2617	unprocessed pseudogene	Kcp	protein-coding gene	Cnot1	protein-coding gene	Poised	151.286	177.286	30.5714	212.286	177.286	183.286	177.286	234.286	304.286	Eapp	protein-coding gene	Poised	22.6667	22.6667	90.6667	34.3333	22.6667	23.6667	151.667	22.6667	26.3333
Gm26701	unprocessed pseudogene	Fam199x	protein-coding gene	Cnppd1	protein-coding gene	Poised	44	68.6	270.4	38.4	56	37.2	58.4	94.8	53	Efcab2	protein-coding gene	Poised	308	319	308	262	285	231	107	162	142
Gm26960	unprocessed pseudogene	Ppp1r15a	protein-coding gene	Cnst	protein-coding gene	Poised	182.333	171.333	182.333	89.3333	110.333	90.3333	126.25	200.25	203.5	Efhb	protein-coding gene	Poised	37.5	45.5	45.5	45.5	10.5	40.5	23.5	20.5	94.5
Gm26996	unprocessed pseudogene	Kdelc1	protein-coding gene	Cntd1	protein-coding gene	Poised	53	79	55	67	42	42	42	60	42	Efhc1	protein-coding gene	Poised	210	39	222	131	140	150	31	35	50
Gm2707	unprocessed pseudogene	Fat1	protein-coding gene	Cntln	protein-coding gene	Poised	75	59.3333	53	64	76.6667	55	19646.5	370.25	360.5	Egr3	protein-coding gene	Poised	871.75	419.75	409.5	2111.75	22390.2	22384.2	894.5	881	926.75
Gm2709	unprocessed pseudogene	Rbmx2	protein-coding gene	Cntnap2	protein-coding gene	Poised	41	145504	211	182	102	95	72	80	64	Ehbp1	protein-coding gene	Poised	470	755	792	774	770	770	775	780	770
Gm2768	unprocessed pseudogene	Thsd4	protein-coding gene	Coa4	protein-coding gene	Poised	63	65.3333	70.3333	67.3333	96.3333	102.333	57.6667	99.3333	108.333	Ehd1	protein-coding gene	Poised	191	118	150	178	185	172	189	100	100
Gm27825	unprocessed pseudogene	Rnf128	protein-coding gene	Coa5	protein-coding gene	Poised	65.5	51.5	60.5	60.5	51.5	101.5	128.5	140.5	63.5	Eif1a	protein-coding gene	Poised	84.375	78.375	79.375	77.375	60.125	84.375	75.625	92	58.625
Gm28057	unprocessed pseudogene	Tsc22d3	protein-coding gene	Coa6	protein-coding gene	Poised	174.5	6.5	202.5	25.5	152.5	47.5	126.5	182.5	181.5	Eif2ak2	protein-coding gene	Poised	21.6667	8890.33	66.6667	8.66667	30530.7	24.6667	14	29.6667	36.6667
Gm28069	unprocessed pseudogene	Slc29a4	protein-coding gene	Cog1	protein-coding gene	Poised	285.5	510.5	399.5	606.5	364.5	261.5	583.5	124.5	617.5	Eif2s1	protein-coding gene	Poised	374.333	388.333	324.333	373.333	369.333	442.333	358.333	333.333	368.333
Gm28093	unprocessed pseudogene	Spin1	protein-coding gene	Cog7	protein-coding gene	Poised	35.3333	32.3333	145.333	49.3333	33.3333	32.3333	35.3333	30.3333	52.3333	Eif3b	protein-coding gene	Poised	49	46	13	19	1	7	259	5	211
Gm28099	unprocessed pseudogene	Bst2	protein-coding gene	Cog8	protein-coding gene	Poised	94.3333	208.333	151.333	130.333	125.333	117.333	123.333	228.333	230.333	Eif3c	protein-coding gene	Poised	142	79.3333	147.667	71.6667	107.667	143.667	105.333	80.3333	76
Gm28101	unprocessed pseudogene	Rpl36a	protein-coding gene	Coil	protein-coding gene	Poised	46	56	45	31	38	32	31	33	48	Eif3e	protein-coding gene	Poised	46.5	46.5	91.5	68.5	119.5	71.5	59.5	74.5	75.5
Gm28105	unprocessed pseudogene	Hist2h4	protein-coding gene	Col16a1	protein-coding gene	Poised	301.857	315.714	327.571	328.571	293.714	292.714	132.667	128.667	124.667	Eif3k	protein-coding gene	Poised	344.833	1181.5	350.833	396	386.167	1180.17	75.4	38.4	37.8
Gm28106	unprocessed pseudogene	Grik3	protein-coding gene	Commd1	protein-coding gene	Poised	111.5	108.75	96.5	111.5	112.75	98.25	126.25	124.25	110.5	Eif4e	protein-coding gene	Poised	409.2	265.2	406.8	400.2	399.6	397.2	64.6	93.8	52.6
Gm28113	unprocessed pseudogene	Pgm2	protein-coding gene	Commd9	protein-coding gene	Poised	27.75	22.75	21.75	22.75	30.75	20.75	23.75	14.75	22.25	Eif5	protein-coding gene	Poised	566.867	587.667	587.667	569.467	566.867	578.133	568.6	569.467	578.133
Gm28115	unprocessed pseudogene	Cyba	protein-coding gene	Comp	protein-coding gene	Poised	794	768	784.667	794.667	786.333	748.667	813	794	799.667	Elovl2	protein-coding gene	Poised	192.5	219.5	196.5	197.5	184.5	174.5	121.5	121.5	121.5
Gm28116	unprocessed pseudogene	Wdhd1	protein-coding gene	Coprs	protein-coding gene	Poised	217.25	190.25	191.25	165.25	209.25	190.25	148.75	184.25	258.75	Emilin2	protein-coding gene	Poised	7485	525	526	477.375	422.875	7190.88	470	508	560
Gm28117	unprocessed pseudogene	Dlk1	protein-coding gene	Cops7a	protein-coding gene	Poised	152.5	152.333	144.5	127.167	162.5	100.833	170.167	174.5	214.5	Eml6	protein-coding gene	Poised	125	131	105	88	61	24	67	63	115
Gm28121	unprocessed pseudogene	Lamb1	protein-coding gene	Coq4	protein-coding gene	Poised	396.2	399.8	391.2	406.2	383.4	392	573.6	422.8	589.8	Endod1	protein-coding gene	Poised	228.333	214.333	392	240.333	272	228.333	368	406	410
Gm28122	unprocessed pseudogene	Fbxl6	protein-coding gene	Coq9	protein-coding gene	Poised	116.6	105.6	123.6	96.6	96.6	100.6	142.6	123.6	102.6	Enkur	protein-coding gene	Poised	184.667	186.667	182.667	382.333	241.667	355.333	391.333	387.333	397.333
Gm28123	unprocessed pseudogene	Map3k15	protein-coding gene	Cox10	protein-coding gene	Poised	1	17	50	108	73	24	85	18	1	Eno4	protein-coding gene	Poised	58	13	60	95	78	31	111	122	118
Gm28125	unprocessed pseudogene	Epha1	protein-coding gene	Cox16	protein-coding gene	Poised	185.222	164.667	185.778	163.556	160.778	121.889	156.889	167.444	177.444	Entpd1	protein-coding gene	Poised	288	3122.5	371.75	3192.5	375	354	351	378.5	344.25
Gm28141	unprocessed pseudogene	Kit	protein-coding gene	Cox5a	protein-coding gene	Poised	73.3333	44.3333	72.3333	25	21.6667	24.3333	26.6667	27.3333	30.6667	Entpd5	protein-coding gene	Poised	15	19.3333	18.3333	15	17.3333	19.3333	15	82	76
Gm28143	unprocessed pseudogene	Kdsr	protein-coding gene	Cox6b2	protein-coding gene	Poised	115.667	112.889	76.3333	98	118.222	80.7778	314	119.778	80.2222	Epc2	protein-coding gene	Poised	50	603	24	46	38	17	46	619	244
Gm28146	unprocessed pseudogene	Epha8	protein-coding gene	Cox6c	protein-coding gene	Poised	333.6	341.6	332.8	333.8	334.6	352.2	328	339	337.4	Epha7	protein-coding gene	Poised	197	198	148	534.833	170.5	450	461.167	464	407
Gm28150	unprocessed pseudogene	Zfx	protein-coding gene	Cox7a2l	protein-coding gene	Poised	295	318	300	91	293	306	288	276	276	Epn3	protein-coding gene	Poised	628.25	8156.25	628.25	628.25	628.25	8153.25	13057.2	628.25	8156.25
Gm28159	unprocessed pseudogene	Lamc1	protein-coding gene	Cpt1c	protein-coding gene	Poised	4433.14	4430.71	4418.29	4434	4438.29	4394.43	503.25	230.25	393.75	Eps15	protein-coding gene	Poised	166.2	171.2	82.6	100.2	87.2	107.2	146.2	116.2	59.2
Gm28160	unprocessed pseudogene	Piezo1	protein-coding gene	Cpt2	protein-coding gene	Poised	47.4	80	80	50.4	96	62	51.6	81	96	Ercc4	protein-coding gene	Poised	556.75	532.25	551.25	819.6	823.8	808.4	818.8	795.6	824.8
Gm28161	unprocessed pseudogene	Piezo2	protein-coding gene	Cradd	protein-coding gene	Poised	358.167	337.5	395.833	415.833	355.167	165.5	254.667	340.167	253.167	Ercc8	protein-coding gene	Poised	91	132	145	91	91	115	126	93	121
Gm28162	unprocessed pseudogene	1810030O07Rik	protein-coding gene	Crat	protein-coding gene	Poised	284.7	292.5	285.9	774.9	768.9	922.9	895.9	916.9	916.9	Erich2	protein-coding gene	Poised	281.4	272.6	271	276.2	276	263.4	296.4	273.6	278.2
Gm28165	unprocessed pseudogene	Ephb2	protein-coding gene	Crcp	protein-coding gene	Poised	206.2	195.4	175.2	20.4	118.2	24.6	104.2	24.6	24.6	Erlec1	protein-coding gene	Poised	109	95	205.5	118.5	146.5	253.5	122.5	141.5	136
Gm28168	unprocessed pseudogene	Ephb4	protein-coding gene	Creb3	protein-coding gene	Poised	484.2	664.8	654.8	598.2	679.8	677.8	667.8	651.8	666.8	Etv1	protein-coding gene	Poised	1333.8	1345.8	1342.8	1333.8	1309.8	1339.8	1284.8	1340.8	1372.8
Gm28185	unprocessed pseudogene	Ephb6	protein-coding gene	Crlf2	protein-coding gene	Poised	432.667	447.333	400	434	334	442	1347	433.333	1301.67	Eva1c	protein-coding gene	Poised	670.889	648.556	662.333	652.333	702.889	699.667	316	348.2	338.4
Gm28193	unprocessed pseudogene	Sept8	protein-coding gene	Crybg3	protein-coding gene	Poised	139	51	78	92	42	180	849.5	896.5	895.5	Exoc3l4	protein-coding gene	Poised	3906.08	3910.75	3642.08	3625.58	3908.08	3886.75	858.5	857.5	862.5
Gm28204	unprocessed pseudogene	Sntg2	protein-coding gene	Cryzl1	protein-coding gene	Poised	535	124.25	99.25	547	578	102	687	93.5	102.25	Extl2	protein-coding gene	Poised	152	160.667	179.333	313	156	160	310	309	313
Gm28205	unprocessed pseudogene	Grip2	protein-coding gene	Csnk1a1	protein-coding gene	Poised	92.25	180.25	204.25	67	64.5	58.5	188.25	60	88	Ezh2	protein-coding gene	Poised	436	438.143	4979.71	69.2	107	97.4	69.4	68.4	73.2
Gm28211	unprocessed pseudogene	Parp4	protein-coding gene	Csnk2a2	protein-coding gene	Poised	410.75	620.5	430.25	615.75	596	356.625	432.75	448	622.25	Fa2h	protein-coding gene	Poised	6	3	70	66	85	67	89	101	69
Gm28213	unprocessed pseudogene	Parp9	protein-coding gene	Cspp1	protein-coding gene	Poised	247.385	240.462	110.154	282.714	311.429	302.071	134.308	133.154	165.538	Fam109b	protein-coding gene	Poised	46	47	18	4	90	51	21	129	127
Gm28219	unprocessed pseudogene	Frem2	protein-coding gene	Csrnp1	protein-coding gene	Poised	574.75	574.75	574.75	574.75	574.75	574.75	222	199.25	147	Fam110a	protein-coding gene	Poised	236	2056.25	256.75	54	51	17	15	3	16
Gm28222	unprocessed pseudogene	Twf2	protein-coding gene	Csrp2	protein-coding gene	Poised	275.333	280	281.667	256	281	298.667	295.333	333.333	161.333	Fam118b	protein-coding gene	Poised	26.5714	15.1429	24.7143	128.714	25.7143	57.7143	173.714	44.7143	196.714
Gm28224	unprocessed pseudogene	Tnip2	protein-coding gene	Cstf2t	protein-coding gene	Poised	35	2	6	41	2	20	76	84	83	Fam120b	protein-coding gene	Poised	51	51	37	49	23	49	81	66	116
Gm28227	unprocessed pseudogene	Cers6	protein-coding gene	Ctbp2	protein-coding gene	Poised	402.533	427.933	381.667	280.429	295.929	569.5	815.5	499.929	967.214	Fam135a	protein-coding gene	Poised	235.8	112.2	77.4	236.8	202.8	77	192.2	246.2	64.2
Gm28232	unprocessed pseudogene	Icam1	protein-coding gene	Ctc1	protein-coding gene	Poised	92.3333	87.6667	87.6667	94	87.6667	87.6667	139	87.6667	87.6667	Fam151b	protein-coding gene	Poised	33	62	54	13	15	18	20	12	31
Gm28234	unprocessed pseudogene	Mafg	protein-coding gene	Ctnnd1	protein-coding gene	Poised	95.84	97.88	85.64	10947.1	12839.2	12839.2	12865.2	12895.2	12837.2	Fam161a	protein-coding gene	Poised	103.333	113	116	111.333	112.333	113	333	323.333	329.667
Gm28241	unprocessed pseudogene	Esco2	protein-coding gene	Cuedc2	protein-coding gene	Poised	312.583	343.667	186.917	32.4545	58.8182	81.5455	44.0909	38.3636	42.4545	Fam184a	protein-coding gene	Poised	681.667	699.667	733.667	791.333	702	704.333	107	107	107
Gm28243	unprocessed pseudogene	Pdlim7	protein-coding gene	Cul4a	protein-coding gene	Poised	134.25	111.25	137.75	133.25	133.25	146.25	115.75	411.25	587.25	Fam19a3	protein-coding gene	Poised	831	863	836	806	773	774	280	793	836
Gm28247	unprocessed pseudogene	Xiap	protein-coding gene	Cul9	protein-coding gene	Poised	163.8	203	153.2	276.571	260.286	292.286	151	34.3333	37	Fam20a	protein-coding gene	Poised	11.5	36420.5	53.5	3414	21283.5	20699	176	255	239
Gm28248	unprocessed pseudogene	Rbbp7	protein-coding gene	Cux1	protein-coding gene	Poised	194.3	208.5	203.9	390.5	209.1	325.7	623.9	622.7	623.9	Fam220a	protein-coding gene	Poised	39.6667	70.5556	66.4444	58.2222	57.6667	57.6667	70.4444	62.4444	58.7778
Gm28251	unprocessed pseudogene	Tcea3	protein-coding gene	Cwc15	protein-coding gene	Poised	140.667	286.667	155.667	205.667	197.667	209.667	212.667	217.667	219.667	Fam227b	protein-coding gene	Poised	199.667	58.6667	111.667	100.667	113.667	129.667	105.667	112.667	124.667
Gm28255	unprocessed pseudogene	Gprasp1	protein-coding gene	Cyb561a3	protein-coding gene	Poised	353.444	109.333	333.444	307.667	306.889	330.444	287.444	328.444	329.444	Fam229a	protein-coding gene	Poised	44	201	319	322	643	573	44	52	46
Gm28261	unprocessed pseudogene	Aff1	protein-coding gene	Cyb561d2	protein-coding gene	Poised	196.4	187.2	243.2	220.8	238.2	217.8	201.4	239.2	242.2	Fam229b	protein-coding gene	Poised	201.375	190.375	194.375	70.375	242.375	36.375	29.375	16.875	16.875
Gm28270	unprocessed pseudogene	Aff3	protein-coding gene	Cyb5a	protein-coding gene	Poised	143.333	114.333	127	202	171.833	185.5	135.167	191.333	192	Fam45a	protein-coding gene	Poised	91.3333	96.3333	81.6667	51.6667	101.667	86.6667	73	81.6667	83
Gm28272	unprocessed pseudogene	Ece1	protein-coding gene	Cyb5b	protein-coding gene	Poised	327	336	333	326.5	323	7676.5	44	136	40	Fam46b	protein-coding gene	Poised	140	136	108	105	144	57	88	64	57
Gm28273	unprocessed pseudogene	Zfp948	protein-coding gene	Cyct	protein-coding gene	Poised	3	26	18	117	26	46	99	38	27	Fam46c	protein-coding gene	Poised	53	0	26	129	31	19	51	9	2
Gm28275	unprocessed pseudogene	Setd7	protein-coding gene	Cyhr1	protein-coding gene	Poised	214.125	291.875	207	187.375	204	213.25	185.125	202.25	157.75	Fam71e1	protein-coding gene	Poised	57.5	81.5	77.5	112.5	117.5	70.5	147.5	137.5	145.5
Gm28288	unprocessed pseudogene	Col13a1	protein-coding gene	Cyp2d22	protein-coding gene	Poised	269.333	342.333	110.333	25871.3	318.333	1077.67	143.333	150.333	135.333	Fam76a	protein-coding gene	Poised	778.333	782.333	785.333	716.333	709.333	701.333	460.667	611.333	247
Gm28290	unprocessed pseudogene	Esrp1	protein-coding gene	Cyp2u1	protein-coding gene	Poised	21	48	9.66667	16	12.3333	9.66667	14	22	19	Fam78a	protein-coding gene	Poised	165	91.6667	213.667	162	215	113	246.75	2351	879.75
Gm28292	unprocessed pseudogene	Atp6ap1	protein-coding gene	Cyp46a1	protein-coding gene	Poised	242	235	210	143	247	156	197	249	249	Fam83e	protein-coding gene	Poised	4652.67	4659.67	4646.67	4650.67	4712.67	4728.67	148	61	81
Gm28303	unprocessed pseudogene	Lzts3	protein-coding gene	Cyth2	protein-coding gene	Poised	298.875	301.125	283.875	277.875	276.375	245.375	268.875	277.875	256.125	Fam92a	protein-coding gene	Poised	247.143	172.714	145.714	229.571	363.857	212.429	199.143	215.429	212.429
Gm28314	unprocessed pseudogene	Erap1	protein-coding gene	D030056L22Rik	protein-coding gene	Poised	68.5	138.5	48.5	60.5	58.5	52.5	54.5	58.5	83.5	Fam98a	protein-coding gene	Poised	234.75	221.75	132.75	99.75	166.75	178.75	96.75	99.75	129.75
Gm28327	unprocessed pseudogene	Ccdc85b	protein-coding gene	D10Jhu81e	protein-coding gene	Poised	55	59	123	97	64	59	84	59	65	Fancl	protein-coding gene	Poised	217.5	523.75	519.75	469.75	473.75	382.75	500.75	473.75	540.75
Gm28328	unprocessed pseudogene	Ogdhl	protein-coding gene	D130043K22Rik	protein-coding gene	Poised	28	19	2	45	20	13	6	9	9	Fank1	protein-coding gene	Poised	120.5	78.5	172.5	109.5	40.5	78.5	38.5	119.5	59.5
Gm28330	unprocessed pseudogene	Eci1	protein-coding gene	D1Pas1	protein-coding gene	Poised	244	328	373	166	269	245	202	482	479	Fastkd2	protein-coding gene	Poised	10	40.3333	14.3333	19.6667	36.3333	16.3333	35.3333	13	10
Gm28334	unprocessed pseudogene	Slc30a2	protein-coding gene	D430042O09Rik	protein-coding gene	Poised	75.75	50.75	62.75	33.25	150.75	71.75	35.75	56.75	52.75	Fat4	protein-coding gene	Poised	1237	223715	1245	3186	16185	16213	224921	178155	99984
Gm28335	unprocessed pseudogene	Dlx3	protein-coding gene	Daam1	protein-coding gene	Poised	113.25	63.25	120.25	45.75	92.25	129.25	106.25	107.25	107.25	Fbxo2	protein-coding gene	Poised	476	455	507	515	446	19	1055	455	455
Gm28339	unprocessed pseudogene	Adprhl2	protein-coding gene	Dact1	protein-coding gene	Poised	82	111	159	141	160	61	101	50	50	Fbxo24	protein-coding gene	Poised	52	60	75	23	93	52	23	84	96
Gm28349	unprocessed pseudogene	Ccnd1	protein-coding gene	Dact2	protein-coding gene	Poised	743	2656	923	491	890	413	777	573	383	Fbxo30	protein-coding gene	Poised	440.5	303.5	303.5	354.5	503.5	458.5	371.5	445.5	220.5
Gm28354	unprocessed pseudogene	Ccnd2	protein-coding gene	Dand5	protein-coding gene	Poised	541.5	3541	492	93	95	58	117	124	123	Fbxo36	protein-coding gene	Poised	298	358	356	362	333	361	335	348	349
Gm28359	unprocessed pseudogene	Ftl1	protein-coding gene	Dap	protein-coding gene	Poised	342.25	194.25	348.25	342.25	336.25	313.25	8549	279.2	265.4	Fbxo44	protein-coding gene	Poised	416.2	433	391.4	385	440.2	417	423.6	249.6	246.6
Gm28360	unprocessed pseudogene	Tspyl2	protein-coding gene	Dap3	protein-coding gene	Poised	242.778	199.333	246.444	202.889	251.222	234.222	201.333	141.222	220.667	Fdft1	protein-coding gene	Poised	411.8	431.8	426.6	420.2	444.4	408.2	430	429.2	419.8
Gm28362	unprocessed pseudogene	Rims1	protein-coding gene	Dars	protein-coding gene	Poised	18.5	21.5	49.5	251.5	48.5	17.5	24.5	13.5	38.5	Fem1b	protein-coding gene	Poised	58	9	84	204	8	312	448	225	278
Gm28363	unprocessed pseudogene	Txndc5	protein-coding gene	Daxx	protein-coding gene	Poised	298.429	324.429	342.429	314.429	327.429	277.286	314.429	275.143	278	Fem1c	protein-coding gene	Poised	90	115	81	98	107	107	60	121	106
Gm28366	unprocessed pseudogene	Plod1	protein-coding gene	Dazap1	protein-coding gene	Poised	214.6	206	249.8	172.6	232	167.4	202.4	184.4	248.6	Fer	protein-coding gene	Poised	355.667	25001.7	387.667	476.5	476.5	476.5	366.333	363.333	340.667
Gm28368	unprocessed pseudogene	Plod2	protein-coding gene	Dcaf11	protein-coding gene	Poised	334.75	339.25	340.25	342.875	335.125	338.75	341.5	335.125	459.875	Fgf12	protein-coding gene	Poised	306.5	18532.2	210	229	459.75	36148.8	422.333	408.333	288
Gm28377	unprocessed pseudogene	Mpnd	protein-coding gene	Dcaf15	protein-coding gene	Poised	205.667	111.667	118.667	89.6667	277.667	113.667	213.667	246.667	98.6667	Fgf21	protein-coding gene	Poised	5614	5620	5585	5414	5596	5606	6255	6212	6251
Gm28389	unprocessed pseudogene	9330182L06Rik	protein-coding gene	Dcaf5	protein-coding gene	Poised	78	78	78	130	78	78	78	78	78	Fgfr1op2	protein-coding gene	Poised	174.333	154	147	152.333	154.333	152.333	154.333	164.333	161.667
Gm28397	unprocessed pseudogene	Sohlh1	protein-coding gene	Dcaf7	protein-coding gene	Poised	143	55	22	14	14	62	150	115	62	Fhad1	protein-coding gene	Poised	39.6667	16.6667	97.6667	33.3333	33.3333	43.3333	19	67.3333	32.3333
Gm28399	unprocessed pseudogene	Sohlh2	protein-coding gene	Dcaf8	protein-coding gene	Poised	68.7143	165.714	85.5714	461.778	447.667	453.111	155.143	145.714	147	Fhdc1	protein-coding gene	Poised	222.25	250.75	785.25	687.25	136.25	152.25	190.75	195.75	190.25
Gm28420	unprocessed pseudogene	Mpp3	protein-coding gene	Dcdc2b	protein-coding gene	Poised	6122	6151	6007.67	6024	6099.33	6132	6126.33	6147.67	6138	Fhl4	protein-coding gene	Poised	4	16	2	29	33	25	35	10	100
Gm28428	unprocessed pseudogene	Adgrl1	protein-coding gene	Dchs1	protein-coding gene	Poised	127	51	162	89	95	51	100	23701	73	Fig4	protein-coding gene	Poised	12	28	49	54	61	42	61	76	42
Gm28435	unprocessed pseudogene	Ccnjl	protein-coding gene	Dcp1b	protein-coding gene	Poised	17.5	263.5	147.5	102.5	224.5	265.5	137.5	210.5	70.5	Filip1	protein-coding gene	Poised	70	5543.33	958	1046	1015	5713	72584.8	72586	25154
Gm28437	unprocessed pseudogene	Zyx	protein-coding gene	Dctn2	protein-coding gene	Poised	25.5	116.5	79.5	18.5	9.5	70.5	76.5	13.5	34.5	Fkbpl	protein-coding gene	Poised	38.5	38.5	38.5	38.5	38.5	38.5	38.5	38.5	38.5
Gm28443	unprocessed pseudogene	Hmcn1	protein-coding gene	Ddb1	protein-coding gene	Poised	310.4	230.4	313.4	282.8	302	305	295.4	305	303.8	Flt4	protein-coding gene	Poised	615	366	584	524	499	658	464	467	420
Gm28452	unprocessed pseudogene	Chst10	protein-coding gene	Ddit3	protein-coding gene	Poised	189.5	136.5	189.5	176.5	170.5	183.5	101.5	105.5	86.5	Fmn1	protein-coding gene	Poised	46	165	72	74	91	77	119	66	91
Gm28468	unprocessed pseudogene	Chst12	protein-coding gene	Ddt	protein-coding gene	Poised	301	268	294	277	190	147.5	190	190	294	Fndc3a	protein-coding gene	Poised	142.6	142.2	141.2	160	157.4	157	153.75	153.75	153.75
Gm28473	unprocessed pseudogene	Ogt	protein-coding gene	Ddx11	protein-coding gene	Poised	132.5	101.5	146.5	150.5	172.5	143.5	171.5	164.5	166.5	Fnip1	protein-coding gene	Poised	237	232	219	16	3	226	143	142	238
Gm28476	unprocessed pseudogene	Ly6g6e	protein-coding gene	Ddx17	protein-coding gene	Poised	125	124	192	181	154	193	201	203	194	Foxa3	protein-coding gene	Poised	717	695	692	111	100	699	699	698	695
Gm28478	unprocessed pseudogene	Tle2	protein-coding gene	Ddx19b	protein-coding gene	Poised	437	2046.5	424	66	44	65	0	36	30	Foxj1	protein-coding gene	Poised	60	73	49	34	21	73	10	56	26
Gm28483	unprocessed pseudogene	Tle4	protein-coding gene	Ddx28	protein-coding gene	Poised	462	425	466	525	455	441	467	440	402	Foxs1	protein-coding gene	Poised	588	9823	590	6816	18362	18482	348	443	912
Gm28484	unprocessed pseudogene	Sec24d	protein-coding gene	Ddx39	protein-coding gene	Poised	130.833	191.833	113.167	121.833	160.833	118.5	90.5	106.5	116.5	Frat2	protein-coding gene	Poised	188	261	277	265	192	210	232	273	205
Gm28489	unprocessed pseudogene	Rasd2	protein-coding gene	Ddx46	protein-coding gene	Poised	601.75	57.25	60.25	51.25	20.75	477.75	50.25	49.25	26.25	Frmd4a	protein-coding gene	Poised	106.222	146.778	145.667	113.333	125.5	187.667	148.667	227.833	124
Gm28506	unprocessed pseudogene	Ddit4	protein-coding gene	Ddx51	protein-coding gene	Poised	822.667	589	774.667	616.667	584.333	614.667	597.667	584	590.667	Fscn3	protein-coding gene	Poised	3087.5	7275.5	3087.5	7307.5	7345.5	7310.5	7176.5	7126.5	7120.5
Gm28507	unprocessed pseudogene	Stard5	protein-coding gene	Ddx58	protein-coding gene	Poised	1053.43	1043	2181.57	1087.29	1128.86	2182.14	14188.8	14219.2	14202.8	Fsd1l	protein-coding gene	Poised	67.8333	67.8333	126.833	147.833	67.8333	67.8333	259.167	124.833	255.167
Gm28508	unprocessed pseudogene	Fam120c	protein-coding gene	Def8	protein-coding gene	Poised	152	2245.33	145.778	143.556	174.222	187	303.111	186.889	253.778	Fto	protein-coding gene	Poised	101	144	151	143	151	142	261	261	293
Gm28531	unprocessed pseudogene	Mtap	protein-coding gene	Dennd1a	protein-coding gene	Poised	82	90.1429	89.7143	88.4286	89.4286	84.2857	93.1429	98.1429	107.143	Fxr1	protein-coding gene	Poised	281.667	182.667	171.5	198.667	204.667	156.333	166.167	113.833	123.333
Gm28534	unprocessed pseudogene	Rasgrp2	protein-coding gene	Dennd5b	protein-coding gene	Poised	54	50.3333	50.3333	55	56	73.6667	103.333	52.6667	52.3333	Fxyd2	protein-coding gene	Poised	1368	1394	1363	1154	1153	1087	1122	1085	1076
Gm28542	unprocessed pseudogene	Rsu1	protein-coding gene	Dennd6b	protein-coding gene	Poised	134.75	170.75	111.25	19.75	17.25	28.25	210.75	57.75	183.75	Fyco1	protein-coding gene	Poised	234	176.25	273.25	241.25	255.25	266.25	277.25	265.25	267.25
Gm28546	unprocessed pseudogene	Zc3hav1l	protein-coding gene	Derl1	protein-coding gene	Poised	63	59	43	3	16	27	28	350	21	G2e3	protein-coding gene	Poised	157.333	149.667	119.667	126.667	148.333	107	131.333	150	148.667
Gm2855	unprocessed pseudogene	Akap17b	protein-coding gene	Dgat1	protein-coding gene	Poised	183.2	178.2	206.2	2613.71	516.571	556.286	147.2	212.2	200.2	Gabarapl1	protein-coding gene	Poised	118	449.25	132.25	92.75	141.75	365.25	141.75	141.75	141.75
Gm28558	unprocessed pseudogene	Cnn2	protein-coding gene	Dgcr6	protein-coding gene	Poised	205.714	1261.14	214	211.143	209.571	199.714	400.75	337.75	332.25	Galk2	protein-coding gene	Poised	16	119.333	54.3333	32.3333	154.333	290.333	43.6667	19.6667	42.3333
Gm28569	unprocessed pseudogene	Cnn3	protein-coding gene	Dhrs11	protein-coding gene	Poised	137	65	114	107	118	101	15	117	15	Galnt3	protein-coding gene	Poised	336	332	244	146	259	165	279	300	247
Gm28572	unprocessed pseudogene	Egln1	protein-coding gene	Dhrs7b	protein-coding gene	Poised	24	134	24	24	24	91	24	303	304	Galnt4	protein-coding gene	Poised	1040	805	27	1098	1028	1094	1054	1281	1302
Gm28574	unprocessed pseudogene	Egln3	protein-coding gene	Dhx16	protein-coding gene	Poised	49	53	62	37	71	125	79	124	87	Gapvd1	protein-coding gene	Poised	147.2	131	220.6	143	167.2	222.8	342	212.8	212.8
Gm28580	unprocessed pseudogene	Phf21b	protein-coding gene	Dhx30	protein-coding gene	Poised	156.765	144.353	150.412	257.471	129.706	150.765	181.471	130.176	153.882	Gck	protein-coding gene	Poised	96	20877	42	108	63	82	2416.5	78	54.5
Gm28583	unprocessed pseudogene	Mecp2	protein-coding gene	Dhx34	protein-coding gene	Poised	62.5	1514.17	62.3333	108.4	66.4	60.4	38	41	60.5	Gde1	protein-coding gene	Poised	107	120.5	123.5	102.5	122.5	111.5	129.5	112.5	139.5
Gm28584	unprocessed pseudogene	Hmgb3	protein-coding gene	Dhx58	protein-coding gene	Poised	1235	1863	2076	1693	1747	1693	743.2	1506.2	459.6	Gdf9	protein-coding gene	Poised	913.5	909.5	909.5	909.5	909.5	909.5	909.5	909.5	909.5
Gm28589	unprocessed pseudogene	Mei4	protein-coding gene	Diablo	protein-coding gene	Poised	113.25	168.75	111	95	132.75	209.75	117	282.75	200.75	Gdi2	protein-coding gene	Poised	124.625	386.625	124.625	170.625	131.625	128.625	171.625	128.625	131.625
Gm28598	unprocessed pseudogene	Klf6	protein-coding gene	Dis3l	protein-coding gene	Poised	86.2857	102.714	101.857	411.714	413.143	414.571	281.714	333.571	358	Gdpd1	protein-coding gene	Poised	12	53	89	43	49	64	14	22	32
Gm28599	unprocessed pseudogene	Klf7	protein-coding gene	Dixdc1	protein-coding gene	Poised	279.8	484.7	229.2	492.8	283.3	202.9	303.889	298.444	301.556	Gdpd4	protein-coding gene	Poised	8	80	5	5	45	19	30	30	13
Gm28607	unprocessed pseudogene	Klf8	protein-coding gene	Dlat	protein-coding gene	Poised	874	839	939.5	287	239	268	232	235	226	Gemin6	protein-coding gene	Poised	23	44	33	24	14	52	18	23	35
Gm28608	unprocessed pseudogene	Lrba	protein-coding gene	Dlec1	protein-coding gene	Poised	232.6	292.4	974.8	31.75	41.75	119.25	34.75	60.75	84.75	Gfpt1	protein-coding gene	Poised	139.5	174.5	230.5	53.5	52.5	48.5	52.5	203.5	205.5
Gm28614	unprocessed pseudogene	Cmtm4	protein-coding gene	Dlgap3	protein-coding gene	Poised	226	351	227	256	48	47	333.333	312	327	Ggnbp2	protein-coding gene	Poised	172.8	185.6	190.9	135.556	132.111	132.222	121.333	105.889	101.444
Gm28615	unprocessed pseudogene	Fkbp9	protein-coding gene	Dll3	protein-coding gene	Poised	204.667	226	1779.33	195	202	153	148	190	181	Glcci1	protein-coding gene	Poised	1068.5	1088.5	1144.5	1103.5	1134.5	1142.5	608	1185.5	606.5
Gm28623	unprocessed pseudogene	Stk24	protein-coding gene	Dlst	protein-coding gene	Poised	103	153	149.714	153.571	162	150	27.6667	43	48	Glrx2	protein-coding gene	Poised	137.333	172.667	194.222	176.222	176	255	199.667	227.778	199
Gm28629	unprocessed pseudogene	Clcn5	protein-coding gene	Dmap1	protein-coding gene	Poised	69.3333	203.667	175	63.6667	63.6667	177.667	153.667	159.667	267	Glrx3	protein-coding gene	Poised	63.8	42.8	44.8	147.2	50.8	41.2	27.4	242.2	31
Gm28630	unprocessed pseudogene	Melk	protein-coding gene	Dmpk	protein-coding gene	Poised	1029.62	998.846	955.231	1892	1622	463	6681.84	6601	6843.53	Glt1d1	protein-coding gene	Poised	166	161	43	132	109	328	138	149	164
Gm28636	unprocessed pseudogene	Bahcc1	protein-coding gene	Dmrtb1	protein-coding gene	Poised	115.5	57.5	11	325	330	325	325	325	325	Glt8d1	protein-coding gene	Poised	196.714	191.286	2439.71	212.8	156.4	157	129.4	70.6	67.4
Gm28637	unprocessed pseudogene	Fam90a1b	protein-coding gene	Dnaaf1	protein-coding gene	Poised	200	163	74	187	3	3	213	230	75	Glt8d2	protein-coding gene	Poised	81.75	999.25	917.25	15674.9	15571.1	9273.71	7432.43	6866.43	7220
Gm28645	unprocessed pseudogene	Dusp14	protein-coding gene	Dnaaf2	protein-coding gene	Poised	339	1264	946	1274	1274	323	950	452	211	Gm11639	protein-coding gene	Poised	143	101	126	139	91	119	34	36	32
Gm28646	unprocessed pseudogene	Anp32e	protein-coding gene	Dnah1	protein-coding gene	Poised	43	74.5	67.5	65.5	80.5	66	12	11	11	Gm17657	protein-coding gene	Poised	62	5828.5	56.5	82.5	75.5	74	2578.5	415.5	419
Gm28647	unprocessed pseudogene	Elavl2	protein-coding gene	Dnah7b	protein-coding gene	Poised	317.667	183.333	21126.7	222.667	21104.7	251.667	335.667	211.333	204	Gm20498	protein-coding gene	Poised	192.167	75.8333	80.1667	230.167	92.8333	86.1667	129.167	64.8333	28.5
Gm28648	unprocessed pseudogene	Zbtb12	protein-coding gene	Dnajb1	protein-coding gene	Poised	329	284	281	333	294	293	349	332	279	Gm20605	protein-coding gene	Poised	247	255	270	180	102	247	180	279	99
Gm28655	unprocessed pseudogene	Zbtb14	protein-coding gene	Dnajb2	protein-coding gene	Poised	125.2	68.2	123.8	131.6	126.8	123.8	130.6	123.8	123.8	Gm26571	protein-coding gene	Poised	220	156.2	226	226	226	238.6	227.2	226	227.8
Gm28658	unprocessed pseudogene	Fam129b	protein-coding gene	Dnajb5	protein-coding gene	Poised	354.333	338.333	45.5	309	295.667	305.667	301.667	305.667	327.333	Gm28048	protein-coding gene	Poised	77	53	90	54	52	75	49	88	64
Gm28661	unprocessed pseudogene	Zbtb16	protein-coding gene	Dnajb6	protein-coding gene	Poised	356.286	314.143	253.571	244.286	260.429	314.143	244	338.857	410.286	Gm28285	protein-coding gene	Poised	29	25	9	6	15	21	32	26	31
Gm28662	unprocessed pseudogene	Dck	protein-coding gene	Dnajc27	protein-coding gene	Poised	237.333	287.333	140.333	236.333	30.3333	289.333	147.25	119.75	137.75	Gm28551	protein-coding gene	Poised	110	64	22	62	24	7	63	2	22
Gm28667	unprocessed pseudogene	Tmbim1	protein-coding gene	Dnajc28	protein-coding gene	Poised	15.75	20.25	11.75	9.25	13.75	18.75	37.75	29.25	23.25	Gm29427	protein-coding gene	Poised	70	83	54	66	49	39	60	94	57
Gm28680	unprocessed pseudogene	Sema4d	protein-coding gene	Dnajc3	protein-coding gene	Poised	180	151	183	103	113	174	178	224	174	Gm7008	protein-coding gene	Poised	243.667	227	226.333	264.333	243.667	233.333	243.667	256	258
Gm28682	unprocessed pseudogene	Trnp1	protein-coding gene	Dnajc30	protein-coding gene	Poised	108	45	73	56	19	57	19	58	66	Gm7102	protein-coding gene	Poised	313	23447	23389	486	271	345	161	257	265
Gm28683	unprocessed pseudogene	Zbtb33	protein-coding gene	Dnajc4	protein-coding gene	Poised	206.25	209.25	204.25	160.75	213.25	190.25	244.25	270.25	208.25	Gm7461	protein-coding gene	Poised	303	336	480	502	495	479	117	73	143
Gm28695	unprocessed pseudogene	Tab3	protein-coding gene	Dnal1	protein-coding gene	Poised	10.2	33.8	10.8	10	10.4	10.4	12.8	11	21.2	Gm9047	protein-coding gene	Poised	2585	2593	2634	2771	2772	2604	2767	3389	3392
Gm28698	unprocessed pseudogene	Zbtb41	protein-coding gene	Dnal4	protein-coding gene	Poised	34	80	58	44.3333	43.6667	73	41.3333	74	79	Gm973	protein-coding gene	Poised	39	119	60	56	63.5	68.5	1598.4	64	64.2
Gm28699	unprocessed pseudogene	Sema6b	protein-coding gene	Dnali1	protein-coding gene	Poised	34	1025	918	1005	10	23	192	14	16	Gm9837	protein-coding gene	Poised	349	411	379	349	353	377	87	31	34
Gm28734	unprocessed pseudogene	Sema6d	protein-coding gene	Dnhd1	protein-coding gene	Poised	72	60	98	94	171	49	40	49	35	Gmfb	protein-coding gene	Poised	49.5	38	38	114	62	74	167	291	36
Gm28736	unprocessed pseudogene	Stra8	protein-coding gene	Dnm1	protein-coding gene	Poised	290.667	287.267	294.8	281.467	279.867	280.933	260.133	288.133	288.067	Gmpr2	protein-coding gene	Poised	162.2	135.2	185	201.2	195.8	186.2	213.2	185.6	146.6
Gm28737	unprocessed pseudogene	Rap2c	protein-coding gene	Dnm2	protein-coding gene	Poised	200.444	145.444	222.444	95.7778	108.667	194.444	173.9	149.9	149.1	Gmps	protein-coding gene	Poised	11	29	78	19	5	41	27	49	54
Gm28738	unprocessed pseudogene	Pcdh19	protein-coding gene	Dnm3	protein-coding gene	Poised	35.3333	46.6667	12.3333	22.3333	20.3333	34.3333	400.667	561.667	550.667	Gnpat	protein-coding gene	Poised	56.5	34.5	35.5	39.5	35.5	34.5	46.5	19.5	19.5
Gm28739	unprocessed pseudogene	Frmd6	protein-coding gene	Dnpep	protein-coding gene	Poised	318	388.846	381.923	312.615	316.385	411.615	390.231	454.769	422.615	Golga1	protein-coding gene	Poised	19.6	32.2	47	64	68	81	136	80	185
Gm28742	unprocessed pseudogene	Bmpr2	protein-coding gene	Dok7	protein-coding gene	Poised	68.5	84.25	125.75	103.75	80.25	115.75	314.75	201.75	212.75	Gorasp2	protein-coding gene	Poised	146.6	307.6	183.8	203.6	205.6	146.6	184.4	147.8	156.8
Gm28751	unprocessed pseudogene	Nkap	protein-coding gene	Dolpp1	protein-coding gene	Poised	102.778	103.556	150.222	135.444	71.6667	81.7778	104.333	41.4444	250.556	Gosr1	protein-coding gene	Poised	14	7	18	53	29	6	47	28	26
Gm28752	unprocessed pseudogene	Itgav	protein-coding gene	Dopey1	protein-coding gene	Poised	57	16	15	0	101	64	19	59	62	Got1	protein-coding gene	Poised	113	60	109	88	71	91	673.667	669.333	392.667
Gm28755	unprocessed pseudogene	Lcor	protein-coding gene	Dot1l	protein-coding gene	Poised	89.3333	240.333	244.333	150.333	86.3333	86	156.333	86	252.333	Gpr160	protein-coding gene	Poised	44.5	76.25	42.5	47.5	68.75	42.5	133.25	65.75	72.5
Gm28757	unprocessed pseudogene	Itgb1	protein-coding gene	Dpep3	protein-coding gene	Poised	108	177	29	6	73	47	5	109	4	Gramd1c	protein-coding gene	Poised	7458.5	456.5	468.75	504	7443.5	476.75	446.6	453	434.8
Gm28766	unprocessed pseudogene	Itgb3	protein-coding gene	Dph3	protein-coding gene	Poised	96.5714	105.571	125.857	108.143	105.571	102.143	107.714	96.5714	106.857	Gsg1	protein-coding gene	Poised	1423.33	1412.33	1364.33	1391.33	1359.33	1340.33	1465.33	93.6667	65
Gm28769	unprocessed pseudogene	Rhob	protein-coding gene	Dpm1	protein-coding gene	Poised	308.333	150.667	891.333	151.667	147.333	588.333	137	128.333	128	Gstm5	protein-coding gene	Poised	65.3333	106.5	115.833	130.833	141.833	106.5	123.5	106.5	107.167
Gm28773	unprocessed pseudogene	Taf1	protein-coding gene	Dpm2	protein-coding gene	Poised	318.5	299.5	325.5	299.5	299.5	299.5	321.5	326.5	327.5	Gsto2	protein-coding gene	Poised	344	346.75	346.25	340.25	351.5	346.75	347.5	346.25	408.25
Gm28776	unprocessed pseudogene	Vopp1	protein-coding gene	Dpp8	protein-coding gene	Poised	273	211.667	273	261	201.333	213.333	121.333	139	182	Gstz1	protein-coding gene	Poised	425.667	443.667	237.333	213.333	235.333	214.667	2858.25	371.5	383
Gm2878	unprocessed pseudogene	Tpbg	protein-coding gene	Dpp9	protein-coding gene	Poised	13	51	102	8	8	62	27	70	95	Gtf2a2	protein-coding gene	Poised	34.6667	51.3333	137.333	34.6667	17.3333	50.6667	16.5	16.1667	15.1667
Gm28780	unprocessed pseudogene	Megf6	protein-coding gene	Dr1	protein-coding gene	Poised	22	72	72	70	65	20	147	66	22	Gtf2b	protein-coding gene	Poised	89	89	183	94	89	98	207	195	89
Gm28781	unprocessed pseudogene	Egr2	protein-coding gene	Drap1	protein-coding gene	Poised	522.4	367	611.4	539.4	542.4	617.4	823.4	618.4	823.4	Gtf2e2	protein-coding gene	Poised	381.833	453.833	487.833	483.167	407.833	382.5	406.5	485.833	503.167
Gm28787	unprocessed pseudogene	Egr4	protein-coding gene	Drg2	protein-coding gene	Poised	492.75	478	489	88	29	23	58	56	59	Gtsf1	protein-coding gene	Poised	584.667	57863.7	528.556	547.778	547.222	571.444	551.222	279	273
Gm28790	unprocessed pseudogene	Polm	protein-coding gene	Dscr3	protein-coding gene	Poised	14	51	36	161	148	6	12	113	108	H2-DMa	protein-coding gene	Poised	370.5	281	427.625	388.5	331.625	348.75	335.375	329.375	321.25
Gm28795	unprocessed pseudogene	Slc4a3	protein-coding gene	Dtnb	protein-coding gene	Poised	200.375	89.75	326.375	70.75	207.375	93.75	164.312	170.625	343.875	Habp4	protein-coding gene	Poised	284.25	272.25	317.25	220.75	292.25	319.25	232.25	319.25	269.25
Gm28796	unprocessed pseudogene	Slc4a5	protein-coding gene	Dtnbp1	protein-coding gene	Poised	152.375	345.125	152.375	152.375	153.875	152.375	165.125	255.875	240.125	Hadha	protein-coding gene	Poised	202.5	206.5	189.5	248.5	323.5	282.5	530.5	268.25	468.5
Gm28797	unprocessed pseudogene	Nkd1	protein-coding gene	Dtx3	protein-coding gene	Poised	6756.67	6688.67	6708.67	379.167	389.833	525.667	404.333	217	223.667	Hagh	protein-coding gene	Poised	175.167	147.167	122.5	128.5	139.167	125.833	131.167	127.833	72.8333
Gm28808	unprocessed pseudogene	Efna2	protein-coding gene	Dtx4	protein-coding gene	Poised	176	177	13	113	14	176	125	143	121	Hapln2	protein-coding gene	Poised	707	285	694	645	677	659	582	387	689
Gm28812	unprocessed pseudogene	Zyg11a	protein-coding gene	Dtymk	protein-coding gene	Poised	51	48	40	33	40	51	29	56	35	Haus1	protein-coding gene	Poised	80.6667	69	67.3333	56.3333	86	65	109.667	97.6667	129.667
Gm28815	unprocessed pseudogene	Efnb3	protein-coding gene	Dus2	protein-coding gene	Poised	145.75	104.75	173.75	194	140.75	130.25	149.75	134.75	100.5	Hbs1l	protein-coding gene	Poised	19.7143	78.4286	17.8571	20.1429	18.8571	17.8571	282.429	309.429	188.429
Gm28828	unprocessed pseudogene	Nanos1	protein-coding gene	Dusp15	protein-coding gene	Poised	112	180.333	116	132.333	84.6667	116.667	1647.25	296.75	345	Hcfc2	protein-coding gene	Poised	102	102	102	132	102	102	164	141	119
Gm28829	unprocessed pseudogene	Cd99l2	protein-coding gene	Dusp23	protein-coding gene	Poised	136	142	134	132	106	118	11	128	10	Hdac1	protein-coding gene	Poised	16	19	11	127	11	154	120	154	11
Gm28831	unprocessed pseudogene	Lrp1	protein-coding gene	Dvl1	protein-coding gene	Poised	131.333	124.333	136.333	120	120	120	150.333	120.667	111.333	Hdc	protein-coding gene	Poised	1443	1485	1377	1479	1447	1403	63235	53683.2	11321
Gm28837	unprocessed pseudogene	Shank3	protein-coding gene	Dym	protein-coding gene	Poised	59.3333	37.3333	44.6667	147.667	88.6667	47.6667	98.6667	97.6667	93.6667	Hdlbp	protein-coding gene	Poised	205	193.889	230.556	250	289.889	187.667	350	397.222	246.111
Gm28841	unprocessed pseudogene	Lrp3	protein-coding gene	Dync1i2	protein-coding gene	Poised	122.2	171.8	112	107.6	115.4	130.8	130.8	163.8	130.4	Hectd2	protein-coding gene	Poised	128.714	159	116.429	141.143	267.714	215.286	136.857	155.286	162.286
Gm28847	unprocessed pseudogene	Lrp4	protein-coding gene	Dync1li2	protein-coding gene	Poised	427.4	277.2	423	401.4	404.6	418.2	398.4	397.8	414.6	Hepacam	protein-coding gene	Poised	17218.5	19096.5	17210.5	19135.5	17316.5	19111.5	17181.5	17140.5	17189.5
Gm28848	unprocessed pseudogene	Lrp6	protein-coding gene	Dynlt1c	protein-coding gene	Poised	60	100.75	140.75	169.75	175.75	136.75	205.75	147.75	59.25	Herc4	protein-coding gene	Poised	372.167	365.833	361.5	356.5	357.833	357.167	60	193.4	159.4
Gm28849	unprocessed pseudogene	Tcf12	protein-coding gene	Dyrk1b	protein-coding gene	Poised	397.667	403.333	408.333	407.333	409.333	402.333	362.667	400.333	358	Herc6	protein-coding gene	Poised	62808.2	62832.2	17429.2	62112.2	62837.2	62858.2	68385	1234	608
Gm28854	unprocessed pseudogene	Atp7a	protein-coding gene	Dyx1c1	protein-coding gene	Poised	86	9	7	33	22	20	32	46	6	Hilpda	protein-coding gene	Poised	69	69	69	69	69	69	69	69	69
Gm28855	unprocessed pseudogene	Pop1	protein-coding gene	E2f8	protein-coding gene	Poised	82.3333	213.667	64.3333	226	240.333	63	229.667	102.333	214.333	Hipk1	protein-coding gene	Poised	172	134	178	162.2	176	174.6	171.4	172	171
Gm28859	unprocessed pseudogene	Ski	protein-coding gene	Ebag9	protein-coding gene	Poised	346.75	367.75	361.75	317.75	338.75	362.75	150.25	317.75	334.75	Hipk3	protein-coding gene	Poised	477	136.333	108.333	378.667	420	377.333	425	304	149.333
Gm28871	unprocessed pseudogene	Nlgn2	protein-coding gene	Ecd	protein-coding gene	Poised	26.25	102.25	51.25	102.25	96.25	51.25	53.25	76.25	72.25	Hist1h2bp	protein-coding gene	Poised	141.5	55.5	51.5	238.5	223.5	208.5	233.5	234.5	240.5
Gm28879	unprocessed pseudogene	Smarcd3	protein-coding gene	Ecel1	protein-coding gene	Poised	5027.4	619	416.8	748	783	747	957.25	1023	1042.5	Hist2h2aa2	protein-coding gene	Poised	946	82	269	215	274	41	215	46	1944
Gm28894	unprocessed pseudogene	Mid2	protein-coding gene	Ech1	protein-coding gene	Poised	351.4	365.4	348.4	639.143	1817.57	628.429	360.8	164.8	168	Hk1	protein-coding gene	Poised	326	332	320	297	311	311	65.3333	11747.3	91
Gm28895	unprocessed pseudogene	Unc5a	protein-coding gene	Echdc1	protein-coding gene	Poised	203	179	179.5	179	179	179	183	212	179	Hmox2	protein-coding gene	Poised	21	62	35	62	63	34	3937	107.667	41
Gm28896	unprocessed pseudogene	Unc5b	protein-coding gene	Edc4	protein-coding gene	Poised	78.6667	75.3333	84	78.3333	80.6667	80.6667	78.6667	85.6667	83	Hook1	protein-coding gene	Poised	172	178	204	82.6667	112	148	122	99	156
Gm28899	unprocessed pseudogene	Sall1	protein-coding gene	Edf1	protein-coding gene	Poised	112.5	175.5	79.5	86.5	79.5	108.5	79.5	161.5	83.5	Hoxd8	protein-coding gene	Poised	109.333	101.667	101.667	269.333	506.333	404.333	811.333	894.333	609.333
Gm28907	unprocessed pseudogene	Phgdh	protein-coding gene	Eef2	protein-coding gene	Poised	872.5	956	982	958.5	895.5	947.5	1086.5	962.5	964.5	Hsbp1	protein-coding gene	Poised	274.75	293.75	218.75	198.75	210.75	247.75	197.75	20.25	57.5
Gm28910	unprocessed pseudogene	Sall4	protein-coding gene	Eefsec	protein-coding gene	Poised	35.8	19	21.6	16.6	21.4	79.2	130.2	79.2	22.8	Hsbp1l1	protein-coding gene	Poised	4896.5	14314.5	9309.5	24	19412	8	186	543	543
Gm28917	unprocessed pseudogene	Doc2g	protein-coding gene	Efcab11	protein-coding gene	Poised	175.571	134.571	173.429	148	141.571	131	126.571	140.571	180.714	Hsdl2	protein-coding gene	Poised	41	140	46	69	58	49	66	63	74
Gm28925	unprocessed pseudogene	Crlf3	protein-coding gene	Efcab14	protein-coding gene	Poised	274.5	237.5	245.5	265.5	247.5	256.5	292.5	274.5	261.5	Hsp90aa1	protein-coding gene	Poised	221.4	219	222.6	490.429	491	326.857	481.429	476	483
Gm28926	unprocessed pseudogene	Ccdc120	protein-coding gene	Efcab7	protein-coding gene	Poised	506.5	512	696	190.333	161	180	195.333	177.667	163.333	Hspa1l	protein-coding gene	Poised	332	489	312	588	339	259	341	339	338
Gm28927	unprocessed pseudogene	Smo	protein-coding gene	Efcab8	protein-coding gene	Poised	1421.33	1470.33	1391.33	1389.33	1399.33	1424.33	1409.33	1381.33	1382.33	Hspa4l	protein-coding gene	Poised	247.8	132.8	157.2	155.4	154.2	129.8	153.6	157.8	156.6
Gm28936	unprocessed pseudogene	Tsen2	protein-coding gene	Efhd1	protein-coding gene	Poised	71	2446	222	21	6	2458	135	317.333	179.667	Hspa5	protein-coding gene	Poised	557.2	620.2	564.2	220.6	537.2	642.2	549.2	532.2	576.2
Gm28937	unprocessed pseudogene	Inpp5f	protein-coding gene	Egflam	protein-coding gene	Poised	273	8397	97	169	46	77207	100021	84713.9	98737.1	Hspa9	protein-coding gene	Poised	354	38	88	126	68	317	158	140	355
Gm28939	unprocessed pseudogene	Hist1h1a	protein-coding gene	Egln2	protein-coding gene	Poised	197.333	197	192.667	393.75	1629	358.75	183.667	186.333	77.6667	Hspb7	protein-coding gene	Poised	4837	5090	4876	818	12656	4946	862	544	578
Gm28943	unprocessed pseudogene	Hist1h1c	protein-coding gene	Ehbp1l1	protein-coding gene	Poised	11975	1502	1514	1694.4	97.4	3404.4	27.8	34.4	27.2	Hunk	protein-coding gene	Poised	124.5	1355.5	118	203.5	62	66	104	202	156
Gm28946	unprocessed pseudogene	Hist1h1d	protein-coding gene	Eid2b	protein-coding gene	Poised	129	382	329	146	213	422	159	284	114	Ica1l	protein-coding gene	Poised	170	40.3333	149	68	127	96	117	222	124
Gm28949	unprocessed pseudogene	Hist1h1e	protein-coding gene	Eif1	protein-coding gene	Poised	563.8	309.4	316.2	545	318.4	333.2	648.8	552.8	552.8	Ide	protein-coding gene	Poised	482	434	486	455	35982	476	13353.4	12341.8	13443.6
Gm28952	unprocessed pseudogene	Bcap31	protein-coding gene	Eif1b	protein-coding gene	Poised	129.5	129.5	195.5	129.5	129.5	129.5	129.5	129.5	129.5	Idh3b	protein-coding gene	Poised	39.75	39.75	173.25	95.25	88.25	42.25	61.25	39.75	188.25
Gm28968	unprocessed pseudogene	Chrna4	protein-coding gene	Eif2b4	protein-coding gene	Poised	525.333	492.556	499.778	642.2	663.2	644.6	819.273	790.818	820.909	Idi1	protein-coding gene	Poised	373.4	361.4	380	392	384.2	381.2	353	339.8	542.6
Gm28973	unprocessed pseudogene	Ppard	protein-coding gene	Eif2b5	protein-coding gene	Poised	116	13	19	9	52	8	94	265	14	Ift43	protein-coding gene	Poised	12587.6	18402.6	9575.57	240.6	141.6	209.6	78.6	129.6	24.8
Gm28975	unprocessed pseudogene	Cbarp	protein-coding gene	Eif3f	protein-coding gene	Poised	132	0	94	86	86	127	89	178	167	Ift52	protein-coding gene	Poised	58	77.6667	201.667	174.667	192.667	69	63	70	69
Gm28978	unprocessed pseudogene	Zfp266	protein-coding gene	Eif4e2	protein-coding gene	Poised	80.75	67.5	71.5	78.5	93	86.25	102.75	78.75	80.75	Ift57	protein-coding gene	Poised	113.333	116.333	95.3333	103.333	115.333	104.333	103.333	109.333	109.333
Gm28983	unprocessed pseudogene	Sp4	protein-coding gene	Eif4g3	protein-coding gene	Poised	313.545	410.909	268.727	205.889	206.889	208.889	213.556	296.222	210.333	Ift74	protein-coding gene	Poised	57	68	17	38	49	43	4	32	46
Gm28995	unprocessed pseudogene	Sp6	protein-coding gene	Eif4h	protein-coding gene	Poised	86.6	169.2	156.8	60.2	125	63.8	62	52.8	47.8	Ift81	protein-coding gene	Poised	19.2	32.8	51.8	40.8	19.2	49.8	49.8	89.2	88.2
Gm29001	unprocessed pseudogene	Hist1h3a	protein-coding gene	Eif5a	protein-coding gene	Poised	526.5	414.833	541.5	303	299.333	318	308.667	331.5	299.333	Ift88	protein-coding gene	Poised	18	91.6667	64.6667	20.3333	22.6667	24.6667	22.6667	58.6667	44.6667
Gm29013	unprocessed pseudogene	Hist1h3b	protein-coding gene	Elf2	protein-coding gene	Poised	61.6	67.4	119.4	801.4	885	771.6	63.2	123.8	122.4	Igf2bp3	protein-coding gene	Poised	565.667	890.667	899.667	124.333	255.667	241	277.333	354.333	354
Gm29026	unprocessed pseudogene	Hist1h3c	protein-coding gene	Elmod3	protein-coding gene	Poised	222.2	95.2	111.2	132.2	127.2	69.2	38.6	27	28	Igsf11	protein-coding gene	Poised	475.75	470.25	488.75	470.25	489.25	470.25	470.25	489.25	177.75
Gm29029	unprocessed pseudogene	Hist1h3d	protein-coding gene	Elof1	protein-coding gene	Poised	41.6667	40.6667	41.3333	29.3333	32	38	524.75	533.75	513.5	Ik	protein-coding gene	Poised	150.714	306.714	119.714	149.714	119.714	121.714	186.714	119.714	121.714
Gm29030	unprocessed pseudogene	Hist1h3e	protein-coding gene	Elp5	protein-coding gene	Poised	486.111	660.889	497.444	437.111	508.444	450.889	625.778	404.556	627	Il11	protein-coding gene	Poised	805	821	828	798	742	738	787	804	805
Gm29031	unprocessed pseudogene	Hist1h3g	protein-coding gene	Emc4	protein-coding gene	Poised	38.5	97.5	93.5	34.5	92.5	112.5	136.5	128.5	138.5	Immp1l	protein-coding gene	Poised	33	19	104	67	68	48	67	165	47
Gm29032	unprocessed pseudogene	Hist1h3h	protein-coding gene	Emc7	protein-coding gene	Poised	55	11	19	10	18	9	1	24	7	Immt	protein-coding gene	Poised	411	176	187	111	117	151	118	182	187
Gm29033	unprocessed pseudogene	Spr	protein-coding gene	Eme2	protein-coding gene	Poised	138.25	145.25	344.25	210.25	393.25	279.25	208.25	140.25	321.25	Ing1	protein-coding gene	Poised	207.143	191.714	193	428.429	222.143	189.571	268.857	271.143	319
Gm29037	unprocessed pseudogene	Zfp275	protein-coding gene	Emp3	protein-coding gene	Poised	2628	2689.2	2638.8	2711.2	2703.2	2704.2	2364.67	1854.67	1863.67	Inpp1	protein-coding gene	Poised	96.3333	190	128.333	152	164	99	27353	268	308
Gm29038	unprocessed pseudogene	Gdi1	protein-coding gene	Emx2	protein-coding gene	Poised	573.5	200.5	573.5	134.5	573.5	573.5	573.5	214.5	203.5	Inpp5k	protein-coding gene	Poised	129.25	113.25	124.25	204.25	147.25	114.25	263.25	132.25	268.25
Gm29045	unprocessed pseudogene	Itpripl2	protein-coding gene	Endov	protein-coding gene	Poised	307.5	1231.1	310.1	325	309.2	358.6	158.889	140.222	130.556	Insig2	protein-coding gene	Poised	115.875	168.375	200.625	112.875	115.875	190.875	107.625	111.375	112.875
Gm29047	unprocessed pseudogene	Zfp7	protein-coding gene	Engase	protein-coding gene	Poised	64.1667	63.5	86.1667	88.8333	72.8333	72.8333	64.8333	48.1667	70.1667	Insl6	protein-coding gene	Poised	1874	2710	51	145	49	125	135	94	92
Gm29057	unprocessed pseudogene	Hist1h4a	protein-coding gene	Enkd1	protein-coding gene	Poised	120.75	137.75	146.75	124.25	123.75	116.25	133.75	104.75	150.75	Ints10	protein-coding gene	Poised	50.6667	108.667	67.6667	42.6667	53.6667	133.667	47.6667	68.6667	64.6667
Gm29058	unprocessed pseudogene	Hist1h4b	protein-coding gene	Eno1	protein-coding gene	Poised	241.667	243	241.667	248.667	245.667	276.333	249.667	241.667	167.333	Ip6k1	protein-coding gene	Poised	71.6667	91	84.3333	63	54.3333	83.6667	37	58.3333	33.6667
Gm29059	unprocessed pseudogene	Hist1h4d	protein-coding gene	Eno3	protein-coding gene	Poised	1585	1500	1591	1550	1580	1590	1413	2037	1521	Ipo5	protein-coding gene	Poised	321.5	333.5	307.5	242.5	254.5	261.5	298.5	334.5	322.5
Gm29062	unprocessed pseudogene	Hist1h4f	protein-coding gene	Enthd1	protein-coding gene	Poised	44	43	28	57	34	22	58	22	30	Iqch	protein-coding gene	Poised	160.667	46.6667	192.667	116.667	105.667	137.667	95.6667	24.6667	24.6667
Gm29076	unprocessed pseudogene	Hist1h4j	protein-coding gene	Entpd6	protein-coding gene	Poised	45	50.5	54.5	42	42.5	52.5	63	54.5	53.5	Iqgap1	protein-coding gene	Poised	115	140	163	2404.6	142	112	140	134	127
Gm29079	unprocessed pseudogene	Hist1h4k	protein-coding gene	Ep400	protein-coding gene	Poised	147.333	147.333	161.333	154.333	275.333	411.333	374.333	475.333	147.333	Isca2	protein-coding gene	Poised	174.333	93.3333	112.333	178.333	167.333	157.333	146.333	189.333	185.333
Gm29104	unprocessed pseudogene	Arl5a	protein-coding gene	Epc1	protein-coding gene	Poised	56	41.6667	63.3333	473	458	457	216.667	52.3333	18.6667	Isg20	protein-coding gene	Poised	18010.3	17988.3	17960.3	18010.3	17940.3	17945.3	473.333	517.333	519.333
Gm29105	unprocessed pseudogene	Man1c1	protein-coding gene	Eral1	protein-coding gene	Poised	35	34	17	9	40	1	11	14	25	Itfg1	protein-coding gene	Poised	34	36	84	3	14	35	93	34	14
Gm29109	unprocessed pseudogene	Ogfrl1	protein-coding gene	Ercc2	protein-coding gene	Poised	76.6667	61.3333	131	79.3333	114	55.3333	187	92	119	Itgad	protein-coding gene	Poised	86	38212	43	27	116	10	271	354.333	285.333
Gm29111	unprocessed pseudogene	Srl	protein-coding gene	Ergic3	protein-coding gene	Poised	299.25	308.25	231.25	226.25	237.25	263.25	174.25	236.25	236.25	Itgb1bp1	protein-coding gene	Poised	97.75	193.75	192.75	79.75	73.75	75.25	64.75	93.75	88.75
Gm29115	unprocessed pseudogene	Zfp292	protein-coding gene	Erich1	protein-coding gene	Poised	75	251	187	73	72	101	58	47	38	Itgb3bp	protein-coding gene	Poised	135.8	102.2	51.2	59.8	124.4	63.2	56	76.2	110.4
Gm29118	unprocessed pseudogene	Celsr1	protein-coding gene	Erlin1	protein-coding gene	Poised	94.625	94.125	98.125	142.125	111.875	122.125	349.667	340	338.667	Jam2	protein-coding gene	Poised	52	8922.5	252.5	131.5	131.5	38946.5	93	93	9
Gm29119	unprocessed pseudogene	Zglp1	protein-coding gene	Erlin2	protein-coding gene	Poised	240.5	210.5	213.167	271.5	184.167	210.5	194.167	249.5	231.5	Jazf1	protein-coding gene	Poised	70	295	58	173	605	56	2	4	16
Gm29120	unprocessed pseudogene	Hspd1	protein-coding gene	Ermp1	protein-coding gene	Poised	445.8	1779.6	500	139	60	260.5	274.5	104	342.5	Kansl1l	protein-coding gene	Poised	141.667	146.667	147.667	135.667	144.667	155.667	169.667	42.3333	121.667
Gm29121	unprocessed pseudogene	Colgalt1	protein-coding gene	Ero1lb	protein-coding gene	Poised	305.75	321.75	220.75	216.75	235.75	197.75	240.75	200.75	207.75	Katnal2	protein-coding gene	Poised	63.125	57.125	64.125	64.125	64.125	65.125	68.125	82.125	77.125
Gm29126	unprocessed pseudogene	Atg16l1	protein-coding gene	Erp29	protein-coding gene	Poised	79.75	81.25	94.25	52.25	79.75	76.25	88.25	282.75	81.25	Katnb1	protein-coding gene	Poised	795	705	782	712	717	705	718	705	812
Gm29134	unprocessed pseudogene	Gm340	protein-coding gene	Esrra	protein-coding gene	Poised	234.667	324.667	420.667	181	160.5	129.167	103.167	276.833	184	Kbtbd2	protein-coding gene	Poised	383.25	380.75	408.25	391.75	380.75	380.75	380.75	380.75	380.75
Gm29141	unprocessed pseudogene	Hspe1	protein-coding gene	Etnk1	protein-coding gene	Poised	26.75	164.75	149.75	61.75	48.75	72.75	49.75	269.75	324.75	Kcmf1	protein-coding gene	Poised	176.25	97.5	137.75	326.75	268.25	326.75	308.75	125	329.25
Gm29145	unprocessed pseudogene	Dnmt3a	protein-coding gene	Evi5l	protein-coding gene	Poised	512.75	644.75	665.5	341.182	415.364	419	201.9	224.1	326.5	Kcnk10	protein-coding gene	Poised	207.5	207.5	207.5	207.5	207.5	207.5	255.667	139.667	271.667
Gm29147	unprocessed pseudogene	Dnmt3b	protein-coding gene	Ewsr1	protein-coding gene	Poised	140.667	258.333	154	96.6667	217.333	132.667	262.667	355.667	132.667	Kcnn3	protein-coding gene	Poised	145	90	84	114	75	56	11568.5	5744.5	6335
Gm29161	unprocessed pseudogene	Slc38a7	protein-coding gene	Exd1	protein-coding gene	Poised	269.5	216.5	216.5	251.5	234.5	271.5	278.5	273.5	277.5	Kctd9	protein-coding gene	Poised	308.5	308.5	304.5	271.5	310.5	221.5	269.5	223.5	147.833
Gm29169	unprocessed pseudogene	Cacnb3	protein-coding gene	Exd2	protein-coding gene	Poised	62.5	67.5	285.5	98.5	88.5	69.5	200.5	74.5	178.5	Kif17	protein-coding gene	Poised	200.25	129	167.5	145	130.75	126	170	185.75	189
Gm29181	unprocessed pseudogene	Nkrf	protein-coding gene	Exo5	protein-coding gene	Poised	54	23	64	80	24	55	47	30	51	Kif18b	protein-coding gene	Poised	42	131	48	83	86	37	18	18	29
Gm29189	unprocessed pseudogene	Kmt2a	protein-coding gene	Exoc3l2	protein-coding gene	Poised	6781.5	6421.5	2590	6380	2288.5	2480	2506	1171.5	1102.5	Kif20a	protein-coding gene	Poised	244	259	246.2	745.8	420.8	410.8	429.8	510.8	403.8
Gm29196	unprocessed pseudogene	Mtrf1l	protein-coding gene	Exoc8	protein-coding gene	Poised	1	37	26	368	313	390	545	543	532	Kif27	protein-coding gene	Poised	120	124	110	160	104	125	220	295	284
Gm29211	unprocessed pseudogene	Bcl11b	protein-coding gene	Exosc3	protein-coding gene	Poised	213	231.25	243.5	246	225.25	268.25	269	248.75	228	Kif2a	protein-coding gene	Poised	271.25	84.25	99.25	120.25	192.25	98.25	294.25	272.25	257.5
Gm29212	unprocessed pseudogene	Fcho1	protein-coding gene	Exosc5	protein-coding gene	Poised	74.4	16.2	88.4	79.4	85.4	83.4	17	164.4	74.4	Kif3b	protein-coding gene	Poised	4	55	90	173	31	2	133	4	25
Gm29216	unprocessed pseudogene	Eif2ak3	protein-coding gene	Faah	protein-coding gene	Poised	59.3333	137.333	173	61.3333	199	78	78	173.333	142	Kif9	protein-coding gene	Poised	13.8	396.8	22.2	317.8	433.8	317.8	59.2	58.2	11.4
Gm29224	unprocessed pseudogene	Epas1	protein-coding gene	Faap100	protein-coding gene	Poised	94.8333	142.833	110.833	116.833	139.833	134.833	53.5	102.833	97.5	Kifap3	protein-coding gene	Poised	1	26	8	12	8	14	8	15	13
Gm29231	unprocessed pseudogene	Atp1a1	protein-coding gene	Fahd1	protein-coding gene	Poised	81	109	138	129	117	133	125	130	221	Kiz	protein-coding gene	Poised	27.5	79.5	46.5	22.5	57.5	42.5	26.5	22.5	22.5
Gm29238	unprocessed pseudogene	Ajuba	protein-coding gene	Fahd2a	protein-coding gene	Poised	45.6667	29	28	78.6667	28	37.6667	32.3333	78.6667	28.3333	Klhdc2	protein-coding gene	Poised	78.6667	37.3333	34.3333	26.3333	25.3333	36.6667	54.6667	35.3333	34.3333
Gm29239	unprocessed pseudogene	Sertad4	protein-coding gene	Fam104a	protein-coding gene	Poised	53	125	48	74	73	72	69	53	73	Klhl7	protein-coding gene	Poised	95.5	112.5	116.5	134.5	402.5	397.5	144.5	73.5	54.5
Gm29244	unprocessed pseudogene	Pdk1	protein-coding gene	Fam107b	protein-coding gene	Poised	56.6667	20.6667	113.667	38.3333	25.3333	55.3333	182.667	36.6667	20.6667	Klhl8	protein-coding gene	Poised	46	178	79	60	62	50	250	213.25	266
Gm29251	unprocessed pseudogene	Fmr1	protein-coding gene	Fam118a	protein-coding gene	Poised	429	418	421.6	86.75	90.75	133.75	97.75	60.75	135.75	Knop1	protein-coding gene	Poised	237.143	214.429	236.714	207.714	206.857	223.429	205.429	197	231.571
Gm29258	unprocessed pseudogene	Peli3	protein-coding gene	Fam126a	protein-coding gene	Poised	206.25	198.75	205.25	180.25	180.25	196.75	180.25	186.75	182.25	Knstrn	protein-coding gene	Poised	114.429	97.2857	53	72.2857	75.8571	113.714	115.857	123.714	146.571
Gm29259	unprocessed pseudogene	Ercc6l	protein-coding gene	Fam129a	protein-coding gene	Poised	5453.4	3643	6114.2	6115.4	23313.2	24979.8	19	145	71	Kpna2	protein-coding gene	Poised	505.333	221	293	317	312.333	323.667	314.667	352	307
Gm29267	unprocessed pseudogene	Cacng4	protein-coding gene	Fam131a	protein-coding gene	Poised	262	268.6	271.2	350	265.8	262	300.2	261.4	261.2	Kpna4	protein-coding gene	Poised	233	201	190	162	162.667	202	162	204	188
Gm29268	unprocessed pseudogene	Lrp10	protein-coding gene	Fam13b	protein-coding gene	Poised	47.25	62.25	101.25	84.25	59.25	23.25	27.25	42.25	40.25	Kpna6	protein-coding gene	Poised	142.667	69	84.3333	93.6667	118	218.333	80.75	197	174.5
Gm29269	unprocessed pseudogene	Dmbx1	protein-coding gene	Fam13c	protein-coding gene	Poised	10855.6	8677.43	131	127.857	130.143	104468	125	128.429	127.857	Krcc1	protein-coding gene	Poised	237	243	232	221	263	268	143.333	150.667	159.667
Gm29272	unprocessed pseudogene	Rcan3	protein-coding gene	Fam149b	protein-coding gene	Poised	144.25	53.25	101.25	53.25	58.25	101.25	99.25	76.25	80.25	L2hgdh	protein-coding gene	Poised	94	119	126	104	113	100	95	105	91
Gm29279	unprocessed pseudogene	Scap	protein-coding gene	Fam160b1	protein-coding gene	Poised	27	68	67.5	208	197	175	175	71	22	Lamb3	protein-coding gene	Poised	270	9151	622	27927.6	32183.6	40833.4	54199.1	34453.3	12391.3
Gm29280	unprocessed pseudogene	Hk2	protein-coding gene	Fam160b2	protein-coding gene	Poised	240	268	23	6	15	27	279	32	29	Lancl1	protein-coding gene	Poised	17.75	47.75	17.25	17.25	17.25	30.75	44.75	31.75	47.75
Gm29284	unprocessed pseudogene	AU022751	protein-coding gene	Fam161b	protein-coding gene	Poised	199.667	20	102.667	136.667	142.667	15.6667	40.3333	20.3333	23	Lancl2	protein-coding gene	Poised	534.667	554.667	554.667	507.667	545.667	555.667	473.667	440.667	444.667
Gm29293	unprocessed pseudogene	Noc2l	protein-coding gene	Fam173a	protein-coding gene	Poised	199.143	331.286	250.286	199.571	307	222.714	201.286	202.143	198.286	Laptm4b	protein-coding gene	Poised	50.3333	50.3333	69.6667	50.3333	51	50	278.333	55.3333	244.333
Gm29298	unprocessed pseudogene	Slc8b1	protein-coding gene	Fam174a	protein-coding gene	Poised	37.5	4.5	51.5	4.5	82.5	14.5	17.5	27.5	13.5	Larp6	protein-coding gene	Poised	30	132	43	122	21	63	173	153	155
Gm29306	unprocessed pseudogene	Hivep2	protein-coding gene	Fam178b	protein-coding gene	Poised	260	60	69	58	58	69	181	143	153	Larp7	protein-coding gene	Poised	83.3333	58.3333	58.3333	51	60	62.6667	60	86.6667	95
Gm29307	unprocessed pseudogene	Hlf	protein-coding gene	Fam186b	protein-coding gene	Poised	268	97	189	120	272	309	426.5	169.5	357	Lca5	protein-coding gene	Poised	86	134	110	83	73	106	2678.83	53.3333	54
Gm29310	unprocessed pseudogene	Scd1	protein-coding gene	Fam193a	protein-coding gene	Poised	244	233	152	197	184	145	207	150	150	Ldha	protein-coding gene	Poised	241.214	11170	322.929	292.714	161.929	674.143	253.143	153.357	217.286
Gm29312	unprocessed pseudogene	Phka1	protein-coding gene	Fam208a	protein-coding gene	Poised	112	13	5	74	14	14	1	12	98	Ldhal6b	protein-coding gene	Poised	35	36	33	157	87	79	148	184	183
Gm29314	unprocessed pseudogene	Scd2	protein-coding gene	Fam20b	protein-coding gene	Poised	33	107	79	12	48	89	528	73	76	Lekr1	protein-coding gene	Poised	31.8571	73.5714	23	25.7143	24.8571	47.4286	38.4286	26.5714	25.1429
Gm29319	unprocessed pseudogene	Dagla	protein-coding gene	Fam213a	protein-coding gene	Poised	19	57	31	15	12	9	14	20	122	Letm2	protein-coding gene	Poised	93.1111	59.7778	135.111	132.111	98.1111	105.444	90.4444	97.4444	93.1111
Gm29320	unprocessed pseudogene	Daglb	protein-coding gene	Fam216a	protein-coding gene	Poised	181	257	114	27	54	47	155	97	194	Lgals8	protein-coding gene	Poised	118.667	120.333	121	147	123.667	127.667	121	119.667	118.667
Gm29339	unprocessed pseudogene	Thap3	protein-coding gene	Fam219a	protein-coding gene	Poised	72.75	80.75	71.75	37.75	58.75	90.75	3577.8	372	387.8	Lhb	protein-coding gene	Poised	7225	7086	7063	7155	6708	7207	2509	2486	2487
Gm29350	unprocessed pseudogene	Snx8	protein-coding gene	Fam221a	protein-coding gene	Poised	187.333	184.333	203.333	232.333	258.333	214.333	245.333	271.333	204.333	Lias	protein-coding gene	Poised	55	97	24	79	63	77	84	103	105
Gm29355	unprocessed pseudogene	4933427D06Rik	protein-coding gene	Fam83h	protein-coding gene	Poised	311	15750	6	144	53	230	64	125	191	Lig3	protein-coding gene	Poised	60.8889	100.222	95.2222	34.2222	24.7778	126.222	35.2222	45.2222	45.2222
Gm29366	unprocessed pseudogene	Polr1b	protein-coding gene	Fam84a	protein-coding gene	Poised	178	95	104	90	104	107	91	25	62	Lig4	protein-coding gene	Poised	106.5	79	193.5	104	87.5	79	102	143.5	64.5
Gm29369	unprocessed pseudogene	Tmem132a	protein-coding gene	Fam89b	protein-coding gene	Poised	32.3333	42.3333	8.66667	73.3333	84.6667	41.3333	250.667	209.667	210.667	Lipe	protein-coding gene	Poised	633	650	620	695	690	408	26	65	612
Gm29378	unprocessed pseudogene	Tmem132c	protein-coding gene	Fam96a	protein-coding gene	Poised	19	185	10	162	10	17	162	29	42	Liph	protein-coding gene	Poised	8202.83	8182.17	4874.17	8204.17	8198.83	8201.17	19174.5	18906.8	18928.2
Gm29382	unprocessed pseudogene	Cadps2	protein-coding gene	Fam98c	protein-coding gene	Poised	59.7778	146.222	449.778	388.333	431.111	431.111	232.444	139.111	443.556	Lipt1	protein-coding gene	Poised	199	248	248	248	248	248	248	248	248
Gm29391	unprocessed pseudogene	Lin28a	protein-coding gene	Fancg	protein-coding gene	Poised	323	312.333	342.667	310.333	343	349	311.667	344	343.667	Lmbr1	protein-coding gene	Poised	53	67	54	30.8	36	89	79	89	84
Gm29400	unprocessed pseudogene	Tubb5	protein-coding gene	Fars2	protein-coding gene	Poised	271.167	215.167	230.5	271.833	238.5	230.5	251.167	250.5	233.833	Lmbr1l	protein-coding gene	Poised	653.5	676	659	215.667	215.667	210.667	670	654.5	428.5
Gm29401	unprocessed pseudogene	Zfp623	protein-coding gene	Fastk	protein-coding gene	Poised	148.091	233.182	196.091	165.273	148.909	156.273	312.545	387.818	177	Lmnb2	protein-coding gene	Poised	133.667	130.667	55.3333	195	110	491.667	158.667	184.667	195
Gm29403	unprocessed pseudogene	2410002F23Rik	protein-coding gene	Fbf1	protein-coding gene	Poised	216.333	224.333	147.333	193.333	199.333	212.333	233.333	177.333	252.333	Lmntd2	protein-coding gene	Poised	1694.5	1784.5	1716.5	1691.5	1674.5	1767.5	1732.5	1712.5	425.5
Gm29407	unprocessed pseudogene	Depdc7	protein-coding gene	Fbrs	protein-coding gene	Poised	1524	1522	1500	1493	1503	1437	1264	1238	1207	Lmo7	protein-coding gene	Poised	75	212	118	221	8	16	145980	146001	71943.6
Gm29410	unprocessed pseudogene	Kazn	protein-coding gene	Fbxo3	protein-coding gene	Poised	280.2	420.2	45.2	169.2	126.2	67.2	384.2	369.2	372.2	Lpcat3	protein-coding gene	Poised	142.4	140.4	131.4	173.4	165.4	147.4	505.571	395.571	479.143
Gm29411	unprocessed pseudogene	Polr3g	protein-coding gene	Fbxo4	protein-coding gene	Poised	325	64	297	246	308	188	291	158	133	Lpin1	protein-coding gene	Poised	14.25	23.25	29.75	22.75	14.25	14.25	37.8571	91.1429	39.7143
Gm29412	unprocessed pseudogene	Btg2	protein-coding gene	Fbxo43	protein-coding gene	Poised	152.667	47.6667	102.667	33	76.6667	192.667	46.6667	27.6667	25.3333	Lrch4	protein-coding gene	Poised	389	397	412	541.571	482.286	603.429	547	630.571	345
Gm29420	unprocessed pseudogene	Nrarp	protein-coding gene	Fbxo46	protein-coding gene	Poised	82.5	72	49.5	63.5	37	74.5	36	65	40	Lrguk	protein-coding gene	Poised	8.33333	5.33333	5.33333	3.33333	41.3333	9.66667	18.3333	28.6667	9.66667
Gm29422	unprocessed pseudogene	Cpt1a	protein-coding gene	Fbxw4	protein-coding gene	Poised	1015	9656	913.5	896.5	969.5	803	540	567	22	Lrrc1	protein-coding gene	Poised	242.4	320.4	245.4	243.4	242.4	241.4	176.4	190.6	185.8
Gm29435	unprocessed pseudogene	Ywhag	protein-coding gene	Fbxw5	protein-coding gene	Poised	264.667	322.333	318.667	338.667	318.667	318.667	829.111	1159.33	277.444	Lrrc10b	protein-coding gene	Poised	238	231	101	129	125	197	392	61	66
Gm29437	unprocessed pseudogene	Prmt3	protein-coding gene	Fbxw9	protein-coding gene	Poised	202.2	203.2	208	225.4	206.8	218.4	224	199	219.4	Lrrc17	protein-coding gene	Poised	28593	7268	44371	44299	44367	44416	31118	19979	31330
Gm29448	unprocessed pseudogene	Dhcr7	protein-coding gene	Fdx1	protein-coding gene	Poised	128	115	578	155	155	87	170	7	34	Lrrc24	protein-coding gene	Poised	90	64	91	256	176	160	79	76	76
Gm29451	unprocessed pseudogene	Dzip1l	protein-coding gene	Fem1a	protein-coding gene	Poised	65	139	61	128	99	129	767	80	35	Lrrc27	protein-coding gene	Poised	1249.8	410.8	418.8	518.5	487.5	503.5	499	534	525
Gm29468	unprocessed pseudogene	Rnf31	protein-coding gene	Fgf20	protein-coding gene	Poised	457.5	4396	322.5	401	295	328	57	55	49	Lrrc28	protein-coding gene	Poised	314.429	240.429	306.857	276.286	313.571	313.571	75.3333	144.333	147.333
Gm29476	unprocessed pseudogene	Tceanc	protein-coding gene	Fgfr4	protein-coding gene	Poised	146	171	143	143	173	125	225	228	286	Lrrc46	protein-coding gene	Poised	149	203	225	79	80	247	61	99	99
Gm29479	unprocessed pseudogene	Nono	protein-coding gene	Fhod1	protein-coding gene	Poised	543.333	553	558	493.333	527	549	490.333	527.333	560	Lrrc49	protein-coding gene	Poised	74.2857	256.286	272.571	260.429	268.286	266.571	260.429	265.857	286.143
Gm29484	unprocessed pseudogene	Cd47	protein-coding gene	Fignl1	protein-coding gene	Poised	304	22	155	52	44	16	42	39	134	Lrrc51	protein-coding gene	Poised	112.6	130.6	51.6	206.6	95.6	205.6	267.6	279.6	279.6
Gm29499	unprocessed pseudogene	Proser2	protein-coding gene	Fiz1	protein-coding gene	Poised	479	458.111	477.667	486.333	485.667	484.111	482	492.333	484.111	Lrrc63	protein-coding gene	Poised	236	30	58	219	206	121	55	228	44
Gm29505	unprocessed pseudogene	Gm10033	protein-coding gene	Fkbp1a	protein-coding gene	Poised	248	323.222	249.556	190.222	223.111	248	223.111	251.889	291.444	Lrrc8b	protein-coding gene	Poised	144	143	53	16	70	45	56	69	295
Gm2951	unprocessed pseudogene	Usp27x	protein-coding gene	Fkbp4	protein-coding gene	Poised	444.25	473.25	437.25	390.25	390.25	456.25	420.25	396.25	211.25	Lrrcc1	protein-coding gene	Poised	75.4	115.4	46.8	102.4	41.2	82.6	99.4	87.4	85.4
Gm29512	unprocessed pseudogene	Tet3	protein-coding gene	Fkbp8	protein-coding gene	Poised	338	222.333	239.667	267	239.667	333	299	324	325	Lrrfip2	protein-coding gene	Poised	690.375	691.125	708.375	685.125	676.125	693.375	731.625	710.625	694.125
Gm29517	unprocessed pseudogene	Rimkla	protein-coding gene	Fktn	protein-coding gene	Poised	69	105	58	57	63	64	375	361	283	Lrriq1	protein-coding gene	Poised	15.6667	38.3333	13	13	42.3333	18	29.3333	14	30.3333
Gm29523	unprocessed pseudogene	Ctdspl	protein-coding gene	Flad1	protein-coding gene	Poised	181.4	173.4	92.4	106.4	103.4	95.4	97.4	187.4	93.4	Lrriq3	protein-coding gene	Poised	64.5	64.5	64.5	163.5	64.5	64.5	169.5	64.5	64.5
Gm29524	unprocessed pseudogene	Ndufb11	protein-coding gene	Flt3	protein-coding gene	Poised	153	156	91	165	111	127	2942	5256	5204	Lrrk2	protein-coding gene	Poised	123	2835	61	21575.3	44392.3	48879.7	18	37	15
Gm29525	unprocessed pseudogene	Notch1	protein-coding gene	Flywch1	protein-coding gene	Poised	173	57	129	58	113	46	48	61	58	Ltn1	protein-coding gene	Poised	37.5	83.5	24.5	38.5	24.5	24.5	24.5	24.5	24.5
Gm29533	unprocessed pseudogene	G6pdx	protein-coding gene	Flywch2	protein-coding gene	Poised	147.5	140.5	144.5	103.5	127.5	140.5	104.5	76.5	103.5	Lyrm1	protein-coding gene	Poised	93.8333	121.833	91.1667	132.833	117.833	131.833	103.833	117.833	331.167
Gm29535	unprocessed pseudogene	Cd74	protein-coding gene	Fn3krp	protein-coding gene	Poised	98	87	99	63	92	78	37	81	73	Lztfl1	protein-coding gene	Poised	44	44	44	69.75	44	57	65.25	56.25	57
Gm29548	unprocessed pseudogene	Ppp3r1	protein-coding gene	Fnta	protein-coding gene	Poised	10	308	30	82	79	22	47	13	0	Maats1	protein-coding gene	Poised	165.5	165.5	32	224.5	165.5	168.5	233.5	165.5	165.5
Gm29551	unprocessed pseudogene	Fam50a	protein-coding gene	Foxh1	protein-coding gene	Poised	1679	1718	1718	1758	1753	1731	1913	1768	1756	Mad2l1bp	protein-coding gene	Poised	25	27	14	20	38	25	17	4	13
Gm29556	unprocessed pseudogene	Aco1	protein-coding gene	Foxk1	protein-coding gene	Poised	69.5	57.5	81.5	30.5	81.5	74.5	32.5	65.5	63.5	Mael	protein-coding gene	Poised	114.5	227.5	18.5	12.5	8.5	32.5	83.5	112.5	111.5
Gm29558	unprocessed pseudogene	Msrb1	protein-coding gene	Foxk2	protein-coding gene	Poised	175	21	29	111	128	164	78	20	59	Mak	protein-coding gene	Poised	57.5	57.5	103	57.5	57.5	57.5	61.5	59	58
Gm29559	unprocessed pseudogene	Cd81	protein-coding gene	Frmd8	protein-coding gene	Poised	631.333	624.667	632.333	667.333	626	646.333	638.333	623.333	624.333	Manba	protein-coding gene	Poised	65.5	500.5	112.5	13.5	11.5	30.5	18	3624	43
Gm29563	unprocessed pseudogene	Slit3	protein-coding gene	Frs3	protein-coding gene	Poised	403.667	415.667	91	380	399	394	326	352.25	345.25	Map4	protein-coding gene	Poised	164.667	140.333	229.333	215.333	183	181.333	218.667	199.667	209.333
Gm29567	unprocessed pseudogene	Rnf213	protein-coding gene	Fryl	protein-coding gene	Poised	904.667	907.5	911.333	625.4	619	609.6	20302	428.75	410.75	Map4k1	protein-coding gene	Poised	640	646.25	657	688.25	568	660.25	522.25	561.75	558.25
Gm29574	unprocessed pseudogene	Rnf217	protein-coding gene	Fuca1	protein-coding gene	Poised	59	5	17	6	30	21	17	36	39	Mapk3	protein-coding gene	Poised	342.857	340.143	326.286	468.143	334.429	471.143	468.143	435.143	433.143
Gm29576	unprocessed pseudogene	Dock11	protein-coding gene	Fuz	protein-coding gene	Poised	741	861	768	904	788	798	412.067	513.8	231.733	Mapk6	protein-coding gene	Poised	261.4	218.2	283.4	315.4	277.4	126.2	515.4	494.4	219
Gm29592	unprocessed pseudogene	Sh3glb2	protein-coding gene	Fxn	protein-coding gene	Poised	154.5	180.5	225.5	183.5	120.5	138.5	122.5	120.5	130.5	Mdh1b	protein-coding gene	Poised	76	354	328	294	350	21	349	5	4
Gm29614	unprocessed pseudogene	Mmp2	protein-coding gene	Fyttd1	protein-coding gene	Poised	140.778	78.3333	104.556	83.4444	76	107.111	107.111	90.6667	111	Mdm1	protein-coding gene	Poised	148	146	236	160	203	240	140	135	147
Gm29615	unprocessed pseudogene	Satb1	protein-coding gene	Fzd1	protein-coding gene	Poised	4	80	39	19	49	30	21	5	22	Mdm2	protein-coding gene	Poised	115.25	64.5	60.5	323.75	84.125	76.25	114.5	256.5	201.25
Gm29618	unprocessed pseudogene	Erbb3	protein-coding gene	Fzr1	protein-coding gene	Poised	220.5	208.5	347.5	244.5	234.5	220.5	268.5	180.5	186.5	Me1	protein-coding gene	Poised	51	393	7	7	2	45	45	61	109
Gm29623	unprocessed pseudogene	Taf7l	protein-coding gene	G6pc3	protein-coding gene	Poised	505.6	495.4	423.4	93	92.5	79.5	621.4	493	511	Me3	protein-coding gene	Poised	175.75	315.25	276.25	41540.4	204452	204438	157371	248.2	247.2
Gm29634	unprocessed pseudogene	Lrrc8d	protein-coding gene	Gab2	protein-coding gene	Poised	228	164	179	221	178	180	298	282	196	Med1	protein-coding gene	Poised	116	98	98.5	113	88.5	147	115	145.5	147
Gm29637	unprocessed pseudogene	Scube3	protein-coding gene	Gabarap	protein-coding gene	Poised	137.25	246.75	229.25	135.25	213.25	206.25	137.75	173.25	157.5	Med28	protein-coding gene	Poised	534.4	544.6	534.4	529.8	523.2	525.6	552.2	547.6	546.2
Gm29651	unprocessed pseudogene	Cdc42ep1	protein-coding gene	Galc	protein-coding gene	Poised	275.25	350.75	244.25	322.75	230.25	181.25	339.75	253.75	254.75	Med7	protein-coding gene	Poised	19.375	17.625	18.375	38.375	33.875	22.625	41.625	17.875	18.875
Gm29652	unprocessed pseudogene	Cdk5r1	protein-coding gene	Galnt10	protein-coding gene	Poised	21.5	245.5	164.5	119.5	11.5	328.5	113.5	11.5	11.5	Meig1	protein-coding gene	Poised	595.667	612	583.333	605.333	622.667	595.667	601.333	581.333	594.333
Gm29659	unprocessed pseudogene	Cd274	protein-coding gene	Galnt18	protein-coding gene	Poised	84	117	90	104	105	125	151	117	46238	Mettl4	protein-coding gene	Poised	46	134.333	58	72.3333	56.3333	56.3333	52.3333	49.6667	50.3333
Gm2966	unprocessed pseudogene	Cd276	protein-coding gene	Gan	protein-coding gene	Poised	293	179	112	186	181	210	185	336	71	Mff	protein-coding gene	Poised	71.8571	19.8571	65.8571	14.1429	55.8571	36.8571	27.7143	41.8571	43.8571
Gm29808	unprocessed pseudogene	Agpat5	protein-coding gene	Ganc	protein-coding gene	Poised	477.091	458.273	412.455	418.182	573.636	458.273	454.182	427.182	687.364	Mfsd11	protein-coding gene	Poised	180.5	699.6	788.6	826.9	775	778.2	330.8	904.6	463
Gm3015	unprocessed pseudogene	Atad5	protein-coding gene	Garnl3	protein-coding gene	Poised	509.4	596.6	473	592.8	567.4	588	643	630	669	Mfsd6	protein-coding gene	Poised	102.333	242.333	537.333	76.3333	199.333	188.333	792	695	682
Gm30175	unprocessed pseudogene	Eepd1	protein-coding gene	Gas8	protein-coding gene	Poised	46.3333	38.3333	50	52	40.6667	37.3333	38	45.6667	45	Mgst3	protein-coding gene	Poised	23	354	26	29	42	273	493	401	431
Gm3025	unprocessed pseudogene	Fam171a1	protein-coding gene	Gatad1	protein-coding gene	Poised	90	85	78	64	138	165	82.6667	113	114.333	Mier3	protein-coding gene	Poised	58	55	56.7778	226.778	230.111	113.444	113.667	97.5556	103
Gm3027	unprocessed pseudogene	Rcbtb1	protein-coding gene	Gatb	protein-coding gene	Poised	50.4	32.4	106.4	104.4	83.4	88.4	81.4	89.4	84.4	Mipep	protein-coding gene	Poised	23.6	56.6	86.6	24	30.6	51.6	21.8	28.8	48.6
Gm3030	unprocessed pseudogene	Scaf11	protein-coding gene	Gba2	protein-coding gene	Poised	282.8	284.2	297.4	277.2	506.2	470.2	458.2	472.2	473.2	Mkrn1	protein-coding gene	Poised	335.667	388.333	369.333	340.333	351.333	354.333	321	338.333	347.333
Gm3033	unprocessed pseudogene	Fermt2	protein-coding gene	Gbf1	protein-coding gene	Poised	211	195	133	93	96	229	1029.25	517.625	489.625	Mllt11	protein-coding gene	Poised	297	46	322	1170.33	1145	1483	1136.33	1091.33	1081
Gm30598	unprocessed pseudogene	Samd14	protein-coding gene	Gcc1	protein-coding gene	Poised	510.667	484.333	503	483.667	517	488	447.333	427.333	421.333	Mmadhc	protein-coding gene	Poised	107.429	215.571	91.2857	128.429	71.5714	155.571	123.429	69.1429	89.1429
Gm30638	unprocessed pseudogene	Phlda2	protein-coding gene	Gcn1l1	protein-coding gene	Poised	33	34	196	18	40	200	40	16	17	Mnat1	protein-coding gene	Poised	28	62	114	24	146	128	14	20	28
Gm3072	unprocessed pseudogene	Scml2	protein-coding gene	Gdpd5	protein-coding gene	Poised	518	571	543.5	10662	745.75	764	39	17	30	Mns1	protein-coding gene	Poised	177.667	189.667	188.667	179.333	191.667	189	195	183	182.333
Gm3077	unprocessed pseudogene	Kcnj4	protein-coding gene	Gem	protein-coding gene	Poised	773	710	729	675	747	675	728	487	206.5	Mob3b	protein-coding gene	Poised	23	27	12	50	15	2753	10800	57459	57398
Gm30858	unprocessed pseudogene	Siah1b	protein-coding gene	Gfm1	protein-coding gene	Poised	46	41	92	10	41	31	23	40	93	Mok	protein-coding gene	Poised	60.75	36.75	59.75	91.75	101.75	113.75	114.75	53.75	114.75
Gm3102	unprocessed pseudogene	Phldb1	protein-coding gene	Gfra4	protein-coding gene	Poised	1079.75	1085.75	1071	1031.25	1195.75	1148.75	1135.75	1164.75	1122.75	Morn2	protein-coding gene	Poised	31.5	34.5	31.5	31.5	38.5	41.5	156.5	41.5	41.5
Gm3104	unprocessed pseudogene	Acy1	protein-coding gene	Gga1	protein-coding gene	Poised	230.5	180.5	180.5	314.5	312.5	307.5	180.5	180.5	180.5	Morn5	protein-coding gene	Poised	0	59	85	46	59	29	76	7	10
Gm3111	unprocessed pseudogene	Wdr3	protein-coding gene	Ggn	protein-coding gene	Poised	113	106	476.2	511.2	452.2	467.2	66.4	110	63.2	Mpp5	protein-coding gene	Poised	37	45.6667	184.667	32	89.6667	292.667	236.667	235.667	239.667
Gm31123	unprocessed pseudogene	Gm4969	protein-coding gene	Ggnbp1	protein-coding gene	Poised	65.5	62.3333	2450.67	62.6667	68	52.6667	248.5	197.625	172.125	Mpp6	protein-coding gene	Poised	245.571	183.143	186.714	229.571	164.571	161.714	140.429	337.429	346.429
Gm3123	unprocessed pseudogene	Dusp6	protein-coding gene	Ggt1	protein-coding gene	Poised	922.333	1121.33	1131.67	1236.33	1220.67	1067	7814	1513	1387.67	Mppe1	protein-coding gene	Poised	194.75	194.75	229.75	245.75	194.75	13154.2	24613.2	194.75	207.25
Gm31260	unprocessed pseudogene	Dusp8	protein-coding gene	Ggt7	protein-coding gene	Poised	191	206	178	193.5	115.5	171	85.5	68.5	176	Mprip	protein-coding gene	Poised	324.4	330.4	305.2	297.4	293.2	290.8	312.4	286	320.8
Gm3142	unprocessed pseudogene	Dusp9	protein-coding gene	Gins1	protein-coding gene	Poised	326.667	352	398.333	312.333	340	333.667	287.333	249.667	333.667	Mras	protein-coding gene	Poised	579.5	359.5	582.5	509.5	575.5	517.5	6626	659.75	656
Gm31572	unprocessed pseudogene	Glce	protein-coding gene	Gipc2	protein-coding gene	Poised	1480.67	804.667	781	1822	1805	1773	940.5	1018.5	670.25	Mrpl1	protein-coding gene	Poised	220.333	218	224.667	218.333	228	217.667	229.667	226.333	224.333
Gm3176	unprocessed pseudogene	Kdm1b	protein-coding gene	Git1	protein-coding gene	Poised	217.5	252.5	335.5	187.5	246.5	280.5	49.5	10.5	91.5	Mrpl32	protein-coding gene	Poised	171	166	72.5	69.5	62.5	72	72.5	71.5	188
Gm3187	unprocessed pseudogene	Ifi30	protein-coding gene	Gjd3	protein-coding gene	Poised	238	487	462	297	518	470	509	471	528	Mrpl35	protein-coding gene	Poised	23.5	23.5	28.5	23.5	23.5	23.5	37.5	42.5	26.5
Gm3216	unprocessed pseudogene	Rdh13	protein-coding gene	Gkap1	protein-coding gene	Poised	559.5	559.5	522.25	559.5	559.5	559.5	559.5	559.5	559.5	Mrpl39	protein-coding gene	Poised	256	256	256	256	256	256	256	256	256
Gm32180	unprocessed pseudogene	Bach1	protein-coding gene	Glb1l	protein-coding gene	Poised	518.167	520.167	463.833	507.167	514.167	518.167	529.273	524.182	540.545	Mrpl47	protein-coding gene	Poised	539	545	551	408	401	455	373	382	512
Gm3221	unprocessed pseudogene	Slc43a1	protein-coding gene	Gldc	protein-coding gene	Poised	51	11	51	75	56	99	96	57526	182	Mtch2	protein-coding gene	Poised	43.5714	43.8571	45.5714	43	42.8571	43.4286	166.143	137.857	49.2857
Gm32295	unprocessed pseudogene	Cacna1b	protein-coding gene	Gldn	protein-coding gene	Poised	118	258	156	170	299	215	229	196	192	Mterf3	protein-coding gene	Poised	117.333	74.1111	120.333	74.1111	97	94.3333	94.8889	91.5556	84.8889
Gm32347	unprocessed pseudogene	Cacna1c	protein-coding gene	Glyctk	protein-coding gene	Poised	832.25	1769.25	2011.25	1297.6	1257.6	2011.4	1813.25	1823.25	1829.25	Mtf1	protein-coding gene	Poised	140.6	214.4	144.8	160.4	175.4	146	130.4	130.4	143
Gm3242	unprocessed pseudogene	Tbl1x	protein-coding gene	Gm10190	protein-coding gene	Poised	23	49	101	150	77	75	115	12	27	Mtfr1	protein-coding gene	Poised	423.714	421.143	418.571	436.714	412.286	429.143	414.714	57.8571	83.5714
Gm32447	unprocessed pseudogene	Tyro3	protein-coding gene	Gm10382	protein-coding gene	Poised	317	323	114	308	320	143	314	302	28	Mtmr6	protein-coding gene	Poised	183.667	94.6667	103.667	140.667	142.667	174.667	159.667	172.667	99.6667
Gm3278	unprocessed pseudogene	Tbc1d10c	protein-coding gene	Gm10518	protein-coding gene	Poised	328	335	407	406	373	442	86	277	22	Mtpap	protein-coding gene	Poised	204.6	57.4	25.6	128.6	6.4	22.6	101.6	71.6	18.6
Gm33163	unprocessed pseudogene	Kdm5d	protein-coding gene	Gm10638	protein-coding gene	Poised	199	83.5	158	328	610	604	633	696	817	Mttp	protein-coding gene	Poised	790	790	790	790	790	790	790	790	790
Gm33191	unprocessed pseudogene	Wscd1	protein-coding gene	Gm10644	protein-coding gene	Poised	260.333	304.333	262.333	130.333	286.333	232.333	586.333	217.333	86	Myl4	protein-coding gene	Poised	624	594.333	650.333	623.667	588.333	607	189	139	216
Gm3344	unprocessed pseudogene	Sgk1	protein-coding gene	Gm10676	protein-coding gene	Poised	1580	2065	1608	1694	1691	1673	445	419	618	Myo9a	protein-coding gene	Poised	10	248	174	153	157	41	190	181	157
Gm3370	unprocessed pseudogene	Hmox1	protein-coding gene	Gm10762	protein-coding gene	Poised	634.5	518.5	632.5	581.5	632.5	664.5	629.5	560.5	664.5	Mzt2	protein-coding gene	Poised	244	100.25	273	248	193	270	117.75	179.5	123.5
Gm34015	unprocessed pseudogene	Gli2	protein-coding gene	Gm10840	protein-coding gene	Poised	328.5	328.5	559.5	471.5	471.5	639.5	328.5	567.5	712.5	Naa15	protein-coding gene	Poised	461	339	477.25	465	472.5	452.5	454.5	439.5	452.5
Gm34274	unprocessed pseudogene	Gli3	protein-coding gene	Gm10941	protein-coding gene	Poised	41	30	22	2	41	23	23	2	23	Naa20	protein-coding gene	Poised	448.111	426	431.333	172.222	168.333	1105	177.5	164.25	169.25
Gm3454	unprocessed pseudogene	Ammecr1	protein-coding gene	Gm13889	protein-coding gene	Poised	735	85	717	396	76	472	76	76	131	Naa25	protein-coding gene	Poised	42	21.5	18.5	33	29.5	35.5	21	26.5	35.5
Gm35108	unprocessed pseudogene	Galnt11	protein-coding gene	Gm1673	protein-coding gene	Poised	36.2	39.2	37.2	47.6	35.8	174.2	35.2	180.2	184.2	Naif1	protein-coding gene	Poised	1597	1161	1078	1069	1032	1081	1028	1615	1074
Gm3526	unprocessed pseudogene	Galnt12	protein-coding gene	Gm17324	protein-coding gene	Poised	557	519	567	465	385	558	372	561	565	Nasp	protein-coding gene	Poised	359.6	373.2	314.6	330	482.4	192.2	1337.17	322.167	416.333
Gm3532	unprocessed pseudogene	Rspo2	protein-coding gene	Gm20479	protein-coding gene	Poised	1408	1398	1344	1375	1418	942	1419	1378	1378	Nat6	protein-coding gene	Poised	1816	1749	1771	1842	1742	1760	1916	1965	1818
Gm3563	unprocessed pseudogene	Rspo4	protein-coding gene	Gm20503	protein-coding gene	Poised	109	107	134	111	69	109	151	93	134	Ncam1	protein-coding gene	Poised	150.6	71.6	122.6	144.6	165.6	113.6	122.6	124.6	113.6
Gm3584	unprocessed pseudogene	Pld2	protein-coding gene	Gm20604	protein-coding gene	Poised	769	703	833	856	844	827	763	828	934	Ncbp1	protein-coding gene	Poised	4	225	92	67	86	10	152	103	267
Gm3585	unprocessed pseudogene	Gapdh	protein-coding gene	Gm21985	protein-coding gene	Poised	730	735	721	552	743	727	714	716	726	Ncoa4	protein-coding gene	Poised	96.7778	93.1111	91.4444	106.111	105.889	99.2222	108.111	97.3333	115.667
Gm36047	unprocessed pseudogene	Txn1	protein-coding gene	Gm21987	protein-coding gene	Poised	57	98	129	86	47	12	85	9	85	Ncs1	protein-coding gene	Poised	214.5	57.5	213.5	171.5	171.5	101	208.5	154.5	137
Gm3611	unprocessed pseudogene	Cdkn1b	protein-coding gene	Gm26566	protein-coding gene	Poised	396	421	404	631	631	583	522	578	638	Ndfip2	protein-coding gene	Poised	98	91.3333	90.3333	186.333	144.333	110.333	195.333	168.333	83
Gm3616	unprocessed pseudogene	Kcnt1	protein-coding gene	Gm26596	protein-coding gene	Poised	513	423	564	497	493	400	373	382	490	Ndrg3	protein-coding gene	Poised	49.2857	152.143	79.1429	41.1429	48.5714	38.5714	44.1429	63.1429	122.857
Gm3623	unprocessed pseudogene	Tfap4	protein-coding gene	Gm26661	protein-coding gene	Poised	76	66	341	417	261	243	389	66	326	Ndufa12	protein-coding gene	Poised	91.5	163	133	91.5	91.5	110	102	91.5	126
Gm3633	unprocessed pseudogene	March8	protein-coding gene	Gm27029	protein-coding gene	Poised	206.5	506.5	422.5	283	380.5	456.5	767.5	422.5	465.5	Ndufa5	protein-coding gene	Poised	188.667	167.667	195.333	181.667	183.667	185.333	162.667	190	189
Gm36468	unprocessed pseudogene	Minpp1	protein-coding gene	Gm28051	protein-coding gene	Poised	138	204	74	51	63	80	144	79	27	Ndufa9	protein-coding gene	Poised	11.3333	213.667	33.3333	149.667	6.66667	9.33333	132.667	5.33333	6.66667
Gm3650	unprocessed pseudogene	Wwc1	protein-coding gene	Gm28635	protein-coding gene	Poised	108	313	329	219	293	241	463	347	343	Ndufaf2	protein-coding gene	Poised	86.75	45.75	42.75	86.75	86.75	62.75	51.75	84.75	56.75
Gm3657	unprocessed pseudogene	Rasgef1b	protein-coding gene	Gm2a	protein-coding gene	Poised	166	87	161	159	176	173	24	161	144	Ndufb3	protein-coding gene	Poised	5	76	52	40	52	75	77	83	65
Gm3665	unprocessed pseudogene	Cyb5r1	protein-coding gene	Gm5129	protein-coding gene	Poised	124	65	31	62	15	65	60	218	318	Ndufb5	protein-coding gene	Poised	241.5	247.5	253.5	110.5	103.5	157.5	80.1667	86.1667	214.5
Gm36728	unprocessed pseudogene	Relb	protein-coding gene	Gm5616	protein-coding gene	Poised	11527	30263	30210	8584	30233	30251	110	101	48	Ndufb8	protein-coding gene	Poised	62.625	143.125	86.875	62.875	75.625	65.375	107.875	162.625	276.625
Gm3675	unprocessed pseudogene	Reln	protein-coding gene	Gm5617	protein-coding gene	Poised	58	103	54	94	99	134	34	149	48	Ndufs3	protein-coding gene	Poised	62.6667	85.3333	62	63	63	62.6667	74.3333	63.3333	71
Gm3681	unprocessed pseudogene	Relt	protein-coding gene	Gm9887	protein-coding gene	Poised	429	479	486	419	511	487	158	77	147	Ndufs4	protein-coding gene	Poised	54.5	53.1667	354.167	140.167	142.167	141.167	164.167	141.167	138.167
Gm36866	unprocessed pseudogene	Hddc2	protein-coding gene	Gm9903	protein-coding gene	Poised	153	142	159	153	157	173	201	69	66	Ndufv2	protein-coding gene	Poised	159	150	26	26	79	86	146	189	190
Gm36961	unprocessed pseudogene	5730409E04Rik	protein-coding gene	Gm9970	protein-coding gene	Poised	376	231	345	317	370	274	327	332	382	Necab3	protein-coding gene	Poised	292.333	273.667	273.333	328	318.667	282.333	334	288.333	290.333
Gm36983	unprocessed pseudogene	Bckdk	protein-coding gene	Gmcl1	protein-coding gene	Poised	71.5	71.5	71.5	91.5	84.5	71.5	5586.67	229	223.333	Nek10	protein-coding gene	Poised	582	608	583	608	641	605	640	586	589
Gm36998	unprocessed pseudogene	Agps	protein-coding gene	Gmppa	protein-coding gene	Poised	148.1	144.9	144.9	148.1	165.7	221.5	245.5	151.3	148.9	Nek11	protein-coding gene	Poised	103.667	150	136.667	150.667	154.333	105	91.6667	97	154.667
Gm37000	unprocessed pseudogene	Ahr	protein-coding gene	Gnao1	protein-coding gene	Poised	243	465.8	642.2	522.8	589.4	485.6	1224.4	486.2	632	Nemf	protein-coding gene	Poised	1306.4	4374.4	63.6	62.6	105.6	47.6	100.6	80.6	80.6
Gm37001	unprocessed pseudogene	Dock1	protein-coding gene	Gnb1l	protein-coding gene	Poised	200.667	51.1667	107.5	117.5	52	115.833	50	64	61	Ngfr	protein-coding gene	Poised	146	1422	139	130	130	142	1342	2275	1907
Gm37081	unprocessed pseudogene	Dock4	protein-coding gene	Gnb2	protein-coding gene	Poised	579.222	578.889	611.889	617.786	506.214	584.5	486.857	401.071	413.643	Ngly1	protein-coding gene	Poised	55.75	176.75	151.75	35.75	183.75	190.75	61.25	156.75	36.25
Gm37085	unprocessed pseudogene	Dock8	protein-coding gene	Gng10	protein-coding gene	Poised	342	1559	1498	342	342	342	342	342	342	Nipbl	protein-coding gene	Poised	239	235	226	239	239	99	409	516	235
Gm37104	unprocessed pseudogene	Dock9	protein-coding gene	Gnl1	protein-coding gene	Poised	268.5	562.5	584.5	268.5	123	194	278.5	280	299	Nme7	protein-coding gene	Poised	224.429	14726	222.429	274.4	220.4	254.4	238.4	258.4	258.4
Gm37129	unprocessed pseudogene	Plk5	protein-coding gene	Golga3	protein-coding gene	Poised	91.8	119.4	95.4	46.8	358.6	95.4	180.4	103.4	107.4	Nmnat1	protein-coding gene	Poised	83.25	78.25	90.25	16.25	27.25	21.25	29.25	58.25	16.25
Gm37155	unprocessed pseudogene	Bivm	protein-coding gene	Golga4	protein-coding gene	Poised	146.667	143.667	109.667	91.6667	89.6667	92.6667	109.667	92.6667	83.3333	Nmt1	protein-coding gene	Poised	170.333	145.667	168.667	168.667	184	160.667	168	155.667	322.333
Gm37172	unprocessed pseudogene	Agrn	protein-coding gene	Gopc	protein-coding gene	Poised	112.5	255	112.5	113	138	187	112.5	141.5	142.5	Nol4	protein-coding gene	Poised	585.8	1928	586.4	920.333	934.667	1175.33	565.8	547.6	592.8
Gm37185	unprocessed pseudogene	Nyap1	protein-coding gene	Gorasp1	protein-coding gene	Poised	24.5	26.5	31.5	60.5	13.5	54.5	33.5	47.5	18.5	Nol8	protein-coding gene	Poised	188.286	187.286	272.286	274.286	273.286	461.286	606.286	581.286	579.286
Gm37213	unprocessed pseudogene	Hccs	protein-coding gene	Gosr2	protein-coding gene	Poised	86.3333	68.6667	68.3333	77.6667	77.3333	113.667	98.3333	97.3333	71	Nop10	protein-coding gene	Poised	67	68	68	30	68	8	126	36	8
Gm37237	unprocessed pseudogene	Fnip2	protein-coding gene	Gp1bb	protein-coding gene	Poised	951.5	1028.5	1109.5	839.5	1028.5	3969	1155.5	1118.5	1034.5	Npb	protein-coding gene	Poised	117.667	9406.67	9464.67	9446.67	9474.67	9456.67	9421.67	9450.67	295.667
Gm3727	unprocessed pseudogene	Xylb	protein-coding gene	Gp5	protein-coding gene	Poised	306	360	1755	2187	1938	1922	1877	1931	1920	Npr3	protein-coding gene	Poised	2002.2	21531.8	21542.8	2722.8	21550.8	21543.8	1110.25	1115.25	748.75
Gm37287	unprocessed pseudogene	Tmc6	protein-coding gene	Gpank1	protein-coding gene	Poised	394.6	353.8	394.6	363.6	374.6	395.6	375.6	363.6	335.6	Nr1h3	protein-coding gene	Poised	716.333	717.333	793	732.667	663	735.667	246.833	139.333	107.333
Gm37301	unprocessed pseudogene	Nhlrc1	protein-coding gene	Gpatch2	protein-coding gene	Poised	295.111	58.6667	277.556	78.7778	215.222	183.111	61.875	144.375	80.625	Nr6a1	protein-coding gene	Poised	641.333	362	639.333	621	504.333	494.333	494.333	519.667	490.667
Gm37313	unprocessed pseudogene	Ccdc22	protein-coding gene	Gpr107	protein-coding gene	Poised	15.75	20.25	53.75	37.25	55.75	43.75	56.75	98.75	99.75	Nrd1	protein-coding gene	Poised	279	287.75	5642.75	124.333	129.333	109.333	141.333	84.3333	145.333
Gm37318	unprocessed pseudogene	Plekha7	protein-coding gene	Gpr108	protein-coding gene	Poised	218	217	286.5	238	217	247.5	394.5	418.25	426	Nrgn	protein-coding gene	Poised	169	124	155	171	223	196	19197	21903	3879
Gm37369	unprocessed pseudogene	Lgalsl	protein-coding gene	Gpr137	protein-coding gene	Poised	1206	709.143	427.643	671.714	498.286	736.786	672.214	430.857	746.429	Nrm	protein-coding gene	Poised	78.6667	146.667	168.333	70.6667	59	96	164.667	138.667	160.667
Gm37430	unprocessed pseudogene	Irf2bpl	protein-coding gene	Gpr162	protein-coding gene	Poised	119	119	119	119	119	119	119	119	119	Nrp2	protein-coding gene	Poised	1006.29	237.714	230.286	219.571	229.571	235.714	3121.71	19200.7	382.286
Gm37431	unprocessed pseudogene	Phb	protein-coding gene	Gpr180	protein-coding gene	Poised	168	134	90	116	108	112	130	132	120	Nsmaf	protein-coding gene	Poised	495.833	70	255.833	406.5	286.5	170.833	290.5	267.167	243.833
Gm37433	unprocessed pseudogene	Cyp26b1	protein-coding gene	Gpr19	protein-coding gene	Poised	142.2	287.7	272.5	194.5	196.1	193.3	183.3	193.7	192.5	Nsmce1	protein-coding gene	Poised	98.5	98.5	98.5	98.5	98.5	98.5	98.5	98.5	98.5
Gm37441	unprocessed pseudogene	Fut4	protein-coding gene	Gpr62	protein-coding gene	Poised	754	711	603	662	603	604	411	204	192	Nsun2	protein-coding gene	Poised	712.429	440.857	3379	767	501.333	488.333	482.333	528.333	498
Gm37448	unprocessed pseudogene	H2-Aa	protein-coding gene	Gpr68	protein-coding gene	Poised	73.7143	130.857	49.5714	47.3333	32.3333	15.3333	195.429	167.714	218.286	Nsun4	protein-coding gene	Poised	248	248	248	248	248	248	248	248	248
Gm37476	unprocessed pseudogene	H6pd	protein-coding gene	Gps1	protein-coding gene	Poised	66.1667	79.8333	77.1667	50.5	51.1667	77.1667	47.5	76.1667	118.167	Nsun7	protein-coding gene	Poised	198.25	136.25	123.25	223.75	187.75	198.75	130.25	130.25	130.25
Gm37481	unprocessed pseudogene	Xylt1	protein-coding gene	Gps2	protein-coding gene	Poised	287.25	314.75	296.25	622.2	618.6	663	306.25	288.75	284.25	Nt5c3b	protein-coding gene	Poised	144.1	145.5	178.5	152.1	138.7	146.7	145.7	146.5	146.7
Gm37586	unprocessed pseudogene	Xylt2	protein-coding gene	Gpsm2	protein-coding gene	Poised	119.5	96.5	123.5	96.5	116.5	127.5	682.667	726.667	721.333	Nudcd1	protein-coding gene	Poised	152.143	209.286	225	112.857	170	162.143	140.714	158.571	230
Gm37627	unprocessed pseudogene	Nudt8	protein-coding gene	Gpx4	protein-coding gene	Poised	488.75	171.5	491.25	477.75	477.75	491.25	1110.83	344.5	351.833	Nudt4	protein-coding gene	Poised	108	42	72	3	76	113	109	97	106
Gm37658	unprocessed pseudogene	Scamp5	protein-coding gene	Gramd1b	protein-coding gene	Poised	83.5	143.75	133.5	248.75	189.5	16534.8	160	112	39	Nuf2	protein-coding gene	Poised	131.75	154.75	160.75	124.75	95.75	174.75	19.25	177.75	164.75
Gm37715	unprocessed pseudogene	Amotl2	protein-coding gene	Grin2d	protein-coding gene	Poised	894	816	884	889	863	1047	940	866	1052	Nup210l	protein-coding gene	Poised	24636	24473	24523	14	27	222	97	47	80
Gm37723	unprocessed pseudogene	Kif26a	protein-coding gene	Grina	protein-coding gene	Poised	284.8	280.8	280.8	341.2	282.8	281.8	292.6	206.8	188.2	Nup35	protein-coding gene	Poised	123.5	87.25	135.5	150.75	152	155.5	157.75	138	206.5
Gm37765	unprocessed pseudogene	Nckap5l	protein-coding gene	Grk4	protein-coding gene	Poised	329.667	335.667	329.667	378.667	344.667	354.667	216	249.667	285.667	Nup50	protein-coding gene	Poised	261	464	288	308	284	53	70	308	81
Gm37771	unprocessed pseudogene	Llgl1	protein-coding gene	Grpel1	protein-coding gene	Poised	32	42	86	9	101	82	99	88	69	Nup98	protein-coding gene	Poised	138	139	376	61.6667	116	372	410	377	145
Gm37778	unprocessed pseudogene	Llgl2	protein-coding gene	Grtp1	protein-coding gene	Poised	32.8	61	94	109	45.6	51	83.8333	89.8333	80.5	Nupl2	protein-coding gene	Poised	18.5	44.5	18.5	18.5	21.5	19.5	18.5	22.5	24.5
Gm37793	unprocessed pseudogene	Pls3	protein-coding gene	Gsk3a	protein-coding gene	Poised	22	2	21	21	6	7	22	21	21	Nupr1l	protein-coding gene	Poised	18	12	47	41	57	51	76	15.6667	12
Gm37807	unprocessed pseudogene	Plekhg2	protein-coding gene	Gsn	protein-coding gene	Poised	2842.29	51.5714	85.8571	32.4286	77.8571	7546.43	98.6	23.6	20.8	Nusap1	protein-coding gene	Poised	169	167.5	171	191	186	151.5	149	151.5	150
Gm37878	unprocessed pseudogene	Plekhg3	protein-coding gene	Gstt2	protein-coding gene	Poised	51.5	145.5	151.5	28.5	31.5	28.5	2100.29	837.857	158.143	Nxf1	protein-coding gene	Poised	126.8	44.2	45.2	41.4	35.2	50.2	24.4	199.2	104.2
Gm37882	unprocessed pseudogene	Plekhg5	protein-coding gene	Gtf2h1	protein-coding gene	Poised	529	227	524	515	521	536	496	529	531	Oaz3	protein-coding gene	Poised	551	536	413	536	533	413	474	546	438
Gm37990	unprocessed pseudogene	Gpr146	protein-coding gene	Gtf2h4	protein-coding gene	Poised	249.455	292	224.727	294.818	299.091	234.545	185.909	219.909	220.091	Ociad1	protein-coding gene	Poised	74.625	58.125	56.375	57.875	55.875	85.625	56.875	82.625	85.625
Gm37991	unprocessed pseudogene	Gpc4	protein-coding gene	Gtf2i	protein-coding gene	Poised	490.25	5776.06	495.188	1193.43	1182	482.143	483.429	491	460.714	Odc1	protein-coding gene	Poised	89	89	89	89	89	89	89	89	89
Gm38017	unprocessed pseudogene	Ldb1	protein-coding gene	Gtf2ird1	protein-coding gene	Poised	447.708	2439.21	311.208	344.619	381.857	367.143	524.625	516.708	506.417	Odf2	protein-coding gene	Poised	284.895	285.684	241.474	258.053	278.579	311.737	193.211	195.947	210.684
Gm38018	unprocessed pseudogene	Tmem29	protein-coding gene	Gtf2ird2	protein-coding gene	Poised	572	615	578	512	573	536	834	823	811	Odf2l	protein-coding gene	Poised	110.3	102.3	101.3	83.1	84.3	90.3	288.545	284	302.364
Gm38035	unprocessed pseudogene	Gpr157	protein-coding gene	Gtf3c1	protein-coding gene	Poised	352	377	365	401	278.6	356	396	371	375	Optn	protein-coding gene	Poised	502.6	463	3559.8	107.667	72.6667	72.6667	83.3333	71.6667	70.6667
Gm38040	unprocessed pseudogene	Glis1	protein-coding gene	Gtf3c4	protein-coding gene	Poised	276	326	244	75	36.5	35	52	45	243	Osbp2	protein-coding gene	Poised	372.75	350.75	393.75	322.75	352.75	345.75	323.25	325.75	342.25
Gm38050	unprocessed pseudogene	Glis2	protein-coding gene	Gtpbp1	protein-coding gene	Poised	279	174	279	322	175	331	142	483	501	Osbpl10	protein-coding gene	Poised	451	669.5	471.5	846.5	539	520	2875.67	802.333	257
Gm38053	unprocessed pseudogene	Glis3	protein-coding gene	Gtpbp2	protein-coding gene	Poised	616.3	617.5	632.6	175.571	146.571	142.571	155.571	143.571	146.571	Osbpl1a	protein-coding gene	Poised	243.933	266.667	224.4	238.933	263.8	252.6	8850.57	34.5714	39.1429
Gm38086	unprocessed pseudogene	Klrg2	protein-coding gene	Gtpbp8	protein-coding gene	Poised	106.5	229.5	32.5	229.5	252.5	32.5	32.5	51.5	135.5	Osbpl9	protein-coding gene	Poised	286.4	89.2	264.6	294.8	74.1	268	94.9	93.8	95
Gm38107	unprocessed pseudogene	Cxcl12	protein-coding gene	Gucd1	protein-coding gene	Poised	256.222	245.889	245.889	250.222	254.556	255.889	466.889	440.444	479.333	Oscp1	protein-coding gene	Poised	526.667	541.667	528.667	541	558.667	512.333	95.5	32.5	32.5
Gm38121	unprocessed pseudogene	Sh3pxd2b	protein-coding gene	H13	protein-coding gene	Poised	38.4	48.4	34.2	49.4	53.4	116.4	40.4	28.6	29.8	Osgepl1	protein-coding gene	Poised	55.6667	12	10	54.6667	25.3333	41.6667	31.3333	10.6667	50.6667
Gm38138	unprocessed pseudogene	Ehd4	protein-coding gene	H2afy	protein-coding gene	Poised	810	940	864	804	844	801	819	779	854	Osgin1	protein-coding gene	Poised	9905.29	9737.29	9501.43	10508.3	10501.3	10055.3	10138.3	9889.29	10388.3
Gm38181	unprocessed pseudogene	Gpr161	protein-coding gene	H2afz	protein-coding gene	Poised	75	36	73	46	26	42	73	63	60	Otub2	protein-coding gene	Poised	112.75	136.75	105.75	97.25	126.75	104.75	92.75	104.25	102.75
Gm38185	unprocessed pseudogene	Prr12	protein-coding gene	Hacd1	protein-coding gene	Poised	321.75	296.75	131.75	196.75	474.75	462.75	264.75	300.75	565.75	Otud3	protein-coding gene	Poised	101	30	58	88	88	107	73	98	91
Gm38229	unprocessed pseudogene	Nkx3-1	protein-coding gene	Hacl1	protein-coding gene	Poised	136.727	185.364	177.182	184.909	183.545	175.364	201.727	286.636	264.818	Ovgp1	protein-coding gene	Poised	16830.2	16432.2	16831.2	16833.2	16865.2	17024.2	17083.2	16813.2	17151.2
Gm38295	unprocessed pseudogene	Map2k4	protein-coding gene	Haghl	protein-coding gene	Poised	113.818	149.727	165.636	114.727	153.364	131.091	127.727	101.545	120.182	Oxct2b	protein-coding gene	Poised	11	1	663	163	62	45	496	502	484
Gm38306	unprocessed pseudogene	Taldo1	protein-coding gene	Hap1	protein-coding gene	Poised	455.5	346	361.5	488.5	418.5	374.5	734.5	374	387.5	Oxsm	protein-coding gene	Poised	169.5	183	173	188.5	174	188.5	172	179.5	188.5
Gm38350	unprocessed pseudogene	Ier2	protein-coding gene	Harbi1	protein-coding gene	Poised	315.8	288	293.2	293.8	288.4	292.8	752.8	306.8	294.6	Pacrg	protein-coding gene	Poised	97	83	106	21	4	97	214	63	4
Gm3893	unprocessed pseudogene	Atm	protein-coding gene	Haus4	protein-coding gene	Poised	190.5	180.5	180.5	180.5	188	301	329.5	335.5	323.5	Pacs2	protein-coding gene	Poised	122.25	251.75	127.75	184.75	199.75	185.75	189.75	184.75	187.75
Gm3956	unprocessed pseudogene	Tmem47	protein-coding gene	Hcfc1r1	protein-coding gene	Poised	31.3333	41.3333	284.667	26.3333	34.3333	36.3333	219.667	272.667	65.3333	Pak6	protein-coding gene	Poised	230	23	156	100	94	67	216	342.8	393.8
Gm3978	unprocessed pseudogene	H2-Eb1	protein-coding gene	Hddc3	protein-coding gene	Poised	263.8	237.2	265.8	230.6	230.6	222.6	273.8	72.8	222.8	Pakap	protein-coding gene	Poised	202.833	310.667	222.833	184	268.167	274.833	239.167	225	250.5
Gm4011	unprocessed pseudogene	Hcn2	protein-coding gene	Hdgf	protein-coding gene	Poised	746.25	616.25	622.25	697.25	696.25	785.25	801.25	785.25	777.25	Pan3	protein-coding gene	Poised	116.6	156	518.4	354.2	463.4	404	389.6	439.8	401
Gm4073	unprocessed pseudogene	Hcn3	protein-coding gene	Hdhd3	protein-coding gene	Poised	609.5	603.5	600.5	595.5	664.5	595.5	595.5	595.5	595.5	Pank2	protein-coding gene	Poised	170.5	215.5	170.5	200.5	204.5	187.5	169.5	181.5	215.5
Gm4207	unprocessed pseudogene	Hcn4	protein-coding gene	Hemk1	protein-coding gene	Poised	427.4	445.4	380.4	458.4	459.4	459.4	401.4	459.4	381.4	Papolb	protein-coding gene	Poised	33	11	131	9	126	33	89	120	63
Gm4271	unprocessed pseudogene	Ccdc6	protein-coding gene	Henmt1	protein-coding gene	Poised	477.5	477.5	477.5	477.5	477.5	477.5	477.5	477.5	311.5	Paqr7	protein-coding gene	Poised	74.8333	80.8333	73.1667	73.8333	77.1667	178.5	209.5	147.5	187.5
Gm4451	unprocessed pseudogene	Sox11	protein-coding gene	Hepacam2	protein-coding gene	Poised	92	53	54	154	217	261	48	48	49	Paqr9	protein-coding gene	Poised	254	421	491	215	211	320	418	438	330
Gm4526	unprocessed pseudogene	Sox12	protein-coding gene	Herpud1	protein-coding gene	Poised	632.25	627.25	680.25	665.25	687.25	221.25	699.25	208.25	688.25	Pard6g	protein-coding gene	Poised	320	39	47	46	42	47	53	29	47
Gm4545	unprocessed pseudogene	Sox13	protein-coding gene	Hexa	protein-coding gene	Poised	111	248	151	171	80	169	297	95	88	Parl	protein-coding gene	Poised	292.333	187.556	218.444	247.889	243.444	252.667	334.556	352.889	350.667
Gm4557	unprocessed pseudogene	Cdr2l	protein-coding gene	Hexim2	protein-coding gene	Poised	476.6	464.6	476	553.4	552.2	481.4	555.2	699.2	485.6	Parp11	protein-coding gene	Poised	63.4	31.4	64.4	28.6	61.4	44.6	80.6	27	93.4
Gm4726	unprocessed pseudogene	Tmem65	protein-coding gene	Hfm1	protein-coding gene	Poised	177.2	193.2	61	177.2	175.8	178.8	174.4	241.6	241	Parpbp	protein-coding gene	Poised	170.5	62.5	89.5	61.5	61.5	62.5	98.5	64.5	98.5
Gm4732	unprocessed pseudogene	Gtpbp6	protein-coding gene	Hgh1	protein-coding gene	Poised	351.333	336	329	381.333	335	388.667	381	375.333	370.333	Pcca	protein-coding gene	Poised	47.75	89.75	49.75	52.75	51.75	62.75	92	73.7143	87.2857
Gm4736	unprocessed pseudogene	Col4a2	protein-coding gene	Hgs	protein-coding gene	Poised	153	156	156	213	135	138	169	137	138	Pcdh15	protein-coding gene	Poised	534	27922	1199	378	1212	1176	354	624	482
Gm4744	unprocessed pseudogene	Pald1	protein-coding gene	Higd2a	protein-coding gene	Poised	7	83	13	51	36	5	50	146	91	Pcdh7	protein-coding gene	Poised	705	398451	1977	564	1979	33836	565274	565336	257637
Gm4850	unprocessed pseudogene	Magt1	protein-coding gene	Hint3	protein-coding gene	Poised	124.5	71	65	58.5	119.5	107.5	124.5	108.5	107.5	Pcdhga10	protein-coding gene	Poised	2440	4871	2414	3097	2116	4773	3083	2991	3128
Gm4856	unprocessed pseudogene	Raver2	protein-coding gene	Hip1r	protein-coding gene	Poised	118	69	73	158	114	16	246	79	83	Pcdhgc3	protein-coding gene	Poised	73.6667	84.6667	53.3333	107.667	89.6667	84.6667	919.333	103.667	23409.3
Gm4912	unprocessed pseudogene	Crim1	protein-coding gene	Hirip3	protein-coding gene	Poised	502.143	582.143	500.286	682	714	695	715	666	264.167	Pcf11	protein-coding gene	Poised	205.667	272.667	245.667	53.6667	36.6667	45.6667	61.3333	23.6667	242.667
Gm5133	unprocessed pseudogene	Marveld1	protein-coding gene	Hist1h2ba	protein-coding gene	Poised	122	40	161	223	22	45	185	379	551	Pcm1	protein-coding gene	Poised	235	249	278	204	212	298	107	139	61
Gm5409	unprocessed pseudogene	Marveld2	protein-coding gene	Hist2h2aa1	protein-coding gene	Poised	296	34	246	218	213	210	287	287	287	Pcmtd2	protein-coding gene	Poised	29.5	34.5	29.5	36.5	29.5	29.5	29.5	29.5	46.5
Gm5541	unprocessed pseudogene	Rtkn2	protein-coding gene	Hist2h2ab	protein-coding gene	Poised	34	111	56	96	128	123	921	976	977	Pcolce	protein-coding gene	Poised	142	7060	149	1141	1141	1008.5	273	188	219
Gm5542	unprocessed pseudogene	Rnaseh2b	protein-coding gene	Hist2h2ac	protein-coding gene	Poised	840	302	123	115	117	892	94	39	38	Pde1c	protein-coding gene	Poised	320.5	812.167	7420.17	82	195153	108	85.6	95.4	96.8
Gm5543	unprocessed pseudogene	Pag1	protein-coding gene	Hist2h2be	protein-coding gene	Poised	1079	541	362	354	356	1131	333	278	277	Pde2a	protein-coding gene	Poised	311.6	353.2	238.4	524.4	237.8	502.4	555.111	1037.67	846.111
Gm5583	unprocessed pseudogene	Scn5a	protein-coding gene	Hivep1	protein-coding gene	Poised	142.667	418.333	143.667	142.333	311.667	154.333	153	140	168.333	Pde4a	protein-coding gene	Poised	265.5	307.5	294	312	287	283.5	6162	711	712.667
Gm5594	unprocessed pseudogene	Zdhhc8	protein-coding gene	Hmcn2	protein-coding gene	Poised	487.667	494.667	447	461	387.333	4324	5216.33	462.333	4312.67	Pde4b	protein-coding gene	Poised	67.3333	4046.33	88.3333	77	368.333	440391	176	51	65
Gm5682	unprocessed pseudogene	Zdhhc9	protein-coding gene	Hmx1	protein-coding gene	Poised	535.5	529.5	516.5	520.5	575.5	515.5	26.5	85.5	515.5	Pdhx	protein-coding gene	Poised	178.333	164.333	173.333	177.333	228.333	163.333	230.333	183.333	171.333
Gm5733	unprocessed pseudogene	Bmp7	protein-coding gene	Hnrnpf	protein-coding gene	Poised	112.571	95.5714	88.4286	87.7143	111.857	127.857	4507.14	132.143	148.571	Pdk2	protein-coding gene	Poised	533	549	494	527	532	494	511	158.333	539
Gm5734	unprocessed pseudogene	Rab34	protein-coding gene	Hnrnph3	protein-coding gene	Poised	148	180.5	172.5	161.5	156.5	148.5	361	147	256	Pdxdc1	protein-coding gene	Poised	90	86	97.5	53	63.5	115	78.5	95.5	165
Gm5852	unprocessed pseudogene	Rab3a	protein-coding gene	Hnrnpll	protein-coding gene	Poised	158.167	161.167	166.167	162.167	159.167	160.167	180.167	112.167	160.167	Pdzd9	protein-coding gene	Poised	38.3333	36.6667	42.3333	38.3333	38.3333	38.3333	49.3333	44.3333	49.3333
Gm5924	unprocessed pseudogene	Taz	protein-coding gene	Hnrnpm	protein-coding gene	Poised	278.111	208.111	222.111	181.333	218.222	202.667	415.917	456.5	399.5	Peli2	protein-coding gene	Poised	1644.75	1600.75	1682.75	439	189.2	1733	257.6	256.8	493.6
Gm5960	unprocessed pseudogene	Schip1	protein-coding gene	Hnrnpul1	protein-coding gene	Poised	291	250	310	263	291	136	382	412	265	Penk	protein-coding gene	Poised	197	213	242	171	7453	238	230	316	145.5
Gm5979	unprocessed pseudogene	Ldlr	protein-coding gene	Hook2	protein-coding gene	Poised	184.5	198.25	180	159.75	177.5	172.5	16	15	27.3333	Pex11b	protein-coding gene	Poised	335.857	322.714	381.429	387	355.286	352.286	389.571	383.143	368.143
Gm6019	unprocessed pseudogene	Efs	protein-coding gene	Hoxa4	protein-coding gene	Poised	241	315	348	226	241	213	218	334	423	Pex12	protein-coding gene	Poised	176.143	67.2857	137.143	43	81.5714	53	102	66	75.5714
Gm6113	unprocessed pseudogene	Slc23a2	protein-coding gene	Hps4	protein-coding gene	Poised	175.2	8.4	275.8	7.8	7.2	30.2	19.2	276.8	15.8	Pex3	protein-coding gene	Poised	152.333	146.667	184	206	147.333	196	196	186	188
Gm6182	unprocessed pseudogene	Elmsan1	protein-coding gene	Hps5	protein-coding gene	Poised	543.727	593.364	7126.55	539.636	541.636	7125.45	140.25	148.5	149	Pfdn5	protein-coding gene	Poised	112.25	114	98.5	96	117	96	105.5	130.25	101.75
Gm6325	unprocessed pseudogene	Slc35f2	protein-coding gene	Hrasls5	protein-coding gene	Poised	22	60	7	18	37	12	153	133	136	Pfkfb2	protein-coding gene	Poised	874.909	878.364	838.455	867.818	858.818	848.273	877.909	896.909	865.545
Gm6337	unprocessed pseudogene	Oasl2	protein-coding gene	Hsf2bp	protein-coding gene	Poised	1240.67	81	37.3333	128	56.3333	203	116.667	71.3333	96	Pfn4	protein-coding gene	Poised	111.25	111.25	111.25	111.25	111.25	111.25	111.25	140.25	139.25
Gm6473	unprocessed pseudogene	Clspn	protein-coding gene	Hsf5	protein-coding gene	Poised	51	182	44	12	41	132	17	225	210	Pgap2	protein-coding gene	Poised	125.381	130.524	213.571	181.095	161.762	103.286	752.818	153.727	157.227
Gm6541	unprocessed pseudogene	Samd1	protein-coding gene	Hspa12a	protein-coding gene	Poised	230.286	204.714	231.714	177.286	250.857	228.429	8216.71	138.857	112.571	Pgf	protein-coding gene	Poised	473.5	454.5	445.5	458.5	452.5	459.75	476.5	476.5	470
Gm6584	unprocessed pseudogene	Slc16a11	protein-coding gene	Hspa2	protein-coding gene	Poised	207.5	116.5	116.5	119.5	166.5	158.5	345.5	116.5	116.5	Pgrmc2	protein-coding gene	Poised	123	120	125	93	91	89	93	80	106
Gm6586	unprocessed pseudogene	Usf1	protein-coding gene	Hspb6	protein-coding gene	Poised	633.75	667.25	687.75	671.75	675.75	656.25	240.75	240.75	240.75	Phf7	protein-coding gene	Poised	149.667	149.667	149.667	367.333	272.333	277.333	369.333	331.333	449.333
Gm6591	unprocessed pseudogene	Il17ra	protein-coding gene	Hspb9	protein-coding gene	Poised	1155	1443	1448	1678	1440	1421	85	63	68	Phlpp1	protein-coding gene	Poised	217	126	206	713.5	676	750.5	20	83	223
Gm6620	unprocessed pseudogene	Cd2ap	protein-coding gene	Hspbp1	protein-coding gene	Poised	118.5	231	245	229	342	337	180.5	191	193	Phospho2	protein-coding gene	Poised	123.5	178.333	268.5	101.5	114.333	121.333	251.167	270.5	335.5
Gm6797	unprocessed pseudogene	Cdh1	protein-coding gene	Htatip2	protein-coding gene	Poised	23.6667	116.667	58.6667	22.6667	20	104.667	149.667	25.6667	15.6667	Pi4k2b	protein-coding gene	Poised	16	47.3333	38.3333	35.6667	21.3333	18.6667	173.333	35.6667	22.3333
Gm6801	unprocessed pseudogene	Slc5a6	protein-coding gene	Hyls1	protein-coding gene	Poised	150.5	150.5	150.5	150.5	150.5	150.5	150.5	150.5	150.5	Pias1	protein-coding gene	Poised	50	38	30	10	16	54	15	14	10
Gm6838	unprocessed pseudogene	Dclk2	protein-coding gene	Icam5	protein-coding gene	Poised	545	556	574	515	432	429	596	628	639	Pias2	protein-coding gene	Poised	58.5	160.5	99.5	45	77.5	75.5	167	170	179.5
Gm6897	unprocessed pseudogene	Klhl13	protein-coding gene	Icmt	protein-coding gene	Poised	156.333	303.667	147.667	161.667	159.333	299.667	147.667	352.667	339.667	Pias4	protein-coding gene	Poised	104.5	104.5	104.5	104.5	104.5	104.5	108.5	104.5	179.5
Gm6918	unprocessed pseudogene	Klhl15	protein-coding gene	Id4	protein-coding gene	Poised	362	352	364	292	187	230	356	275	346	Pigc	protein-coding gene	Poised	48.4	53.2	52	52.4	46.4	47.2	51	46.8	47.4
Gm7113	unprocessed pseudogene	Arap1	protein-coding gene	Iffo1	protein-coding gene	Poised	303.143	159.286	139.429	275.143	262.143	309.143	275.143	295.143	288.286	Pigf	protein-coding gene	Poised	103	160	42	49	56	19	41	44	133
Gm7195	unprocessed pseudogene	Hcfc1	protein-coding gene	Ifitm7	protein-coding gene	Poised	283.5	46217.5	184.5	45439.3	45488.3	45478.3	16.5	39.5	45.5	Pih1d2	protein-coding gene	Poised	202.143	460.143	353.143	162.714	370.143	371.143	465.143	430.143	380.143
Gm7224	unprocessed pseudogene	Nos1ap	protein-coding gene	Ift122	protein-coding gene	Poised	158.667	165.667	152.667	123.667	129.667	147.667	75.3333	62.6667	123.667	Pinlyp	protein-coding gene	Poised	921	882	969	1026	975	974	921	869	871
Gm7230	unprocessed pseudogene	Gpt2	protein-coding gene	Ift140	protein-coding gene	Poised	257.5	248.5	269.5	242.5	407.5	278.5	215.5	116	114.5	Pkd2l2	protein-coding gene	Poised	467.75	467.75	467.75	467.75	467.75	467.75	601.25	589.25	586.25
Gm7237	unprocessed pseudogene	Ss18l1	protein-coding gene	Ift172	protein-coding gene	Poised	68.6667	117.667	27	77.6667	38.6667	54.6667	169.5	177.5	170.75	Pkdrej	protein-coding gene	Poised	44	101	18	38	48	49	75	60	78
Gm7255	unprocessed pseudogene	Fjx1	protein-coding gene	Ift20	protein-coding gene	Poised	119	61.2	66.6	86	83	80	28.4	27.2	51.6	Plcd4	protein-coding gene	Poised	30859.4	35401.6	35376.3	35378.2	35384.4	35383.3	1408.5	1477.5	1376.5
Gm7281	unprocessed pseudogene	Mov10	protein-coding gene	Ift22	protein-coding gene	Poised	52.25	125.25	41.75	108.25	83.25	47.75	105.25	189.25	32.25	Plce1	protein-coding gene	Poised	275	21916	185	106	85	108	85	115	57
Gm7316	unprocessed pseudogene	Pnma5	protein-coding gene	Ift46	protein-coding gene	Poised	146.545	178.182	176.455	143.091	155.818	149.818	145.636	170.545	251.364	Plekha6	protein-coding gene	Poised	161.5	155.5	110.5	260.5	690	212	23226.8	17963.5	15180.9
Gm7365	unprocessed pseudogene	Ahnak	protein-coding gene	Ift80	protein-coding gene	Poised	46.75	66.5	51.25	63.75	612.5	63.75	632.5	53.25	50.75	Plekhh2	protein-coding gene	Poised	30	35	69	63	63	46	264	265	254
Gm7375	unprocessed pseudogene	Ldlrad3	protein-coding gene	Igdcc4	protein-coding gene	Poised	1277.43	1281.43	1271.43	141.429	213.571	163.571	70.4286	211.571	369.429	Plk1	protein-coding gene	Poised	64.3333	75	68.3333	120	133	66	73	94	67.3333
Gm7398	unprocessed pseudogene	Mfsd10	protein-coding gene	Ighmbp2	protein-coding gene	Poised	27	68	17.3333	18.6667	21.3333	22	18.6667	41	15	Plxdc1	protein-coding gene	Poised	87.5	1787.5	57.5	2440.5	2483.5	1818.5	117.5	142.5	121.5
Gm7421	unprocessed pseudogene	Tk1	protein-coding gene	Il17d	protein-coding gene	Poised	104	14	793	80	793	141	561	768	1045	Plxnb2	protein-coding gene	Poised	336.5	274	311	247.5	251.5	297	77	79	36
Gm7430	unprocessed pseudogene	Zfp280b	protein-coding gene	Il3ra	protein-coding gene	Poised	123.5	192.667	84.8333	94.1667	111	106.667	361	502.857	370.571	Pmel	protein-coding gene	Poised	759.333	747.333	761.667	775.333	824.333	697.333	881.333	761.667	869.667
Gm7647	unprocessed pseudogene	Cyth4	protein-coding gene	Il4i1	protein-coding gene	Poised	395.5	596	334	680	655.5	681	482	411	403	Pmpcb	protein-coding gene	Poised	669.75	658.75	673.75	670.75	658.75	658.75	659.75	658.75	662.75
Gm7648	unprocessed pseudogene	Mtmr7	protein-coding gene	Ilvbl	protein-coding gene	Poised	289.6	410.2	409.6	242	241	236.778	524.8	377	462.5	Pnmal2	protein-coding gene	Poised	10	75	61	15	37	69	59	59	41
Gm7651	unprocessed pseudogene	Kctd15	protein-coding gene	Immp2l	protein-coding gene	Poised	161	156	175	149	133	194	60.5	76	62	Poc1b	protein-coding gene	Poised	167.6	104.6	330.6	166.4	174.8	164	159.2	339.4	360.4
Gm7696	unprocessed pseudogene	D430019H16Rik	protein-coding gene	Impa1	protein-coding gene	Poised	93.5	93.5	134.5	126	182	93.5	204	179.5	194.5	Polb	protein-coding gene	Poised	29.5	56.5	23.5	34.5	21.5	8.5	29.5	8.5	8.5
Gm7722	unprocessed pseudogene	Gpx1	protein-coding gene	Inafm1	protein-coding gene	Poised	141	103	55	86	81	115	84	12	19	Pold3	protein-coding gene	Poised	133	131.2	182.6	124.6	136	132.4	136	124.6	113.2
Gm7729	unprocessed pseudogene	Csnk1e	protein-coding gene	Inha	protein-coding gene	Poised	664	835	872	925	857	11858	1525	798	1472	Polk	protein-coding gene	Poised	104.667	129	104.667	130	104.667	118	110.333	118	99
Gm7871	unprocessed pseudogene	Fgfr1	protein-coding gene	Ino80b	protein-coding gene	Poised	283.75	3699.75	161.25	241.25	266.25	275.75	241.25	262.25	291.75	Poln	protein-coding gene	Poised	162.333	166.333	152.333	170.333	55.3333	72.3333	34.3333	52.3333	9.33333
Gm7916	unprocessed pseudogene	Tmem229b	protein-coding gene	Ino80c	protein-coding gene	Poised	53	53.6667	57	95.6667	65.6667	57	256	261	184.25	Pomgnt1	protein-coding gene	Poised	890.286	883	884.857	305.25	302.75	253	354.25	244.75	247.75
Gm7925	unprocessed pseudogene	Ptch1	protein-coding gene	Ino80e	protein-coding gene	Poised	164.786	157.5	187.071	241.786	218.929	232.5	153.071	253.214	180.786	Pomt2	protein-coding gene	Poised	656.333	674.333	261.333	215.333	203.333	214	532.333	628.333	647.333
Gm7929	unprocessed pseudogene	Kank1	protein-coding gene	Inpp5a	protein-coding gene	Poised	217.5	291.5	42.5	123.5	257.5	89.5	875.667	877.667	871	Pon2	protein-coding gene	Poised	144.5	64.5	62.5	103.5	99.5	98.5	111.5	113.5	62.5
Gm7951	unprocessed pseudogene	Cdon	protein-coding gene	Inpp5e	protein-coding gene	Poised	52.5	54.5	62.5	51.5	25.5	81.5	26.5	80.5	60.5	Postn	protein-coding gene	Poised	1397	1304	1426	1411	1375	1427	1356	1336	1377
Gm7953	unprocessed pseudogene	Fam171b	protein-coding gene	Ints9	protein-coding gene	Poised	242.25	285.25	221.25	291.25	290.25	263.25	301.25	271.25	273.25	Ppargc1a	protein-coding gene	Poised	38410.2	6402.4	86171.8	436290	436318	436303	556572	85227.8	85263.8
Gm7970	unprocessed pseudogene	Mapk14	protein-coding gene	Ipo13	protein-coding gene	Poised	278	279	320	113	110	310	139	167	103	Ppil6	protein-coding gene	Poised	60	139	74	111	66	71	68	67	72
Gm7974	unprocessed pseudogene	Rhpn2	protein-coding gene	Ipo4	protein-coding gene	Poised	205.2	130.8	201.6	208.8	211.2	216.6	215.4	199.8	217.8	Ppip5k2	protein-coding gene	Poised	353	316	286	338	334	322	269	295	246
Gm7980	unprocessed pseudogene	Erg	protein-coding gene	Iqcc	protein-coding gene	Poised	77.25	69.25	103.75	115.75	24.25	87.25	48.25	81.25	79.25	Ppm1a	protein-coding gene	Poised	246	246	221.25	246	246	246	246	246	230.75
Gm8020	unprocessed pseudogene	Pawr	protein-coding gene	Iqcd	protein-coding gene	Poised	265.5	263.5	315.5	309.5	314.5	277.5	294.5	309.5	297.5	Ppm1b	protein-coding gene	Poised	539	534.5	482.833	594.667	1616.67	590.333	489.6	886.2	288
Gm8050	unprocessed pseudogene	Mycl	protein-coding gene	Iqce	protein-coding gene	Poised	78.125	123.625	167.875	75.625	80.875	73.875	3828.1	395.1	395.1	Ppm1d	protein-coding gene	Poised	460	460	460	460	460	460	460	131.5	151
Gm8082	unprocessed pseudogene	Mycn	protein-coding gene	Iqcg	protein-coding gene	Poised	566	6799	376.5	374.5	291.5	406.75	362.333	406.333	385.333	Ppm1e	protein-coding gene	Poised	388	289	159.5	330	273	293	343	143	167.5
Gm8084	unprocessed pseudogene	Esd	protein-coding gene	Iqck	protein-coding gene	Poised	91.4	49.6	90.4	96.6	102.6	14.2	112.6	171.6	70.4	Ppm1j	protein-coding gene	Poised	46	78	51	21	12	11	25	8	51
Gm8089	unprocessed pseudogene	Dicer1	protein-coding gene	Irak1bp1	protein-coding gene	Poised	216	303	303	264	301	336	336	315	313	Ppp1cc	protein-coding gene	Poised	180.667	391.667	185.333	190.667	185.333	194.667	398.667	185.333	188.667
Gm8114	unprocessed pseudogene	E130308A19Rik	protein-coding gene	Irak3	protein-coding gene	Poised	89	5382.5	85.5	115.5	97.25	210.5	210	119	91.5	Ppp1r10	protein-coding gene	Poised	258.833	241.5	252.5	249.167	252.167	251.833	248.167	245.833	258.833
Gm8161	unprocessed pseudogene	Sh2d3c	protein-coding gene	Irf3	protein-coding gene	Poised	478.429	211.429	533.429	308.429	223.429	296	245.429	469.429	247.714	Ppp1r11	protein-coding gene	Poised	147.667	137.333	143.667	141.333	150.667	143.333	135	152.667	143.333
Gm8207	unprocessed pseudogene	Lpcat1	protein-coding gene	Irx2	protein-coding gene	Poised	287.667	514.333	460.333	442.333	482.333	480.333	384.667	197.667	195.667	Ppp1r36	protein-coding gene	Poised	29.6667	45	38	43.3333	58	51	32	37	46
Gm8224	unprocessed pseudogene	Elf4	protein-coding gene	Irx5	protein-coding gene	Poised	1501	1490	1480	1475	1457	1469	1480	1498	1485	Ppp2cb	protein-coding gene	Poised	76	8	5	76	56	62	16	199	193
Gm8271	unprocessed pseudogene	Spry1	protein-coding gene	Isca1	protein-coding gene	Poised	201.2	199.2	102.2	104.2	138.2	132.2	119.2	142.2	201.2	Ppp2r1b	protein-coding gene	Poised	22.25	23.25	20.25	52.25	150.25	47.75	63.25	19	40.75
Gm8446	unprocessed pseudogene	Cdt1	protein-coding gene	Iscu	protein-coding gene	Poised	359	335	354	252.571	248.286	278	234	258.286	261	Ppp2r2d	protein-coding gene	Poised	299	300.429	374.714	237.571	301.143	305.429	246.143	288	231.286
Gm8480	unprocessed pseudogene	Trf	protein-coding gene	Isoc2a	protein-coding gene	Poised	229	219	187	134	154	195	147	151	171	Ppp2r3c	protein-coding gene	Poised	168	168	168	168	168	168	168	124.5	222
Gm8521	unprocessed pseudogene	Tro	protein-coding gene	Isyna1	protein-coding gene	Poised	319.556	344.444	314.111	313.333	174.333	335.889	327.333	327.333	335.889	Ppp2r5c	protein-coding gene	Poised	201.333	213.667	207.667	256.333	257.333	279.333	236.333	160.333	251.333
Gm8600	unprocessed pseudogene	Zfp395	protein-coding gene	Itm2b	protein-coding gene	Poised	614	605	605	56.5	80.5	45.5	80.5	45.5	73.5	Ppp2r5e	protein-coding gene	Poised	41.5	83.5	47.5	97.5	103.5	97.5	108.4	131.4	84
Gm8603	unprocessed pseudogene	Litaf	protein-coding gene	Itpkb	protein-coding gene	Poised	1781	9980	677	1690.5	23185.5	23080.5	10398.5	18697.5	1690.5	Ppp3ca	protein-coding gene	Poised	342.333	315.333	394.333	291.333	342.333	352.333	381	6183.6	362.4
Gm8688	unprocessed pseudogene	Col8a2	protein-coding gene	Izumo4	protein-coding gene	Poised	462.417	510.75	506.583	598.083	599.083	575.083	511.583	664.083	785.083	Ppp3cc	protein-coding gene	Poised	109.667	81.6667	91.3333	65	121.667	113.667	121.667	100	173.333
Gm8701	unprocessed pseudogene	Myh6	protein-coding gene	Jagn1	protein-coding gene	Poised	53.6667	22.6667	53.6667	22.6667	24.6667	15	151.667	17	17.6667	Ppp4r4	protein-coding gene	Poised	152.5	229.5	190.5	146.5	159.5	143.5	164.5	143.5	213.5
Gm8708	unprocessed pseudogene	Myh9	protein-coding gene	Jak3	protein-coding gene	Poised	5225	5220	688.6	1809	6597	1650	678.4	678.2	679.2	Ppp6r2	protein-coding gene	Poised	378.4	113.6	208.6	118.6	124.6	108.6	198.6	128.6	192.6
Gm8715	unprocessed pseudogene	Arhgap21	protein-coding gene	Jmjd8	protein-coding gene	Poised	3804.62	3746.62	3803.62	3922.62	3783.62	3805.62	168.875	198.125	195.875	Pramef8	protein-coding gene	Poised	295.8	341.4	442.8	341.4	342.6	339	264.6	154.8	153.6
Gm8810	unprocessed pseudogene	Piwil4	protein-coding gene	Jrk	protein-coding gene	Poised	222	273	267	211	233	238	118	208	22	Prdx6	protein-coding gene	Poised	95	171.667	119.556	117.222	123.444	95.5556	137.444	111.778	111.778
Gm8815	unprocessed pseudogene	Pik3c2b	protein-coding gene	K230010J24Rik	protein-coding gene	Poised	79	16140	28	246	443	620	454	515	581	Prkaa1	protein-coding gene	Poised	231	130	131	156	208	305	283	208	225
Gm8837	unprocessed pseudogene	Slc4a11	protein-coding gene	Kank3	protein-coding gene	Poised	319.857	341.286	339.143	349.857	351.429	351.429	85.6667	84.8333	87.8333	Prkar2a	protein-coding gene	Poised	230	287	43	157	158	213	157	185	157
Gm8868	unprocessed pseudogene	Fosl2	protein-coding gene	Kansl3	protein-coding gene	Poised	450.889	445.889	406.889	443.222	438.556	446.222	438.889	433.889	441.222	Prkra	protein-coding gene	Poised	131	133	202	167	156	60	149	126	344
Gm8877	unprocessed pseudogene	Arhgap32	protein-coding gene	Kat5	protein-coding gene	Poised	284.182	268.909	269.727	273.818	273.364	277.636	406.333	416.917	406.5	Prmt7	protein-coding gene	Poised	361	359.4	376	361	364.6	368.2	361	361	360.4
Gm8895	unprocessed pseudogene	Dcaf4	protein-coding gene	Kat7	protein-coding gene	Poised	381.333	346	302	310.333	333.444	302.556	308.111	321.333	419.333	Prox1	protein-coding gene	Poised	624	479.667	474.333	171	454.333	41375.7	5127.67	4929.67	4935.67
Gm8980	unprocessed pseudogene	Ldlrap1	protein-coding gene	Kat8	protein-coding gene	Poised	559	548	558.333	549	559	557	588.667	609.333	593	Prox2	protein-coding gene	Poised	59	67	196	100	76	100	75	59	54
Gm8988	unprocessed pseudogene	Tcf7l1	protein-coding gene	Katnal1	protein-coding gene	Poised	222	211.4	223.2	236.6	245.4	217.8	276.6	275.8	349.8	Prpf40a	protein-coding gene	Poised	193.2	237.9	223.2	278.1	905.1	222.1	844.1	922.1	975.1
Gm9071	unprocessed pseudogene	Elk1	protein-coding gene	Kazald1	protein-coding gene	Poised	209	482	225.5	290.5	469	469	549	525	550	Prr15	protein-coding gene	Poised	524	524	376.5	524	524	524	845	882	1536
Gm9075	unprocessed pseudogene	Bcl7a	protein-coding gene	Kbtbd6	protein-coding gene	Poised	12	169	22	33	20	49	80	122	39	Psd	protein-coding gene	Poised	1414.5	2993.5	1251.75	1259.29	1261.57	1275	349.455	196	352.091
Gm9113	unprocessed pseudogene	Ids	protein-coding gene	Kbtbd7	protein-coding gene	Poised	63	95	62	43	55	40	36	68	84	Psen1	protein-coding gene	Poised	141.75	144.75	142.75	137.75	138.75	148.75	164.25	151.75	151.75
Gm9116	unprocessed pseudogene	Ptpn14	protein-coding gene	Kcnc2	protein-coding gene	Poised	551.75	931.75	987.25	483.25	990.25	805.25	884	849	844	Psma6	protein-coding gene	Poised	600.333	4875.33	580.333	11	17	10	19	19	17.6667
Gm9119	unprocessed pseudogene	Tbx3	protein-coding gene	Kcng1	protein-coding gene	Poised	427	407.333	564.667	519.333	390	548.667	657	624	641	Psmc2	protein-coding gene	Poised	100	89	97	131	134	91	177	183	159
Gm9121	unprocessed pseudogene	Chd6	protein-coding gene	Kcnk2	protein-coding gene	Poised	374	304.4	251	275.6	277	69066.8	263.4	208	276.6	Psme4	protein-coding gene	Poised	297.5	92	297.5	297.5	297.5	326.5	297.5	297.5	323.5
Gm9124	unprocessed pseudogene	Atp2b1	protein-coding gene	Kcnmb4	protein-coding gene	Poised	186.333	168.667	76.3333	220.333	227.667	203	159	152.667	234.667	Psmf1	protein-coding gene	Poised	518.5	333.25	2842	200.667	411.667	9	303.667	230.667	396.667
Gm9126	unprocessed pseudogene	Hsd17b7	protein-coding gene	Kcnq3	protein-coding gene	Poised	295.5	457.5	171.5	90.5	474.5	436.5	169.5	295.5	175.5	Ptar1	protein-coding gene	Poised	519	142.5	331	142.5	170	172	158.5	142.5	142.5
Gm9133	unprocessed pseudogene	St3gal1	protein-coding gene	Kctd1	protein-coding gene	Poised	485.5	3508.25	513.25	587.667	567.667	595.333	771.8	426.4	9023.4	Ptdss2	protein-coding gene	Poised	616.4	669.2	575.5	588.3	605.9	571.8	607.2	591.3	588
Gm9141	unprocessed pseudogene	St3gal2	protein-coding gene	Kctd13	protein-coding gene	Poised	552	543	521	521	521	521	563	544	521	Ptges3	protein-coding gene	Poised	203.5	101.5	163.5	52.5	65.5	158.5	168.5	175.5	154.5
Gm9244	unprocessed pseudogene	St3gal3	protein-coding gene	Kctd7	protein-coding gene	Poised	128	145	182	176	150	125	384	81.6667	181	Pth2	protein-coding gene	Poised	692.5	740.5	593.5	690.5	651.5	646.5	93.5	648.5	93.5
Gm9285	unprocessed pseudogene	Btbd3	protein-coding gene	Kdm2b	protein-coding gene	Poised	365.667	361.667	267.75	259.083	371.5	380.667	344.5	371.25	365.5	Ptpn9	protein-coding gene	Poised	270.5	199.5	374.5	88.5	87.5	123.5	140.5	108.5	123.5
Gm9286	unprocessed pseudogene	Bcl9l	protein-coding gene	Kdm3a	protein-coding gene	Poised	162.75	130.75	130.75	188.25	130.75	131.25	130.75	130.75	131.25	Pus10	protein-coding gene	Poised	277.6	268.2	268	290.8	280.4	290.6	297.6	278.6	276.6
Gm9322	unprocessed pseudogene	Slc27a2	protein-coding gene	Kdm4d	protein-coding gene	Poised	134	41	119	69	77	65	62	57	55	Pwwp2b	protein-coding gene	Poised	121.5	65.5	213.5	253.5	28.5	61.5	60.5	63.5	229.5
Gm9427	unprocessed pseudogene	Slc27a4	protein-coding gene	Kdm5b	protein-coding gene	Poised	60	54	66	237	270	123	469	644	682	Pxk	protein-coding gene	Poised	139.5	6212	107.167	21	25.8	56.8	52.8	57.8	53.8
Gm9428	unprocessed pseudogene	Jkamp	protein-coding gene	Keap1	protein-coding gene	Poised	525.5	523.833	523.5	533.5	524.5	525.5	480.833	519.5	515.833	Pxn	protein-coding gene	Poised	524.4	537.8	499.4	140.75	153.75	218.75	465.182	494.364	3340.73
Gm9440	unprocessed pseudogene	Dmrt1	protein-coding gene	Khdrbs3	protein-coding gene	Poised	285	391.833	246.833	385.5	413.167	401.5	301.833	374.5	535.833	Pyroxd1	protein-coding gene	Poised	432.25	336.75	403.75	402.25	398.75	388.75	407.75	372.25	404.25
Gm9458	unprocessed pseudogene	Myof	protein-coding gene	Khnyn	protein-coding gene	Poised	23.3333	27.3333	25	32	30.3333	28	52.3333	133.667	34.3333	R3hcc1l	protein-coding gene	Poised	48	37	25	29	46	42	110	65	121
Gm9476	unprocessed pseudogene	Il12rb1	protein-coding gene	Kif24	protein-coding gene	Poised	126.833	157.833	254.833	90.8333	90.8333	89.8333	216.833	52.8333	54.8333	R3hdm1	protein-coding gene	Poised	77.2	55.2	70.2	45.2	130.2	60.2	128.2	59.2	100.2
Gm9587	unprocessed pseudogene	St6galnac4	protein-coding gene	Kif6	protein-coding gene	Poised	13	14	15	33	18	28	250	155.5	279.25	Rab11fip2	protein-coding gene	Poised	238	240.667	300	416.667	291.667	395.667	226.333	402.667	439.667
Gm9593	unprocessed pseudogene	Pcmtd1	protein-coding gene	Kifc3	protein-coding gene	Poised	474	365	371	438.75	452.75	413.25	397.75	398.75	427.5	Rab2b	protein-coding gene	Poised	196	207.5	229.167	308.667	312.667	314	240	207.333	204
Gm9611	unprocessed pseudogene	Tmtc4	protein-coding gene	Kl	protein-coding gene	Poised	274.5	1227.5	16410.5	420.5	120.5	39504.5	29845.5	29922.5	29900.5	Rab3ip	protein-coding gene	Poised	180.75	141.25	169.75	245.25	230.25	110.75	150.25	214.25	165.75
Gm9671	unprocessed pseudogene	Tfe3	protein-coding gene	Klc2	protein-coding gene	Poised	200	283.2	256.8	219.2	212	243.2	203.6	210.8	210.8	Rabepk	protein-coding gene	Poised	96.1667	96.1667	98.5	96.1667	96.1667	96.1667	96.1667	96.1667	96.1667
Gm9765	unprocessed pseudogene	Pard6b	protein-coding gene	Klhdc1	protein-coding gene	Poised	206	206	206	206	206	162	104.25	119.25	118	Rabl2	protein-coding gene	Poised	200.444	236.667	182.333	182.222	184	192.889	205.111	197.333	236.222
Gm9890	unprocessed pseudogene	Ptk7	protein-coding gene	Klhdc3	protein-coding gene	Poised	314.8	189.8	297.8	353.8	227.8	226.8	350.8	142.2	253.8	Ramp3	protein-coding gene	Poised	125	22	39	58	25	97	73	127	64
Gtpbp4-ps1	unprocessed pseudogene	Cartpt	protein-coding gene	Klhdc9	protein-coding gene	Poised	76	30	29	138	24	98	115	34	48	Ranbp17	protein-coding gene	Poised	274	256.5	227.5	320	331	353.5	208.5	316	335
Gtpbp4-ps2	unprocessed pseudogene	Tfeb	protein-coding gene	Klhl25	protein-coding gene	Poised	44.5	71.1667	73.1667	80.1667	71.1667	90.1667	72.1667	72.1667	89.1667	Ranbp9	protein-coding gene	Poised	805	847.333	833	445.667	849.333	802.333	1150.75	260.75	263.75
Gtpbp4-ps3	unprocessed pseudogene	Npc1	protein-coding gene	Klhl35	protein-coding gene	Poised	1127	911	872	788	906	1036	852	834	1119	Rasal1	protein-coding gene	Poised	81	73.6667	79.3333	118.333	72.3333	71.3333	553	568.25	339.5
Gtpbp4-ps4	unprocessed pseudogene	Smad3	protein-coding gene	Kpna7	protein-coding gene	Poised	232	133	161	226	222	216	221	221	249	Rasef	protein-coding gene	Poised	137.333	341.667	219.333	218.333	217.667	171	176	177.333	177.667
Gtpbp4-ps5	unprocessed pseudogene	Smad7	protein-coding gene	Kpnb1	protein-coding gene	Poised	425	351	459	459	327	418	479	326	326	Rasl2-9	protein-coding gene	Poised	59	45415	45834	57	20	56	139	139	69
H2-M10.5-ps1	unprocessed pseudogene	Slc9a6	protein-coding gene	Krba1	protein-coding gene	Poised	56.1429	57.2857	60.5714	70	58.8571	56.1429	58.1429	58.2857	59.1429	Rb1cc1	protein-coding gene	Poised	130	149	159	165.333	137	160	132.667	133	136.667
H2-Pa	unprocessed pseudogene	Stat5b	protein-coding gene	Kri1	protein-coding gene	Poised	36	87	133	88	35	109	69	41	42	Rbks	protein-coding gene	Poised	181	529	168	142	320	263	152	123	134
H2-Pb	unprocessed pseudogene	Myrf	protein-coding gene	Krt8	protein-coding gene	Poised	1296	13826	159	1021	1125	1128	515	745	652	Rbm26	protein-coding gene	Poised	148.5	268.5	152.5	133	131.5	145.5	180	171	183.5
Hba-ps4	unprocessed pseudogene	Sdc1	protein-coding gene	Ky	protein-coding gene	Poised	395	343	312	309	281	388	529	436	392	Rbm27	protein-coding gene	Poised	71.3333	66.3333	130.333	36.3333	71.3333	62.3333	30.3333	56.3333	57.3333
Hbb-bh0	unprocessed pseudogene	Sdc4	protein-coding gene	L3mbtl1	protein-coding gene	Poised	142.571	114.857	3216.43	213.286	157.714	29.1429	81.1429	51.5714	26.5714	Rbm44	protein-coding gene	Poised	142.667	67.6667	151.667	93.6667	125.667	131.667	109.667	62.6667	137.667
Hbb-bh3	unprocessed pseudogene	Ptma	protein-coding gene	L3mbtl2	protein-coding gene	Poised	73.3333	66.3333	65.3333	52.6667	32.6667	36.6667	29.3333	31.3333	34.6667	Rbm47	protein-coding gene	Poised	284.875	397	216.75	1397	9295.25	528.75	1563	1618	1586
Ifna-ps1	unprocessed pseudogene	Ocln	protein-coding gene	Lamp1	protein-coding gene	Poised	26	208	115	225	229	115	243	115	260	Rcbtb2	protein-coding gene	Poised	248.056	448.167	372.944	327.056	414.944	372.167	433.611	432.833	434.389
Magea7-ps	unprocessed pseudogene	Sapcd2	protein-coding gene	Lamtor5	protein-coding gene	Poised	142.5	70.5	213.5	96.5	99.5	84.5	207.5	149.5	224.5	Rdh11	protein-coding gene	Poised	482.667	473.333	489.333	477	485.333	480	478	194.333	500.667
Mrgpra14	unprocessed pseudogene	Adar	protein-coding gene	Larp1	protein-coding gene	Poised	282	194	90	25	27	555	371	341	340	Rec8	protein-coding gene	Poised	28	89	25	9	7	20	7	15	16
Mrgpra18-ps	unprocessed pseudogene	Pgpep1	protein-coding gene	Larp1b	protein-coding gene	Poised	646.857	896.429	2228.86	112.4	4313.8	749.2	891.25	847.25	301.25	Recql	protein-coding gene	Poised	96.3333	53.3333	114.333	148.333	152.333	73.3333	310.143	345.143	340.857
Mrgprb12-ps	unprocessed pseudogene	Ppp1r1b	protein-coding gene	Larp4b	protein-coding gene	Poised	124.5	30.5	76.5	80.5	82.5	79.5	30.5	79.5	74.5	Reep6	protein-coding gene	Poised	193	214	144	136	134	111	136	130	137
Mrgprb13	unprocessed pseudogene	Adamts10	protein-coding gene	Lbhd1	protein-coding gene	Poised	434	429	445	470	430	403	432	403	405	Rexo2	protein-coding gene	Poised	93.5714	59.5714	12.8571	18.4286	29.5714	47.5714	26.5714	16.2857	60.4286
Mrgprb7-ps	unprocessed pseudogene	Adamts14	protein-coding gene	Lca5l	protein-coding gene	Poised	12.8	13.4	8	100	16	10	16	35	31	Rfc2	protein-coding gene	Poised	468.667	475	489	465.667	476	489	681.667	696.167	691.5
Mrgprb9-ps	unprocessed pseudogene	Naa10	protein-coding gene	Lcmt1	protein-coding gene	Poised	349.25	295.5	313.75	304	287	309.5	36	120	86.6667	Rftn2	protein-coding gene	Poised	291	647	383	1844	14399.6	13521	14422.6	7767.2	7746.6
Mrgprc1-ps	unprocessed pseudogene	Zfp703	protein-coding gene	Lcorl	protein-coding gene	Poised	337.727	581.545	280	314.273	524.545	346.455	302.636	405.545	303.182	Rfx8	protein-coding gene	Poised	1022.5	4167	897	805	14563	7998	139	84	106
Mrgprc2-ps	unprocessed pseudogene	Armcx2	protein-coding gene	Ldlrad4	protein-coding gene	Poised	248.5	209	403	447	508	384.5	100	139	89	Rgs10	protein-coding gene	Poised	250	150.667	253.667	235.667	209.667	226.333	211.25	213.75	206.25
Mrgprc3-ps	unprocessed pseudogene	Armcx4	protein-coding gene	Lef1	protein-coding gene	Poised	1216.62	1208.62	1216.38	1215.88	1216.12	6038.38	1164.5	1164.5	1164.5	Rgs22	protein-coding gene	Poised	7.5	11754.5	92.5	63.5	7.5	95.5	47.5	41.5	32.5
Mrgprc4-ps	unprocessed pseudogene	Armcx5	protein-coding gene	Lemd2	protein-coding gene	Poised	23	396.5	396.5	396.5	396.5	447.5	962.25	4511.25	916.25	Rhbdd1	protein-coding gene	Poised	132	133	95	166	95	95	95	95	95
Mrgprc7-ps	unprocessed pseudogene	Mex3a	protein-coding gene	Leng1	protein-coding gene	Poised	184	314	267	312	265	266	357	438	376	Rhot1	protein-coding gene	Poised	41.1667	69.5	71.5	54.8333	74.5	68.5	43.1667	96.5	67.8333
Mrgprx3-ps	unprocessed pseudogene	Sox3	protein-coding gene	Leng8	protein-coding gene	Poised	231.5	81.75	144.75	153.5	81.25	169.5	77.5	74	74	Ribc2	protein-coding gene	Poised	63.5	42.5	66.5	42.5	60.5	60.5	253.5	309.5	369.5
Mug4-ps	unprocessed pseudogene	Sox4	protein-coding gene	Leo1	protein-coding gene	Poised	304.333	330	432	319.667	290	289.667	24	6	45	Rin1	protein-coding gene	Poised	2992.38	9648.62	9587.62	9587.62	9637.62	9658.62	9662.62	9677.62	9658.62
Mup-ps17	unprocessed pseudogene	Smpd1	protein-coding gene	Letmd1	protein-coding gene	Poised	43.8333	91.8333	182.833	89.8333	95.8333	169.833	169.833	187.833	286.833	Riok3	protein-coding gene	Poised	82.5714	92.5714	116.571	31.5714	79.5714	59.5714	32.5714	32.5714	34.5714
Mup-ps18	unprocessed pseudogene	Smagp	protein-coding gene	Lgals3	protein-coding gene	Poised	61.4	639.4	58.4	59.6	78.4	38.6	5167.83	36.1667	44	Rmnd5b	protein-coding gene	Poised	102.333	84.6667	91	91	90	101.667	200.667	99.3333	117
Mup-ps21	unprocessed pseudogene	Ina	protein-coding gene	Limd2	protein-coding gene	Poised	636	545	416.5	416.5	416.5	439.5	612	295.5	476	Rnaseh2a	protein-coding gene	Poised	210.444	232.778	187.444	208.111	193.778	205.778	203	185.5	203
Mup-ps3	unprocessed pseudogene	Tmem2	protein-coding gene	Lims2	protein-coding gene	Poised	108.333	165.333	147.333	669.25	422.75	2245.75	136	108	127.333	Rnf113a2	protein-coding gene	Poised	98	142	110	163	134	110	151	134	108
Mup-ps5	unprocessed pseudogene	Mb21d2	protein-coding gene	Lin52	protein-coding gene	Poised	349	234	284	84	321	361	18	71	34	Rnf125	protein-coding gene	Poised	17	40358	69	200	185	8707.5	21	23	22
Mup-ps7	unprocessed pseudogene	Lrig1	protein-coding gene	Lin9	protein-coding gene	Poised	101.571	69.1429	75.7143	118.143	128.429	77.5714	73	71.6667	71.6667	Rnf138	protein-coding gene	Poised	306.2	296.4	301.8	306	306.2	309.2	305	302.8	309.6
Mup-ps8	unprocessed pseudogene	Zfp740	protein-coding gene	Lipg	protein-coding gene	Poised	36.5	135.5	41.5	6280.5	71.5	55.5	929.5	784.5	781.5	Rnf139	protein-coding gene	Poised	164	196	167	242	386	264	370	195	276
Naip3	unprocessed pseudogene	Tmem164	protein-coding gene	Lmf1	protein-coding gene	Poised	77	73	87.4	69.8	68.2	77.8	68.2	70.6	69	Rnf14	protein-coding gene	Poised	311.105	66.8421	114.474	94.3684	88.6842	78.7368	94.3684	153.632	134.684
Ncr3-ps	unprocessed pseudogene	Lhx2	protein-coding gene	Lmf2	protein-coding gene	Poised	452.286	451.286	452.286	443.286	451.286	343.571	432.286	440.286	440.286	Rnf19a	protein-coding gene	Poised	73.3333	220.667	36.3333	173.667	169.667	168.667	218.667	198.667	247.667
Nlrp4d	unprocessed pseudogene	Lhx8	protein-coding gene	Lmtk2	protein-coding gene	Poised	99	78	86	58	105	97	48	106	107	Rnf25	protein-coding gene	Poised	208.375	242.875	208.375	208.375	259.875	264.875	334.875	268.375	222.375
Nlrp4g	unprocessed pseudogene	Cadm4	protein-coding gene	Loxl1	protein-coding gene	Poised	126	690	364	479	423	739	816	69	116	Rnf32	protein-coding gene	Poised	307.7	305.9	319.7	152.889	252.444	250.444	331.7	306.5	224.3
Obox3-ps1	unprocessed pseudogene	Ocrl	protein-coding gene	Lpcat4	protein-coding gene	Poised	1008.5	780	1119.5	1008.5	1008.5	1008.5	1008.5	1008.5	1008.5	Rnf38	protein-coding gene	Poised	208.5	180.917	150.583	150.75	166.5	166.667	159.583	127.75	174.5
Obox3-ps2	unprocessed pseudogene	Sept11	protein-coding gene	Lpgat1	protein-coding gene	Poised	299.4	294	266.4	281.2	300	298.8	395.2	306.4	481	Rnft1	protein-coding gene	Poised	204.667	188.667	199.667	165.667	155.667	171.667	102.667	83.6667	170.667
Obox3-ps3	unprocessed pseudogene	Adh5	protein-coding gene	Lpxn	protein-coding gene	Poised	24	27	38	458	470	471	268	113	47	Rnpep	protein-coding gene	Poised	856	790	798	218	146	522	58	27	7
Obox3-ps4	unprocessed pseudogene	Cdca7	protein-coding gene	Lrch3	protein-coding gene	Poised	80.4286	11	16.1429	39.4286	48.4286	165.571	48.4286	14	10.5714	Ror2	protein-coding gene	Poised	287.5	287.5	287.5	13397.3	1340	5631.33	287.5	287.5	287.5
Obox3-ps5	unprocessed pseudogene	Adi1	protein-coding gene	Lrpap1	protein-coding gene	Poised	333.25	333.75	325.25	333.25	320.25	320.25	321.75	334.75	326.75	Rpa1	protein-coding gene	Poised	151.5	170.5	150.5	120.5	118.5	140.5	74.5	101.5	17.5
Obox3-ps6	unprocessed pseudogene	Renbp	protein-coding gene	Lrrc29	protein-coding gene	Poised	40.8	39.8	7.8	27.8	28.8	39.8	159.2	41.8	39.8	Rpgrip1	protein-coding gene	Poised	299.667	754.333	779.333	769	793	777	1066	1066	1066
Obox4-ps10	unprocessed pseudogene	Ssh1	protein-coding gene	Lrrc41	protein-coding gene	Poised	456.5	424.5	416	424.5	424.5	424.5	830.5	466.25	474.25	Rpgrip1l	protein-coding gene	Poised	216	173	166	174	166	175	12216	102	107.667
Obox4-ps11	unprocessed pseudogene	Ndrg1	protein-coding gene	Lrrc56	protein-coding gene	Poised	347.143	330.286	380.143	327.714	374.429	337.857	351.571	370.286	377.571	Rpp30	protein-coding gene	Poised	54	25	25	22	22	39.5	72	40	41
Obox4-ps12	unprocessed pseudogene	Ndrg4	protein-coding gene	Lrrc58	protein-coding gene	Poised	141	68	154	194	222	200	146	247	166	Rpp38	protein-coding gene	Poised	27	368	49	43	38	31	64	17	7
Obox4-ps13	unprocessed pseudogene	Rapgefl1	protein-coding gene	Lrrc59	protein-coding gene	Poised	60.5	30.5	30.5	37.5	45.5	23.5	45.5	45.5	56.5	Rsbn1	protein-coding gene	Poised	243.333	237.667	225.667	227.667	231	227.667	222	231	231.333
Obox4-ps14	unprocessed pseudogene	Cercam	protein-coding gene	Lrrc61	protein-coding gene	Poised	45.5	55.5	38.5	8.83333	40.5	19.1667	102.5	79.5	72.5	Rsph10b	protein-coding gene	Poised	52.5	15810.5	26.5	11980.2	5119.8	18953.2	72.5	30.5	13.5
Obox4-ps15	unprocessed pseudogene	Gprin2	protein-coding gene	Lrrc73	protein-coding gene	Poised	229.75	262.25	238.25	239.75	225.25	141.25	228.25	171.75	241.75	Rsph9	protein-coding gene	Poised	10	46	52	130	159	71	165	54	186
Obox4-ps16	unprocessed pseudogene	Tspan14	protein-coding gene	Lrwd1	protein-coding gene	Poised	67.6667	97.6667	32	45.6667	97.6667	128.667	106.667	28.6667	104.667	Rtn3	protein-coding gene	Poised	52	119.8	106.8	42.2	170.8	61.8	49.2	50.2	54.2
Obox4-ps17	unprocessed pseudogene	Tspan15	protein-coding gene	Lsm10	protein-coding gene	Poised	16.6667	53.3333	17	19.3333	20.3333	76.3333	15.3333	13.3333	14	Rundc3a	protein-coding gene	Poised	482.8	503.2	514	378.778	390.556	306.667	435.8	423.2	462.4
Obox4-ps18	unprocessed pseudogene	Slc22a17	protein-coding gene	Lsm2	protein-coding gene	Poised	109.2	95.2	166.8	155.2	156	157.2	131.2	95.2	95.2	Runx1t1	protein-coding gene	Poised	1043.5	8481	4154	108	59	171	20975.8	262.8	204.4
Obox4-ps19	unprocessed pseudogene	Il6ra	protein-coding gene	Ltbp3	protein-coding gene	Poised	610.625	1121.5	749.875	803.429	982.286	669	671.5	725.833	685.667	Rwdd2a	protein-coding gene	Poised	228	151	164	159	152	231	45	72	166
Obox4-ps2	unprocessed pseudogene	Fbxo10	protein-coding gene	Ltbr	protein-coding gene	Poised	310	296.5	310	390	310	310	412.667	397.333	420	Rwdd4a	protein-coding gene	Poised	64.3333	78.3333	79.3333	72.3333	61.3333	78.3333	106.333	107.333	80.3333
Obox4-ps20	unprocessed pseudogene	Neto2	protein-coding gene	Lyar	protein-coding gene	Poised	318.556	59.7778	63.6667	91.5556	65.2222	61.3333	39.1111	77.5556	64.4444	Samd15	protein-coding gene	Poised	450.75	450.75	450.75	450.75	450.75	450.75	450.75	450.75	450.75
Obox4-ps21	unprocessed pseudogene	Lhfpl2	protein-coding gene	Lyrm2	protein-coding gene	Poised	16.6667	45.6667	119.667	85.6667	11	82.6667	57.6667	55.3333	15	Samd4	protein-coding gene	Poised	532.667	3123.33	486.833	55	314	1003	10315.8	615	142
Obox4-ps22	unprocessed pseudogene	Casp7	protein-coding gene	Lyrm9	protein-coding gene	Poised	43.6667	22.6667	40.6667	48.6667	42.6667	40.6667	21	25.6667	38.6667	Samd8	protein-coding gene	Poised	136.667	160.333	259	390.667	352.333	351	470.333	368.333	441
Obox4-ps23	unprocessed pseudogene	Zfp36l2	protein-coding gene	Lysmd1	protein-coding gene	Poised	73	71	52	113	127	58	110	112	80	Sass6	protein-coding gene	Poised	83	80	96	89	52	87	124	252	50
Obox4-ps24	unprocessed pseudogene	Fbxo21	protein-coding gene	Macrod1	protein-coding gene	Poised	122	80	27	17	73	29	48	69	42	Saxo2	protein-coding gene	Poised	33.4	71.4	7.8	29.4	18.4	33.4	32.4	26.4	45.4
Obox4-ps25	unprocessed pseudogene	Apaf1	protein-coding gene	Macrod2	protein-coding gene	Poised	46	80	151.364	91.9091	135.909	48.6364	70	68.1818	152.909	Saysd1	protein-coding gene	Poised	311	337	144	279	185	284	173	2	65
Obox4-ps26	unprocessed pseudogene	Fam60a	protein-coding gene	Mad1l1	protein-coding gene	Poised	19	355	181	37	62	96	123	104	59	Scamp1	protein-coding gene	Poised	440	472	298	402	398	315	387	419	344
Obox4-ps27	unprocessed pseudogene	Chrdl1	protein-coding gene	Mad2l2	protein-coding gene	Poised	271	273	275.286	271.571	269.857	270.714	3012	463.286	465.714	Scamp2	protein-coding gene	Poised	626	637	632.5	586	605.5	631.5	612	639	554
Obox4-ps29	unprocessed pseudogene	Pxdn	protein-coding gene	Mageb3	protein-coding gene	Poised	169	150	8	100	107	145	120	8	145	Sccpdh	protein-coding gene	Poised	33.6667	25.6667	34.6667	36.6667	21.3333	41.6667	139.333	117.333	151.333
Obox4-ps30	unprocessed pseudogene	Nfkb2	protein-coding gene	Magi2	protein-coding gene	Poised	473.667	484	384	400.333	305.667	339.667	292.667	142	279.5	Sclt1	protein-coding gene	Poised	231	194	236	214	212	235	199	229	205
Obox4-ps31	unprocessed pseudogene	Fbxo31	protein-coding gene	Mamdc4	protein-coding gene	Poised	183	164	57	55	65	53	35	63	23	Scyl2	protein-coding gene	Poised	62	42	50	60	44	50	22	6.5	10.5
Obox4-ps32	unprocessed pseudogene	Fbxo32	protein-coding gene	Man1a2	protein-coding gene	Poised	662.4	663.4	668.4	704.4	678.4	689.4	657.4	679.4	652.4	Sdccag3	protein-coding gene	Poised	31	27	23	39	62	40	35	59	59
Obox4-ps33	unprocessed pseudogene	Rbm3	protein-coding gene	Man1b1	protein-coding gene	Poised	209	211	190.5	154.5	148	175	195.5	175.5	187	Sdhaf4	protein-coding gene	Poised	13	16	23	13	13	15	13	30	23
Obox4-ps34	unprocessed pseudogene	Cnpy4	protein-coding gene	Man2a2	protein-coding gene	Poised	273.4	91.4	199	228.4	164	237.4	291.8	200	211.4	Sec14l1	protein-coding gene	Poised	566.333	486	488	349.667	352.5	340.667	85.4	216.6	44.4
Obox4-ps36	unprocessed pseudogene	Pcyox1	protein-coding gene	Man2b2	protein-coding gene	Poised	697.5	702.5	693.5	690.5	693.5	692.5	168	164	15	Sec23ip	protein-coding gene	Poised	244.75	179.75	133.75	198.75	192.75	166.75	233.75	249.75	247.75
Obox4-ps37	unprocessed pseudogene	Hdac6	protein-coding gene	Man2c1	protein-coding gene	Poised	370	305.818	486.182	374.909	393.727	414.182	113.909	198.182	138.455	Sec24b	protein-coding gene	Poised	458	453	420	393	506	484	442	413	478
Obox4-ps38	unprocessed pseudogene	Fbxo41	protein-coding gene	Manea	protein-coding gene	Poised	49.3333	31.3333	246.667	17.3333	35.3333	213.667	157.667	152.667	189.667	Senp6	protein-coding gene	Poised	242.714	95.5714	191.143	354.286	269	274.143	624.286	636.429	254.429
Obox4-ps39	unprocessed pseudogene	Wdr45	protein-coding gene	Map10	protein-coding gene	Poised	39	48	35	2	7	9	2	25	10	Sept2	protein-coding gene	Poised	470	121	544	499	45	580	69	174	549
Obox4-ps4	unprocessed pseudogene	Met	protein-coding gene	Map1lc3a	protein-coding gene	Poised	234.333	272.333	236.333	232.333	224.667	228.333	234	199.667	228.333	Serhl	protein-coding gene	Poised	177.333	194.111	205.444	217.875	238.75	479.375	21337.8	20772	7636.5
Obox4-ps5	unprocessed pseudogene	Arhgef16	protein-coding gene	Map2k3	protein-coding gene	Poised	119.75	116.75	171.75	110.75	117.75	104.75	38.75	48.75	77.75	Serp2	protein-coding gene	Poised	90.8	149	176	130.4	186.2	146	143.8	151.4	149
Obox4-ps6	unprocessed pseudogene	Arhgef17	protein-coding gene	Map2k5	protein-coding gene	Poised	12.5	20.5	12.5	152.5	12.5	33.5	42.5	48.5	230.5	Sertad2	protein-coding gene	Poised	233.667	290.667	332.333	260	3998.75	173.25	322.333	272	271
Obox4-ps7	unprocessed pseudogene	Podxl	protein-coding gene	Map2k7	protein-coding gene	Poised	469.5	490.5	493.167	523.5	460.5	465.833	507.5	491.167	496.833	Sfmbt1	protein-coding gene	Poised	387	324.75	384	522.5	346	627.5	834.5	537	831.5
Obox4-ps8	unprocessed pseudogene	Arhgef26	protein-coding gene	Map3k10	protein-coding gene	Poised	99.5	86.5	100.5	65.5	74.5	85.5	72.5	65	63.5	Sgcb	protein-coding gene	Poised	16	203	117	121	115	187	232	179	188
Obox4-ps9	unprocessed pseudogene	Pim2	protein-coding gene	Map7	protein-coding gene	Poised	190.5	140.5	146.5	151	180.5	190.5	171.8	121.8	177	Sgms1	protein-coding gene	Poised	227.25	245.5	329.25	131.5	152.25	146.25	357.25	484.75	399.25
Olfr1169-ps1	unprocessed pseudogene	Wdr76	protein-coding gene	Mapk11	protein-coding gene	Poised	515.75	768.25	278.25	236.75	250.75	1657.25	376.25	156.75	171.25	Sh3d21	protein-coding gene	Poised	202	234.4	214	294.4	231.4	212.2	226.6	231.4	232.6
Olfr1172-ps1	unprocessed pseudogene	Asph	protein-coding gene	Mapk15	protein-coding gene	Poised	61	20	54	571.5	1917.5	548	437.333	449.667	452.667	Sh3glb1	protein-coding gene	Poised	85.75	325.75	85.75	85.75	85.75	85.75	85.75	85.75	85.75
Olfr1235-ps1	unprocessed pseudogene	Patl1	protein-coding gene	Mapk4	protein-coding gene	Poised	984.5	988.5	984.5	303.5	18952.5	251	326	241.5	251.5	Sh3tc2	protein-coding gene	Poised	8296.25	9438.75	8753.25	2715.75	8780.25	8802.75	142	30	8316
Olfr1401-ps1	unprocessed pseudogene	Sh3bp1	protein-coding gene	Mapk9	protein-coding gene	Poised	27.3333	28.3333	27.3333	50.3333	28.3333	70.3333	27.6667	34.3333	38.3333	Siah2	protein-coding gene	Poised	126.5	216	126.5	156	170	152	204	314	248
Olfr375-ps1	unprocessed pseudogene	Sh3bp4	protein-coding gene	Mapkap1	protein-coding gene	Poised	69.8571	66.5714	100.714	66.5714	67	68.4286	70	77.7143	68.4286	Sil1	protein-coding gene	Poised	133.875	128.625	136.375	132.625	131.125	127.125	125.625	308.375	126.625
Olfr439-ps1	unprocessed pseudogene	Wdr81	protein-coding gene	Mapkbp1	protein-coding gene	Poised	464	378	414	378	426	415	355	360	360	Sirt4	protein-coding gene	Poised	427.8	417	416.4	435	429.6	436.2	416.4	408.6	411.6
Olfr442-ps1	unprocessed pseudogene	Mcam	protein-coding gene	Mapre3	protein-coding gene	Poised	57.5	176	110	35	35	57.5	148	51	145	Six2	protein-coding gene	Poised	10	8826	10	8825	42311	148	127	153	135
Olfr719-ps	unprocessed pseudogene	Deptor	protein-coding gene	March3	protein-coding gene	Poised	46	125	52	121	98	98	160	99	65	Slc16a7	protein-coding gene	Poised	231.5	161.5	102.5	156.5	181.5	48.5	48.5	48.5	48.5
Olfr778-ps1	unprocessed pseudogene	Mfge8	protein-coding gene	Mark2	protein-coding gene	Poised	200.273	198.727	241.727	201.545	241.727	236	194.182	200.364	188	Slc22a15	protein-coding gene	Poised	116.5	108.5	32.5	37	32.5	32.5	60.5	98.5	62.5
Olrf445-ps1	unprocessed pseudogene	Bckdhb	protein-coding gene	Mars2	protein-coding gene	Poised	12	7	13	24	53	15	30	112	34	Slc25a2	protein-coding gene	Poised	5503	5604	111	5560	5579	5583	85.6667	86.3333	85.6667
Ranbp2-ps1	unprocessed pseudogene	Pip4k2a	protein-coding gene	Mbd3	protein-coding gene	Poised	256.667	110.667	182.667	220.667	210.667	125.667	216.667	260.667	112.667	Slc25a24	protein-coding gene	Poised	425.5	109.5	74.5	174.5	106.5	75065.5	117.5	11106.5	11146.5
Ranbp2-ps2	unprocessed pseudogene	Pip4k2b	protein-coding gene	Mbd6	protein-coding gene	Poised	64.6667	65.6667	64.3333	60	66.6667	66.6667	62	61.6667	65.3333	Slc25a38	protein-coding gene	Poised	386.2	362.2	406.2	409.2	385.2	391.2	293.2	276.2	249.2
Ranbp2-ps3	unprocessed pseudogene	Aldoc	protein-coding gene	Mblac1	protein-coding gene	Poised	184	72	147	261	274	9	224	297	213	Slc26a8	protein-coding gene	Poised	1395	1363.86	1064.43	1424.57	1415.57	1403	215	165.333	169.667
Ranbp2-ps4	unprocessed pseudogene	Slc19a1	protein-coding gene	Mcat	protein-coding gene	Poised	138.6	1328.2	272.8	249.4	226	244	112.5	151.5	109.5	Slc29a3	protein-coding gene	Poised	63.75	60.75	64.75	97.75	78.75	58.75	26.75	46.75	71.75
Ranbp2-ps6	unprocessed pseudogene	Fgd1	protein-coding gene	Mcm9	protein-coding gene	Poised	227.667	379.5	312.333	415.167	411.167	405.167	466.5	304.667	426.5	Slc33a1	protein-coding gene	Poised	140	197	78.6667	172	179	161.333	138.667	132.667	150.667
Ranbp2-ps7	unprocessed pseudogene	Fgd5	protein-coding gene	Mcmdc2	protein-coding gene	Poised	15.5	15.5	43.5	16.5	15.5	53.5	34.5	15.5	16.5	Slc35a3	protein-coding gene	Poised	262.5	289.833	175.833	258.5	247.167	279.833	263.167	260.833	243.833
Ranbp2-ps8	unprocessed pseudogene	Ptgfrn	protein-coding gene	Mcrs1	protein-coding gene	Poised	61	147	75	269.667	339.5	346.5	439.5	346.5	346.5	Slc35a5	protein-coding gene	Poised	225.143	283.143	312.143	165.143	254.143	296.143	172.143	349.143	372.143
Rhox11-ps1	unprocessed pseudogene	Ttll12	protein-coding gene	Mdc1	protein-coding gene	Poised	80.5	80.5	183.5	191.5	80.5	111.5	80.5	80.5	80.5	Slc38a9	protein-coding gene	Poised	102.6	105.6	103.6	71.6	106.6	109.6	95.6	70.6	102.6
Rhox11-ps3	unprocessed pseudogene	Tmem50a	protein-coding gene	Mdm4	protein-coding gene	Poised	46.375	75.375	71.625	65.625	46.375	18.625	35.875	40.375	148.625	Slc39a8	protein-coding gene	Poised	6791.83	7543.17	6806.17	5650.5	9668.67	11978.5	14664	729	569
Scgb1b1-ps	unprocessed pseudogene	Bhlhb9	protein-coding gene	Mea1	protein-coding gene	Poised	239.125	184.125	234.875	248.875	222.625	222.875	248.125	178	223.875	Slc7a7	protein-coding gene	Poised	6284.5	15985.6	7492.58	232.333	9333.67	58.3333	4968.5	460.5	460.75
Scgb1b13-ps	unprocessed pseudogene	Pramef12	protein-coding gene	Meaf6	protein-coding gene	Poised	210.833	210.167	213.167	223.167	223.833	214.5	221.167	226.167	235.5	Slc9b1	protein-coding gene	Poised	59.5	110.833	57.5	57.1667	32252.5	157.5	96.8333	62.8333	68.8333
Scgb1b14-ps	unprocessed pseudogene	Ltbp1	protein-coding gene	Med11	protein-coding gene	Poised	39.6667	378.667	373.667	128.667	335.667	36.3333	5	39.3333	35.3333	Slirp	protein-coding gene	Poised	48.5	26	139.5	208.5	188.5	39.5	212.5	44.5	50.5
Scgb1b16-ps	unprocessed pseudogene	Mmd	protein-coding gene	Med15	protein-coding gene	Poised	144.857	39.1429	157.857	111.857	32	140.857	107.667	122.133	114	Sltm	protein-coding gene	Poised	144.5	63.1667	226.5	121.5	148.5	143.5	230.5	289.5	211.5
Scgb1b22-ps	unprocessed pseudogene	Mn1	protein-coding gene	Med16	protein-coding gene	Poised	290.833	286.833	229.5	236.167	232.833	228.833	174.833	210.167	186.167	Smad6	protein-coding gene	Poised	45.5	1126.5	112.5	1151.5	1147.5	1157.5	1904.67	589	570
Scgb1b23-ps	unprocessed pseudogene	Crabp1	protein-coding gene	Med24	protein-coding gene	Poised	131.857	139.857	132.857	146	181	2414.62	130.857	130.857	149.857	Smap1	protein-coding gene	Poised	135	93	94	108	112	111	259	123	114
Scgb1b25-ps	unprocessed pseudogene	Nek7	protein-coding gene	Med26	protein-coding gene	Poised	96	111	93	160	147	82	176	259	259	Smc5	protein-coding gene	Poised	504	515	474	464	479	478	466	479	478
Scgb1b26-ps	unprocessed pseudogene	Cln5	protein-coding gene	Med27	protein-coding gene	Poised	70	7	10	18	16	10	125	7	7	Smc6	protein-coding gene	Poised	250.143	283.143	230.143	209.429	276.143	233.714	260.143	217.571	545.286
Scgb1b28-ps	unprocessed pseudogene	Onecut2	protein-coding gene	Med9	protein-coding gene	Poised	11	32	22	28	59	36	41	32	39	Smg6	protein-coding gene	Poised	92	163	163	36	97	142	99	114	117
Scgb1b34-ps	unprocessed pseudogene	Rhbdf2	protein-coding gene	Meiob	protein-coding gene	Poised	37.3333	59.3333	53.3333	55.3333	77.3333	34.6667	38.6667	71.3333	142.667	Smim8	protein-coding gene	Poised	53.375	70.375	74.125	59.875	68.125	74.125	76.375	79.375	86.125
Scgb1b4-ps	unprocessed pseudogene	Tmem184b	protein-coding gene	Meis3	protein-coding gene	Poised	140.143	1350.43	140.429	1359.43	140.143	137.857	130.286	137.714	138.286	Smpdl3a	protein-coding gene	Poised	316.333	302.333	455.333	462.333	9572.67	162354	320.333	321.333	315.333
Scgb1b5-ps	unprocessed pseudogene	Slc44a1	protein-coding gene	Memo1	protein-coding gene	Poised	267.875	201.625	217.375	444	194	437.571	153.429	50.4286	129	Smurf2	protein-coding gene	Poised	163.25	154.25	127	245.75	196.75	235.25	176.25	137.75	137.75
Scgb1b6-ps	unprocessed pseudogene	Tnks2	protein-coding gene	Mepce	protein-coding gene	Poised	129.75	123	105.25	139.25	110.5	120.75	274	338	309	Snai2	protein-coding gene	Poised	200747	308	73	200696	200760	165403	194	73	12
Scgb1b8-ps	unprocessed pseudogene	D430041D05Rik	protein-coding gene	Mesp2	protein-coding gene	Poised	506	479	606	453	514	543	632	611	615	Snap23	protein-coding gene	Poised	95.1429	21.1429	88.1429	93.1429	80.1429	21	68.1429	21	20.8571
Scgb1b9-ps	unprocessed pseudogene	Neil2	protein-coding gene	Mettl15	protein-coding gene	Poised	19.3333	16.6667	17	19	30.3333	20	16.3333	20.3333	20	Snx1	protein-coding gene	Poised	53.3333	112.667	41	93	34.3333	64.6667	91.6667	31.3333	35.6667
Scgb2b1	unprocessed pseudogene	Neurog3	protein-coding gene	Mettl17	protein-coding gene	Poised	86.8	147.4	107.6	148.4	209.4	152.4	184.4	144.4	111.933	Snx13	protein-coding gene	Poised	18.8	54.2	12.8	21.2	49.2	6.8	109.8	98.8	84.2
Scgb2b13-ps	unprocessed pseudogene	Col1a1	protein-coding gene	Mettl22	protein-coding gene	Poised	49.5	71.5	21.5	24.5	7.5	21.5	155.5	8	207.5	Snx3	protein-coding gene	Poised	91	117	125	89	113	117	129.333	90.3333	116.667
Scgb2b14-ps	unprocessed pseudogene	Msn	protein-coding gene	Mettl23	protein-coding gene	Poised	150.143	150.143	112.286	103.714	133.714	113	130.143	94.1429	92.7143	Sorbs2	protein-coding gene	Poised	904	889	899	24190.6	62059.1	56412.4	220.6	217.4	226.6
Scgb2b16-ps	unprocessed pseudogene	Igf2bp1	protein-coding gene	Mettl6	protein-coding gene	Poised	243	265	218	249	250	233	244	339.143	250	Sorbs3	protein-coding gene	Poised	1018.33	1046	749	821	14186	1031.67	1969.25	691.75	556.75
Scgb2b25-ps	unprocessed pseudogene	Igsf8	protein-coding gene	Mfap1a	protein-coding gene	Poised	8	10	14	75	35	72	103	40	30	Sord	protein-coding gene	Poised	76	64	60	71	64	66	233	482	292
Scgb2b28-ps	unprocessed pseudogene	Bax	protein-coding gene	Mfn2	protein-coding gene	Poised	440.667	397.667	404.667	349.667	439.667	256.667	346.667	256.667	258.667	Sox30	protein-coding gene	Poised	202	60	152	78	88	101	205	186	157
Scgb2b29-ps	unprocessed pseudogene	Rps4x	protein-coding gene	Mfsd12	protein-coding gene	Poised	50.5	64.5	44.5	30.5	30.5	30.5	30.5	30.5	30.5	Sox6	protein-coding gene	Poised	1004	1005	54472	43508.8	84861.2	81076.4	1165.2	1136.2	1314.8
Scgb2b30	unprocessed pseudogene	Mcm2	protein-coding gene	Mfsd6l	protein-coding gene	Poised	60	96	45	57	129	69	29	40	9	Spa17	protein-coding gene	Poised	62.6667	140.667	120.667	62.6667	60.6667	62.6667	63.6667	216.333	69
Scgb2b31-ps	unprocessed pseudogene	Mcm3	protein-coding gene	Mgat5	protein-coding gene	Poised	199.667	109.333	150.333	174.333	203.667	133.667	53.3333	56.3333	55.3333	Spaca1	protein-coding gene	Poised	230	125299	76	106	76	125647	76	76	76
Scgb2b32-ps	unprocessed pseudogene	Mcm4	protein-coding gene	Mgll	protein-coding gene	Poised	155.556	89.8889	153	159.111	163.556	165.111	159.111	154.333	154.222	Spag16	protein-coding gene	Poised	558.667	516.667	563	82.25	81.25	25.75	64	88.6667	66.6667
Scgb2b33	unprocessed pseudogene	Tyms	protein-coding gene	Mia3	protein-coding gene	Poised	81.6667	94.6667	124.667	83	98	106.667	226.667	127.667	158.333	Spag4	protein-coding gene	Poised	389.375	391.375	499.375	372.375	543.625	380.375	327.875	327.875	377.375
Scgb2b4-ps	unprocessed pseudogene	Patz1	protein-coding gene	Mib2	protein-coding gene	Poised	1050	707	647.8	700.6	650.8	670.8	180	61	49	Spag9	protein-coding gene	Poised	140.7	144.6	182.8	141.9	131.1	163.6	33555.6	115.5	146.4
Scgb2b5-ps	unprocessed pseudogene	Stx1a	protein-coding gene	Mief1	protein-coding gene	Poised	168.429	167.429	120.429	82.4286	80.4286	39.1429	82.4286	62.7143	49.8571	Spata1	protein-coding gene	Poised	424	43	295	48	294	280	114	82	112
Scgb2b6	unprocessed pseudogene	Stx1b	protein-coding gene	Mif4gd	protein-coding gene	Poised	82.5	196.7	157.7	177.3	152.7	161.1	64.3	147.9	77.7	Spata17	protein-coding gene	Poised	190	73	170	124	100	59	128	238	153
Scgb2b8-ps	unprocessed pseudogene	Mpped2	protein-coding gene	Miip	protein-coding gene	Poised	116	116	116	126.333	132	145	165.667	145.667	166.333	Spata24	protein-coding gene	Poised	131.286	284.286	212.143	227.286	220.286	241.286	208.571	226.286	237.286
Scgb2b9-ps	unprocessed pseudogene	Frmpd1	protein-coding gene	Mkl1	protein-coding gene	Poised	55	56	229	128	99	227	131	86	99	Spata32	protein-coding gene	Poised	1309	122	472	445	442	578	146	585	578
Scp2-ps1	unprocessed pseudogene	Cited1	protein-coding gene	Mks1	protein-coding gene	Poised	193	176	173	174	190	154	173	173	172	Spata33	protein-coding gene	Poised	65.125	64.125	66.625	77.125	80.125	64.875	95.125	66.625	65.125
Serpina3d-ps	unprocessed pseudogene	Mlxipl	protein-coding gene	Mlec	protein-coding gene	Poised	64	116	82	118	104	86	155	669	83	Spata6	protein-coding gene	Poised	132.667	108.667	100.667	67.8889	68.6667	77.2222	10384.1	60.3636	62.6364
Skiv2l-ps1	unprocessed pseudogene	Nat8l	protein-coding gene	Mlh3	protein-coding gene	Poised	165.5	175	5999	38.3333	28.3333	95.3333	25.3333	47.3333	72.3333	Spcs1	protein-coding gene	Poised	127.857	131	140	204.857	157.714	157.857	151.286	132.429	135.857
Spin2-ps6	unprocessed pseudogene	Prrc2b	protein-coding gene	Mllt1	protein-coding gene	Poised	191	162	186	163	179	164	206	111	121	Spdya	protein-coding gene	Poised	71.6667	125.667	72.6667	45.6667	66.6667	81.6667	84.6667	76.6667	38.6667
Srsy	unprocessed pseudogene	Mllt6	protein-coding gene	Mllt10	protein-coding gene	Poised	373	367.125	321.375	324.5	293	271.625	270.125	435.125	294.5	Spem1	protein-coding gene	Poised	3549	15914	3415	5169	5169	5233	6864	4966	4833
Sult1c2-ps1	unprocessed pseudogene	Itpr3	protein-coding gene	Mmachc	protein-coding gene	Poised	108	164	190	97	90	91	160	113	59	Spred3	protein-coding gene	Poised	481.333	486.333	608.667	597	616.667	611.667	435.667	430.333	412.333
Sult1c2-ps2	unprocessed pseudogene	Stx4a	protein-coding gene	Mmp25	protein-coding gene	Poised	92.3333	14781.7	179.333	14737.7	15316.3	186.333	365.667	177.667	123	Spsb1	protein-coding gene	Poised	460.75	432.75	458.75	403.75	484.75	367.75	345.25	358.25	355.75
Sult2a-ps2	unprocessed pseudogene	Nhsl2	protein-coding gene	Mnt	protein-coding gene	Poised	1277.67	779.667	801	713.333	1288	978.333	1002.33	658.667	1092.67	Spsb2	protein-coding gene	Poised	782.2	205	676.2	718.2	732.2	760.2	2802.8	233.8	247.6
Sult2a-ps3	unprocessed pseudogene	Tbc1d4	protein-coding gene	Moap1	protein-coding gene	Poised	21	50	56	20	51	21	8	19	21	Srek1ip1	protein-coding gene	Poised	50	39	64	49	152	39	96	44	31
Sult2a-ps4	unprocessed pseudogene	Pth1r	protein-coding gene	Mocs3	protein-coding gene	Poised	15	199	598	395	386	295	355	329	328	Srpk1	protein-coding gene	Poised	186.25	98.75	195.25	168.5	151.75	143.125	146	157.75	146.5
Taar7c-ps	unprocessed pseudogene	Rftn1	protein-coding gene	Mon1a	protein-coding gene	Poised	76.5	78.5	94.5	27.5	19.5	91.5	24.5	104.5	36.5	Srpk2	protein-coding gene	Poised	102	315.5	298.25	205.5	230.25	205.5	389	327	331
Tas2r111-ps2	unprocessed pseudogene	Tacc2	protein-coding gene	Morf4l1	protein-coding gene	Poised	111.5	110.9	113.3	116.9	120.5	116.9	143.5	491.1	486.1	Srr	protein-coding gene	Poised	69.9	250.5	250.5	141.5	190.3	229.5	68.5	65.5	64.9
Tas2r142-ps5	unprocessed pseudogene	Pola1	protein-coding gene	Morn1	protein-coding gene	Poised	105	188	197	188	223	194	194	139	156	Srxn1	protein-coding gene	Poised	170.333	35.6667	221.333	14.6667	186.333	202.333	125.333	132.333	128.333
Tas2r145-ps3	unprocessed pseudogene	9030624G23Rik	protein-coding gene	Mpc2	protein-coding gene	Poised	520.75	577.75	228.75	539.75	228.75	525.75	228.75	142.5	228.75	Ssmem1	protein-coding gene	Poised	101	107	101	96	141	77	962.5	947.5	1330.5
Tas2r146-ps1	unprocessed pseudogene	Galnt1	protein-coding gene	Mpi	protein-coding gene	Poised	196.5	8643.5	139.5	162	8580.5	143	132.5	139.5	145	Ssx2ip	protein-coding gene	Poised	148.167	149.167	153.167	74.1667	106.167	162.167	76.1667	173.167	127.167
Uba1y-ps1	unprocessed pseudogene	Galnt6	protein-coding gene	Mplkip	protein-coding gene	Poised	365	350	362	334	324	331	314	331	352	St6galnac2	protein-coding gene	Poised	129.5	40	129.5	217.5	129.5	253.5	1579	1462	1396
Uba1y-ps2	unprocessed pseudogene	Cnih1	protein-coding gene	Mrfap1	protein-coding gene	Poised	4	347	21	32	26	30	525	320	137	St7	protein-coding gene	Poised	157.818	355.273	242.364	267.455	145	252.182	727.636	773.818	811
Vmn1r-ps10	unprocessed pseudogene	Bik	protein-coding gene	Mrgbp	protein-coding gene	Poised	242.167	447.167	345.5	448.5	319.5	314.5	492.5	407.5	408.5	Stag3	protein-coding gene	Poised	276.5	254.5	320.5	386.5	238.833	188.167	74.1667	102.833	126.5
Vmn1r-ps100	unprocessed pseudogene	Rps6ka3	protein-coding gene	Mroh1	protein-coding gene	Poised	116.833	124.833	116.833	116.833	116.833	118.833	113.5	115.5	115.5	Stard10	protein-coding gene	Poised	707.625	222.375	220	266.125	289.125	294.625	248	221.8	263.4
Vmn1r-ps103	unprocessed pseudogene	Slc2a1	protein-coding gene	Mroh2a	protein-coding gene	Poised	23182.8	23151.8	23192.2	23186.6	23189.2	23196.2	26.3333	25.6667	15.3333	Stard13	protein-coding gene	Poised	81.5	72.1667	111.833	104	11705.6	97.2857	80.5714	11215.1	82.5714
Vmn1r-ps104	unprocessed pseudogene	Olfml2b	protein-coding gene	Mroh8	protein-coding gene	Poised	442.333	494.333	454.333	424.333	469.333	452.333	401.333	122	419.333	Stard6	protein-coding gene	Poised	251.5	315.167	306.167	212.833	288.167	224.833	225.5	265.5	265.5
Vmn1r-ps106	unprocessed pseudogene	Zfp36	protein-coding gene	Mrpl11	protein-coding gene	Poised	243.4	200.4	232.4	185.4	253.4	223.4	110.6	232.4	243.4	Stil	protein-coding gene	Poised	148.333	31.3333	89.3333	94.3333	113.333	76.3333	106.333	65.3333	131.333
Vmn1r-ps107	unprocessed pseudogene	Nid1	protein-coding gene	Mrpl12	protein-coding gene	Poised	207	231	207	230	207	212	218	225	207	Stk17b	protein-coding gene	Poised	33.5	33.5	33.5	33.5	33.5	33.5	173.5	33.5	44.5
Vmn1r-ps108	unprocessed pseudogene	Sptbn2	protein-coding gene	Mrpl16	protein-coding gene	Poised	59.5	11.5	21.5	24.5	47.5	19.5	20.5	17.5	37.5	Stk33	protein-coding gene	Poised	76.2	79.6	199.6	168.4	72	169	69.6	168.4	80
Vmn1r-ps109	unprocessed pseudogene	Bnc1	protein-coding gene	Mrpl20	protein-coding gene	Poised	188.833	196.5	189.167	173.833	185.833	183.833	182.833	174.833	189.833	Stk36	protein-coding gene	Poised	426.5	511.5	425.5	429.5	545.5	555.5	607.571	327.857	420.286
Vmn1r-ps11	unprocessed pseudogene	Ctcfl	protein-coding gene	Mrpl24	protein-coding gene	Poised	393.5	514.167	430.833	514.833	512.167	453.5	548.833	430.833	365.667	Stpg1	protein-coding gene	Poised	105.667	86	85.6667	67.6667	83.3333	66.3333	146	399.667	240.667
Vmn1r-ps112	unprocessed pseudogene	Bmf	protein-coding gene	Mrpl27	protein-coding gene	Poised	127.75	124.75	124.75	124.75	124.75	148.25	124.75	124.75	124.75	Stpg2	protein-coding gene	Poised	187.5	142.5	107.5	99.5	111.5	204.5	117.5	208.5	118.5
Vmn1r-ps113	unprocessed pseudogene	Traf4	protein-coding gene	Mrpl36	protein-coding gene	Poised	24	843.667	33.3333	50.3333	15.6667	37	147	19.6667	78	Strbp	protein-coding gene	Poised	243.25	358.75	316.75	234.75	257.25	269.25	414.25	320.75	393.75
Vmn1r-ps114	unprocessed pseudogene	Zfp64	protein-coding gene	Mrpl38	protein-coding gene	Poised	42.25	198.75	218.75	62.25	57.25	47.75	51.25	44.75	47.25	Stx2	protein-coding gene	Poised	285	340.857	1135.71	58.8333	88.1667	108.167	87.1667	89.1667	68.1667
Vmn1r-ps116	unprocessed pseudogene	Calu	protein-coding gene	Mrpl41	protein-coding gene	Poised	55.5	54.5	137.5	73.5	85.5	124.5	91.5	121.5	179.5	Stx8	protein-coding gene	Poised	148.667	81.6667	128.667	63	66	60	166.667	139.667	165.667
Vmn1r-ps12	unprocessed pseudogene	Zfp74	protein-coding gene	Mrpl43	protein-coding gene	Poised	123	123	125	29	78	140	120	103	108	Styxl1	protein-coding gene	Poised	180.778	182.778	174.778	200.778	269.778	158.778	220.778	47.7778	41.6667
Vmn1r-ps120	unprocessed pseudogene	Nr2e1	protein-coding gene	Mrpl51	protein-coding gene	Poised	320	249	291	321	320	316	323	312	335	Sucla2	protein-coding gene	Poised	158.25	168.75	115.5	189.75	187	167.25	152.25	196.5	245
Vmn1r-ps123	unprocessed pseudogene	Ets1	protein-coding gene	Mrpl53	protein-coding gene	Poised	198	40	199	40	124	182	131	40	142	Suclg1	protein-coding gene	Poised	84.6	62.8	92.4	62.2	103.4	84.4	176.4	150.4	176.4
Vmn1r-ps125	unprocessed pseudogene	Dapk2	protein-coding gene	Mrpl54	protein-coding gene	Poised	197	61	274	162	99	101	160	192	268	Suco	protein-coding gene	Poised	557.333	566.333	6573.33	184	191	164	112	189	187
Vmn1r-ps126	unprocessed pseudogene	Hist3h2ba	protein-coding gene	Mrpl55	protein-coding gene	Poised	13.8	225	14	57	25.8	24	26.4	21	25	Sufu	protein-coding gene	Poised	93	101	113	59.5	138	108	54.5	54	54
Vmn1r-ps128	unprocessed pseudogene	Nr2f6	protein-coding gene	Mrpl57	protein-coding gene	Poised	129	113	98	106	113	98	106	113	144	Sugt1	protein-coding gene	Poised	351	190	345	92	148	213	59	270	371
Vmn1r-ps135	unprocessed pseudogene	Slc9a3r2	protein-coding gene	Mrps11	protein-coding gene	Poised	302	271	264	265	323	227	322	265	296	Supt20	protein-coding gene	Poised	133.909	80.0909	72.7273	93.9091	116.909	65	90.9091	106.909	93.9091
Vmn1r-ps142	unprocessed pseudogene	Nxf2	protein-coding gene	Mrps15	protein-coding gene	Poised	123.333	105	122	115.333	132.333	109.333	123	114.333	115.667	Svip	protein-coding gene	Poised	307.333	109.667	108.333	328.333	100.333	108.333	338.333	97.6667	111
Vmn1r-ps143	unprocessed pseudogene	pi-Klf13.1	prepachytene piRNA gene	Mrps28	protein-coding gene	Poised	378	378	374	356	51	374	322	323	297	Syce1	protein-coding gene	Poised	29.5	53.5	16.5	46.5	54.5	9.5	147.5	120.5	75.5
Vmn1r-ps145	unprocessed pseudogene	pi-Fbxo41.1	prepachytene piRNA gene	Mrps31	protein-coding gene	Poised	18.5	12934.5	23.5	97.5	89.5	18.5	129.5	30.5	32.5	Syce3	protein-coding gene	Poised	120	120	120	120	120	120	120	120	120
Vmn1r-ps146	unprocessed pseudogene	pi-Kcng3.1	prepachytene piRNA gene	Mrps34	protein-coding gene	Poised	34.6667	27.6667	171.333	37.3333	220.333	106.333	35.3333	32.6667	148.333	Synj2bp	protein-coding gene	Poised	225.667	42.3333	102.667	263.667	121.667	111.667	162.667	79.6667	15
Vmn1r-ps147	unprocessed pseudogene	pi-March08.1	prepachytene piRNA gene	Mrs2	protein-coding gene	Poised	250	288.5	231.5	301.5	301.5	301.5	301.5	301.5	301.5	Sypl	protein-coding gene	Poised	272.25	248.75	243.75	240.25	243.75	232.75	261.75	251.25	249.25
Vmn1r-ps148	unprocessed pseudogene	pi-Shank3.1	prepachytene piRNA gene	Mrto4	protein-coding gene	Poised	151.2	173.4	118.4	135.6	141.2	141.4	140.4	160.8	134.2	Tada2b	protein-coding gene	Poised	219	189	200	299.5	301.5	285.5	281.5	569.5	178.5
Vmn1r-ps149	unprocessed pseudogene	pi-D730040F13Rik.1	prepachytene piRNA gene	Msl1	protein-coding gene	Poised	211.667	364.667	123.333	144.333	208.667	173	164.333	570.667	180.667	Taf12	protein-coding gene	Poised	74.3333	78.3333	28.3333	51.3333	54.3333	51.3333	38.3333	60.3333	48.3333
Vmn1r-ps150	unprocessed pseudogene	pi-D10Wsu102e.1	prepachytene piRNA gene	Msl2	protein-coding gene	Poised	172.5	215	330.5	256	330.5	194.5	330.5	330.5	330.5	Tapt1	protein-coding gene	Poised	101.333	90.3333	129.333	95.3333	99.3333	145.333	160.333	159.333	94.3333
Vmn1r-ps151	unprocessed pseudogene	pi-Igf2bp1.1	prepachytene piRNA gene	Msl3l2	protein-coding gene	Poised	274.5	281.5	303	321.5	368.5	359.5	387	527	482	Tas1r1	protein-coding gene	Poised	786	802	808	865	863	825	773	726	726
Vmn1r-ps152	unprocessed pseudogene	pi-Cmtm4.1	prepachytene piRNA gene	Msra	protein-coding gene	Poised	207	458	482	197	185	207	134	199	281	Tas1r3	protein-coding gene	Poised	6148	6112	6176	3861	3851	3862	6223	3810	6146
Vmn1r-ps17	unprocessed pseudogene	pi-Ssh1.1	prepachytene piRNA gene	Msrb3	protein-coding gene	Poised	2364	870	857	866	884.5	2438.5	540	529	521	Tax1bp1	protein-coding gene	Poised	231.4	225.8	225.4	248.2	234.2	218.4	249.2	218.6	224.2
Vmn1r-ps18	unprocessed pseudogene	pi-Hist1h1a.1	prepachytene piRNA gene	Msto1	protein-coding gene	Poised	455.2	401.6	435.2	426.2	432.8	430.4	399.8	436.4	432.8	Tbc1d14	protein-coding gene	Poised	348.667	347	2284.67	266.111	268	271.556	266.444	268.778	309.556
Vmn1r-ps19	unprocessed pseudogene	pi-Mafg.1	prepachytene piRNA gene	Mt1	protein-coding gene	Poised	82.3333	99	75.3333	82.3333	91.6667	81	68	99	88	Tbc1d15	protein-coding gene	Poised	107	107	107	107	107	107	107	107	107
Vmn1r-ps2	unprocessed pseudogene	pi-Ndst1.1	prepachytene piRNA gene	Mt2	protein-coding gene	Poised	98	98	98	347	342	304	346	350	348	Tbc1d19	protein-coding gene	Poised	22.8333	32.5	55.8333	43.8333	25.1667	33.1667	18.8333	18.8333	52.1667
Vmn1r-ps20	unprocessed pseudogene	pi-Rcan3.1	prepachytene piRNA gene	Mtfp1	protein-coding gene	Poised	1480.5	1399.5	708.5	578.5	1469.5	1449.5	171.5	218.5	152.5	Tbc1d23	protein-coding gene	Poised	170.25	173.25	166.25	202.25	201.25	168.25	191.25	214.25	168.25
Vmn1r-ps25	unprocessed pseudogene	7-qD2-40.1	prepachytene piRNA gene	Mtfr1l	protein-coding gene	Poised	99.2857	97.2857	106.571	112.571	124.143	100.429	180.714	270.286	159	Tbc1d31	protein-coding gene	Poised	576.4	603.4	560.4	570.4	546.4	542.4	572.4	191.8	190.4
Vmn1r-ps26	unprocessed pseudogene	pi-Foxo3.1	prepachytene piRNA gene	Mthfr	protein-coding gene	Poised	725	703	725	669	783	726	664	690	686	Tbl1xr1	protein-coding gene	Poised	149.714	71.5714	159.143	262.857	234.286	252.143	215	479.857	481.714
Vmn1r-ps29	unprocessed pseudogene	pi-Snx30.1	prepachytene piRNA gene	Mthfsd	protein-coding gene	Poised	158.462	112.846	534.385	290.154	529.385	303.538	89.6364	89	111.455	Tbp	protein-coding gene	Poised	56.7778	33.6667	49.7778	49.7778	24.7778	49.7778	20.6667	22.6667	22.1111
Vmn1r-ps31	unprocessed pseudogene	pi-Zyg11a.1	prepachytene piRNA gene	Mtif2	protein-coding gene	Poised	80	61	64	40	52	48	31	19.6667	21.6667	Tbpl1	protein-coding gene	Poised	195.667	203.667	204.667	200.333	196.333	220	196	196.333	206
Vmn1r-ps34	unprocessed pseudogene	pi-Trim71.1	prepachytene piRNA gene	Mtif3	protein-coding gene	Poised	24.5	47.1667	110.833	62.1667	24.8333	45.8333	49.8333	23.8333	25.1667	Tcp1	protein-coding gene	Poised	268.5	267.75	235.5	254.25	140.75	171	228.75	214.5	267
Vmn1r-ps40	unprocessed pseudogene	pi-Acvr2b.1	prepachytene piRNA gene	Mtmr9	protein-coding gene	Poised	11	26	12	100	164	50	208	23	11	Tcp11l1	protein-coding gene	Poised	441.333	4889	470.167	342	325.833	282.833	165.167	67.1667	3329.5
Vmn1r-ps48	unprocessed pseudogene	pi-Bend4.1	prepachytene piRNA gene	Mto1	protein-coding gene	Poised	20.3333	58.3333	10.3333	112.333	192.333	19.3333	205.333	16.3333	12.3333	Tctex1d2	protein-coding gene	Poised	41.6667	35.6667	47.3333	36.3333	41.6667	34.3333	91.3333	44	62.3333
Vmn1r-ps49	unprocessed pseudogene	pi-Tet3.1	prepachytene piRNA gene	Mtor	protein-coding gene	Poised	113.667	105.667	67.6667	215.667	119.667	98.6667	215.667	98.6667	96.6667	Tdp1	protein-coding gene	Poised	69.5	55.5	29.5	405.4	405.4	441.6	405.4	404.8	465.4
Vmn1r-ps51	unprocessed pseudogene	pi-Mllt6.1	prepachytene piRNA gene	Mtrf1	protein-coding gene	Poised	107	107	107	107	107	107	107	107	160	Tdrd3	protein-coding gene	Poised	709	564	715	748	682	616	712	690	750
Vmn1r-ps52	unprocessed pseudogene	pi-Dnmt3a.1	prepachytene piRNA gene	Mturn	protein-coding gene	Poised	143.667	138.667	139.667	138.667	143.667	143.667	138.667	138.667	141.667	Tdrd7	protein-coding gene	Poised	294.667	283.333	289.333	300.5	300.5	300.5	233.667	237	411.333
Vmn1r-ps53	unprocessed pseudogene	Gm12260	non-coding gene	Mtx1	protein-coding gene	Poised	253.769	251.923	261.692	251.692	253.308	252	426.154	224.846	331.846	Tesk2	protein-coding gene	Poised	148.5	149.5	154.5	72.5	110.5	129.5	148.5	149.5	77.5
Vmn1r-ps55	unprocessed pseudogene	Gm37204	non-coding gene	Muc1	protein-coding gene	Poised	745	721	775	704	772	765	794	716	716	Tex2	protein-coding gene	Poised	246.5	246.5	246.5	246.5	246.5	246.5	257.5	246.5	246.5
Vmn1r-ps56	unprocessed pseudogene	Gm37297	non-coding gene	Mul1	protein-coding gene	Poised	20.6667	158.333	139.333	27	45.3333	48.3333	30	22.3333	18	Tfb1m	protein-coding gene	Poised	110.667	105.667	54.6667	99.6667	69.6667	111.667	48.6667	103.667	106.667
Vmn1r-ps57	unprocessed pseudogene	D430018E03Rik	non-coding gene	Mum1	protein-coding gene	Poised	42	158	84	86	134	25	96	135	121	Thegl	protein-coding gene	Poised	90	90	20	51	52	20	75	48	73
Vmn1r-ps59	unprocessed pseudogene	2900052L18Rik	non-coding gene	Mus81	protein-coding gene	Poised	173.5	233.5	60.8333	238.833	203.167	204.167	161.5	203.5	171.167	Thg1l	protein-coding gene	Poised	332.4	295.4	292.2	293.6	296.8	288.4	296.4	287.2	297
Vmn1r-ps60	unprocessed pseudogene	Spata5l1	non-coding gene	Mxd1	protein-coding gene	Poised	243	362	238	215	224	225	400	224	420	Thnsl1	protein-coding gene	Poised	49.4	42.4	62.4	54.4	61.4	81.4	45.4	49.4	39.4
Vmn1r-ps61	unprocessed pseudogene	Gm11470	non-coding gene	Mxi1	protein-coding gene	Poised	275	259.125	272.125	297	304.375	229.875	383	349.429	252	Thsd7b	protein-coding gene	Poised	488038	626612	194455	181047	626588	286685	59.5	34.5	66.5
Vmn1r-ps62	unprocessed pseudogene	Snhg4	non-coding gene	Mxra8	protein-coding gene	Poised	680.571	1205.43	488.857	1366.29	671.286	1363.57	1401.86	1402.57	1401.14	Thumpd3	protein-coding gene	Poised	322.25	320.25	227.75	239.5	275.5	288.25	244.75	257.5	259.75
Vmn1r-ps63	unprocessed pseudogene	Gm37352	non-coding gene	Mybl1	protein-coding gene	Poised	496.333	230.667	247.333	300.333	454.667	243.667	679.667	653.667	673.667	Thyn1	protein-coding gene	Poised	66	100	98	131	140	98	126	101	100
Vmn1r-ps64	unprocessed pseudogene	Zim2	non-coding gene	Myd88	protein-coding gene	Poised	895.333	893.333	873	842.667	968.333	921.667	33.3333	89.6667	923.667	Timm17a	protein-coding gene	Poised	50.5	47.5	74.5	84.5	71.5	87.5	58.5	58.5	65.5
Vmn1r-ps65	unprocessed pseudogene	Gm9785	non-coding gene	Mydgf	protein-coding gene	Poised	161	109	134	125	156	160	131	144	135	Timm21	protein-coding gene	Poised	276	228	259	271	253	218	286	218	92.6667
Vmn1r-ps66	unprocessed pseudogene	5530601H04Rik	non-coding gene	Myh10	protein-coding gene	Poised	220.286	203.714	199	211.857	217.429	265.286	216.571	205	206.286	Tiprl	protein-coding gene	Poised	119.8	174.8	131.8	128.2	124	125.8	128.8	125.8	125.8
Vmn1r-ps67	unprocessed pseudogene	Gm36995	non-coding gene	Mylk	protein-coding gene	Poised	56	3	57	13	22	28	8	12	37	Tm9sf2	protein-coding gene	Poised	166	78.3333	102.333	101	102.333	102.333	78.6667	120	180
Vmn1r-ps68	unprocessed pseudogene	Gm29438	non-coding gene	Myo18a	protein-coding gene	Poised	618.2	588.4	662	890	1010.75	1041.5	376.25	243	279.75	Tma7	protein-coding gene	Poised	177.5	86.5	107.5	62.5	83	92	76.5	82	91.5
Vmn1r-ps69	unprocessed pseudogene	Hyi	non-coding gene	Myo1a	protein-coding gene	Poised	24305.5	24200	24231	7079	7079	7079	7079	7079	6895	Tmbim6	protein-coding gene	Poised	331.625	344.625	341.625	306.625	305.625	337.625	310.625	343.625	316.625
Vmn1r-ps70	unprocessed pseudogene	Gm22133	non-coding gene	Mypop	protein-coding gene	Poised	316	801	344	430	427	409	257	199	130.667	Tmcc1	protein-coding gene	Poised	47.5	169	74.5	100.5	118.5	147.5	130.5	153	114
Vmn1r-ps71	unprocessed pseudogene	Mageb10-ps	non-coding gene	Myt1l	protein-coding gene	Poised	91	41	3	61	67	13	719.25	733.25	712.5	Tmem138	protein-coding gene	Poised	75.8	323.2	87.8	104.6	105.2	89.6	120.2	90.8	90.2
Vmn1r-ps73	unprocessed pseudogene	Btnl7-ps	non-coding gene	Mzf1	protein-coding gene	Poised	337.5	188.5	359.5	310.5	304.167	309.833	312.5	308.5	309.833	Tmem177	protein-coding gene	Poised	13	18	85	33	4	61	43	36	59
Vmn1r-ps74	unprocessed pseudogene	Rian	non-coding gene	Naa11	protein-coding gene	Poised	35	22	27	36	36	25	62	98	34	Tmem191c	protein-coding gene	Poised	218.667	406.133	301.6	307.6	200.067	352.667	405.533	349.467	407.6
Vmn1r-ps75	unprocessed pseudogene	Gm38336	non-coding gene	Naa40	protein-coding gene	Poised	188.8	34.2	51	52.2	46.8	55.8	67.8	179.2	48.6	Tmem200a	protein-coding gene	Poised	10249.7	298481	246762	112767	303221	112969	231049	231015	40506
Vmn1r-ps76	unprocessed pseudogene	Gm41	non-coding gene	Nabp2	protein-coding gene	Poised	386.333	380.333	377.778	359.556	341.222	333.889	350.111	372.222	372.333	Tmem202	protein-coding gene	Poised	197	60	157	137	228	139	18	92	97
Vmn1r-ps77	unprocessed pseudogene	2810410L24Rik	non-coding gene	Nagk	protein-coding gene	Poised	477.714	594.429	526	548.429	494.286	508	491.714	508	632.429	Tmem205	protein-coding gene	Poised	335.167	332.5	339.167	335.833	337.5	338.833	320.5	332.833	332.833
Vmn1r-ps78	unprocessed pseudogene	Gm38372	non-coding gene	Naglu	protein-coding gene	Poised	1169.67	1119	1172.67	1149.33	1169.67	1191.67	1136.67	1137.33	1147.33	Tmem209	protein-coding gene	Poised	28.1111	24.7778	28.1111	31.5556	21	46.3333	28.6667	33.1111	22
Vmn1r-ps79	unprocessed pseudogene	Gm37139	non-coding gene	Napepld	protein-coding gene	Poised	116	82	53	128	126	82	283	53	52	Tmem210	protein-coding gene	Poised	4860	15728	4858	4134	3936	15731	15775	15896	100
Vmn1r-ps8	unprocessed pseudogene	Gm37179	non-coding gene	Narfl	protein-coding gene	Poised	110	17	60	70	45	29	61	81	30	Tmem216	protein-coding gene	Poised	70.75	117.25	89.5	99.25	110.5	97	111.25	67.75	67.25
Vmn1r-ps80	unprocessed pseudogene	5031434O11Rik	non-coding gene	Nat9	protein-coding gene	Poised	225.667	225.333	87.2222	246.667	222.444	224.222	226	238.333	225.667	Tmem217	protein-coding gene	Poised	113.571	114.286	108.571	130	148.571	154.286	152.143	110.857	128.571
Vmn1r-ps83	unprocessed pseudogene	Firre	non-coding gene	Natd1	protein-coding gene	Poised	490	510	506	491	490	281	715	811	824	Tmem237	protein-coding gene	Poised	181.6	184	182.4	251.2	184.4	185.8	273.4	249.4	250.6
Vmn1r-ps84	unprocessed pseudogene	Gm18336	non-coding gene	Nbas	protein-coding gene	Poised	212	251	268	127	41	82	84.6667	59.3333	105.667	Tmem246	protein-coding gene	Poised	203	203	203	203	203	203	318	432	365
Vmn1r-ps85	unprocessed pseudogene	Gdap10	lincRNAs	Nck1	protein-coding gene	Poised	208.333	201.333	191.333	170.333	165.333	183.333	140	140	246.333	Tmem258	protein-coding gene	Poised	555.75	507.75	457.75	555.75	555.75	555.75	710.75	555.75	555.75
Vmn1r-ps86	unprocessed pseudogene	AU020206	lincRNAs	Ncln	protein-coding gene	Poised	135.667	122.667	109.667	80.6667	98.6667	120.667	100.667	85.6667	114.667	Tmem41b	protein-coding gene	Poised	203.125	173.625	159.625	193.125	173.125	173.125	159.125	159.625	218.375
Vmn1r-ps9	unprocessed pseudogene	Gm15262	lincRNAs	Ncoa5	protein-coding gene	Poised	99.8333	108.833	111.833	221.167	105.833	89.8333	102.833	132.167	188.167	Tmem53	protein-coding gene	Poised	166	200	205	125.8	164	119.8	232	151	137
Vmn1r-ps92	unprocessed pseudogene	H19	lincRNAs	Ndfip1	protein-coding gene	Poised	44.2	92.8	67.2	95.2	118.8	63.8	90.8	126.8	139.8	Tmem60	protein-coding gene	Poised	158	230	158	184	158	158	158	158	227
Vmn1r-ps93	unprocessed pseudogene	Fendrr	lincRNAs	Ndst2	protein-coding gene	Poised	29	30	66	31	112	31	192	1	29	Tmem67	protein-coding gene	Poised	144.333	124.333	137	148.333	152.833	126.5	146.5	152.333	139
Vmn1r-ps95	unprocessed pseudogene	Gm26917	lincRNAs	Ndufa2	protein-coding gene	Poised	0	156	31	1	31	29	36	31	29	Tmem69	protein-coding gene	Poised	1644.5	1681.5	1637.5	1633.5	1602.5	1601.5	1596.5	1652.5	1621.5
Vmn1r-ps97	unprocessed pseudogene	Gm37494	lincRNAs	Ndufa4l2	protein-coding gene	Poised	517	1847	1982	1964	1963	1965	795	764	764	Tmem88b	protein-coding gene	Poised	1440	1294	1518	1416	1428	1400	1447	1455	1486
Vmn1r190-ps	unprocessed pseudogene	2700038G22Rik	lincRNAs	Ndufa6	protein-coding gene	Poised	525.167	571.167	594.167	583.167	596.167	600.167	628.167	578.167	576.167	Tmem8b	protein-coding gene	Poised	337.143	323.857	320	338.857	317.429	340.571	328.571	325.571	335.429
Vmn2r-ps10	unprocessed pseudogene	2810429I04Rik	lincRNAs	Ndufa8	protein-coding gene	Poised	51	8	34	5	8	22	25	58	61	Tmem97	protein-coding gene	Poised	72	35	72	14	34	8	8	111	8
Vmn2r-ps114	unprocessed pseudogene	B230354K17Rik	lincRNAs	Ndufaf3	protein-coding gene	Poised	413.75	153.5	220.75	250.75	515.25	230.25	302.25	537.25	151.5	Tmf1	protein-coding gene	Poised	131.5	42.5	126.5	52.5	99.5	94.5	93.5	90.5	90.5
Vmn2r-ps115	unprocessed pseudogene	Gm21781	lincRNAs	Ndufaf7	protein-coding gene	Poised	82.2	91.2	71.2	83.2	87.2	42.2	88.2	57	86.4	Tnc	protein-coding gene	Poised	32612.5	32608.5	3180	468564	51333.5	44725.5	430.5	18851.2	449.5
Vmn2r-ps116	unprocessed pseudogene	Gm7967	lincRNAs	Ndufb10	protein-coding gene	Poised	562.833	580.833	564.833	560.167	561.167	597.5	587.167	561.167	568.833	Tnfaip2	protein-coding gene	Poised	345.8	367	494	438.6	406.2	433.2	1217.71	474.857	462.143
Vmn2r-ps117	unprocessed pseudogene	pi-Zfp280b.1	hybrid piRNA gene	Ndufb2	protein-coding gene	Poised	25.5	172.5	77.5	8.5	14.5	32.5	51.5	33.5	18.5	Tnks	protein-coding gene	Poised	69	54	78	27	54	92	92	29	87
Vmn2r-ps118	unprocessed pseudogene			Ndufc1	protein-coding gene	Poised	466.25	481.25	451.25	454.25	457.75	451.25	451.25	484.25	451.25	Tns1	protein-coding gene	Poised	609.417	789.5	3431.92	729	713.167	6788.33	9965.83	639.167	686.667
Vmn2r-ps122	unprocessed pseudogene			Ndufs2	protein-coding gene	Poised	70	9	52	68	58	4	61	60	55	Tomm20l	protein-coding gene	Poised	24825.3	25100.3	97.3333	145.333	25146.3	126.333	128.333	63.6667	208.333
Vmn2r-ps123	unprocessed pseudogene			Ndufs5	protein-coding gene	Poised	527.25	530.25	478.75	503.25	522.25	530.25	528.25	491.25	485.25	Tomm22	protein-coding gene	Poised	123	80	84.3333	90	93	115.333	84	89.3333	92.6667
Vmn2r-ps124	unprocessed pseudogene			Ndufs6	protein-coding gene	Poised	32.25	2527.25	31.25	32.75	44.75	32.75	172.75	38.75	161.75	Tomm7	protein-coding gene	Poised	25	127	10	146	28	11	38	129	136
Vmn2r-ps125	unprocessed pseudogene			Ndufv3	protein-coding gene	Poised	131.6	146.4	1845.2	30	37	35	25.5	35	35	Tor1aip1	protein-coding gene	Poised	506.125	538.375	507.625	503.375	509.125	510.625	684.889	668.111	667.556
Vmn2r-ps126	unprocessed pseudogene			Necab2	protein-coding gene	Poised	95	263	194	508	501	55	2687	563	750	Tor1aip2	protein-coding gene	Poised	221.25	194.25	213.25	209	199.75	210.25	188.75	213.75	200.25
Vmn2r-ps127	unprocessed pseudogene			Necap2	protein-coding gene	Poised	41	19.3333	16	558.333	556.889	2380.56	141	34	47.3333	Tpgs2	protein-coding gene	Poised	156.5	156.5	156.5	156.5	156.5	156.5	246.5	156.5	156.5
Vmn2r-ps128	unprocessed pseudogene			Nek2	protein-coding gene	Poised	255.333	271	260.667	256.333	262	263.667	260.667	263.667	263.667	Tpi1	protein-coding gene	Poised	953	210.857	210.714	219.571	3863.57	3835.57	844.429	519.286	499.143
Vmn2r-ps129	unprocessed pseudogene			Nek4	protein-coding gene	Poised	47.8571	48.7143	47.8571	53.1429	54.4286	53.1429	80.8571	54	54	Tpp2	protein-coding gene	Poised	112.429	157.429	112.429	96.7143	169.571	141.714	148.143	162.429	147.429
Vmn2r-ps13	unprocessed pseudogene			Nek8	protein-coding gene	Poised	148.2	80.8	164.2	461.667	443	464.667	377.5	334.333	321.333	Traf3ip1	protein-coding gene	Poised	23.5	41.5	57.5	23.5	55.5	56.5	94.5	61.5	106.5
Vmn2r-ps131	unprocessed pseudogene			Nek9	protein-coding gene	Poised	34	22	20	37	3	2	221	58	4	Tram1	protein-coding gene	Poised	140.5	86.5	71.5	61.5	77.5	158.5	263.5	167.5	235.5
Vmn2r-ps132	unprocessed pseudogene			Nell2	protein-coding gene	Poised	62.5	172	172	172	174	74.5	304	269	172	Trim13	protein-coding gene	Poised	646.5	646.5	648.5	19	48	44	44	33.5	55
Vmn2r-ps133	unprocessed pseudogene			Neurl4	protein-coding gene	Poised	496.889	540.556	401.444	373.5	368.25	409.5	283.5	277.125	274.625	Trim16	protein-coding gene	Poised	14611.4	33804.6	2698.4	33591.6	33574.6	33556.6	2793	33526.6	33485.6
Vmn2r-ps134	unprocessed pseudogene			Nf2	protein-coding gene	Poised	481.714	427.714	497.571	362	356	399	355	230.8	216.4	Trim24	protein-coding gene	Poised	170	188	217	85	85	116	34.6	102	163
Vmn2r-ps139	unprocessed pseudogene			Nfkbib	protein-coding gene	Poised	208	337	339.333	353.667	353	342.333	438.667	358	369.333	Trim27	protein-coding gene	Poised	432.6	469.6	348.2	490	484.6	470.8	808.6	814	330.4
Vmn2r-ps149	unprocessed pseudogene			Nfkbil1	protein-coding gene	Poised	744	749	770	5505	850	760	427	298	7141.5	Trim33	protein-coding gene	Poised	293	293	293	293	293	293	293	293	293
Vmn2r-ps16	unprocessed pseudogene			Nfs1	protein-coding gene	Poised	54	43	76	47	57	47	83	20	64	Trim36	protein-coding gene	Poised	71.5	100.5	93.5	80.5	71.5	77.5	475.5	423.5	245.5
Vmn2r-ps21	unprocessed pseudogene			Nfu1	protein-coding gene	Poised	114.625	114.625	114.625	125.125	122.125	114.625	141.625	114.625	114.625	Trim37	protein-coding gene	Poised	286	317	114	114	114	114	168	114	114
Vmn2r-ps25	unprocessed pseudogene			Nhej1	protein-coding gene	Poised	193	98	97	20	254	207	271	208	184	Trim66	protein-coding gene	Poised	20885.5	10177.5	11849	20911	20861.5	11849	99	187	244
Vmn2r-ps26	unprocessed pseudogene			Nicn1	protein-coding gene	Poised	59.6667	57.6667	103.667	67.6667	75.6667	57.6667	64.6667	57.6667	54.6667	Trip12	protein-coding gene	Poised	466.875	436.875	382.375	369.625	384.875	378.75	389.875	441.875	374.375
Vmn2r-ps3	unprocessed pseudogene			Ninl	protein-coding gene	Poised	109	39.75	113	25.75	43.5	108.5	245.25	249.25	208	Trip4	protein-coding gene	Poised	142.556	149.222	142.333	179.778	148.111	144.889	158.333	138.667	154.667
Vmn2r-ps31	unprocessed pseudogene			Nit1	protein-coding gene	Poised	252.75	205.75	216.75	257.75	232.75	199.75	209.75	236.75	230.75	Triqk	protein-coding gene	Poised	24	20	20	92	23	19	19	13	42
Vmn2r-ps32	unprocessed pseudogene			Nkapl	protein-coding gene	Poised	49	1	50	5	17	35	33	16	15	Trmt10a	protein-coding gene	Poised	189.333	200.333	189.333	189.333	190.667	189.333	189.333	189.333	199.667
Vmn2r-ps33	unprocessed pseudogene			Nkiras2	protein-coding gene	Poised	205.833	202.833	201.5	209.167	202.833	212.5	234.833	211.5	220.5	Trpm4	protein-coding gene	Poised	247.667	2853.67	568.667	392	72.125	83	252.125	202.375	194
Vmn2r-ps36	unprocessed pseudogene			Nkx2-4	protein-coding gene	Poised	378	72458	145	613	601	641	648	221	719	Trpm8	protein-coding gene	Poised	82	17	83	71	86	11	50	81	83
Vmn2r-ps37	unprocessed pseudogene			Nkx6-2	protein-coding gene	Poised	78.5	50.5	39.5	50.5	45.5	41.5	40.5	70.5	60.5	Tsacc	protein-coding gene	Poised	72	69.3333	72.3333	201	70	75.3333	58.3333	191	195
Vmn2r-ps38	unprocessed pseudogene			Nmbr	protein-coding gene	Poised	143	55	35	190	60	71	163	57	211	Tsga10	protein-coding gene	Poised	341.333	347.667	324	366.667	314	326	368	340	437.333
Vmn2r-ps4	unprocessed pseudogene			Nme6	protein-coding gene	Poised	169.2	204	87.6667	151.867	197	225	152.933	217	157.8	Tshr	protein-coding gene	Poised	345.25	8313.75	57.25	82.5	83.5	57.5	140.25	8329.75	147.25
Vmn2r-ps40	unprocessed pseudogene			Nmnat3	protein-coding gene	Poised	93.75	30.25	25.75	57.1667	87.5	48.5	134.167	132.5	130.5	Tsks	protein-coding gene	Poised	1363	1342	1441	1423	1379	1446	448.75	399.25	650.25
Vmn2r-ps41	unprocessed pseudogene			Nnt	protein-coding gene	Poised	100.5	30.5	182.5	116.5	182.5	210.5	263.5	242.5	190.5	Tsnaxip1	protein-coding gene	Poised	414.333	508.333	519.333	425.333	422.333	519.333	353.333	49.3333	48.3333
Vmn2r-ps42	unprocessed pseudogene			Nol4l	protein-coding gene	Poised	127.75	82.5	119.75	224.25	119.25	5282.75	170.75	554	364.5	Tssk3	protein-coding gene	Poised	236	393	511	514	835	765	148	140	238
Vmn2r-ps43	unprocessed pseudogene			Nop9	protein-coding gene	Poised	120	119	87	71	87	87	175	175	87	Tssk6	protein-coding gene	Poised	458	485	641	490	479	479	620	651	641
Vmn2r-ps44	unprocessed pseudogene			Nosip	protein-coding gene	Poised	30.7143	99	106	174.222	252.556	213.333	201.111	203.667	197.778	Ttbk2	protein-coding gene	Poised	128.5	147.167	118.5	118.5	121.833	127.167	147.833	147.167	87.8333
Vmn2r-ps45	unprocessed pseudogene			Noxo1	protein-coding gene	Poised	998.5	1034.5	1099.5	1295	1295	1382	1073.5	1116.5	895.5	Ttc1	protein-coding gene	Poised	27	85	44	41	13.6667	18	27	58	60
Vmn2r-ps46	unprocessed pseudogene			Npas3	protein-coding gene	Poised	342.5	375.5	244.5	187.5	107.5	208.5	383.75	368.25	323.75	Ttc21a	protein-coding gene	Poised	460.25	516.75	451.75	462	488.25	3140.75	1094.75	479.5	501
Vmn2r-ps47	unprocessed pseudogene			Npepps	protein-coding gene	Poised	439.273	417	524.727	374.333	346.667	4246	159	213.714	173.571	Ttc25	protein-coding gene	Poised	46.75	41.25	57.25	33.25	68.25	57.75	82.25	62.25	28.25
Vmn2r-ps49	unprocessed pseudogene			Nphp1	protein-coding gene	Poised	87.5	27.5	21.5	21.5	21.5	35.5	21.5	59.5	21.5	Ttc39c	protein-coding gene	Poised	66.5	232	51.5	206.5	229	53	108	56.5	48.5
Vmn2r-ps51	unprocessed pseudogene			Nphp4	protein-coding gene	Poised	678.333	148.667	672	657.333	649	643.667	643.667	592.667	605.333	Ttc39d	protein-coding gene	Poised	242	463	366	350	243	219	335	239	259
Vmn2r-ps52	unprocessed pseudogene			Nploc4	protein-coding gene	Poised	231	138	6	120	226	140	45	3	225	Ttc4	protein-coding gene	Poised	61.8333	107.167	102.167	64.5	77.8333	102.167	71.1667	75.8333	75.1667
Vmn2r-ps53	unprocessed pseudogene			Npm3	protein-coding gene	Poised	163	106	21	108	156	93	36	262	188	Ttc41	protein-coding gene	Poised	276.75	282.75	258.25	272.5	223.25	7929.25	152.333	287.333	49.3333
Vmn2r-ps55	unprocessed pseudogene			Npr1	protein-coding gene	Poised	67	634	181	506	207	867	67	49	52	Ttll11	protein-coding gene	Poised	646.4	528.8	770.2	725	466	500.2	113.75	107.75	147.75
Vmn2r-ps56	unprocessed pseudogene			Nprl2	protein-coding gene	Poised	517.2	471.2	379.2	405.2	384.2	410.2	542.2	383.2	380.2	Ttll13	protein-coding gene	Poised	413.6	414.6	373.6	379.6	380.6	396.6	375.6	392.6	365.6
Vmn2r-ps57	unprocessed pseudogene			Nprl3	protein-coding gene	Poised	52.2222	50.4444	50.2222	48.1111	49.1111	47.2222	48.4444	54.8889	47.2222	Ttll3	protein-coding gene	Poised	470	638.4	668.4	640.8	4760.8	675.2	634.4	638	666.2
Vmn2r-ps58	unprocessed pseudogene			Nr2c1	protein-coding gene	Poised	381	306	245	253	227	342	226	198	245	Ttll4	protein-coding gene	Poised	34.75	35.25	114.75	34.75	34.75	34.75	41.75	34.75	126.75
Vmn2r-ps59	unprocessed pseudogene			Nr2c2	protein-coding gene	Poised	521.5	86.5	521.5	521.5	521.5	521.5	521.5	521.5	521.5	Tuba1c	protein-coding gene	Poised	215	215	215	215	215	215	257	10360	215
Vmn2r-ps6	unprocessed pseudogene			Nras	protein-coding gene	Poised	325.667	329.556	325.667	301.222	300.111	310.111	320.222	328	345.889	Tuba4a	protein-coding gene	Poised	724	712	472.25	721.5	745.5	750	485.333	555.333	192.5
Vmn2r-ps60	unprocessed pseudogene			Nsg1	protein-coding gene	Poised	273.833	170.167	154.833	169.5	186.167	203.167	176.5	165.5	220.833	Tubb4b	protein-coding gene	Poised	202	112	208	144	144	59	70	75	24
Vmn2r-ps62	unprocessed pseudogene			Nt5c	protein-coding gene	Poised	91.4	241.6	228.6	231	231.8	234.4	244.6	248.2	168.8	Tubd1	protein-coding gene	Poised	200	201	126	136	128	125	133	136	122
Vmn2r-ps64	unprocessed pseudogene			Nt5dc1	protein-coding gene	Poised	121.4	29.6	34.8	36	31.8	36.6	35.4	36.6	153.6	Txnl4b	protein-coding gene	Poised	28	160	176	68	143	102	73	155	97
Vmn2r-ps65	unprocessed pseudogene			Nt5m	protein-coding gene	Poised	266.25	155.75	249.25	51.25	58.75	132.25	257.25	113.25	34.75	Ube2d2b	protein-coding gene	Poised	116	64	134	258	114	133	132	132	111
Vmn2r-ps66	unprocessed pseudogene			Ntmt1	protein-coding gene	Poised	156.571	100.143	268.714	140.857	135.143	118.714	88.2857	91.5714	85.5714	Ube2f	protein-coding gene	Poised	200.857	181.286	175.286	120.286	120.286	278.286	174.286	192.286	300.286
Vmn2r-ps67	unprocessed pseudogene			Nubp2	protein-coding gene	Poised	177.667	180.667	174.667	479.667	288.667	452.667	743.667	209.667	511.267	Ube2j1	protein-coding gene	Poised	56	82	56	89	56	64	60	102	71
Vmn2r-ps68	unprocessed pseudogene			Nudt13	protein-coding gene	Poised	215.2	211.733	243.867	277.733	265.133	230	65.0769	74.0769	119.077	Ube2n	protein-coding gene	Poised	317.25	312.5	342.25	197.25	157.25	395.25	377.25	204.25	243.25
Vmn2r-ps69	unprocessed pseudogene			Nudt16l1	protein-coding gene	Poised	108	108	108.4	105.6	108.2	107.2	105.8	106.2	105.6	Ube2q2	protein-coding gene	Poised	135	179	166	501.667	501.333	254.667	502.667	268.333	492.333
Vmn2r-ps7	unprocessed pseudogene			Nudt18	protein-coding gene	Poised	178	181.333	182	172.333	172.667	176	200	174.667	172	Ubl3	protein-coding gene	Poised	382.333	278	387.667	510.667	398.667	407	387.667	382.333	386.667
Vmn2r-ps70	unprocessed pseudogene			Nudt3	protein-coding gene	Poised	407.143	133.286	485.714	488.714	458.714	546.714	287.143	550.714	293.571	Ubl7	protein-coding gene	Poised	299.1	324.1	324.1	291.1	257.1	276.1	254.9	260.7	355.1
Vmn2r-ps72	unprocessed pseudogene			Nudt9	protein-coding gene	Poised	354	382.333	340.333	356.333	357.667	340.333	342.333	340.333	340.333	Ubqln1	protein-coding gene	Poised	62	180	17	149	23	55	78	17	17
Vmn2r-ps73	unprocessed pseudogene			Nup188	protein-coding gene	Poised	37.1667	93.1667	171.167	38.1667	39.1667	39.1667	177.833	195.833	156.833	Ubr5	protein-coding gene	Poised	352.5	133.5	397.5	307.5	362.5	349.5	214.5	397.5	355.5
Vmn2r-ps75	unprocessed pseudogene			Nup205	protein-coding gene	Poised	163	166	164	176	132	151	98.5	98.5	109	Ubxn10	protein-coding gene	Poised	196	148.667	145.667	184	140	145.333	145.667	92.3333	133.333
Vmn2r-ps76	unprocessed pseudogene			Nup62	protein-coding gene	Poised	126.75	381.75	176.75	355.75	352.75	442.75	564.8	505	501.4	Ubxn4	protein-coding gene	Poised	99	99	327	155	167	142	379	178	374
Vmn2r-ps77	unprocessed pseudogene			Nxn	protein-coding gene	Poised	110	150	98	59	66	95	614	152	152	Uchl3	protein-coding gene	Poised	239.5	279.25	134.5	123.5	134.5	39.5	159.5	128.5	192.5
Vmn2r-ps78	unprocessed pseudogene			Nxpe3	protein-coding gene	Poised	119	44	77	49	106	41	40	47	56	Ugcg	protein-coding gene	Poised	584.5	526.5	150.5	150.5	150.5	150.5	150.5	150.5	169.5
Vmn2r-ps79	unprocessed pseudogene			Nxt1	protein-coding gene	Poised	101.5	93.5	12.5	26.5	12.5	12.5	12.5	82.5	15.5	Uhrf1bp1l	protein-coding gene	Poised	83	100.333	96	87	91.3333	119.667	82.6667	170.667	223.667
Vmn2r-ps8	unprocessed pseudogene			Oaz2	protein-coding gene	Poised	87.5	18.5	49.5	44.5	27.5	20	46.5	37.5	23.5	Ulk2	protein-coding gene	Poised	383.5	386.5	306.5	285.5	285.5	318.5	329.5	285.5	285.5
Vmn2r-ps80	unprocessed pseudogene			Obsl1	protein-coding gene	Poised	359.444	378	420.889	236.375	203.5	7020.5	431.333	116.444	403.556	Ulk4	protein-coding gene	Poised	526.6	11	510.6	520.5	510.833	7420.83	542.6	579.6	55.6
Vmn2r-ps81	unprocessed pseudogene			Ocel1	protein-coding gene	Poised	444	414	443	423.5	413.5	412	373.5	431	445	Uqcc1	protein-coding gene	Poised	63.8824	262.647	72.2353	117.706	105.529	141.529	136.235	138.882	138.353
Vmn2r-ps82	unprocessed pseudogene			Ogfod2	protein-coding gene	Poised	540	542	220	580	207	581	176.8	210	211	Uqcrfs1	protein-coding gene	Poised	1	16	14	48	7	4	43	7	2
Vmn2r-ps83	unprocessed pseudogene			Olfm2	protein-coding gene	Poised	646	478	646	133	859.667	167	393.5	542.5	319.25	Usp1	protein-coding gene	Poised	539.333	631.333	598.333	561.333	561.333	601.333	59.6667	76.3333	62
Vmn2r-ps84	unprocessed pseudogene			Orai1	protein-coding gene	Poised	236	166	173	119	148	194	152	147	150	Usp15	protein-coding gene	Poised	187.375	328.875	162.25	95.7143	20.1429	20.8571	6247.75	115.625	28
Vmn2r-ps85	unprocessed pseudogene			Orai2	protein-coding gene	Poised	273	207	197	107	106	114	23	36	21.5	Usp16	protein-coding gene	Poised	103.286	107.571	105.429	74.7143	70	72.8571	69.7143	72.2857	72.5714
Vmn2r-ps86	unprocessed pseudogene			Orc5	protein-coding gene	Poised	212.6	209	197.4	215	214.4	202.4	237.8	201.8	203	Usp32	protein-coding gene	Poised	254	139	139	194	194	243	198	248	279
Vmn2r-ps9	unprocessed pseudogene			Os9	protein-coding gene	Poised	73.3333	101.333	172.333	144.333	146.333	158.333	135.333	51.3333	99.3333	Usp4	protein-coding gene	Poised	47.75	64.75	48.75	34.75	70.75	33.75	481.2	475.4	450
Vmn2r-ps94	unprocessed pseudogene			Oscar	protein-coding gene	Poised	1192	1193	1230	1231	1225	1243	1313	1259	1280	Usp42	protein-coding gene	Poised	246	241	269	244	271	237	235	237	298
Vmn2r46	unprocessed pseudogene			Otud7a	protein-coding gene	Poised	116	70	190	62	107	122	120	221	127	Usp44	protein-coding gene	Poised	116.5	51	55	44	44	56	39	50	227
Xlr5d-ps	unprocessed pseudogene			Otud7b	protein-coding gene	Poised	18.3333	108.333	131.333	131.333	185.333	125.333	213.333	120.333	125.333	Usp47	protein-coding gene	Poised	254.2	173.2	43.2	172.8	258.8	178.2	88.8	192.8	53.4
Xlr5e-ps	unprocessed pseudogene			Ovol2	protein-coding gene	Poised	248	279.333	238.667	286.333	171	37328.7	322.667	367.667	278.667	Usp8	protein-coding gene	Poised	13	67.6667	23.6667	14	12.6667	62.6667	13.6667	39.6667	12.3333
Zfp-ps	unprocessed pseudogene			Oxnad1	protein-coding gene	Poised	195.1	186.7	243.5	184.3	186.7	189.9	184.7	195.1	185.5	Vash2	protein-coding gene	Poised	91.3333	200.333	123.667	185.333	122.667	212.333	112.667	105.333	103.667
Zxda	unprocessed pseudogene			P4htm	protein-coding gene	Poised	276.4	252.6	301.8	242	258.4	265.8	263.4	258.4	255.8	Vdac3	protein-coding gene	Poised	40.6667	170.333	226.333	210.333	225.333	34.6667	210.333	292.333	288.333
Gm20574	unitary pseudogene			Pabpc1	protein-coding gene	Poised	245.667	257.333	250	273.667	275.333	249.333	374	420	394.333	Vps26a	protein-coding gene	Poised	192.75	274.75	84.25	230.75	221.75	191.75	125.25	113.75	197.75
Gm7171	translated unprocessed pseudogene			Pacs1	protein-coding gene	Poised	179.4	213.4	194.4	179.4	109.6	100.4	135.2	286.4	195.4	Vps35	protein-coding gene	Poised	354	97.5	122.5	223	232.5	117.5	222	220	235
1810018F18Rik	transcribed unprocessed pseudogene			Pafah2	protein-coding gene	Poised	855.286	767.429	763.857	770.429	780.714	812.429	776.286	811	782.714	Vwa3b	protein-coding gene	Poised	330.833	8534.17	130.333	30.2	57	53	25.4	21.2	22.8
2810047C21Rik1	transcribed unprocessed pseudogene			Paip1	protein-coding gene	Poised	209.333	231.333	146	166	193	200.667	302	475	265	Wac	protein-coding gene	Poised	309.167	298.167	299.833	429.167	202.833	288.833	330.385	323	318.769
9030619P08Rik	transcribed unprocessed pseudogene			Palld	protein-coding gene	Poised	387.833	55312	382.833	392	2790.17	74564.3	176.8	212.4	152.4	Wdfy1	protein-coding gene	Poised	59.0909	260.091	119.455	263.727	104.364	137	187.818	97	232.727
AA623943	transcribed unprocessed pseudogene			Pam16	protein-coding gene	Poised	35.6667	117.333	144.333	42.6667	31.3333	39.3333	156.333	28	104.333	Wdpcp	protein-coding gene	Poised	338.333	301.333	354.333	350.333	335.333	336.333	349.333	320.333	279.333
Adh6-ps1	transcribed unprocessed pseudogene			Pank1	protein-coding gene	Poised	479	492.5	302.75	640.5	214	209	753.5	515	298.25	Wdr12	protein-coding gene	Poised	260.333	128	271.667	307	290.333	282.333	271	207	137.333
Alms1-ps1	transcribed unprocessed pseudogene			Paqr8	protein-coding gene	Poised	27	129	27	52	22	6	123	112	244	Wdr19	protein-coding gene	Poised	122.667	180.667	178.667	162.667	154.667	141.667	159.667	112.667	124.667
Amy2-ps1	transcribed unprocessed pseudogene			Pard6a	protein-coding gene	Poised	77.5714	152.857	39.4286	248	243	225	241	77.1429	64.1429	Wdr31	protein-coding gene	Poised	18.8	93.8	12.8	36.8	14.8	14.8	23.2	13.8	13.8
Amy2b	transcribed unprocessed pseudogene			Park2	protein-coding gene	Poised	170	156	179	94	69	170	141	136	77	Wdr35	protein-coding gene	Poised	125.167	191.5	176.833	190.833	179.5	191.5	193.5	176.833	111.667
BC064078	transcribed unprocessed pseudogene			Parp10	protein-coding gene	Poised	4474	1409.67	1516.67	4047.83	3992.17	4026.33	4016.83	4100.83	4078.67	Wdr38	protein-coding gene	Poised	296	316.333	306.333	332.333	315	363	322.667	295.333	294.333
Btnl5-ps	transcribed unprocessed pseudogene			Pask	protein-coding gene	Poised	303.667	300.667	304.667	342.667	359.667	337.667	506.333	478.333	475.333	Wdr53	protein-coding gene	Poised	80	115	203	119	212	147	117	88	102
Ccl19-ps1	transcribed unprocessed pseudogene			Pbk	protein-coding gene	Poised	141.667	204.667	143	197.333	196.667	165.667	178.667	144.667	205	Wdr60	protein-coding gene	Poised	12039.5	79.1667	107.167	119	27	30	113.167	71.1667	92.6667
Ccl19-ps3	transcribed unprocessed pseudogene			Pbld2	protein-coding gene	Poised	407.5	342.5	358.5	380.5	390.5	406.5	810.5	409.5	705.5	Wdr70	protein-coding gene	Poised	32	25	47	158	40	17	9	191	35
Ces2d-ps	transcribed unprocessed pseudogene			Pbx4	protein-coding gene	Poised	95.6667	169.667	291.333	127.667	123	162.333	3936.5	437.25	444.5	Wdr78	protein-coding gene	Poised	113.25	110.25	87.25	86.75	97.25	87.75	89.75	92.25	99.25
Cyp21a2-ps	transcribed unprocessed pseudogene			Pcbp1	protein-coding gene	Poised	615	111	469	596	469	470	569	500	499	Wdr93	protein-coding gene	Poised	22	98	11	181	83	90	56	17	17
Cyp2c53-ps	transcribed unprocessed pseudogene			Pcbp2	protein-coding gene	Poised	463.167	303.583	239.75	319.333	301.667	299.333	333.917	323.167	320.667	Wfdc3	protein-coding gene	Poised	102	395	186	56	77	40	43	4	76
Cyp2d37-ps	transcribed unprocessed pseudogene			Pcbp3	protein-coding gene	Poised	253.5	234.5	196.5	194.5	195.5	211.5	231.5	220.5	216.5	Wrn	protein-coding gene	Poised	136.667	140.667	129.667	4624.25	139.5	121.5	111.5	100.25	83
Cyp4a28-ps	transcribed unprocessed pseudogene			Pcdh1	protein-coding gene	Poised	653.25	6085.25	926.75	525.667	564	1323.33	4811.25	926.75	926.75	Wwtr1	protein-coding gene	Poised	41	114	41	181	41	41	712	730	697
Defa-ps1	transcribed unprocessed pseudogene			Pcdh8	protein-coding gene	Poised	62	72.5	77	86	37	56	744	749	700	Xpr1	protein-coding gene	Poised	138.5	158.5	106.5	76.5	104.5	104.5	76.5	91.5	103.5
Defa-ps12	transcribed unprocessed pseudogene			Pced1a	protein-coding gene	Poised	144.714	141.714	149.857	129.571	129.571	141.714	251.857	130.286	131.857	Xrcc4	protein-coding gene	Poised	150.25	155.25	209.75	225.75	169.75	169.25	271.75	274.75	245.75
Defa-ps14	transcribed unprocessed pseudogene			Pcgf1	protein-coding gene	Poised	451.5	418	451.5	466.5	447	433.5	462.75	462	489.75	Xrra1	protein-coding gene	Poised	172	100	96	113	126	116	113	101	118
Defa-ps18	transcribed unprocessed pseudogene			Pcgf6	protein-coding gene	Poised	131.5	512	132.5	117.5	155	365.25	533.75	43.5	44.25	Yif1a	protein-coding gene	Poised	173.833	126.833	173.833	190.833	210.833	167.833	179.833	178.833	179.833
Defa-ps6	transcribed unprocessed pseudogene			Pcid2	protein-coding gene	Poised	485.5	531.5	478.5	487.5	487.5	469.5	522.5	316.5	316.5	Yipf5	protein-coding gene	Poised	184	36.6667	39.6667	45.3333	47.6667	36.3333	56.3333	40.6667	42.3333
Defa-ps7	transcribed unprocessed pseudogene			Pcmt1	protein-coding gene	Poised	509.7	457.9	551.9	551.3	560.1	492.9	156.25	410	328.5	Yod1	protein-coding gene	Poised	199	198	134	161	232	216	332	201	226
Defa-ps9	transcribed unprocessed pseudogene			Pcnx	protein-coding gene	Poised	205.333	150	188.333	108	108.333	200.667	669	23598.8	475.5	Ypel4	protein-coding gene	Poised	6730.8	6681.8	6729.8	212.2	6676.8	409.2	6759.8	6680.8	6695.8
Defb44-ps	transcribed unprocessed pseudogene			Pcsk4	protein-coding gene	Poised	377	379.333	480.333	446.333	499.667	496	329.667	330	311	Zbtb44	protein-coding gene	Poised	197	284	203	214	214	283	221	199	329
E030030I06Rik	transcribed unprocessed pseudogene			Pctp	protein-coding gene	Poised	1	9	35	36	33	9	35	16	14	Zbtb5	protein-coding gene	Poised	71.25	147.25	150.25	83.25	84.75	111.25	197.25	401.25	158.25
Ear-ps12	transcribed unprocessed pseudogene			Pcyox1l	protein-coding gene	Poised	62.3333	81.3333	52.3333	46.3333	9.33333	43.3333	9.33333	100.333	16.3333	Zbtb8os	protein-coding gene	Poised	440.25	445.25	167.25	527.25	438.25	445.25	469.25	549.25	653.25
Ear-ps2	transcribed unprocessed pseudogene			Pcyt1a	protein-coding gene	Poised	106.143	111.286	103.286	180.429	260.429	156.429	226.429	245.429	107.571	Zc2hc1a	protein-coding gene	Poised	18.5	1.5	12.5	69.5	35.5	25.5	51.5	51.5	49.5
Ear-ps9	transcribed unprocessed pseudogene			Pcyt2	protein-coding gene	Poised	17.1667	25.8333	39.8333	23.1667	49.8333	31.8333	15.8333	25.8333	19.1667	Zc2hc1c	protein-coding gene	Poised	38	138	36	64	62	50	86	51	49
Gm10319	transcribed unprocessed pseudogene			Pdcd2l	protein-coding gene	Poised	192.333	227	192.333	201.667	178	182	202.333	194.667	184.333	Zc3h14	protein-coding gene	Poised	101.167	120.833	231.833	219.833	169.833	94.1667	80.1667	79.1667	83.1667
Gm10378	transcribed unprocessed pseudogene			Pdcd5	protein-coding gene	Poised	130.4	197	142.4	204.8	195.8	145.4	170.6	197.6	150.8	Zcchc6	protein-coding gene	Poised	19	31	35	9	7	27	71	24	71
Gm10444	transcribed unprocessed pseudogene			Pde10a	protein-coding gene	Poised	647.25	574.25	618.25	822.25	812.25	61380.8	896.8	606.2	921.6	Zcchc7	protein-coding gene	Poised	101.6	96.6	95.4	178.2	177	177	202.2	106.4	178.4
Gm10477	transcribed unprocessed pseudogene			Pde3b	protein-coding gene	Poised	3	149	240	724	263	84	261	236	235	Zdhhc17	protein-coding gene	Poised	56.8333	40.5	60.5	58.1667	49.5	52.5	54.5	89.8333	92.8333
Gm10600	transcribed unprocessed pseudogene			Pde4dip	protein-coding gene	Poised	92.1429	668.429	126	88.75	80.25	108.25	817.833	76.8333	126.167	Zdhhc5	protein-coding gene	Poised	283.667	289.667	273.667	211	236.667	260.667	813.667	202.667	193.333
Gm10693	transcribed unprocessed pseudogene			Pde6d	protein-coding gene	Poised	31.4	59.6	109.4	33.2	36.2	33.2	29.6	28.4	27.8	Zfand4	protein-coding gene	Poised	166.4	162.4	118.4	55.6	26.6	196.4	229.4	203.4	203.4
Gm11109	transcribed unprocessed pseudogene			Pde8a	protein-coding gene	Poised	314	381	380	38	329	327	402	346	494	Zfp105	protein-coding gene	Poised	71.5	29.5	28.5	13.5	53.5	13.5	29.5	61.5	60.5
Gm11398	transcribed unprocessed pseudogene			Pdha2	protein-coding gene	Poised	496	541	500	493	576	532	900	569	532	Zfp110	protein-coding gene	Poised	458.8	574.6	464.8	536.6	540.6	542.6	548.6	547.6	548.6
Gm11430	transcribed unprocessed pseudogene			Pdhb	protein-coding gene	Poised	224.167	222.167	237.167	275.167	275.167	239.167	275.167	252.167	252.167	Zfp13	protein-coding gene	Poised	282.75	139.25	149.75	142.5	97.25	137.25	101.5	84.25	27
Gm11544	transcribed unprocessed pseudogene			Pear1	protein-coding gene	Poised	259.231	349.769	208.923	348.923	321	263.462	199.462	1109.62	350.615	Zfp189	protein-coding gene	Poised	53.5	20.5	20.5	55.5	53.5	20.5	67.5	33.5	87.5
Gm11545	transcribed unprocessed pseudogene			Pebp1	protein-coding gene	Poised	59.75	49.25	28.75	53.75	49.75	34.75	44.75	34.25	28.75	Zfp286	protein-coding gene	Poised	188.875	195.375	98.875	84.875	97.875	115.875	122.875	145.875	186.875
Gm11546	transcribed unprocessed pseudogene			Pef1	protein-coding gene	Poised	13	11	5	21	20	28	21	304	7	Zfp35	protein-coding gene	Poised	45	29	8	26	4	2	95	4	22
Gm11784	transcribed unprocessed pseudogene			Pemt	protein-coding gene	Poised	230	230	206	74	78	202	1485	551.8	419	Zfp39	protein-coding gene	Poised	29	23	17	2	4	5	51	19	1
Gm12494	transcribed unprocessed pseudogene			Pet100	protein-coding gene	Poised	228.333	229.333	98.3333	177.333	171.333	188.333	156.333	274.333	270.333	Zfp423	protein-coding gene	Poised	434	28614	385	377	457	407	205	305	5385
Gm12499	transcribed unprocessed pseudogene			Pex11g	protein-coding gene	Poised	13.6667	13.3333	13.6667	14.3333	19.3333	13.3333	42	16.6667	32	Zfp438	protein-coding gene	Poised	185	241.667	206	258	187	298	228	228	227
Gm12615	transcribed unprocessed pseudogene			Pex13	protein-coding gene	Poised	121	161.5	186.5	88	114	88.5	74	118.5	123.5	Zfp451	protein-coding gene	Poised	186.667	114.333	111.667	111.667	111.667	122.333	121.333	127.333	123.667
Gm12616	transcribed unprocessed pseudogene			Pfdn1	protein-coding gene	Poised	230	163	12	112	98	203	202	93	95	Zfp51	protein-coding gene	Poised	64	69	63	11	6	77	49	32	31
Gm12625	transcribed unprocessed pseudogene			Pfkfb4	protein-coding gene	Poised	244.571	236.571	174.571	430.875	418.875	386.25	1073.5	397.875	477.25	Zfp54	protein-coding gene	Poised	60.3333	36.6667	100.333	26657.7	27128.7	253.667	223.667	245.667	267.667
Gm12627	transcribed unprocessed pseudogene			Pfkm	protein-coding gene	Poised	754.6	791	819.6	760.4	783.2	1324.6	963	915	918	Zfp558	protein-coding gene	Poised	117.5	154.5	68.5	68.5	163.5	102.5	68.5	181.5	200.5
Gm12873	transcribed unprocessed pseudogene			Pfkp	protein-coding gene	Poised	267.333	314.333	300.5	73.6	58.6	71.6	85.6	73.6	59.6	Zfp62	protein-coding gene	Poised	108.111	282.333	260.667	169.333	182.667	178.778	179.333	182.667	276.222
Gm12897	transcribed unprocessed pseudogene			Pfn2	protein-coding gene	Poised	365.5	387.5	830.25	855.75	794.75	800.25	481.25	458.75	468.75	Zfp629	protein-coding gene	Poised	457.778	457.778	398.444	467.444	439.444	409	400.333	403.667	396
Gm13019	transcribed unprocessed pseudogene			Pgam2	protein-coding gene	Poised	9848	15142	9844	9832	9854	15261	57	150	10	Zfp654	protein-coding gene	Poised	212	216	218	200	196	236	212	236	185
Gm13058	transcribed unprocessed pseudogene			Pgbd1	protein-coding gene	Poised	254.714	122.429	215.286	13498.2	13455.2	13513.2	178.286	190.286	208.286	Zfp691	protein-coding gene	Poised	345.25	290.25	287.25	306.25	305.25	289.25	317.25	289.25	289.25
Gm13100	transcribed unprocessed pseudogene			Pgls	protein-coding gene	Poised	157.8	153.8	77.2	77.8	92.8	255.2	150.2	281.2	271.2	Zfp748	protein-coding gene	Poised	346	346	346	433	346	346	352	373	346
Gm13284	transcribed unprocessed pseudogene			Pgp	protein-coding gene	Poised	21.5	40.5	53.5	31.5	128.5	44.5	420.5	273.5	554.5	Zfp768	protein-coding gene	Poised	338	714	693	83	659	696	200	83	199
Gm13339	transcribed unprocessed pseudogene			Phc1	protein-coding gene	Poised	277.818	211.182	198.273	366.727	381.182	355.818	501.273	504	154.545	Zfp78	protein-coding gene	Poised	625.6	593.6	610.6	521.6	456.6	635.6	520.6	594.6	555.6
Gm13767	transcribed unprocessed pseudogene			Phf1	protein-coding gene	Poised	151.857	131.143	229	217	199	198	267	195	241	Zfp821	protein-coding gene	Poised	232.75	192.75	170.75	232.75	200.75	263.75	153.25	233.75	221.75
Gm13768	transcribed unprocessed pseudogene			Phf10	protein-coding gene	Poised	569	719	543.333	605	654.667	543	740	743.667	741	Zfp830	protein-coding gene	Poised	26	53	47	58	60	53	102	10	39
Gm14018	transcribed unprocessed pseudogene			Phf2	protein-coding gene	Poised	3243	3226	125	107	73	55	37	106	68	Zfp91	protein-coding gene	Poised	90	93	104	392	404	405	202	179	113
Gm14278	transcribed unprocessed pseudogene			Phf21a	protein-coding gene	Poised	183.182	229.273	232.545	233.182	208.545	200.636	477.455	476.636	475.364	Zfp943	protein-coding gene	Poised	165.333	27.6667	188.333	124.333	140.333	173.333	138.333	183.333	153.333
Gm14415	transcribed unprocessed pseudogene			Phkg2	protein-coding gene	Poised	141.25	108.25	209	156.75	114	153	107.75	113.75	114.25	Zfp949	protein-coding gene	Poised	46.8	64	63	208.6	51.6	56.2	73.2	456.6	51
Gm14442	transcribed unprocessed pseudogene			Phpt1	protein-coding gene	Poised	389	173	173	261	271	173	173	173	183	Zhx3	protein-coding gene	Poised	251.2	198.8	128.2	130.8	201.2	118.8	126.4	247.2	123.2
Gm14445	transcribed unprocessed pseudogene			Phtf1	protein-coding gene	Poised	142.333	170.667	265.556	212.111	287.333	282.667	182.667	189.333	142.333	Zmynd12	protein-coding gene	Poised	446	96	29	467	467	449	420	417	29
Gm14502	transcribed unprocessed pseudogene			Pick1	protein-coding gene	Poised	455.4	2356	454.5	101.286	100.143	107	101	101	100.286	Zmynd15	protein-coding gene	Poised	5394.83	7680.17	317.167	317.167	7723.17	8095.17	398.167	317.167	317.167
Gm14533	transcribed unprocessed pseudogene			Pigk	protein-coding gene	Poised	215.5	74.5	134.5	40.5	150.5	93.5	127.571	251	259.571	Znrd1as	protein-coding gene	Poised	18.6667	16.6667	16.3333	61.3333	41.3333	16.3333	17.3333	80.3333	38.3333
Gm14536	transcribed unprocessed pseudogene			Pigl	protein-coding gene	Poised	91	74	74	74	74	74	74	75	74	Zpbp	protein-coding gene	Poised	449	161	124	137	158	366	134	146	80
Gm14594	transcribed unprocessed pseudogene			Pigo	protein-coding gene	Poised	173	223.6	273.6	266.4	277.2	1413.8	1403.2	250.8	243	Zpbp2	protein-coding gene	Poised	20.6	63.4	91.6	34.8	35.4	51.6	85.6	73.4	68.4
Gm14596	transcribed unprocessed pseudogene			Pigv	protein-coding gene	Poised	177	176	51	23	35	25	151	26	114	Zscan10	protein-coding gene	Poised	1607.17	1666.17	1732.17	1670.17	1648.17	1673.17	1662.17	1334.17	1359.17
Gm14625	transcribed unprocessed pseudogene			Pigyl	protein-coding gene	Poised	169	103	175	103	151	142	122	122	148	Zscan12	protein-coding gene	Poised	165	155.333	161	162.333	161	159	165.333	169.667	166.333
Gm14728	transcribed unprocessed pseudogene			Pih1d1	protein-coding gene	Poised	353.714	432.143	402.143	523.571	522.429	549.714	550.714	414.143	545.857	Zscan21	protein-coding gene	Poised	36.1429	36	39.5714	37.4286	56.5714	37.8571	39.2857	42.5714	40.4286
Gm14991	transcribed unprocessed pseudogene			Pik3cd	protein-coding gene	Poised	534.364	509.182	421.273	808.5	788.625	748.125	637.6	634.6	621.6	Zswim3	protein-coding gene	Poised	23	38	84	66	9	55	61	20	93
Gm15019	transcribed unprocessed pseudogene			Pik3ip1	protein-coding gene	Poised	1098.89	951.667	956.667	1067.78	1013.33	1045	1067.22	963.889	962.778	0610040B10Rik	non-coding gene	Poised	180	122	147	213	86	152	108	151	119
Gm15094	transcribed unprocessed pseudogene			Pik3r3	protein-coding gene	Poised	448.333	29.6667	35.6667	464.333	464.333	449.333	583.333	494.333	486.333	1700001G11Rik	non-coding gene	Poised	85.3333	108	93	106.667	108	98.6667	93.6667	104.667	98
Gm15109	transcribed unprocessed pseudogene			Pink1	protein-coding gene	Poised	562.5	572.5	602.5	561.5	33.5	33.5	33.5	33.5	49.5	1700003G18Rik	non-coding gene	Poised	81	121	121	128	134	120	108	131	170
Gm15300	transcribed unprocessed pseudogene			Pithd1	protein-coding gene	Poised	512.833	612.833	513.833	523.833	491.167	513.833	483.833	529.833	499.833	1700016P03Rik	non-coding gene	Poised	1126	853	1089	1052	1097	1086	1084	1104	1121
Gm15305	transcribed unprocessed pseudogene			Pitpnm3	protein-coding gene	Poised	436.25	41660.2	380.25	235.25	259.5	266	386.75	369.5	329	1700018A14Rik	non-coding gene	Poised	69	103	47	74	79	79	73	51	113
Gm15311	transcribed unprocessed pseudogene			Pja2	protein-coding gene	Poised	221.667	211.667	262.667	168.667	258.667	189.667	214.667	204.667	214.667	1700023H06Rik	non-coding gene	Poised	29	178	128	587	586	532	161	183	184
Gm15320	transcribed unprocessed pseudogene			Pkig	protein-coding gene	Poised	49.7143	63.7143	36.7143	101.286	36.5714	63.7143	103.286	163.286	131.286	1700030C14Rik	non-coding gene	Poised	15196	15112	15189	3340	15107	15044	16	10	0
Gm15854	transcribed unprocessed pseudogene			Pkmyt1	protein-coding gene	Poised	72.5	72.5	98.5	72.5	72.5	72.5	72.5	102.5	72.5	1700047K16Rik	non-coding gene	Poised	419	342	290	292	401	425	375	402	414
Gm15931	transcribed unprocessed pseudogene			Pknox1	protein-coding gene	Poised	54.1667	79.8333	54.8333	350.5	46.8333	57.1667	42.5	105.833	54.8333	1700082M22Rik	non-coding gene	Poised	85	109	88	72	74	44	78	78	79
Gm16329	transcribed unprocessed pseudogene			Pkp4	protein-coding gene	Poised	309.778	426.222	267.667	448.222	294.111	285.444	295.667	200.444	293.889	1700095J03Rik	non-coding gene	Poised	425	408	194	242	446	241	458	242	406
Gm16357	transcribed unprocessed pseudogene			Pla2g2c	protein-coding gene	Poised	182.333	199.667	221.333	186.333	208.333	221	202.667	109.333	165.667	1700120B22Rik	non-coding gene	Poised	290	271	258	241	247	245	211	464	430
Gm16404	transcribed unprocessed pseudogene			Pla2g5	protein-coding gene	Poised	6259.78	7196.78	6173.33	7354.67	6177	22600.9	17.3333	32.3333	16.3333	1700120K04Rik	non-coding gene	Poised	10332	10332	10686	10303	10387	10591	10669	10639	10708
Gm16511	transcribed unprocessed pseudogene			Pla2g6	protein-coding gene	Poised	308.286	312.714	325.286	112.333	92.3333	134.333	117	132.333	92.3333	2010007H06Rik	non-coding gene	Poised	556	13481	744.5	594.5	891	13484	66185	12214	2498
Gm16531	transcribed unprocessed pseudogene			Plbd2	protein-coding gene	Poised	84.6667	55.3333	72.6667	103.667	35.6667	127.667	37.6667	30.6667	124.667	2810402E24Rik	non-coding gene	Poised	21	31	15	11	37	10	17	45	45
Gm16571	transcribed unprocessed pseudogene			Pld6	protein-coding gene	Poised	19.5	65.5	138.5	29.5	272.5	26.5	329.5	379.5	379.5	2810408I11Rik	non-coding gene	Poised	153.333	110.333	164.333	185.333	184.333	138.333	153.333	140.333	188.333
Gm17042	transcribed unprocessed pseudogene			Plec	protein-coding gene	Poised	1455	1122.42	762.75	1086	1062.89	1068.56	1130.57	1160.14	1102.71	4921504A21Rik	non-coding gene	Poised	299.5	240.5	401.5	399.5	496.5	461.5	470.5	461.5	456.5
Gm17091	transcribed unprocessed pseudogene			Plekha4	protein-coding gene	Poised	7	52	16	97	133	95	57	29	124	4921531C22Rik	non-coding gene	Poised	334	389.5	483	351	321	317.5	369	324	332.5
Gm17177	transcribed unprocessed pseudogene			Plekha5	protein-coding gene	Poised	139	100	126	219	139	70.3333	186.25	69.25	151.25	4930404I05Rik	non-coding gene	Poised	72	106	61	40	37	67	41	35	53
Gm17217	transcribed unprocessed pseudogene			Plekhm2	protein-coding gene	Poised	861.5	881.25	530	390.5	394.5	453.5	282	230.667	427.333	4930429F24Rik	non-coding gene	Poised	44	45	41	306	102	42	78	79	40
Gm1818	transcribed unprocessed pseudogene			Plekhn1	protein-coding gene	Poised	298	287.4	307.6	270.2	275.4	279.8	285.2	287	269.8	4930470G03Rik	non-coding gene	Poised	208	560	678	13169	13126	13184	641	653	671
Gm18350	transcribed unprocessed pseudogene			Plekho1	protein-coding gene	Poised	332	164	135.2	146.6	206	258	201	217.2	426	4930483J18Rik	non-coding gene	Poised	39.5	39.5	173.5	72.5	43.5	171.5	75.5	39.5	43.5
Gm18666	transcribed unprocessed pseudogene			Plxna2	protein-coding gene	Poised	819.5	803.5	850.5	810.5	815.5	803.5	803.5	803.5	803.5	4930518J20Rik	non-coding gene	Poised	92	27	38	55	82	20	75	58	44
Gm18733	transcribed unprocessed pseudogene			Pmm2	protein-coding gene	Poised	133.6	80.2	80.2	81.2	100.6	90.4	81.6	86.2	89.2	4930524O07Rik	non-coding gene	Poised	403	376	427.333	415	421.667	411.667	403	414.333	251.667
Gm18752	transcribed unprocessed pseudogene			Pnma1	protein-coding gene	Poised	126	159	11	115	45	33	4	48	38	4930527J03Rik	non-coding gene	Poised	101	436	115	273	105	330	238	165	314
Gm18775	transcribed unprocessed pseudogene			Pnpla2	protein-coding gene	Poised	414.286	335.286	404.286	401.286	385.286	405.286	359.143	419.286	417.286	4930539J05Rik	non-coding gene	Poised	453	453	453	453	453	453	453	253	453
Gm1972	transcribed unprocessed pseudogene			Pnpla7	protein-coding gene	Poised	1017.71	277.714	954.571	1019.71	1030.43	967.571	1015.14	999.143	935.857	4930555B11Rik	non-coding gene	Poised	252	252	237	22	6	212	7	19	5
Gm2020	transcribed unprocessed pseudogene			Poc1a	protein-coding gene	Poised	970.875	982.875	971.875	726.875	732.875	737.375	738.125	640.125	733.625	4930566F21Rik	non-coding gene	Poised	460	514	465	472	451	483	502	500	464
Gm20257	transcribed unprocessed pseudogene			Poc5	protein-coding gene	Poised	33	33	114	84	95	60	80	33	69	4932412D23Rik	non-coding gene	Poised	48.75	179.75	104.75	45.25	59.75	57.25	128.75	111.25	109.75
Gm20474	transcribed unprocessed pseudogene			Pofut2	protein-coding gene	Poised	85	74	50	50	85	67	2590	269	289	4933421O10Rik	non-coding gene	Poised	131	66	126	59	177	84	208	250	77
Gm20482	transcribed unprocessed pseudogene			Poldip2	protein-coding gene	Poised	202.333	101.667	212.333	107	89	209.333	177.333	205.333	199.333	4933431K23Rik	non-coding gene	Poised	247.5	397.5	454.5	124	140	90	114	90	222
Gm20530	transcribed unprocessed pseudogene			Pole3	protein-coding gene	Poised	264	389	273	237	290	301	16.6667	303	383	9530080O11Rik	non-coding gene	Poised	310	310	310	310	310	310	310	310	310
Gm20615	transcribed unprocessed pseudogene			Polh	protein-coding gene	Poised	230.5	136.5	227.5	137.5	133.5	146.5	58.5	46.5	273.5	A230083N12Rik	non-coding gene	Poised	115	141	203	205	152	245	147	121	120
Gm20656	transcribed unprocessed pseudogene			Poll	protein-coding gene	Poised	117	134	157	86	218	173	157	157	161	A430108G06Rik	non-coding gene	Poised	41	43	169	230	219	71	217	46	37
Gm20657	transcribed unprocessed pseudogene			Polr1d	protein-coding gene	Poised	768	168.75	155.5	733	175.5	161.5	158.25	171.75	159.75	A930024E05Rik	non-coding gene	Poised	45	77	66	61	44	78	5268	5310	5282
Gm20770	transcribed unprocessed pseudogene			Polr3c	protein-coding gene	Poised	92.4	70.8	117	94.8	91.8	65.4	70.2	58.2	59.4	AV039307	non-coding gene	Poised	165	137	180	180	175	167	136	137	226
Gm20781	transcribed unprocessed pseudogene			Polr3gl	protein-coding gene	Poised	387	2078	414	386	386	387.5	2034	386	387	B230208B08Rik	non-coding gene	Poised	4548	70	179	49	21	4565	90	50	59
Gm20791	transcribed unprocessed pseudogene			Pom121	protein-coding gene	Poised	2	46	2	28	27	364	338	334	332	BB557941	non-coding gene	Poised	328	328	313	98	70	288	69	57	71
Gm20793	transcribed unprocessed pseudogene			Pomt1	protein-coding gene	Poised	210.333	238.667	241.667	222.333	221	193.667	226.333	213.667	201.667	Bloc1s6os	non-coding gene	Poised	29	28	259	102	223	313	221	205	203
Gm20794	transcribed unprocessed pseudogene			Pop4	protein-coding gene	Poised	53	63.6667	66.3333	79.3333	62.3333	56.3333	120.333	58.3333	75.3333	C230038L03Rik	non-coding gene	Poised	587.667	589.667	598.667	588.333	600.667	586.667	584.667	590	592.333
Gm20798	transcribed unprocessed pseudogene			Pou6f1	protein-coding gene	Poised	584	2511	518	241.25	5152.25	160.75	204.25	253	216.75	C920021L13Rik	non-coding gene	Poised	15	70	6	17	9	19	9	19	18
Gm20799	transcribed unprocessed pseudogene			Ppa2	protein-coding gene	Poised	149	217	151.667	130	135	180	201	187.333	183.667	Cyp4f41-ps	non-coding gene	Poised	231.8	315.2	290	168.25	141.25	36.25	195.75	83.25	53.25
Gm20800	transcribed unprocessed pseudogene			Ppfibp2	protein-coding gene	Poised	191.2	176.2	207.8	183.8	186.6	187	195.5	209.5	198.5	Dcdc5	non-coding gene	Poised	692	17484	654.5	48	42	42	51	63	12
Gm20801	transcribed unprocessed pseudogene			Ppia	protein-coding gene	Poised	167.833	152.5	167.833	147.167	163.833	175.833	287.167	266.5	358.5	Erich2os	non-coding gene	Poised	160	204	212	186	187	250	85	199	176
Gm20803	transcribed unprocessed pseudogene			Ppil3	protein-coding gene	Poised	192.571	156.143	167.857	73.2857	74.5714	70.2857	174.857	71.5714	83.8571	Etaa1os	non-coding gene	Poised	86	114	132	133	133	71	93	99	114
Gm20805	transcribed unprocessed pseudogene			Ppip5k1	protein-coding gene	Poised	484.5	444.917	451.167	465.083	480.5	4976.33	166.667	148.333	153.556	Fcnaos	non-coding gene	Poised	352	334.5	311	189.667	234.667	285.667	1138	1154.5	1146.5
Gm20808	transcribed unprocessed pseudogene			Ppm1g	protein-coding gene	Poised	167	168	162	167	166	167	162	165	324	Frat1	non-coding gene	Poised	56	229	4	4	20	20	5	17	23
Gm20818	transcribed unprocessed pseudogene			Ppp1r12c	protein-coding gene	Poised	145.5	78	128.5	120	168.5	183.5	162.5	158.5	162.5	Gm10516	non-coding gene	Poised	356.5	429	406.5	386.5	431.5	224.5	224.5	224.5	224.5
Gm20827	transcribed unprocessed pseudogene			Ppp1r13l	protein-coding gene	Poised	216	387.4	722.2	1012.4	698.8	567.8	644.4	708.6	706	Gm10634	non-coding gene	Poised	120052	45	888	119974	36	28	1128	506	501
Gm20832	transcribed unprocessed pseudogene			Ppp1r16a	protein-coding gene	Poised	76	37	37	16	16	24	158	16	16	Gm11240	non-coding gene	Poised	556	135	270	273	275	415	400	396	395
Gm20833	transcribed unprocessed pseudogene			Ppp1r2	protein-coding gene	Poised	142.5	142.5	142.5	142.5	142.5	142.5	142.5	142.5	142.5	Gm11335	non-coding gene	Poised	119	118	212	118	116	136	118	85	89
Gm20836	transcribed unprocessed pseudogene			Ppp1r27	protein-coding gene	Poised	1380	1446	1516	1427	1424	1517	189	313	178	Gm11520	non-coding gene	Poised	116	738	206	191	625	205	195	176	78
Gm20840	transcribed unprocessed pseudogene			Ppp1r35	protein-coding gene	Poised	66	141.5	356.5	330	327	163	307	307	336.5	Gm11629	non-coding gene	Poised	345	345	352	346	351	365	305	137	166
Gm20841	transcribed unprocessed pseudogene			Ppp1r37	protein-coding gene	Poised	839	629	1028	939	646	923	1198	1220	899	Gm11638	non-coding gene	Poised	158	197	183	101	83	166	290	180	249
Gm20842	transcribed unprocessed pseudogene			Ppp1r9b	protein-coding gene	Poised	161	157	737.5	141	150.5	417.5	463.5	549.5	922.5	Gm11837	non-coding gene	Poised	329.333	349	263.667	343.333	280	343.667	264	247.667	164
Gm20844	transcribed unprocessed pseudogene			Ppp5c	protein-coding gene	Poised	136.333	132.833	91.5	110.833	143.667	145	147.5	153.5	154.833	Gm11889	non-coding gene	Poised	486272	139141	486295	486265	977964	977960	977968	977815	583
Gm20846	transcribed unprocessed pseudogene			Prc1	protein-coding gene	Poised	153.25	184.25	171.25	60.25	148.25	64.25	138.25	170.25	176.25	Gm12523	non-coding gene	Poised	872	958	871	892	893	922	886	871	876
Gm20847	transcribed unprocessed pseudogene			Prdm2	protein-coding gene	Poised	126	139	113.333	99.3333	103	112	98	340	336	Gm12592	non-coding gene	Poised	1254	989	998	1198	1100	1157	1197	1011	1009
Gm20848	transcribed unprocessed pseudogene			Prdx5	protein-coding gene	Poised	596	631.6	550.4	572.6	568.4	566	633.6	560	633.6	Gm12925	non-coding gene	Poised	89	1099	1199	1068	990	1085	1168	1238	1293
Gm20851	transcribed unprocessed pseudogene			Prkaca	protein-coding gene	Poised	124	81	141	156	178	44	136	123.5	140.5	Gm13427	non-coding gene	Poised	127	135	111	121	119	222	143	100	100
Gm20859	transcribed unprocessed pseudogene			Prkag2	protein-coding gene	Poised	100.167	191.667	224	219.333	135.833	154.667	219.667	213.167	217.667	Gm13610	non-coding gene	Poised	248	206	203	230	232	286	224	365	329
Gm20861	transcribed unprocessed pseudogene			Prkar1a	protein-coding gene	Poised	560	593.25	584.5	872.5	1000.5	965.5	866.5	963.5	839	Gm13986	non-coding gene	Poised	44792.5	102.5	153.5	172.5	513.5	44903.5	368.5	33003.5	404.5
Gm20862	transcribed unprocessed pseudogene			Prob1	protein-coding gene	Poised	25.5	96.5	45.5	416.5	687.5	284.5	609.5	624.5	659.5	Gm13999	non-coding gene	Poised	61	91	75	100	85	178	114	161	93
Gm20863	transcribed unprocessed pseudogene			Proser3	protein-coding gene	Poised	195.8	128.8	87.8	119.8	111.8	150.8	108.8	219.8	100.8	Gm14104	non-coding gene	Poised	647	552	462	463	634	629	437	448	639
Gm20864	transcribed unprocessed pseudogene			Prpf40b	protein-coding gene	Poised	94.1429	69.1429	69.7143	46.1429	93	94.2857	151.286	82.7143	123.857	Gm14966	non-coding gene	Poised	112	112	112	133	112	112	112	112	112
Gm20866	transcribed unprocessed pseudogene			Prr14	protein-coding gene	Poised	388.286	430.857	385.714	392	394.857	183.714	427.286	397.571	133.857	Gm15396	non-coding gene	Poised	150	100	137	163	138	134	153	153	153
Gm20874	transcribed unprocessed pseudogene			Prr19	protein-coding gene	Poised	116	207	114	164	81	176	103	2	20	Gm15441	non-coding gene	Poised	62	25	75	24	6	13	39	75	24
Gm20880	transcribed unprocessed pseudogene			Prr7	protein-coding gene	Poised	158	323	317	345	346	144	151	321	349	Gm15489	non-coding gene	Poised	54	32	42	13	26	49	34	13	45
Gm20881	transcribed unprocessed pseudogene			Prrc2a	protein-coding gene	Poised	151	472	314	31	144	150	648.667	642.667	776.333	Gm15579	non-coding gene	Poised	36	31	22	23	16	36	18	8	18
Gm20882	transcribed unprocessed pseudogene			Prrt4	protein-coding gene	Poised	34	555	44	467	535	41	86	56	38	Gm15587	non-coding gene	Poised	40	16	46	32	50	16	78	81	83
Gm20884	transcribed unprocessed pseudogene			Prss48	protein-coding gene	Poised	134	138	138	137	96	50	78	84	44	Gm15743	non-coding gene	Poised	406.5	270	290.5	327.5	867.5	400.5	275.5	388	342.5
Gm20885	transcribed unprocessed pseudogene			Psip1	protein-coding gene	Poised	823.167	761.167	762.833	71.5	256	150	109	71.5	224	Gm15784	non-coding gene	Poised	100	34544	1	31	114	51	1003	1060	819
Gm20887	transcribed unprocessed pseudogene			Psma8	protein-coding gene	Poised	23.8	23129	16.2	150	32	71	48	23.8	16.8	Gm16201	non-coding gene	Poised	242	7488	40	2490.33	6631.67	9763.67	8595	8563.67	8563.67
Gm20889	transcribed unprocessed pseudogene			Psmb6	protein-coding gene	Poised	359.25	639.75	641.75	607.75	607.25	641.75	331.25	345.75	337.25	Gm16208	non-coding gene	Poised	166	192	59	32	75	102	137	104	69
Gm20891	transcribed unprocessed pseudogene			Psmc3	protein-coding gene	Poised	220	180.667	220.778	186.444	185	180.222	200.889	197.556	181.778	Gm16897	non-coding gene	Poised	617	614	624	580	574	23	96276	532	477
Gm20892	transcribed unprocessed pseudogene			Psmc3ip	protein-coding gene	Poised	415	428	351	377	399	373	377	405	405	Gm17494	non-coding gene	Poised	472.5	427	402.5	396.5	411.5	449.5	86.5	448.5	86.5
Gm20893	transcribed unprocessed pseudogene			Psmd6	protein-coding gene	Poised	293.75	293.75	293.75	293.75	293.75	293.75	293.75	293.75	317.25	Gm20633	non-coding gene	Poised	1179	195	1129	1101	1096	1093	1170	1170	1170
Gm20895	transcribed unprocessed pseudogene			Psmd7	protein-coding gene	Poised	30	47	30	12	12	6	24	43	11	Gm24574	non-coding gene	Poised	31	27	24	90	63	63	90	3	47
Gm20898	transcribed unprocessed pseudogene			Psmd8	protein-coding gene	Poised	395.8	319.2	379.8	375	378	395.8	409.4	434.4	395.8	Gm26672	non-coding gene	Poised	1125	4195.67	851.333	872.333	818.333	841.333	350.5	371	350.5
Gm20901	transcribed unprocessed pseudogene			Pspc1	protein-coding gene	Poised	140.333	106	172.667	146.667	151.667	185.667	384.667	145.667	262	Gm26725	non-coding gene	Poised	111	403	265	299	10194	291	39814	39952	275
Gm20907	transcribed unprocessed pseudogene			Ptbp2	protein-coding gene	Poised	465.75	735	1000	737	729	841	431	547	749	Gm26787	non-coding gene	Poised	186	24	191	194	191	90	191	169	171
Gm20910	transcribed unprocessed pseudogene			Ptcd1	protein-coding gene	Poised	76	76	76	176	176	76	298	76	76	Gm26850	non-coding gene	Poised	1057	1166	643	1141	1148	1121	1013	1031	977
Gm20913	transcribed unprocessed pseudogene			Ptcd2	protein-coding gene	Poised	35	35	28	16	30	28	25	24	40	Gm27252	non-coding gene	Poised	720.5	23140.5	546	720.5	5568.5	720.5	611.5	577	583.5
Gm20919	transcribed unprocessed pseudogene			Pten	protein-coding gene	Poised	49	49	49	49	49	49	70	49	49	Gm2822	non-coding gene	Poised	45	22	14	70	49	60	88	103	104
Gm20921	transcribed unprocessed pseudogene			Ptges3l	protein-coding gene	Poised	301	679.8	629.4	292.8	604.2	649.8	873.2	629.4	655.2	Gm38182	non-coding gene	Poised	1593.5	1567.5	1647.5	1609.5	1613.5	1673.5	2297.4	5745.6	5492.6
Gm20923	transcribed unprocessed pseudogene			Ptpdc1	protein-coding gene	Poised	81.3333	95.3333	122.333	91.3333	118.333	119.333	164.333	123.333	193.333	Gm38327	non-coding gene	Poised	333	330	193	233	241	260	216	228	298
Gm20925	transcribed unprocessed pseudogene			Ptpn1	protein-coding gene	Poised	92.6667	120	104	151.333	156	92	92.6667	90.6667	94.6667	Gm4925	non-coding gene	Poised	192.5	192.5	192.5	497.5	192.5	524.5	522.5	482.5	192.5
Gm20927	transcribed unprocessed pseudogene			Ptpn20	protein-coding gene	Poised	31	28	18	6	43	46	152	43	42	Gm4984	non-coding gene	Poised	147	211	86	293	203	124	153	167	115
Gm20928	transcribed unprocessed pseudogene			Ptpn21	protein-coding gene	Poised	280.2	476.4	476.4	389.5	406	428.167	407	411.5	408	Gm9939	non-coding gene	Poised	508	513	505	522	513	500.333	561.667	521.333	502
Gm20930	transcribed unprocessed pseudogene			Ptprm	protein-coding gene	Poised	129	181.333	298.333	176.333	146.667	172.333	170.333	140.667	148	Gt(ROSA)26Sor	non-coding gene	Poised	666.75	666.75	119.75	119.75	72.75	127.75	82.25	404.75	394.75
Gm20932	transcribed unprocessed pseudogene			Ptprt	protein-coding gene	Poised	130.25	135.25	128.25	132.25	122.25	169.25	60278.4	102.4	81.8	Kbtbd8os	non-coding gene	Poised	138	179	160	107	143	178	155	267	158
Gm20933	transcribed unprocessed pseudogene			Pttg1	protein-coding gene	Poised	102.556	118.222	105.778	137.889	129.889	130.889	100.889	105.778	119	Kcnab3os	non-coding gene	Poised	152	5	148	168	5908	186	6	168	161
Gm20934	transcribed unprocessed pseudogene			Pttg1ip	protein-coding gene	Poised	168.857	158.857	123	130.714	209.857	192.857	230.857	191.857	243.857	Kdm6bos	non-coding gene	Poised	17	5472	3	1809	5698	5428	64	32	26
Gm20935	transcribed unprocessed pseudogene			Pum1	protein-coding gene	Poised	31.8571	77.7143	84.7143	43.7143	32.5714	18.1429	38.2857	182.286	32.5714	Kif16bos	non-coding gene	Poised	193	108	121	104	103	125	26	27	30
Gm20936	transcribed unprocessed pseudogene			Pxdc1	protein-coding gene	Poised	296	8483.33	366.333	274	319.333	281	341.667	325.333	151.667	Lrrc75aos2	non-coding gene	Poised	2318.5	2904.5	2910.5	2979.5	2898.5	2906.5	31.5	32.5	108.5
Gm2098	transcribed unprocessed pseudogene			Pxt1	protein-coding gene	Poised	378	542.667	534.333	532.333	525.333	530	530	536.667	531.667	Med9os	non-coding gene	Poised	91.3333	112.333	58.3333	52.3333	139.333	44.3333	39.3333	112.333	41.3333
Gm21065	transcribed unprocessed pseudogene			Qk	protein-coding gene	Poised	52.25	265.5	108	114.25	103.5	94.75	563.25	529.25	551.25	Peg13	non-coding gene	Poised	270	94	325	202	294	282	294	280	271
Gm21076	transcribed unprocessed pseudogene			Qpctl	protein-coding gene	Poised	939.5	929.5	980.5	931.5	911.5	978.5	489	67	462	Ppp1r2-ps4	non-coding gene	Poised	10079	10504	10409	116	319	156	154	158	157
Gm21114	transcribed unprocessed pseudogene			Qrich1	protein-coding gene	Poised	82.9091	130.909	177.727	213.727	143.455	145.364	135.364	88.0909	146	Rbm46os	non-coding gene	Poised	194	189.75	227	173.25	294.5	122.75	189.75	137	129
Gm21127	transcribed unprocessed pseudogene			Qsox1	protein-coding gene	Poised	40	38.2	39.4	25	51.6	17.4	83.6	129.6	365.4	Rpl29-ps2	non-coding gene	Poised	365	316	183	291	318	387	309	280	268
Gm21151	transcribed unprocessed pseudogene			Qsox2	protein-coding gene	Poised	65	124	249	169	167	147	298	257	451	Stamos	non-coding gene	Poised	59	287	292	279	199	183	68	205	206
Gm21155	transcribed unprocessed pseudogene			Rab11b	protein-coding gene	Poised	192.6	148.2	210.4	139	168.6	149.8	243.2	150	290.4	Tctn2	non-coding gene	Poised	86.4286	46.4286	18.8571	85.4286	20.4286	73.4286	20.1429	73.4286	25.4286
Gm21163	transcribed unprocessed pseudogene			Rab11fip5	protein-coding gene	Poised	181	205	160	202	181	188	191	187	165	1700006H21Rik	lincRNAs	Poised	5274	31	22166	22192	1	87	22	25	50
Gm21170	transcribed unprocessed pseudogene			Rab1b	protein-coding gene	Poised	216.5	89.5	269.5	220.5	259.5	214	256.5	271.5	277.5	1700018B24Rik	lincRNAs	Poised	10	302	17	16	26	17	18	9	15
Gm21171	transcribed unprocessed pseudogene			Rab20	protein-coding gene	Poised	56	43	36	133	60	50	1058	1085	52	1700031P21Rik	lincRNAs	Poised	725.333	787.333	724.333	1084.33	1086.33	1171.33	1086.33	41.3333	22.3333
Gm21180	transcribed unprocessed pseudogene			Rab21	protein-coding gene	Poised	3.5	39.5	64.5	122.5	17.5	4.5	82.5	40.5	4.5	1700036A12Rik	lincRNAs	Poised	7116	27549	15202	10984	27495.5	27435	184.5	476.5	10185
Gm21184	transcribed unprocessed pseudogene			Rab22a	protein-coding gene	Poised	149	39	150	161	55.3333	63	165	187	190	1700057H15Rik	lincRNAs	Poised	214	379	202	449	375	200	63	5	7
Gm21191	transcribed unprocessed pseudogene			Rab23	protein-coding gene	Poised	139	163	161.714	163	160	195.143	172.429	175	157.857	1700086L19Rik	lincRNAs	Poised	92.6667	95.6667	24.3333	91.6667	39.6667	45.6667	80.6667	47.6667	137.667
Gm21201	transcribed unprocessed pseudogene			Rab28	protein-coding gene	Poised	42	43	168	20	349	263	555	537	539	1700086P04Rik	lincRNAs	Poised	127	84	75	144	155	131	142	241	86
Gm21241	transcribed unprocessed pseudogene			Rab2a	protein-coding gene	Poised	47	20	55	1	58	12	29	2	6	1700095J07Rik	lincRNAs	Poised	149	93	93	88	98	93	93	92	95
Gm21242	transcribed unprocessed pseudogene			Rab4b	protein-coding gene	Poised	147.667	136.667	136.667	104.667	150.667	123.667	91.6667	174.667	143.667	1700101I11Rik	lincRNAs	Poised	48	266.5	107.5	113.5	266.5	266.5	266.5	266.5	266.5
Gm21245	transcribed unprocessed pseudogene			Rab8a	protein-coding gene	Poised	117.667	112.667	212.667	269.667	186.667	123.667	110.667	83.3333	54	1700104B16Rik	lincRNAs	Poised	218.5	110.5	59.5	66.5	179.5	217.5	181.5	62.5	36.5
Gm21247	transcribed unprocessed pseudogene			Rab8b	protein-coding gene	Poised	133	138	130	51	80	102	52	99	102	1700112J16Rik	lincRNAs	Poised	78	62	39	71	74	39	76	50	63
Gm21249	transcribed unprocessed pseudogene			Rabac1	protein-coding gene	Poised	114.667	111.167	96.8333	372.5	387.833	366.5	369.167	391.5	350.5	1700125G22Rik	lincRNAs	Poised	138	85	134	48	48	46	81	50	16
Gm21257	transcribed unprocessed pseudogene			Rabep2	protein-coding gene	Poised	224	222.333	341.333	221	221	221	1623.14	484.429	511.429	1810012K16Rik	lincRNAs	Poised	142	276	213	189	192	256	415	436	427
Gm21268	transcribed unprocessed pseudogene			Rabgap1l	protein-coding gene	Poised	254.667	92.6667	205.667	238.667	207.667	117.667	101.333	198.667	198.667	2310010J17Rik	lincRNAs	Poised	376.667	391.667	355.667	389.667	369.667	359.667	387.667	352.667	422.667
Gm21271	transcribed unprocessed pseudogene			Rabl6	protein-coding gene	Poised	253.75	43.25	21.25	227.75	39.75	23.75	45.75	21.25	21.25	2700012I20Rik	lincRNAs	Poised	228	225	138	98	210	227	207	233	211
Gm21275	transcribed unprocessed pseudogene			Rad23a	protein-coding gene	Poised	385.143	514.857	505	420.6	420.6	424.8	686.167	670.5	670.833	2810029C07Rik	lincRNAs	Poised	104	31	99	84	89	105	77	98	58
Gm21281	transcribed unprocessed pseudogene			Rai14	protein-coding gene	Poised	662.5	356.5	309	619.5	627.5	319	638.5	647.5	624.5	2810414N06Rik	lincRNAs	Poised	79	264	61	188	192	159	231	185	158
Gm21285	transcribed unprocessed pseudogene			Ralgapa2	protein-coding gene	Poised	256	254.667	162	206	217.333	246	206.667	239.333	207.333	4921507G05Rik	lincRNAs	Poised	155	131	154	186	196	208	209	148	209
Gm21302	transcribed unprocessed pseudogene			Ralgds	protein-coding gene	Poised	104.6	114.6	131.4	114.2	163.4	99.8	100.5	101.5	100.5	4930412F09Rik	lincRNAs	Poised	97	97	160	65	69	125	135	96	80
Gm21308	transcribed unprocessed pseudogene			Ralgps1	protein-coding gene	Poised	14	48.2	77.8	47.8	27.2	50.2	129.8	104.8	85.8	4930455B14Rik	lincRNAs	Poised	91	95	110	78	17.5	145	99	90	114
Gm21316	transcribed unprocessed pseudogene			Ralgps2	protein-coding gene	Poised	345.583	266.917	200.083	325.583	212.75	202.75	440.917	419.917	413.917	4930467D21Rik	lincRNAs	Poised	17	30	25	88	16	77	114	150	86
Gm21330	transcribed unprocessed pseudogene			Ran	protein-coding gene	Poised	873	72	83	104	105.333	80	79	419	432	4930467K11Rik	lincRNAs	Poised	133	135	82	52	21	85	494	153	24
Gm21333	transcribed unprocessed pseudogene			Ranbp10	protein-coding gene	Poised	56	87.3333	91	59.6667	58.6667	91	86.3333	390.333	391.333	4930471M09Rik	lincRNAs	Poised	55	76	89	59	78	70	57	80	80
Gm21340	transcribed unprocessed pseudogene			Ranbp3	protein-coding gene	Poised	27.4286	18.4286	77.2857	78.2857	18.2857	85.2857	123.286	106.286	67.2857	4930516B21Rik	lincRNAs	Poised	393	477	394	94	88	84	95	67	80
Gm21344	transcribed unprocessed pseudogene			Rangrf	protein-coding gene	Poised	277.25	571.375	275.75	417.875	549.625	565.375	417.875	417.875	417.875	4930547M16Rik	lincRNAs	Poised	153	140	177	97	142	84	92	97	90
Gm21380	transcribed unprocessed pseudogene			Rapgef1	protein-coding gene	Poised	401.75	180.75	97.75	336.75	97.75	68.25	139.25	100.25	100.25	4930589L23Rik	lincRNAs	Poised	119	131	136	175	382	149	634	153	130
Gm21387	transcribed unprocessed pseudogene			Rapgef4	protein-coding gene	Poised	1336	4777	1437	37	38781	73	40.25	46.25	17.75	4930593A02Rik	lincRNAs	Poised	261	472	4	315	332	297	16	502	436
Gm21396	transcribed unprocessed pseudogene			Rassf1	protein-coding gene	Poised	261.167	177.833	246.5	226.167	206.5	207.167	1100.25	1114.25	1113.25	4933405E24Rik	lincRNAs	Poised	8939	8934	8948	8977	8962	9005	4574	4643	5695
Gm21405	transcribed unprocessed pseudogene			Raver1	protein-coding gene	Poised	49	51	5	9	32	33	52	132	11	4933407E24Rik	lincRNAs	Poised	6160	6567	6308	6452	6534	6437	4	33	9
Gm21412	transcribed unprocessed pseudogene			Rbl1	protein-coding gene	Poised	51	71	40	66	148	180	159	162	161	4933417D19Rik	lincRNAs	Poised	163	1202	88	812	1139	1209	71	88	125
Gm21427	transcribed unprocessed pseudogene			Rbm11	protein-coding gene	Poised	21.6667	19.6667	30	28.6667	36.6667	120.333	18.6667	24.6667	41.6667	6430573P05Rik	lincRNAs	Poised	236.333	196.667	206.667	202.667	213	206.667	313	303	326
Gm21435	transcribed unprocessed pseudogene			Rbm33	protein-coding gene	Poised	140.25	88.25	211.25	42.75	178.25	29.75	53.75	39.75	28.25	A930024N18Rik	lincRNAs	Poised	182	5652	950	1453	5823	5893	829	864	796
Gm21443	transcribed unprocessed pseudogene			Rbm5	protein-coding gene	Poised	138.692	50.3077	93.6923	59	116.692	58.1538	59.8462	50.6154	50.3077	C030037D09Rik	lincRNAs	Poised	123.5	276.5	260.5	796.667	808.667	849.667	223.5	258.5	251.5
Gm21462	transcribed unprocessed pseudogene			Rbmxl2	protein-coding gene	Poised	49	61	3	183	57	30	101	114	120	Crnde	lincRNAs	Poised	290	301	311	316	334	322	421.857	776.714	2884.57
Gm21469	transcribed unprocessed pseudogene			Rcor1	protein-coding gene	Poised	360.5	352.5	352.5	397.5	388.5	353.5	252	362.5	187	D030040B21Rik	lincRNAs	Poised	596	555	587	565	564	578	565	638	625
Gm21476	transcribed unprocessed pseudogene			Rcor3	protein-coding gene	Poised	196.5	79.5	301.5	327.5	229.5	174.6	214.5	222.5	179.1	D930030I03Rik	lincRNAs	Poised	509	501	483	557	546	550	635	633	204
Gm21506	transcribed unprocessed pseudogene			Rdh14	protein-coding gene	Poised	102	102	38	75	106	73	79	15	44	Gm11608	lincRNAs	Poised	305.5	280.5	61.5	278.5	253.5	231.5	163.5	148.5	159.5
Gm21524	transcribed unprocessed pseudogene			Reep2	protein-coding gene	Poised	33	33	11	11	34	33	24	13	39	Gm11840	lincRNAs	Poised	759	3673	879	42415	42414	42512	98	6	23
Gm21530	transcribed unprocessed pseudogene			Reep4	protein-coding gene	Poised	875.333	894.667	862	649.2	751.8	711.4	378.25	361.75	362.25	Gm13830	lincRNAs	Poised	40.4	255.4	38.4	41.4	36.4	38.4	47.4	28.2	35.4
Gm21573	transcribed unprocessed pseudogene			Rela	protein-coding gene	Poised	152.167	134.167	322.167	158.167	163.5	165.5	176.167	168.833	134.167	Gm16853	lincRNAs	Poised	113	48	93	98	105	49	103	64	22
Gm21617	transcribed unprocessed pseudogene			Repin1	protein-coding gene	Poised	93	200.571	84	119.143	22.8571	74	98.4286	141.286	362	Gm19705	lincRNAs	Poised	134	87	162	7780.75	28977.2	29000.2	33	34	223
Gm2163	transcribed unprocessed pseudogene			Rfesd	protein-coding gene	Poised	89.75	102.25	138.25	91.75	97.75	95.25	91.75	89.75	97.75	Gm2093	lincRNAs	Poised	262	117	94	216	240	182	140	86	102
Gm21634	transcribed unprocessed pseudogene			Rfx2	protein-coding gene	Poised	274.25	272.25	245.25	207.25	253.25	268.25	303.25	35.25	34.75	Gm26628	lincRNAs	Poised	55008	55034	55018	55025	55011	54686	24146	31623	4710
Gm21654	transcribed unprocessed pseudogene			Rfx5	protein-coding gene	Poised	247.471	263.294	250.353	406.706	257.412	399.706	242.118	260.353	427.706	Gm26637	lincRNAs	Poised	538	8374	583	513	31047	541	529	546	553
Gm21660	transcribed unprocessed pseudogene			Rgcc	protein-coding gene	Poised	52	121	24	9	48	74	518	64	62	Gm26708	lincRNAs	Poised	96.3333	104.667	115	79.6667	103	90	89.3333	104.667	106.333
Gm21672	transcribed unprocessed pseudogene			Rgl1	protein-coding gene	Poised	238	59.5	187.5	85.5	63.5	59486.5	65	58.5	59.5	Gm26810	lincRNAs	Poised	701.5	1540	1460.5	1383	1369.5	1537.5	980	92	142
Gm21678	transcribed unprocessed pseudogene			Rgp1	protein-coding gene	Poised	392.667	385.667	357.667	420.667	213	225	229	224.333	224	Gm26891	lincRNAs	Poised	1482	1734	1715	1638	1634	1803	1654	1724	1716
Gm21679	transcribed unprocessed pseudogene			Rgs3	protein-coding gene	Poised	135	117	152	38	108	128	6791.5	97	129	Gm27042	lincRNAs	Poised	979	1042	966	977	978	920	491	971	900
Gm21683	transcribed unprocessed pseudogene			Rhbdd3	protein-coding gene	Poised	186	239.2	197.4	480.6	396.8	269.6	740.6	833.6	279.1	Gm32950	lincRNAs	Poised	121	118	122	170	177	123	192	224	91
Gm21715	transcribed unprocessed pseudogene			Rhobtb1	protein-coding gene	Poised	253.143	276.571	93.2857	387.429	629.429	80877.4	311	337.714	973.857	Gm6410	lincRNAs	Poised	207	266	576	598	591	575	21	23	47
Gm21720	transcribed unprocessed pseudogene			Rhov	protein-coding gene	Poised	56	26	69	49	37	21	250	366	362	Haglr	lincRNAs	Poised	26	22	35	242.667	236.333	234.5	523.667	529.667	538.667
Gm21728	transcribed unprocessed pseudogene			Rhpn1	protein-coding gene	Poised	103.8	101.8	90.8	281.5	1126.67	328	53.8	105.8	86.8	Pvt1	lincRNAs	Poised	634.286	475.286	472.571	543.143	495.857	465	363.286	396.286	403.857
Gm21733	transcribed unprocessed pseudogene			Rif1	protein-coding gene	Poised	120	120	120	120	120	120	120	120	120	Rmst	lincRNAs	Poised	128759	260074	15497.9	228749	139653	260089	369.667	368.333	361
Gm21735	transcribed unprocessed pseudogene			Rimbp3	protein-coding gene	Poised	356	374	633	403	620	46	209	209	271	Smkr-ps	lincRNAs	Poised	431	438	411.5	403.5	402	530	433	416.5	421.5
Gm21736	transcribed unprocessed pseudogene			Rimklb	protein-coding gene	Poised	46	64	256	49	44	57	112	228	45	pi-Rc3h1.1	hybrid piRNA gene	Poised	57	66	56	15	31	54	13	17	118
Gm21737	transcribed unprocessed pseudogene			Rims2	protein-coding gene	Poised	209	17152	536	387	507.833	188.333	283.667	38020	347	pi-Strbp.1	hybrid piRNA gene	Poised	73	304	220	56	101	125	415	228	374
Gm21740	transcribed unprocessed pseudogene			Ring1	protein-coding gene	Poised	329.333	331.667	323	329	326	327.667	350	285.667	352.667	1500009C09Rik	protein-coding gene	Non-poised	4399	4436	4413	5474	5480	5530	4	9	38
Gm21741	transcribed unprocessed pseudogene			Rit1	protein-coding gene	Poised	77.875	17.875	43.875	15.625	20.375	22.875	16.625	16.875	26.125	1700001C02Rik	protein-coding gene	Non-poised	16	4338	14	44851	131	44854	30	24	31
Gm21749	transcribed unprocessed pseudogene			Rmi1	protein-coding gene	Poised	286.5	194.25	283	283	283	283	283	283	435.5	1700001K19Rik	protein-coding gene	Non-poised	13678.5	13674.5	13680.5	13547.5	13605.5	12400.5	13505.5	8197.5	31.5
Gm21755	transcribed unprocessed pseudogene			Rnf10	protein-coding gene	Poised	126.8	141.8	132.8	156.8	123.6	29.6	123.6	121.2	22.2	1700001L19Rik	protein-coding gene	Non-poised	225	458	400	453	436	407	16	9	27
Gm21756	transcribed unprocessed pseudogene			Rnf123	protein-coding gene	Poised	236.889	234.333	301.667	234.889	235	302.444	326.556	302.444	251	1700001O22Rik	protein-coding gene	Non-poised	353	354	353	764.333	755	912.333	1392.15	1361.23	1352.85
Gm21758	transcribed unprocessed pseudogene			Rnf126	protein-coding gene	Poised	198.667	217.667	119.667	66.6667	71.6667	182.667	629.667	670.667	670.667	1700003H04Rik	protein-coding gene	Non-poised	17381.3	17345.3	17419.3	17402.3	259485	17397.3	18.2	25.2	13.2
Gm21766	transcribed unprocessed pseudogene			Rnf144b	protein-coding gene	Poised	3	32	3	276	18	71	72	11	3	1700007G11Rik	protein-coding gene	Non-poised	87	28	70	53	53	60	155	54	29
Gm21768	transcribed unprocessed pseudogene			Rnf166	protein-coding gene	Poised	259	317	255	244	286	242	549	188	608	1700008P02Rik	protein-coding gene	Non-poised	388782	388786	388792	746148	759745	746306	556018	379972	379939
Gm21771	transcribed unprocessed pseudogene			Rnf181	protein-coding gene	Poised	335.231	465.231	307.231	281.231	312.231	322.231	140.692	172.615	171.538	1700010I14Rik	protein-coding gene	Non-poised	63.2	73.2	67.2	52.2	43.2	75.2	16.4	38.2	36.2
Gm21774	transcribed unprocessed pseudogene			Rnf187	protein-coding gene	Poised	246	203	163	26	99	15	150	23	20	1700011I03Rik	protein-coding gene	Non-poised	17228	19090	19005	64597	19109	64560	21	6	5
Gm21779	transcribed unprocessed pseudogene			Rnf19b	protein-coding gene	Poised	166.5	373.25	217.5	313.25	302.25	167.75	315.25	216.25	201.75	1700012A03Rik	protein-coding gene	Non-poised	43925	43755	43830	43835	43786	43950	3704.5	12701	3549.5
Gm21784	transcribed unprocessed pseudogene			Rnf40	protein-coding gene	Poised	250.333	265.333	273.333	183.333	176.333	219.333	182.333	660.333	118.333	1700012B09Rik	protein-coding gene	Non-poised	18.3333	13541.3	13.3333	34.6667	10.6667	11.6667	6.66667	5.66667	7.33333
Gm21785	transcribed unprocessed pseudogene			Rnf6	protein-coding gene	Poised	193.857	213.571	193.857	196	202.429	203.286	314.286	203.286	203.286	1700013G24Rik	protein-coding gene	Non-poised	4366	15281	4354	15259	15302	15315	15234	2935	45
Gm21790	transcribed unprocessed pseudogene			Rnf7	protein-coding gene	Poised	132.667	55.6667	119.667	50.3333	49	51.6667	61.6667	51.6667	52.6667	1700016K19Rik	protein-coding gene	Non-poised	43	104	18	56	43	32	78	168	164
Gm21791	transcribed unprocessed pseudogene			Rnls	protein-coding gene	Poised	480	450	450	420	456	452	161	159	151	1700017D01Rik	protein-coding gene	Non-poised	9669	67	4	9336	10549	65871	95	56	33
Gm21795	transcribed unprocessed pseudogene			Rom1	protein-coding gene	Poised	59	168	86	127	119	106	509	187	455	1700018B08Rik	protein-coding gene	Non-poised	95.6667	70.6667	95.6667	117.667	131.667	156.667	670	417.25	135.5
Gm21799	transcribed unprocessed pseudogene			Ropn1l	protein-coding gene	Poised	36	60	70	53	54	62	78	52	58	1700018F24Rik	protein-coding gene	Non-poised	25142	20710	28520	28514	26867	26905	31	63	54
Gm21802	transcribed unprocessed pseudogene			Rp9	protein-coding gene	Poised	367.8	370.8	365.4	381.4	370.6	368	358.8	367.2	363.4	1700019N19Rik	protein-coding gene	Non-poised	667	593	589	629	13289	669	576	476.5	499
Gm21808	transcribed unprocessed pseudogene			Rpap2	protein-coding gene	Poised	127.875	132.75	139.875	175.875	187.375	125.625	251.125	140.5	248.875	1700020A23Rik	protein-coding gene	Non-poised	6676	6678	6653	6646	6678	6712	6714	6683	6725
Gm21813	transcribed unprocessed pseudogene			Rpl10l	protein-coding gene	Poised	5	53	210	48	47	369	152	327	147	1700020D05Rik	protein-coding gene	Non-poised	6776	6782	6797	6781	6777	205	101	126	156
Gm21815	transcribed unprocessed pseudogene			Rpl36	protein-coding gene	Poised	53	34	35	90	24	34	43	48	42	1700020L24Rik	protein-coding gene	Non-poised	349	344	341	414	344	409	433	378	407
Gm21819	transcribed unprocessed pseudogene			Rpl36al	protein-coding gene	Poised	74.6667	51	77.6667	104.667	103.667	109.667	48.3333	121.667	74.6667	1700020N01Rik	protein-coding gene	Non-poised	40	43	45377	33	2	86	127	26	9
Gm21823	transcribed unprocessed pseudogene			Rpl39l	protein-coding gene	Poised	88	16	11	23	6	11	23	39	24	1700021F07Rik	protein-coding gene	Non-poised	59	12189	46	69	70	9	1	41	50
Gm21824	transcribed unprocessed pseudogene			Rpn1	protein-coding gene	Poised	40.5	40.5	215.5	40.5	40.5	40.5	156.5	133.5	332.5	1700022I11Rik	protein-coding gene	Non-poised	5715.8	20020.2	6279.8	19987.2	19967.2	19982.2	4890.2	5003.2	133.2
Gm21825	transcribed unprocessed pseudogene			Rpn2	protein-coding gene	Poised	224	274.4	234.4	213.2	249.4	232.4	200.6	250.6	210.2	1700023F06Rik	protein-coding gene	Non-poised	2202	8678	9045	2693	9016	8999	8564	8899	2
Gm21826	transcribed unprocessed pseudogene			Rpp21	protein-coding gene	Poised	317.167	343.167	346.833	352.833	346.833	377.167	343.833	339.167	382.5	1700025F22Rik	protein-coding gene	Non-poised	30598	31378	31423	31434	23895	31427	52	52	41
Gm21832	transcribed unprocessed pseudogene			Rpp25l	protein-coding gene	Poised	30	13	16	8	4	33	19	34	40	1700028P14Rik	protein-coding gene	Non-poised	58	58	2	6	33	34604	33	8	35
Gm21835	transcribed unprocessed pseudogene			Rps6ka4	protein-coding gene	Poised	172.125	159.75	143.5	92.25	142.5	200.25	180	121	252.5	1700029F12Rik	protein-coding gene	Non-poised	18543	18482	18546	18519	18543	18539	80	10	50
Gm21849	transcribed unprocessed pseudogene			Rpusd3	protein-coding gene	Poised	88.5556	87.5556	54.5556	57.5556	47.7778	76.5556	42.7778	75.5556	86.5556	1700029H14Rik	protein-coding gene	Non-poised	7227	7243	13317	13316	14783	13307	2197	203	194
Gm21851	transcribed unprocessed pseudogene			Rragc	protein-coding gene	Poised	586.333	579.333	574.333	586.333	642.333	557.333	659.333	676.333	560.333	1700029I15Rik	protein-coding gene	Non-poised	6330	6702	6399	6575	6722	6568	6617	6775	106
Gm21855	transcribed unprocessed pseudogene			Rrbp1	protein-coding gene	Poised	62	75	17	47	38	76	135	57	77	1700042G07Rik	protein-coding gene	Non-poised	23043	3379	3458	22915	3527	22842	3479	3460	3441
Gm21862	transcribed unprocessed pseudogene			Rrp1	protein-coding gene	Poised	39	102.8	50	70	86	98	140	85	106.4	1700067K01Rik	protein-coding gene	Non-poised	285.25	3108.75	283.25	2935	2984.5	2922.75	349.25	309.25	332.25
Gm21868	transcribed unprocessed pseudogene			Rrp7a	protein-coding gene	Poised	252	219.333	233.667	225.333	222.333	217.667	223	239	217.333	1700074P13Rik	protein-coding gene	Non-poised	362797	362985	362889	139033	43233.3	139068	116	366	58
Gm21869	transcribed unprocessed pseudogene			Rsg1	protein-coding gene	Poised	864	855	18	867	847	41	40	25	42	1700080E11Rik	protein-coding gene	Non-poised	187	13283	13249	143	13272	260	13298	13254	13231
Gm21871	transcribed unprocessed pseudogene			Rsph1	protein-coding gene	Poised	67	203.667	207.667	194.667	184.667	99.3333	183.667	215.667	213.667	1700123K08Rik	protein-coding gene	Non-poised	7169.67	7146.67	7117.67	7179.67	54995.7	7103.67	27.3333	29.6667	20.3333
Gm21872	transcribed unprocessed pseudogene			Rsph3a	protein-coding gene	Poised	197.25	197.25	199.75	197.25	197.25	197.25	197.6	217.8	222	1700123L14Rik	protein-coding gene	Non-poised	664	399513	447650	447554	447665	447657	423	144	550
Gm21877	transcribed unprocessed pseudogene			Rsph3b	protein-coding gene	Poised	139.333	155.667	134.333	134.333	144.667	141	145.333	134.667	146	1700125H20Rik	protein-coding gene	Non-poised	524	12418	521	429	496	537	624	152.5	153
Gm21880	transcribed unprocessed pseudogene			Rsph6a	protein-coding gene	Poised	4.5	247.5	68.5	88.5	257.5	93.5	188.5	129.5	154.5	1700129C05Rik	protein-coding gene	Non-poised	58390	58427	58315	58318	58317	58315	90	59	55
Gm21881	transcribed unprocessed pseudogene			Rsrc1	protein-coding gene	Poised	385.778	353.667	752.778	175.75	226	231	127.25	234	202.75	1810041L15Rik	protein-coding gene	Non-poised	17060	16995	781	899	636	778	706	709	769
Gm21889	transcribed unprocessed pseudogene			Rsrp1	protein-coding gene	Poised	495.5	496.5	497.5	535.5	514.5	540	638	536	484.25	4922502D21Rik	protein-coding gene	Non-poised	25	89401	0	62359	201546	201890	24	15	28
Gm21890	transcribed unprocessed pseudogene			Rtca	protein-coding gene	Poised	77	71	76	63.5	64	78.5	64	124.5	74.5	4930430A15Rik	protein-coding gene	Non-poised	285432	279342	279271	1009930	346759	1009928	16	5	11
Gm21894	transcribed unprocessed pseudogene			Rtel1	protein-coding gene	Poised	46	55	45.25	37.75	44.5	74.75	42.25	43	42.25	4930504O13Rik	protein-coding gene	Non-poised	55	116	149	47	124	95	73	55	49
Gm21895	transcribed unprocessed pseudogene			Rtn1	protein-coding gene	Poised	405.833	286.833	337.5	306	369	303.167	412.667	437.167	481.167	4930544G11Rik	protein-coding gene	Non-poised	43254	165363	43296	43301	173567	173537	41	74	15
Gm21898	transcribed unprocessed pseudogene			Rusc2	protein-coding gene	Poised	709.333	725.5	3792.5	617.8	614.8	622.8	591.4	609.8	601.4	4930544L04Rik	protein-coding gene	Non-poised	256.5	101.5	249.5	215.5	76.5	216.5	96.5	107.5	46.5
Gm21899	transcribed unprocessed pseudogene			Ruvbl2	protein-coding gene	Poised	219	220.5	976.25	250.667	227.667	159.667	378.333	353.333	380.333	4930571K23Rik	protein-coding gene	Non-poised	19125.5	19131.5	19080.5	19135.5	19116.5	19102.5	47.5	47.5	47.5
Gm21902	transcribed unprocessed pseudogene			S1pr3	protein-coding gene	Poised	14	64	87	238	185	8	4846	4680	4760	4930578G10Rik	protein-coding gene	Non-poised	736.333	775.333	724.333	742.333	714.333	732.333	510.333	709.333	708.333
Gm21906	transcribed unprocessed pseudogene			Sall3	protein-coding gene	Poised	199.5	2536.5	117.5	118.5	118.5	117.5	244	239.5	315.5	4930590J08Rik	protein-coding gene	Non-poised	19457.8	22867.8	30581.8	30587	30607	30544.8	762	25520	712
Gm21907	transcribed unprocessed pseudogene			Samd10	protein-coding gene	Poised	545.333	480.667	577.667	560.333	543.333	596.333	581.333	594.667	599.667	4931417E11Rik	protein-coding gene	Non-poised	48615.3	48600.3	48534.3	48538.3	48604.3	48591.3	51.6667	48	43.6667
Gm21909	transcribed unprocessed pseudogene			Sap30	protein-coding gene	Poised	59	60	55	10	45	31	14	19	120	4931423N10Rik	protein-coding gene	Non-poised	29629	51355	51387	51389	51431	51402	159	29	26
Gm21910	transcribed unprocessed pseudogene			Saraf	protein-coding gene	Poised	32.25	63.25	43.75	40.75	46.75	45.75	34.75	35.75	45.75	4931428L18Rik	protein-coding gene	Non-poised	65.4	155.4	46.2	77.4	85.4	112.4	83.4	60.4	60.4
Gm21912	transcribed unprocessed pseudogene			Sav1	protein-coding gene	Poised	111	109	136	105	142	104	136	133	55	4931440F15Rik	protein-coding gene	Non-poised	91793	708	679	315	730	628	153	557	145
Gm21919	transcribed unprocessed pseudogene			Sbds	protein-coding gene	Poised	321.8	310.4	317.6	321.2	336	321.2	309.8	320.6	323.6	4932414N04Rik	protein-coding gene	Non-poised	100602	158834	129336	103068	103086	102950	21722.2	6761.4	10661
Gm21920	transcribed unprocessed pseudogene			Sbf2	protein-coding gene	Poised	92.875	558.125	552.125	353.125	52.625	589.125	425.125	479.125	316.125	4932438H23Rik	protein-coding gene	Non-poised	3112.67	3050.67	3080.33	9505.33	9469	3312.67	26	56	27
Gm21923	transcribed unprocessed pseudogene			Scaf4	protein-coding gene	Poised	97	126	76	78	71.6667	106	157	85	78	4933411K16Rik	protein-coding gene	Non-poised	3920	3909	3945	3908	6793	3922	878	737	78
Gm21924	transcribed unprocessed pseudogene			Scamp3	protein-coding gene	Poised	264.25	241.25	66.5	74.5	80	126.25	146.25	90.25	62.5	4933415F23Rik	protein-coding gene	Non-poised	40115	153936	327	62	153948	330	3	19	38
Gm21965	transcribed unprocessed pseudogene			Scand1	protein-coding gene	Poised	182	265	331	390	397	350	714	570	225	4933421I07Rik	protein-coding gene	Non-poised	57598.5	57680.5	57333.5	57686.5	57645.5	57669.5	138.5	31.5	34.5
Gm2288	transcribed unprocessed pseudogene			Scarf2	protein-coding gene	Poised	578	1439.8	319.4	299.8	298	368	502	556.6	298.6	4933427I04Rik	protein-coding gene	Non-poised	37082	45158	32329	31794	45160	45306	1351	1399	50
Gm2389	transcribed unprocessed pseudogene			Scly	protein-coding gene	Poised	317.778	267.778	277.778	235.778	285.778	282.778	239.778	282.778	290.778	5330417C22Rik	protein-coding gene	Non-poised	136.5	119.5	142.5	182.5	206.5	143.5	106.5	139.5	145.5
Gm2399	transcribed unprocessed pseudogene			Scmh1	protein-coding gene	Poised	71.8	82.4	197.4	77.4	73.6	170.4	178.8	169.4	199.4	9430097D07Rik	protein-coding gene	Non-poised	73	74	75	91	113	629	4774	4854	4855
Gm2427	transcribed unprocessed pseudogene			Scrib	protein-coding gene	Poised	48	58	59	24	35	16.6667	36	79	37	9530002B09Rik	protein-coding gene	Non-poised	146959	146948	131957	146951	146945	146971	15473	15427	15427
Gm2693	transcribed unprocessed pseudogene			Scyl3	protein-coding gene	Poised	328	432	395	439	472	386	445	423	398	A630010A05Rik	protein-coding gene	Non-poised	215643	128295	128676	215679	215677	215336	10286	74952	31766
Gm26989	transcribed unprocessed pseudogene			Sdccag8	protein-coding gene	Poised	89.1667	131	107.5	385.167	433.833	363	430	430	91	A630023A22Rik	protein-coding gene	Non-poised	4147.5	23441.5	23446.5	4237.5	4148.5	23424.5	4190.5	4110.5	4167.5
Gm27149	transcribed unprocessed pseudogene			Sdf2	protein-coding gene	Poised	516	505	186	393	19	420	62	7	8	AK157302	protein-coding gene	Non-poised	539	11090	601	11124	11098	11222	233	508	512
Gm2759	transcribed unprocessed pseudogene			Sdf2l1	protein-coding gene	Poised	21	59	19	11	3	18	12	91	13	Abca14	protein-coding gene	Non-poised	21.5	72230	21.5	58250.6	58274	58248.8	32	21.5	21.5
Gm28023	transcribed unprocessed pseudogene			Sdhaf1	protein-coding gene	Poised	1420	1457	1451	1418	1477	1456	1480	1485	1450	Abca15	protein-coding gene	Non-poised	5179.5	5134.5	5164.5	5198.5	52428.5	5228.5	71.5	50.5	45.5
Gm28079	transcribed unprocessed pseudogene			Sdhd	protein-coding gene	Poised	65	84	90	77	114	91	70	80	84	Abcb4	protein-coding gene	Non-poised	113.667	95184.7	142	137	189.333	103455	75325.8	32400.8	50919.4
Gm28080	transcribed unprocessed pseudogene			Sdr39u1	protein-coding gene	Poised	77.4118	92.8235	80	36.1765	97.4118	79.3529	80	105.059	108.118	Abhd16b	protein-coding gene	Non-poised	1232	1207	1195	1176	1181	1179	3934	3937	1188
Gm28090	transcribed unprocessed pseudogene			Sec1	protein-coding gene	Poised	8	445	114	268	235	26	36	0	2	Actl10	protein-coding gene	Non-poised	2006	2012	2010	1996	2002	1996	2014	2031	2043
Gm28136	transcribed unprocessed pseudogene			Sec13	protein-coding gene	Poised	10	176	231	62	52	216	138	153	249	Actl7b	protein-coding gene	Non-poised	56093	541	430	522	56036	640	75	59	60
Gm28144	transcribed unprocessed pseudogene			Sec16a	protein-coding gene	Poised	299	300	271	300	226	329	452	719	475	Actl9	protein-coding gene	Non-poised	6423	38159	38240	38272	38383	728	668	69	6
Gm28158	transcribed unprocessed pseudogene			Sec22a	protein-coding gene	Poised	57.5	35.5	53.5	359.667	743	357	43.5	48	42.5	Actrt2	protein-coding gene	Non-poised	6352	6345	6408	6396	12159	6935	48631	12290	13
Gm28253	transcribed unprocessed pseudogene			Sec24c	protein-coding gene	Poised	26.8889	120.667	238.667	52.2222	135.667	26.8889	48.8889	27.5556	25.2222	Adam18	protein-coding gene	Non-poised	63522.7	28377	44900.3	103315	63520.7	103370	62.5	43.5	265.5
Gm28350	transcribed unprocessed pseudogene			Sema4c	protein-coding gene	Poised	298.5	215.5	345	186.333	188.5	174.333	388.5	388.5	383.833	Adam1b	protein-coding gene	Non-poised	1701	16355	16344	16358	16356	16314	39	49	42
Gm28353	transcribed unprocessed pseudogene			Sema5b	protein-coding gene	Poised	4175.33	753	620	795.5	704.167	7175.33	692.167	656.833	660.833	Adam2	protein-coding gene	Non-poised	45054	45056	45024	44980	45037	45023	261	23	18
Gm28358	transcribed unprocessed pseudogene			Senp1	protein-coding gene	Poised	206.667	232	225.333	212.667	207.333	213.667	217	206.667	206.667	Adam3	protein-coding gene	Non-poised	126291	85916.1	3825.9	137000	126289	166138	11.8889	11.6667	24.1111
Gm28390	transcribed unprocessed pseudogene			Senp2	protein-coding gene	Poised	254	262	278	325.5	318.5	260.625	145.714	311	287	Adam30	protein-coding gene	Non-poised	490	12012	35	372	87	114	93	85	85
Gm28423	transcribed unprocessed pseudogene			Sephs2	protein-coding gene	Poised	11	5	25	44	8	33	198	166	4	Adam5	protein-coding gene	Non-poised	40973.2	41036.2	41003.2	40958.2	185157	126451	104.5	116	112
Gm28438	transcribed unprocessed pseudogene			Sepsecs	protein-coding gene	Poised	92	58.6667	48.6667	54.3333	57.3333	61.3333	59.6667	43	60.6667	Adcy10	protein-coding gene	Non-poised	15378	15833.8	33222.4	33754.2	33242.2	35580.8	126.333	127.333	132.333
Gm28446	transcribed unprocessed pseudogene			Sept10	protein-coding gene	Poised	31	344	39	40	55	7	86	50	23	Adgrf3	protein-coding gene	Non-poised	20053.3	30218.7	30209.7	30200.7	30288.7	30363.7	30186.7	7896.67	30216.7
Gm28455	transcribed unprocessed pseudogene			Sept5	protein-coding gene	Poised	207	82	73	98	104	129	102	98	98	Adh4	protein-coding gene	Non-poised	10253.7	27545.3	10261.7	27587.3	27648.3	27608.3	9755.33	9805.33	9700.33
Gm28459	transcribed unprocessed pseudogene			Serf1	protein-coding gene	Poised	51.6	158	164.2	161.8	161.2	168.4	136.2	136.6	137	Adig	protein-coding gene	Non-poised	8202	14255	37176	8123	37181	37202	37202	31669	31662
Gm28480	transcribed unprocessed pseudogene			Serp1	protein-coding gene	Poised	25	42	25	12	10	37	22	5	4	Afm	protein-coding gene	Non-poised	21272.5	45239.5	14154.5	14045.5	70127.5	70396.5	42960.5	42938.5	18028.5
Gm28504	transcribed unprocessed pseudogene			Serpinb6a	protein-coding gene	Poised	15.4286	384	19	16	24	34	197.688	236.5	281.562	Agbl4	protein-coding gene	Non-poised	38.5	97.1667	47.5	38.1667	44.8333	44.5	45.1667	43.8333	43.8333
Gm28533	transcribed unprocessed pseudogene			Sesn3	protein-coding gene	Poised	119.5	99	122	613	613	116	613	112.5	114	Aire	protein-coding gene	Non-poised	271.438	276.938	288.062	271.312	259.812	275.312	198.929	174.071	193.786
Gm28596	transcribed unprocessed pseudogene			Setd1b	protein-coding gene	Poised	1267	1278	1240	303	336	1231	346.5	198	371	Ak1	protein-coding gene	Non-poised	4201.67	14012.3	13983.7	13999.7	14001.7	13983	316.75	315.5	312.5
Gm28603	transcribed unprocessed pseudogene			Setx	protein-coding gene	Poised	316	309.667	662.667	325.667	624.333	307.333	305.667	183	300	Akap2	protein-coding gene	Non-poised	11093	44229	11059	44150	44231	44171	44172	2216	26443
Gm28611	transcribed unprocessed pseudogene			Sez6l2	protein-coding gene	Poised	759.5	739.5	737.5	756.5	739.5	752.5	887.5	741.5	861.5	Akap6	protein-coding gene	Non-poised	14434	48226.5	41071	105009	104871	108914	30453.5	54757.5	54764.5
Gm28628	transcribed unprocessed pseudogene			Sf3a2	protein-coding gene	Poised	309.667	305	346	279.667	286.333	306.333	262.333	313.333	312.333	Aldh3b1	protein-coding gene	Non-poised	5476.5	5513.5	5429.5	1056.5	5444.5	5436.5	5507.5	5587.5	3278.5
Gm28677	transcribed unprocessed pseudogene			Sf3b2	protein-coding gene	Poised	479	479.667	439.5	440.5	528.667	469	345.6	346.6	419.4	Aldh3b2	protein-coding gene	Non-poised	14114	14171	14178	8163	8141	14147	6207	7600	6170
Gm28700	transcribed unprocessed pseudogene			Sf3b4	protein-coding gene	Poised	107.5	211.5	172.5	161.5	107.5	133.5	194.5	219.5	139.5	Aldh8a1	protein-coding gene	Non-poised	1081.33	81210.7	42048.3	63245.7	44085.3	43627.7	2403.67	2386.67	2385.67
Gm28749	transcribed unprocessed pseudogene			Sfi1	protein-coding gene	Poised	157.167	183.333	2827.83	183	213	247	342.2	287.733	287	Aldoart2	protein-coding gene	Non-poised	10137	34128	36	34118	10202	10218	8829	18	2
Gm28814	transcribed unprocessed pseudogene			Sfmbt2	protein-coding gene	Poised	851.429	851.429	850.429	943.429	834	859.429	945.429	834.143	834.143	Alppl2	protein-coding gene	Non-poised	2656.33	8914.67	2381.33	2632.33	2629.33	2609.33	2091.33	1873.33	1949.33
Gm28819	transcribed unprocessed pseudogene			Sgpp1	protein-coding gene	Poised	86.5	146.5	16.5	16.5	16.5	16.5	46.5	146.5	16.5	Als2cr12	protein-coding gene	Non-poised	15199	15718	15199	15719	15686	1	80	56	57
Gm28835	transcribed unprocessed pseudogene			Sgpp2	protein-coding gene	Poised	5	86	85	60	66	170	61	27	22	Amer2	protein-coding gene	Non-poised	971	297	298	297	297	297	297	297	114.5
Gm28840	transcribed unprocessed pseudogene			Sgsm3	protein-coding gene	Poised	91.4286	99.4286	81	60.2857	61.1429	63.7143	62.1429	65.2857	98.8571	Ankar	protein-coding gene	Non-poised	10639.5	4071.5	10687.5	10685.5	10754.5	10685.5	47.5	52.5	44.5
Gm28843	transcribed unprocessed pseudogene			Sgta	protein-coding gene	Poised	219.8	205.8	215.8	44.8	156.8	145.8	45.8	45.8	44.8	Ankfn1	protein-coding gene	Non-poised	40907.9	69369.1	69352.1	37131.4	85801.1	85828.8	27433.9	143980	43529.6
Gm28846	transcribed unprocessed pseudogene			Sh2b3	protein-coding gene	Poised	434.5	441	421.375	432.5	433.5	457.875	437.625	326.75	332.5	Ankrd36	protein-coding gene	Non-poised	249	228.25	117.75	184.5	241	217.25	147.667	98.6667	46
Gm28860	transcribed unprocessed pseudogene			Sh3gl1	protein-coding gene	Poised	32	41	41.6667	89	22.3333	163	120	209	218	Ankrd7	protein-coding gene	Non-poised	1118	17772	17853	1012	17774	17748	511	58	16
Gm28951	transcribed unprocessed pseudogene			Sh3gl3	protein-coding gene	Poised	332.375	350.875	333.375	331.375	336.875	335.375	330.875	340.875	346.875	Arhgap30	protein-coding gene	Non-poised	19.25	78.25	88.75	8693.25	18609.2	18664.2	131.75	410.75	88.75
Gm28956	transcribed unprocessed pseudogene			Sharpin	protein-coding gene	Poised	65.7778	79.2222	277.111	334.111	333.111	72.7778	334.111	318.111	328.111	Arl9	protein-coding gene	Non-poised	10669.5	10669.5	10739.5	2141.5	10707.5	10739.5	10684.5	10711.5	2296.5
Gm28958	transcribed unprocessed pseudogene			Shcbp1l	protein-coding gene	Poised	14	21	57	15	53	7	33	9	6	Armc3	protein-coding gene	Non-poised	71	27	75	3	39	58	30	3	109
Gm28969	transcribed unprocessed pseudogene			Shisa3	protein-coding gene	Poised	86.5	53.5	92.5	92.5	300.5	88.5	446.5	427.5	526.5	Armc4	protein-coding gene	Non-poised	32020.2	136007	150017	142801	149943	185266	20.5	44.5	17.5
Gm29000	transcribed unprocessed pseudogene			Shkbp1	protein-coding gene	Poised	345.75	351.25	391.75	368.5	340.75	343.75	344.25	407.75	366.25	Arrdc5	protein-coding gene	Non-poised	3893	3062	3073	3871	3282	3306	3293	3745	26
Gm29002	transcribed unprocessed pseudogene			Shroom3	protein-coding gene	Poised	154.25	128.5	100.25	118	126.25	3016.5	118	122	90.8	Art3	protein-coding gene	Non-poised	59.5	10884	237	9505.89	4219.11	27751.9	111	37	22
Gm29024	transcribed unprocessed pseudogene			Siah1a	protein-coding gene	Poised	160	221	201	31	251	245	274	337	458	Asb4	protein-coding gene	Non-poised	36840.5	88577.5	3520.5	88616.5	88612.5	88611.5	11515.5	11626.5	5870.5
Gm29048	transcribed unprocessed pseudogene			Sik3	protein-coding gene	Poised	198	74	268.667	222.667	265.667	199.667	200.667	229.667	303.667	Atp10b	protein-coding gene	Non-poised	25615.3	83535.3	83538.3	196359	196425	216963	25615.3	25612.3	25609.3
Gm29073	transcribed unprocessed pseudogene			Simc1	protein-coding gene	Poised	64.25	63.25	71.25	104.25	92.25	75.25	5202.6	158.4	157.2	Atp6ap1l	protein-coding gene	Non-poised	20224.2	20358.2	20244.2	20241.2	15683.8	20409.2	15781	8386.8	8380.8
Gm29075	transcribed unprocessed pseudogene			Sipa1l2	protein-coding gene	Poised	199.333	129.333	243.333	230.333	216.333	150.333	180.333	183.333	160.333	Atp6v1b1	protein-coding gene	Non-poised	1294	1278	1289	6505.83	4881.17	6553.17	4535.17	4519.83	4568.5
Gm29144	transcribed unprocessed pseudogene			Sirt2	protein-coding gene	Poised	143.5	239	232	189	191	281	442	176	362	BB014433	protein-coding gene	Non-poised	12	14940	43	43	32	37	14662	44	44
Gm29149	transcribed unprocessed pseudogene			Sirt3	protein-coding gene	Poised	263.75	261.75	263.75	247.75	246.75	231.75	261.75	258.75	249.75	BC035947	protein-coding gene	Non-poised	124	23023	94	121	167	155	23381	208	229
Gm29165	transcribed unprocessed pseudogene			Sirt5	protein-coding gene	Poised	83	73.7778	73.2222	68.7778	73.5556	73.2222	81.4444	88.1111	89.2222	BC048562	protein-coding gene	Non-poised	4701	4696	4712	4691	4730	4741	4703	4692	4689
Gm29178	transcribed unprocessed pseudogene			Ska1	protein-coding gene	Poised	32.6667	35.3333	28.6667	29.6667	45.3333	27	32	24	25	Bcas1	protein-coding gene	Non-poised	592.5	598.125	582.5	405	410.5	428	124.667	93.3333	86.3333
Gm29179	transcribed unprocessed pseudogene			Skiv2l	protein-coding gene	Poised	146	210	157	185	163	77	19	56	61	Bcl2l15	protein-coding gene	Non-poised	14482.5	14507.5	14461.5	17522	14463.5	17529	31401	31475	31410
Gm29218	transcribed unprocessed pseudogene			Skp1a	protein-coding gene	Poised	66.6	67.8	166.6	48.8	162.6	51	55.4	69.4	49	Bpifa3	protein-coding gene	Non-poised	71765	202003	240602	75116	75116	75121	75137	74489	1755
Gm29223	transcribed unprocessed pseudogene			Slain2	protein-coding gene	Poised	146.75	176.25	199.25	177.25	180.25	206.25	182.25	194.25	194.25	Bpifb2	protein-coding gene	Non-poised	53013	53006	52999	52989	52998	52970	3979	3921	3933
Gm29300	transcribed unprocessed pseudogene			Slc12a5	protein-coding gene	Poised	332	360.222	373	468.889	520.889	1523.33	86	222	207.125	Bpifb3	protein-coding gene	Non-poised	11754	11757	96251	71112	71066	25395	28020	11747	11760
Gm29304	transcribed unprocessed pseudogene			Slc12a6	protein-coding gene	Poised	878	883	869	541.5	673.5	662.5	660.75	655.75	688.5	Btbd16	protein-coding gene	Non-poised	6858	38330	3213	7084	11832	38328	162	100	118
Gm29317	transcribed unprocessed pseudogene			Slc13a5	protein-coding gene	Poised	211	4106.33	159.5	112.667	185	154.167	511.333	507	511.333	C7	protein-coding gene	Non-poised	8449	52722	17681	52713	52782	52724	17693	17676	17699
Gm29330	transcribed unprocessed pseudogene			Slc17a9	protein-coding gene	Poised	95.3333	50	94.3333	12390.6	3290.4	12401.8	98.3333	78.6667	52.6667	Cacna1s	protein-coding gene	Non-poised	1294.67	1187.67	1189.67	1734.67	1792.67	1702.67	24	66	59
Gm29357	transcribed unprocessed pseudogene			Slc1a3	protein-coding gene	Poised	303.667	320.333	313	58566.4	2991.38	58527.4	280.333	195.5	401	Camk1g	protein-coding gene	Non-poised	12672.5	12637.8	12663.8	8383.75	12644	12634.8	30.3333	60	64
Gm29377	transcribed unprocessed pseudogene			Slc22a21	protein-coding gene	Poised	290	321	231	313	300	294	231	231	231	Capn8	protein-coding gene	Non-poised	9821	19275	19275	10180	10053	10014	18585	18527	12211
Gm29413	transcribed unprocessed pseudogene			Slc22a5	protein-coding gene	Poised	323.5	322.5	262.5	277.5	276.5	249.5	55.5	223.5	223.5	Caps2	protein-coding gene	Non-poised	6859	57056	6851	57490	57414	6930	143	228	14
Gm29470	transcribed unprocessed pseudogene			Slc23a1	protein-coding gene	Poised	1689	20534	1659	5184.5	26479.2	26626.8	655.333	655.333	643.333	Capsl	protein-coding gene	Non-poised	25292	25835	20	200206	292853	292829	47	46	47
Gm29489	transcribed unprocessed pseudogene			Slc25a10	protein-coding gene	Poised	43	25	24	65	141	35	60	94	36	Card14	protein-coding gene	Non-poised	1147	1147	1147	1147	1147	1147	1204	1161	1161
Gm29496	transcribed unprocessed pseudogene			Slc25a19	protein-coding gene	Poised	87.9	126.3	86.1	99.9	109.5	111.9	111.3	114.9	111.9	Casq1	protein-coding gene	Non-poised	9999.33	2752.67	2775.67	2785	2776	2762	11178	2777.67	2778
Gm29545	transcribed unprocessed pseudogene			Slc25a20	protein-coding gene	Poised	5	31	5	15	5	5	165	14	5	Casr	protein-coding gene	Non-poised	43464.2	121138	57567.2	88095.8	320.75	121103	88014.8	66566.8	51683.8
Gm29546	transcribed unprocessed pseudogene			Slc25a28	protein-coding gene	Poised	217	50	273	243	50	110	260	49	218	Catip	protein-coding gene	Non-poised	5423.25	5558.25	5422.25	5518.25	5519.25	5594.25	562.25	542	521
Gm29577	transcribed unprocessed pseudogene			Slc25a39	protein-coding gene	Poised	248.429	254.286	255.714	255.714	262.857	255.714	245.429	251.429	262.857	Catsperb	protein-coding gene	Non-poised	256095	256069	256093	256089	248060	248038	192.25	75.25	136.25
Gm29586	transcribed unprocessed pseudogene			Slc25a44	protein-coding gene	Poised	67.5	115.5	33.5	66.5	40.5	79.5	40.5	94.5	85.5	Ccdc110	protein-coding gene	Non-poised	276.5	288.5	296.5	286.5	301.5	294.5	114.5	302.5	194.5
Gm2959	transcribed unprocessed pseudogene			Slc26a11	protein-coding gene	Poised	25.3333	107.333	21	19	65.3333	14.6667	21	63.3333	20.6667	Ccdc113	protein-coding gene	Non-poised	25	25	37	81	5	95	44	26	51
Gm29607	transcribed unprocessed pseudogene			Slc29a1	protein-coding gene	Poised	383.105	352.421	354.316	201.941	169.882	255.176	248.294	258.706	255.529	Ccdc116	protein-coding gene	Non-poised	127.2	2039.4	116.4	112.8	100.2	128.2	40.8	164.2	56.4
Gm29617	transcribed unprocessed pseudogene			Slc2a3	protein-coding gene	Poised	232	307	8	12	33	303	152	103	235	Ccdc175	protein-coding gene	Non-poised	13309	38607	32	38648	51780	42	19	22	35
Gm29624	transcribed unprocessed pseudogene			Slc2a8	protein-coding gene	Poised	89.25	82.25	85.25	77.25	29.25	64.25	29.75	50.25	29.25	Ccdc178	protein-coding gene	Non-poised	165160	173426	42278	173804	173804	173780	24.6667	28	23
Gm29633	transcribed unprocessed pseudogene			Slc30a3	protein-coding gene	Poised	185.8	79.2	93	287.2	6145	214.6	689.25	449.75	708.75	Ccdc180	protein-coding gene	Non-poised	372.25	1390.25	381	220.333	191	215	188	190.333	196.333
Gm29639	transcribed unprocessed pseudogene			Slc35b4	protein-coding gene	Poised	47.3333	52.3333	66	81	104.333	57.6667	99.3333	81.3333	57.6667	Ccdc184	protein-coding gene	Non-poised	626	659	641	631	654	639	647	618	644
Gm29647	transcribed unprocessed pseudogene			Slc35d1	protein-coding gene	Poised	570.8	540.8	233.6	394.8	447.8	568.8	374.8	129.2	491.8	Ccdc33	protein-coding gene	Non-poised	27169.9	12058.5	9298.5	8233.9	81191	56149.7	85	115.25	117.5
Gm30312	transcribed unprocessed pseudogene			Slc35f6	protein-coding gene	Poised	21.3333	45.6667	21.3333	21.3333	21.3333	39.6667	21.3333	48.6667	21.6667	Ccdc38	protein-coding gene	Non-poised	395	425.5	741.5	805	795	807	124	53	120
Gm31186	transcribed unprocessed pseudogene			Slc37a1	protein-coding gene	Poised	199.286	355.857	207.857	217	374.429	342.571	524	520.667	519.889	Ccdc42	protein-coding gene	Non-poised	23719	23714	9669	9682	9688	23662	58	63	70
Gm31335	transcribed unprocessed pseudogene			Slc38a6	protein-coding gene	Poised	80.5	73.1667	97.1667	72.8333	116.5	72.8333	101.833	95.1667	107.167	Ccdc60	protein-coding gene	Non-poised	96	56	90	15	45	40	62	44	74
Gm31511	transcribed unprocessed pseudogene			Slc39a3	protein-coding gene	Poised	66	66.5	54.5	61.5	50.5	72	94.5	71	52	Ccdc65	protein-coding gene	Non-poised	51	8593	48	12	54	35	42	20	21
Gm32033	transcribed unprocessed pseudogene			Slc39a6	protein-coding gene	Poised	424	439.5	462	322.333	286.333	132.667	270.667	291.333	284.333	Ccdc7a	protein-coding gene	Non-poised	74527.7	68207.6	44379.6	64227.1	119054	144572	6365.14	34128.9	18187.3
Gm3298	transcribed unprocessed pseudogene			Slc41a3	protein-coding gene	Poised	25	91	181	43	234	82	224	217	219	Ccdc7b	protein-coding gene	Non-poised	68555.1	68541.7	68616	68422.6	115748	139207	5567.29	21325.3	14610.6
Gm33112	transcribed unprocessed pseudogene			Slc47a2	protein-coding gene	Poised	111.667	221.333	172.333	189.333	172.333	92.6667	137.333	122.667	128.333	Ccdc83	protein-coding gene	Non-poised	250.75	36937.2	48	294.25	38.5	248.25	290.25	321.25	264.25
Gm3339	transcribed unprocessed pseudogene			Slc4a8	protein-coding gene	Poised	90.6667	49	121.333	75.3333	127.667	89.6667	144.667	109.667	65.3333	Ccl22	protein-coding gene	Non-poised	10352	19545	19619	19692	19623	19707	26634	513	492
Gm33571	transcribed unprocessed pseudogene			Slc8a2	protein-coding gene	Poised	90.5	95	361	319	96	337	261	360	57.5	Ccl28	protein-coding gene	Non-poised	12848.5	12848.5	11990.5	12848.5	12848.5	12848.5	144	152	130
Gm35843	transcribed unprocessed pseudogene			Slc9a3	protein-coding gene	Poised	29	45304.5	158.5	185.5	235.5	45521.5	44635	83	1993	Ccna1	protein-coding gene	Non-poised	204.2	88.4	196.8	205.2	205.6	209	199	209.4	205
Gm35955	transcribed unprocessed pseudogene			Slc9a5	protein-coding gene	Poised	137	597	5	9	5	91	110	437	598	Cd3d	protein-coding gene	Non-poised	813.5	627.5	719.5	1673	6381.33	6365.33	141.5	802.5	713.5
Gm36398	transcribed unprocessed pseudogene			Slc9a8	protein-coding gene	Poised	191.556	236.556	30.4444	13.3333	8.77778	37.4444	55.5556	13.3333	32.4444	Cd55b	protein-coding gene	Non-poised	39635.7	39577.7	39904.7	173	39618.7	154.667	144.333	153.667	136.667
Gm36891	transcribed unprocessed pseudogene			Slco3a1	protein-coding gene	Poised	477.6	586	453.4	173.5	238.75	72.5	629.6	471	486.2	Cd59b	protein-coding gene	Non-poised	507.8	504.6	508.8	485.4	483.2	520	25915	42140	25971
Gm36928	transcribed unprocessed pseudogene			Slu7	protein-coding gene	Poised	42	75	56	182	82	76	122	179	112	Cdh13	protein-coding gene	Non-poised	56.8	8840.2	708.8	9328.75	7066.5	12616.1	9694.12	9674.5	9068.12
Gm37044	transcribed unprocessed pseudogene			Slx4	protein-coding gene	Poised	54	56	35	73	89	95	49	48	201	Cdkl1	protein-coding gene	Non-poised	351	280	21350	280	351	280	290	284	299
Gm37325	transcribed unprocessed pseudogene			Slx4ip	protein-coding gene	Poised	142	91.8	104.2	82.4	344.8	92.4	103.8	93.4	98.2	Cdrt4	protein-coding gene	Non-poised	29531	29592	29990	29936	29937	29617	44	29954	17
Gm37395	transcribed unprocessed pseudogene			Smap2	protein-coding gene	Poised	4	56	8	7	4	50	10	55	67	Celf3	protein-coding gene	Non-poised	740	750	593.833	759.333	749	751.333	596.769	658.462	657.308
Gm38145	transcribed unprocessed pseudogene			Smarca2	protein-coding gene	Poised	464.6	32	85.2	26.2	40.6	82	2754.33	94.8333	90.6667	Celf5	protein-coding gene	Non-poised	1076.2	20.6	49.2	292	272.75	278.25	497.111	198.444	274
Gm38149	transcribed unprocessed pseudogene			Smarcc2	protein-coding gene	Poised	285.667	2470.33	225.833	110.4	131.8	108.6	105.2	119.4	96.8	Ces1h	protein-coding gene	Non-poised	65273	143938	65382	211859	47595	47554	29333	29283	47478
Gm38183	transcribed unprocessed pseudogene			Smc4	protein-coding gene	Poised	406.4	371.4	394.4	374.4	174.6	374.4	194.6	390.4	395.4	Ces5a	protein-coding gene	Non-poised	12230.7	12230.7	12230.7	68066.7	67548.7	67563.8	46118.7	12230.7	12230.7
Gm38369	transcribed unprocessed pseudogene			Smg5	protein-coding gene	Poised	76	48.3333	109	83	81	89	327.833	454.333	349.333	Cetn1	protein-coding gene	Non-poised	36	36	45	32	48	61	10	55	3.33333
Gm3883	transcribed unprocessed pseudogene			Smg9	protein-coding gene	Poised	163.25	118.75	144.25	125.75	143.25	163.25	137.75	302.25	301.25	Cfap221	protein-coding gene	Non-poised	86	198	224	187	121	39	44	22	48
Gm3962	transcribed unprocessed pseudogene			Smim13	protein-coding gene	Poised	131	128	137	67	75	67	61	69	69	Cfap44	protein-coding gene	Non-poised	58.6667	53.6667	56.6667	46.6667	56.6667	57.6667	43.6667	56.6667	48.6667
Gm40	transcribed unprocessed pseudogene			Smim14	protein-coding gene	Poised	195.714	179.571	197.429	193.143	189.714	175.714	191.714	348.857	181.714	Cfap54	protein-coding gene	Non-poised	204.333	175	175.5	172.833	174.833	140	61.8	52.8	54.8
Gm4134	transcribed unprocessed pseudogene			Smim17	protein-coding gene	Poised	85.5	65.5	60.5	52.5	16.5	132.5	78.5	16.5	39.5	Cfap58	protein-coding gene	Non-poised	110.5	78.5	112.5	65.5	54.5	53.5	49.5	49.5	105.5
Gm4234	transcribed unprocessed pseudogene			Smim24	protein-coding gene	Poised	217.667	202.333	217.333	222	218	202.667	210	204	202.333	Chd5	protein-coding gene	Non-poised	491.5	1893	259.25	194.25	163.25	210	661.5	188.75	190
Gm454	transcribed unprocessed pseudogene			Smpd4	protein-coding gene	Poised	48.875	22.25	191.125	134.25	66.875	17.875	68.625	39.75	43.25	Chrm4	protein-coding gene	Non-poised	788	25196	4705	852	801	779	3874	3883	3866
Gm4781	transcribed unprocessed pseudogene			Smpd5	protein-coding gene	Poised	458	397.5	291.25	453	425	410	495	407	200	Chrnb2	protein-coding gene	Non-poised	467.333	450.333	466	448.667	448.333	448.667	447	448.667	450.333
Gm4911	transcribed unprocessed pseudogene			Smurf1	protein-coding gene	Poised	17.6667	133.667	96.6667	108.667	660.333	129.667	305.333	297.333	302.333	Ckmt2	protein-coding gene	Non-poised	69281	69280	19296	69283	69299	69241	15566	15512	15513
Gm4956	transcribed unprocessed pseudogene			Snap29	protein-coding gene	Poised	78	98	81	80	90	90	86	85	93	Clca3a1	protein-coding gene	Non-poised	15172	15168	15591	40637	40643	40589	40638	7614	7571
Gm5581	transcribed unprocessed pseudogene			Snapc5	protein-coding gene	Poised	114	157	126	43	160	39	125	8	38	Clec4g	protein-coding gene	Non-poised	1066.5	1090	1068.5	1069	1105	1067.5	541	524	540.5
Gm5656	transcribed unprocessed pseudogene			Snapin	protein-coding gene	Poised	213	193.4	202	194.4	200	199.8	175.4	189.6	173.2	Clnk	protein-coding gene	Non-poised	3983	94325	94346	94334	94332	94352	94891	94846	28055
Gm5834	transcribed unprocessed pseudogene			Sned1	protein-coding gene	Poised	626.333	7201.33	672	825.25	855.5	840.75	995.333	922	962	Cmtm1	protein-coding gene	Non-poised	30332	30604	17379	30743	30751	30839	123	38	41.6667
Gm5843	transcribed unprocessed pseudogene			Snip1	protein-coding gene	Poised	15	42	65	22	41	36	15	34	43	Cmtm2a	protein-coding gene	Non-poised	42309.7	42333.7	479.667	42277.7	42272.7	42330.7	7.33333	5.33333	157.667
Gm5859	transcribed unprocessed pseudogene			Snrnp35	protein-coding gene	Poised	155.333	154.667	147.333	215.333	238.333	167.667	312.333	247.333	222.333	Cmtm2b	protein-coding gene	Non-poised	17987.5	18259.5	18303.5	18398.5	18406.5	18494.5	192.5	192.5	192.5
Gm5885	transcribed unprocessed pseudogene			Snrpc	protein-coding gene	Poised	420.2	425	420.2	414.2	416	417.2	432.8	416	417.6	Cnga4	protein-coding gene	Non-poised	4324	4310	4426	4421	4471	4402	4386	4541	4421
Gm5929	transcribed unprocessed pseudogene			Snupn	protein-coding gene	Poised	25	42	19	8	1	9	17	8	12	Cntn5	protein-coding gene	Non-poised	255273	270059	309819	28148.6	361421	361496	224	181	214
Gm6221	transcribed unprocessed pseudogene			Snw1	protein-coding gene	Poised	52.5	25.5	59.5	13.5	34.5	36.5	91.5	42.5	41.5	Col14a1	protein-coding gene	Non-poised	31510.2	31479.5	31508.2	85329	85226.5	151492	213.667	213.667	267.667
Gm6228	transcribed unprocessed pseudogene			Snx14	protein-coding gene	Poised	167.571	25.4286	169.571	169.571	21.5714	152.571	53.5714	65.5714	60.5714	Col26a1	protein-coding gene	Non-poised	1097	1480.56	1301.89	1060.67	1075.11	1360	1032.56	1017	1134.11
Gm6300	transcribed unprocessed pseudogene			Snx19	protein-coding gene	Poised	82	78	80	80	86	80	36	91	80	Col28a1	protein-coding gene	Non-poised	67375.2	88312.5	88118.5	88288.8	45293.2	88322.8	73923.2	16252.8	19685.2
Gm6445	transcribed unprocessed pseudogene			Snx25	protein-coding gene	Poised	227	119	175.5	12355.3	456.333	596.667	198.5	173	213	Col6a5	protein-coding gene	Non-poised	35255.3	28395.3	1867.33	44162	91906	61380	36758	36729.7	13800
Gm6486	transcribed unprocessed pseudogene			Snx27	protein-coding gene	Poised	104	101	62	58	61.3333	88.3333	63	88	88.6667	Cox7b2	protein-coding gene	Non-poised	95	130	80	76	107	107	88	77	105
Gm6536	transcribed unprocessed pseudogene			Soat1	protein-coding gene	Poised	81.4	91.4	122.4	113.4	92.4	87.4	49.8	77.4	92.4	Crisp2	protein-coding gene	Non-poised	109192	84485.5	1678.5	78.5714	83.2857	111.571	88	79.8571	77.7143
Gm6606	transcribed unprocessed pseudogene			Socs2	protein-coding gene	Poised	1129.78	857.222	877.444	800.444	828.444	731.111	633.583	633.583	633.917	Csl	protein-coding gene	Non-poised	140028	140069	139979	26	245441	52	306	44	102
Gm6673	transcribed unprocessed pseudogene			Socs7	protein-coding gene	Poised	309	313	324	282	311	324	230	189	250	Cstl1	protein-coding gene	Non-poised	2073.33	2094.33	1685.33	1885.33	2097.33	2072.33	17887.7	17845.7	17887.7
Gm6821	transcribed unprocessed pseudogene			Sod2	protein-coding gene	Poised	258	272.333	279.667	254.667	257	280.333	261.667	258.333	256.667	Cubn	protein-coding gene	Non-poised	49149.3	70629.3	46636	75512.7	75629.7	75632.7	46726.7	46692.7	46243.7
Gm7115	transcribed unprocessed pseudogene			Sox1	protein-coding gene	Poised	1638	1507	1511	1446	1698	1539	267	243	220	Cxcr5	protein-coding gene	Non-poised	1132	17653	1269	7365.6	17221.2	29301.4	94	52	49
Gm7152	transcribed unprocessed pseudogene			Sox17	protein-coding gene	Poised	1264.5	1657.5	1322.5	1081.5	1318.5	78132.5	690	887.25	1537	Cyb5r2	protein-coding gene	Non-poised	18	64963	18	151110	151076	151158	90	18	18
Gm7284	transcribed unprocessed pseudogene			Sox7	protein-coding gene	Poised	74833	2563	74830	121	129	53	425	31	4353	Cybrd1	protein-coding gene	Non-poised	637	2065	133	2143	10688	33739	117	296	124
Gm7350	transcribed unprocessed pseudogene			Spag1	protein-coding gene	Poised	370.25	381.75	386.5	402.5	492.75	390.75	2047.8	651.8	774.4	Cyp2d26	protein-coding gene	Non-poised	100547	100622	100586	100597	105506	8898.75	547.25	620.25	583.25
Gm7386	transcribed unprocessed pseudogene			Spag5	protein-coding gene	Poised	65.6667	95.6667	67.6667	55.3333	66.3333	69.6667	95.6667	111.667	111.667	Cyp4f37	protein-coding gene	Non-poised	520	515	399	552	480	475	479	531	575
Gm7391	transcribed unprocessed pseudogene			Spast	protein-coding gene	Poised	197.25	253.25	245.25	150.25	178.25	230.25	185.25	365.25	191.25	Cyyr1	protein-coding gene	Non-poised	112122	248808	112282	249068	248948	249082	125324	125274	27116.5
Gm7408	transcribed unprocessed pseudogene			Spata22	protein-coding gene	Poised	84	159	155	69	48	48	67	33	56	D6Ertd527e	protein-coding gene	Non-poised	3444.4	44193.6	14860.6	6798.6	6586.6	14897.6	14882.6	14886.6	14889.6
Gm7415	transcribed unprocessed pseudogene			Spats1	protein-coding gene	Poised	151.6	141.2	140	135.6	137.4	137.6	138.2	138.8	137.6	Daw1	protein-coding gene	Non-poised	7.2	35.2	8.2	11.6	9.8	43.2	17.8	61.2	16.8
Gm7438	transcribed unprocessed pseudogene			Spats2	protein-coding gene	Poised	413.571	416	407.429	397.143	401.571	388.857	400.286	417.286	442.857	Dbndd1	protein-coding gene	Non-poised	1018	1018	292	398	126	3426	3428	3451	3449
Gm7546	transcribed unprocessed pseudogene			Spdye4b	protein-coding gene	Poised	461.5	413.5	500.5	473.5	420.5	489.5	407.5	340.5	432.5	Dcdc2a	protein-coding gene	Non-poised	124.5	771.5	124.5	124.5	159.5	124.5	124.5	133.5	126.5
Gm7889	transcribed unprocessed pseudogene			Spef1	protein-coding gene	Poised	288.667	2370	302	302.667	302	288.333	302.333	292.667	313.333	Defb33	protein-coding gene	Non-poised	334995	71219	334952	334935	334910	334989	10292	334915	10221
Gm7905	transcribed unprocessed pseudogene			Spen	protein-coding gene	Poised	206	204	149	263	257	292	137.333	207	340	Dhh	protein-coding gene	Non-poised	2699	14945	48	4320	4333	2526	4325	4264	4380
Gm7950	transcribed unprocessed pseudogene			Spg7	protein-coding gene	Poised	130.5	347.5	132.5	335.5	349.5	130.5	133.5	341.5	165	Dhrs2	protein-coding gene	Non-poised	11835.5	11868.5	11846.5	11881.5	11847.5	11848.5	1096	685	1085
Gm7954	transcribed unprocessed pseudogene			Sphk2	protein-coding gene	Poised	575.5	555.5	523	560.5	548.5	486	587.5	567	559	Dio2	protein-coding gene	Non-poised	8542	8613	192902	8622	192871	192933	213	235	238
Gm7958	transcribed unprocessed pseudogene			Spire2	protein-coding gene	Poised	57	8	12	14	9	49	83	7	37	Dlx6	protein-coding gene	Non-poised	231.75	231.75	231.75	231.75	320.75	231.75	692.75	695.75	691.75
Gm7991	transcribed unprocessed pseudogene			Spo11	protein-coding gene	Poised	179.333	94.3333	104.333	247.333	126.333	293.333	142.333	114.333	114.333	Dnah12	protein-coding gene	Non-poised	12323.5	13255.5	13251	13275.5	13345.5	13284	92	64	43
Gm8000	transcribed unprocessed pseudogene			Spock2	protein-coding gene	Poised	124	378	577	313	609	1304	334	456	394	Dnah7a	protein-coding gene	Non-poised	64.5	11.5	37.5	73.5	62.5	74.5	28.5	42.5	38.5
Gm8032	transcribed unprocessed pseudogene			Sppl2b	protein-coding gene	Poised	851.667	650.667	623.667	667.667	653.667	654.667	637.667	819.667	659.667	Dnaic2	protein-coding gene	Non-poised	450	462	475	462	476	447	476	454	454
Gm8065	transcribed unprocessed pseudogene			Sppl3	protein-coding gene	Poised	204	110.667	224	142	151.667	424	412	486	206.333	Dnajb13	protein-coding gene	Non-poised	5430.33	532.333	561.667	6439	534	520.333	521.667	540	524.333
Gm8074	transcribed unprocessed pseudogene			Sprtn	protein-coding gene	Poised	121	200	154	188	133	210	365	363	352	Dnajb8	protein-coding gene	Non-poised	13376.5	13656.5	13583.5	13578.5	4882.5	13502.5	13559.5	13489.5	13590.5
Gm8091	transcribed unprocessed pseudogene			Spryd7	protein-coding gene	Poised	125	113	114	131	99	120	89	119	138	Dnajc5g	protein-coding gene	Non-poised	708	541	523	530.5	14247	548	534	547.5	523
Gm8221	transcribed unprocessed pseudogene			Spsb3	protein-coding gene	Poised	496.222	493.222	499.222	207.333	385.222	224.333	321.556	464.222	304.889	Dnase1l3	protein-coding gene	Non-poised	6364.5	6279.5	6294.5	6288.5	6249	6262	6537.5	11442	11506.5
Gm8265	transcribed unprocessed pseudogene			Sptbn4	protein-coding gene	Poised	986.5	581.167	907.833	694	730.857	733	375.571	421.857	305.714	Dpp10	protein-coding gene	Non-poised	515213	515217	202563	566436	1.18938e+06	566371	706772	255984	215260
Gm8597	transcribed unprocessed pseudogene			Sptssa	protein-coding gene	Poised	189.667	127.667	206.667	158.667	167.667	177.667	264.667	222.667	185.667	Drc1	protein-coding gene	Non-poised	190	18671	63	35	50	22	146	114	54
Gm8711	transcribed unprocessed pseudogene			Srek1	protein-coding gene	Poised	273.667	295.667	200.333	296	205.667	177.667	176	236.333	201.333	Drc7	protein-coding gene	Non-poised	3669.67	3712.33	3690.67	3721.33	3741.67	3699	103	44	39
Gm8723	transcribed unprocessed pseudogene			Srp14	protein-coding gene	Poised	248.75	212.25	238.75	239.75	243.75	233.25	215.25	241.75	231.25	Dydc1	protein-coding gene	Non-poised	33.6667	10.6667	14.6667	23.3333	77.6667	58.6667	95.6667	60.6667	101.667
Gm8801	transcribed unprocessed pseudogene			Srp19	protein-coding gene	Poised	112.667	111.333	115.333	61	93.3333	63	96.6667	97.3333	75.3333	Dynlrb2	protein-coding gene	Non-poised	47.5	53.5	54.5	95.5	51.5	20.5	83.5	104.5	108.5
Gm8835	transcribed unprocessed pseudogene			Srp68	protein-coding gene	Poised	46.3333	45.6667	50.6667	58.6667	59.6667	46.3333	52.6667	44.6667	49.3333	Efcab10	protein-coding gene	Non-poised	171	89	141	166	184	159	352	195	193
Gm8893	transcribed unprocessed pseudogene			Srp9	protein-coding gene	Poised	21.3333	69	71	51	51	59	30	29	64	Efcab5	protein-coding gene	Non-poised	23264.2	10201	29900.2	30100.4	30025	30064.8	35356.8	14145.8	14129.4
Gm9043	transcribed unprocessed pseudogene			Srprb	protein-coding gene	Poised	19	65	25	23	71	26	86	11	59	Efcab6	protein-coding gene	Non-poised	89	23	43	101	24	57	384.5	458.5	4248.5
Gm9574	transcribed unprocessed pseudogene			Srrd	protein-coding gene	Poised	427.667	359.667	1826.17	60	61	36	47	343	82	Elfn1	protein-coding gene	Non-poised	17601.5	9807.5	4613.5	18101.5	18031.5	18074.5	265.5	110.5	265.5
Gm9696	transcribed unprocessed pseudogene			Srrm4	protein-coding gene	Poised	633.5	694	720.5	877.667	763.333	4390.33	268	32	280	Enpp6	protein-coding gene	Non-poised	43406.8	19947.5	15731.7	21139.8	31421.5	62932.8	140	140	50
Klra11-ps	transcribed unprocessed pseudogene			Srrt	protein-coding gene	Poised	113	111	173	128	151	109	161	314	313	Epsti1	protein-coding gene	Non-poised	29484	29667	78.3333	29476	14239	29454	61	61.6667	60.3333
Klra13-ps	transcribed unprocessed pseudogene			Srsf12	protein-coding gene	Poised	136	136	136	157	138	136	144	136	143	Epyc	protein-coding gene	Non-poised	27717.5	32817.5	32875.5	32889.5	32927.5	32939.5	33	77	35
Klra14-ps	transcribed unprocessed pseudogene			Ssh2	protein-coding gene	Poised	381.167	306.167	286.833	323.5	338.5	330.167	325.167	331.167	291.833	Exph5	protein-coding gene	Non-poised	94	150	194	46734.3	46811.7	26152.3	166.333	4795.33	138.667
Klrb1-ps1	transcribed unprocessed pseudogene			Ssna1	protein-coding gene	Poised	136	27	189	25	14	24	20	141	137	F12	protein-coding gene	Non-poised	8591	14307	7501	14328	14296	14324	11488	5617	5316
Mug-ps1	transcribed unprocessed pseudogene			Sssca1	protein-coding gene	Poised	38	17	37	38	22	67	40	37	37	Fabp9	protein-coding gene	Non-poised	44781.7	7743.67	7659.67	44770.7	52361.7	52366.7	20.3333	50.6667	21.3333
Mup-ps1	transcribed unprocessed pseudogene			St13	protein-coding gene	Poised	302	301.6	318.8	309.2	294.4	302.6	299.8	340	55.8	Fam167a	protein-coding gene	Non-poised	78.5	120.5	67.5	61.5	62.5	40.5	72.5	64.5	53.5
Mup-ps10	transcribed unprocessed pseudogene			St7l	protein-coding gene	Poised	455.286	84.4286	84.4286	458.857	322.571	322.143	460.286	411.714	428.143	Fam170a	protein-coding gene	Non-poised	93832	93902	93865	123092	98610	98687	39	35	2
Mup-ps11	transcribed unprocessed pseudogene			Stambp	protein-coding gene	Poised	113.4	82.8	84.6	67.2	84	86.4	77.4	154	115.8	Fam170b	protein-coding gene	Non-poised	1551.5	1419.5	1397.5	8530.5	8592.5	8695.5	179.5	179.5	179.5
Mup-ps12	transcribed unprocessed pseudogene			Stap2	protein-coding gene	Poised	1813	1673	1795	1825	1891	1786	1796	10007	1785	Fam186a	protein-coding gene	Non-poised	119	14056.5	11329.5	14012	14019.5	11328.5	121.5	2969.5	77
Mup-ps13	transcribed unprocessed pseudogene			Stim1	protein-coding gene	Poised	179	435.6	195.2	690.6	691.6	218.6	688.6	685.6	154.4	Fam187a	protein-coding gene	Non-poised	3431	4220	4220	4227	3972	4251	4258	3903	3856
Mup-ps14	transcribed unprocessed pseudogene			Stk10	protein-coding gene	Poised	116	284	127	177	121	137	88.5	95	71	Fam196b	protein-coding gene	Non-poised	85641	85945	86072	85594	85688	85614	15098	15119	8900
Mup-ps15	transcribed unprocessed pseudogene			Stk16	protein-coding gene	Poised	610.4	609.2	663.4	617	612.8	610.4	660.4	663.4	627.4	Fam19a4	protein-coding gene	Non-poised	30	53	77	51	52	35	53534	88126	53645
Mup-ps16	transcribed unprocessed pseudogene			Stk25	protein-coding gene	Poised	121	175	153	152	201	203	170	153	193	Fam71f2	protein-coding gene	Non-poised	8119.67	8097.67	8041.67	8025.67	8024.67	8135.67	8049.67	8054.67	8052.67
Mup-ps19	transcribed unprocessed pseudogene			Stk35	protein-coding gene	Poised	40	262	65	108	1017	1071	273	248	284	Fbll1	protein-coding gene	Non-poised	154	29387	948	690	206	707	29432	29441	28990
Mup-ps2	transcribed unprocessed pseudogene			Stk39	protein-coding gene	Poised	82	105.5	164	164	164	164	164	164	164	Fbxw10	protein-coding gene	Non-poised	8638.83	27654	22918.3	27811	27658	27672	23161.8	27761	27794
Mup-ps20	transcribed unprocessed pseudogene			Stkld1	protein-coding gene	Poised	327	335	325	521	306	327	297	325	324	Fcmr	protein-coding gene	Non-poised	121.5	86.5	153.5	150.5	113.5	86.5	76969.5	44	124.5
Mup-ps4	transcribed unprocessed pseudogene			Stom	protein-coding gene	Poised	93	115	87	112	109	93	123	104	125	Fgd2	protein-coding gene	Non-poised	6	36	10	8	40	9	5848.43	958.714	951.286
Mup-ps6	transcribed unprocessed pseudogene			Stoml1	protein-coding gene	Poised	524	554.333	519.667	533	553.333	542.333	685.625	707.75	713.875	Fgf14	protein-coding gene	Non-poised	119	78	100	55674	3630.5	77472	3816.5	9188.5	13767
Mup-ps9	transcribed unprocessed pseudogene			Ston2	protein-coding gene	Poised	82	89	52	845.5	827.5	840.5	489	815.5	2565	Fitm1	protein-coding gene	Non-poised	970	2865	2879	2871	2877	2861	67	27	126
Obox4-ps28	transcribed unprocessed pseudogene			Stra6	protein-coding gene	Poised	13735.5	32002.5	9489.79	17780.7	72387.4	63804.4	12317.5	12354.4	7044.43	Fndc9	protein-coding gene	Non-poised	20009	57255	57233	18708	19977	16643	16690	16627	16622
Obox4-ps3	transcribed unprocessed pseudogene			Strada	protein-coding gene	Poised	165.75	244.75	14.75	39.75	14.75	14.75	14.75	14.75	14.75	Folh1	protein-coding gene	Non-poised	349537	475120	445667	447823	447822	471313	1.82591e+06	668.5	694.5
Rdh18-ps	transcribed unprocessed pseudogene			Strap	protein-coding gene	Poised	15	44	15	5	1	57	33	27	17	Foxq1	protein-coding gene	Non-poised	1982	1947	1967	1966	1984	26433	2012	2025	1992
Rhox3b-ps	transcribed unprocessed pseudogene			Strn4	protein-coding gene	Poised	256.333	194	118.333	166.333	383.333	160.667	345.333	400.333	348.333	Gabbr2	protein-coding gene	Non-poised	12451	27060	613.5	558.5	575	602	678	680.5	719
Rhox3d-ps	transcribed unprocessed pseudogene			Stt3b	protein-coding gene	Poised	138	116	141	139	146	68	179	147	66	Gabra5	protein-coding gene	Non-poised	48	286	186.667	78.6667	153.667	81224	418	418.333	426.667
Scgb1b21	transcribed unprocessed pseudogene			Stx17	protein-coding gene	Poised	85.75	48.75	6.25	9.25	25.25	8.75	35.25	6.75	35.25	Galntl6	protein-coding gene	Non-poised	52524.6	612965	66851.6	52715.2	81854.4	84851.2	274.333	182.667	301.333
Scgb2b10	transcribed unprocessed pseudogene			Stx18	protein-coding gene	Poised	119.4	185.8	190.8	126.8	287.8	121.4	244.8	122.2	119	Gbp5	protein-coding gene	Non-poised	32854	63302	32933	63295	63352	63364	63373	63335	63299
Scp2-ps2	transcribed unprocessed pseudogene			Stxbp2	protein-coding gene	Poised	267.75	280.5	250.5	275.5	286.5	253.75	263.5	273	249.5	Gcnt3	protein-coding gene	Non-poised	25547	25464	25375	25484	25526	2667	2592	2570	2678
Serpina3h	transcribed unprocessed pseudogene			Sugp2	protein-coding gene	Poised	461.333	422.333	406.667	490.5	490.5	490.5	490.5	490.5	490.5	Gfra2	protein-coding gene	Non-poised	204	261	380	235	376	18381	413	368	325
Serpina4-ps1	transcribed unprocessed pseudogene			Suox	protein-coding gene	Poised	96	69	84	2	65	94	37	51	13	Ghrl	protein-coding gene	Non-poised	21077.3	20935.1	20874.9	21023.6	21031.9	20891.6	1527	1392	1418
Serpinb1-ps1	transcribed unprocessed pseudogene			Supt3	protein-coding gene	Poised	175	134.667	129.667	176	166	168	171	122	200	Gk2	protein-coding gene	Non-poised	8	64620	7	9189	17	9174	34	5	4
Spcs2-ps	transcribed unprocessed pseudogene			Surf4	protein-coding gene	Poised	198.667	201.333	198	263.333	191.667	198.667	179.333	198	197.667	Gm10354	protein-coding gene	Non-poised	57459	6551	33907	464059	463968	464087	37	32	32
Sult2a-ps1	transcribed unprocessed pseudogene			Swi5	protein-coding gene	Poised	164.5	118.5	123.5	91.5	85.5	123.5	97.5	123.5	134.5	Gm10797	protein-coding gene	Non-poised	20841	22445	22934	23026	22991	22936	63	53	96
Tas2r141-ps4	transcribed unprocessed pseudogene			Syce1l	protein-coding gene	Poised	178	96	106	122	7878	7756	126	111	162	Gm11444	protein-coding gene	Non-poised	1028	1030	1037	1036	1038	1037	1036	12	76
Vmn1r-ps102	transcribed unprocessed pseudogene			Sycp2	protein-coding gene	Poised	131.5	131.5	131.5	131.5	131.5	131.5	131.5	131.5	131.5	Gm11992	protein-coding gene	Non-poised	41	2	42	67	38	57	22	35	34
Vmn1r-ps110	transcribed unprocessed pseudogene			Sympk	protein-coding gene	Poised	155.5	177.5	180.5	870.143	965.429	896.857	173.5	174.5	177.5	Gm13941	protein-coding gene	Non-poised	223163	155722	155651	898815	223139	898836	5409	9329	16655
Vmn1r-ps111	transcribed unprocessed pseudogene			Syngr4	protein-coding gene	Poised	34.6667	34.6667	69.6667	79.6667	85.6667	63.6667	20.6667	20.6667	19	Gm15130	protein-coding gene	Non-poised	270117	202676	202605	945769	270093	945790	30157	14286	15701
Vmn1r-ps127	transcribed unprocessed pseudogene			Synm	protein-coding gene	Poised	234	114	192	117	106	123	113	123	132	Gm17359	protein-coding gene	Non-poised	225.5	251.5	204.5	2381	42945	3579.67	148	58	76
Vmn1r-ps14	transcribed unprocessed pseudogene			Synrg	protein-coding gene	Poised	106	52	65	32	42	24	24	44	52	Gm1758	protein-coding gene	Non-poised	140494	140321	140546	140530	140528	140187	255	197	212
Vmn1r-ps144	transcribed unprocessed pseudogene			Syt11	protein-coding gene	Poised	141.333	80	149.333	159.333	156	99	792	224.25	222	Gm20489	protein-coding gene	Non-poised	4976	5037	5031	5105	5108	5104	3838	3775	3833
Vmn1r-ps24	transcribed unprocessed pseudogene			Sytl2	protein-coding gene	Poised	201	201	200	102	205	36502	204	203	225	Gm20538	protein-coding gene	Non-poised	2592	2471	2546	2593	2561	2577	2518	2445	2293
Vmn1r-ps32	transcribed unprocessed pseudogene			Syvn1	protein-coding gene	Poised	391.875	401.875	179.875	195.125	199.625	183.375	197.375	196.625	177.375	Gm20662	protein-coding gene	Non-poised	644	6195	525	688	565	589	619	660	673
Vmn1r-ps47	transcribed unprocessed pseudogene			Tacc1	protein-coding gene	Poised	1725.78	229.889	257.222	363.778	327.111	1707.22	2310.36	490.818	491	Gm21092	protein-coding gene	Non-poised	9923	9885	9880	9863	9838	9917	9660	9843	9676
Vmn1r-ps94	transcribed unprocessed pseudogene			Tada1	protein-coding gene	Poised	173.25	306.25	193.25	217.25	189.25	197.25	145.75	149.25	339.75	Gm26657	protein-coding gene	Non-poised	54719	833	944	360	54662	734	1299	282	1314
Vmn1r-ps99	transcribed unprocessed pseudogene			Tada3	protein-coding gene	Poised	403.667	185.833	665.667	470.667	496.667	554.667	601.667	554.667	506.667	Gm28038	protein-coding gene	Non-poised	5335	5279	5201	5334	5333	5333	5550	5568	5529
Vmn2r-ps104	transcribed unprocessed pseudogene			Taf10	protein-coding gene	Poised	295.25	278.25	262.25	252.75	252.75	256.75	252.75	315.25	256.75	Gm28372	protein-coding gene	Non-poised	6707	6709	6684	6677	6709	6743	6745	6714	6756
Vmn2r-ps120	transcribed unprocessed pseudogene			Taf11	protein-coding gene	Poised	171.6	181.2	216.4	169.2	188.4	144.6	154	144.6	173.6	Gm3443	protein-coding gene	Non-poised	10007.2	10010.2	10020.2	11914.8	11911.8	11916.8	212.25	246.25	188.25
Vmn2r-ps15	transcribed unprocessed pseudogene			Taf1b	protein-coding gene	Poised	106.75	73.75	125.75	149.75	174.75	72.25	105.75	170.75	105.75	Gm3460	protein-coding gene	Non-poised	131660	14722.5	131684	134402	267190	404640	134592	134164	111334
Vmn2r-ps17	transcribed unprocessed pseudogene			Taf9	protein-coding gene	Poised	351.2	182.2	192.2	289.2	405.2	229.2	134.8	493.2	500.2	Gm37013	protein-coding gene	Non-poised	7693	38367	15152	4517	4496	163856	28755	19263	18789
Vmn2r-ps87	transcribed unprocessed pseudogene			Taok2	protein-coding gene	Poised	675.333	726.333	392.667	372	371	378	493.667	424.333	335	Gm37389	protein-coding gene	Non-poised	44762	7724	7640	44751	52342	52347	40	31	41
Xlr3e-ps	transcribed unprocessed pseudogene			Tapbp	protein-coding gene	Poised	131.875	2932.38	362.375	374.875	2586.62	482.625	470.125	479.125	231.625	Gm38392	protein-coding gene	Non-poised	9741	9733	9742	9902	9735	9751	9700	9892	9896
Zfp419	transcribed unprocessed pseudogene			Tarbp2	protein-coding gene	Poised	457.923	450.923	541.923	484.923	491.923	507.923	175.923	182.385	240	Gm3952	protein-coding gene	Non-poised	113061	98298	42734	89189	112884	113030	6927	43005	6974
6030469F06Rik	transcribed unitary pseudogene			Tatdn3	protein-coding gene	Poised	147.167	281.167	306.167	253.167	254.167	274.167	22.5	21.1667	364.167	Gm4871	protein-coding gene	Non-poised	35377	30945	38755	38749	37102	37140	124	46	51
Best4-ps	transcribed unitary pseudogene			Tbc1d1	protein-coding gene	Poised	219.6	16121.6	321.2	435.2	239.2	16179.4	2	30	32	Gm4922	protein-coding gene	Non-poised	42037	41946	42165	41981	42243	42174	11122	11220	891
Gm13754	transcribed unitary pseudogene			Tbc1d12	protein-coding gene	Poised	64	49	77	66	49	101	103	100	84	Gm498	protein-coding gene	Non-poised	15250	36694	15184	28718	36735	36685	36699	298	449
Gm16342	transcribed unitary pseudogene			Tbc1d20	protein-coding gene	Poised	100.75	104.75	93.75	93.75	95.75	94.25	104.75	93.25	108.75	Gm5142	protein-coding gene	Non-poised	22534	22571	22459	22462	22461	22459	100	20	103
Krt74	transcribed unitary pseudogene			Tbc1d22a	protein-coding gene	Poised	69	127	41	37	57	114	79	87	87	Gm5174	protein-coding gene	Non-poised	18710	18690	18873	18729	29864	29619	18540	18896	3029
Magea9-ps	transcribed unitary pseudogene			Tbc1d22b	protein-coding gene	Poised	114	113	145	91	65	57	60	119	93	Gm525	protein-coding gene	Non-poised	10647	7449	10647	4888	13495.5	13508.5	13533	13489.5	13553
1600029O15Rik	transcribed processed pseudogene			Tbc1d5	protein-coding gene	Poised	75.4286	110.429	61	95.4286	63.1429	65.2857	135.429	164.429	107.429	Gm5640	protein-coding gene	Non-poised	215921	131355	95181	80673	131306	215903	4926	4633	20178
2010010A06Rik	transcribed processed pseudogene			Tbca	protein-coding gene	Poised	56	45	28	28	26	26	35	66	72	Gm5861	protein-coding gene	Non-poised	1.45751e+06	846462	846540	1.45745e+06	1.45749e+06	1.45746e+06	1494	1518	1194
3110067C02Rik	transcribed processed pseudogene			Tbcc	protein-coding gene	Poised	65	42	61	58	42	63	26	73	63	Gm5901	protein-coding gene	Non-poised	18823.7	18743.7	18759.7	24203.7	24153.7	24222.7	24238.7	24083.7	24203.7
4933416E14Rik	transcribed processed pseudogene			Tbccd1	protein-coding gene	Poised	260.833	329.833	409.833	298.143	333	338.143	239.571	344.286	308.286	Gm5936	protein-coding gene	Non-poised	131965	26610	60231	110887	60254	258628	4218	12618	22856
5033404E19Rik	transcribed processed pseudogene			Tbcel	protein-coding gene	Poised	420.8	406.2	389.2	35	40	31	16.5	25	26.5	Gm614	protein-coding gene	Non-poised	9449.5	9421.5	9414.5	9871.5	9845.5	9421.5	1201.5	1264.5	1206.5
5033423K11Rik	transcribed processed pseudogene			Tbl2	protein-coding gene	Poised	125	74	222	189	200	184	190	217	258	Gm6408	protein-coding gene	Non-poised	61632	85316	29299	61630	75674	85296	85277	61674	55
7530428D23Rik	transcribed processed pseudogene			Tbrg1	protein-coding gene	Poised	84.25	64.25	84.75	55.75	88.75	167.25	55.75	55.75	57.75	Gm6465	protein-coding gene	Non-poised	1098987	184562	184641	1099010	1783645	1099007	71063	56832	4
Cbx3-ps2	transcribed processed pseudogene			Tcea2	protein-coding gene	Poised	425.333	417.333	422.333	351.333	358.333	376.333	351.333	346.667	166.333	Gm6526	protein-coding gene	Non-poised	49107.5	11407.5	49227.5	177340	177352	472784	18579.5	18565.5	86.5
Cbx3-ps6	transcribed processed pseudogene			Tceanc2	protein-coding gene	Poised	473.222	375.889	374.556	366.222	359.222	358.556	368.222	401.556	377.222	Gm6569	protein-coding gene	Non-poised	5108	5139	1102	1123	1190	1190	1580	1166	1555
Defa-ps13	transcribed processed pseudogene			Tcf20	protein-coding gene	Poised	90	30.3333	97.6667	90	79	119	367.6	316.4	3751.8	Gm6890	protein-coding gene	Non-poised	228233	36063	111	14619	36014	311195	112	112	117
Dppa3-ps	transcribed processed pseudogene			Tcf4	protein-coding gene	Poised	675.519	971.444	678.778	476.344	539.375	546.406	21011.2	550.156	554.469	Gm8126	protein-coding gene	Non-poised	7637	89683	16579	7667	7601	7628	4553	7585	5417
Gm10045	transcribed processed pseudogene			Tcfl5	protein-coding gene	Poised	83.3333	356.333	204	193.333	184	180	169	177.667	200	Gm884	protein-coding gene	Non-poised	9707.5	9731.5	9699.5	9748.5	9724.5	9718.5	163	5914	340
Gm10074	transcribed processed pseudogene			Tchp	protein-coding gene	Poised	52.3333	70.3333	132.667	61.3333	64.3333	50.3333	57.6667	48.6667	122.667	Gm8857	protein-coding gene	Non-poised	1221680	1082294	1082373	1221615	1221656	1221632	1474	1487	1484
Gm10108	transcribed processed pseudogene			Tcp11	protein-coding gene	Poised	406	432.929	415.071	576.538	650.462	2986.62	556.5	556.5	555.5	Gm8897	protein-coding gene	Non-poised	1527504	613079	613158	1527527	1690871	1527524	84183	162249	85561
Gm10175	transcribed processed pseudogene			Tcta	protein-coding gene	Poised	172.333	137.333	213.333	118.333	120.667	93.6667	117.333	125	122.333	Gm9758	protein-coding gene	Non-poised	6600	6602	6557	400000	399909	400028	23587	120	139
[truncated: 17,601 more rows]
