# Supplementary material for: Transcription factor NFYA directs male meiotic entry by regulating accessible chromatin at meiotic promoters in mice
Source: EMBO J. 2026 Mar 19;45(8):2523–60. doi: 10.1038/s44318-026-00756-6 (PMC13083884; doi:10.1038/s44318-026-00756-6)
Supplement: Supplementary file 5 — Dataset EV3 [file 44318_2026_756_MOESM5_ESM.xlsx]

## Sheet: Dataset EV3 
Dataset EV3. Distance from nearest NFYA peak (CUT&RUN) to the promoter of mitosis, meiosis I and spermiogenesis genes. In spermatogonia, leptotene/zygotene and pachytene/diplotene cells.

## Sheet: Dataset EV3
Dataset EV3. Examination of NFYA peaks (CUT&RUN) around the promoters of mitosis, meiosis-I and spermiogenesis genes in SpG, L/Z, and P/D cells
Mitosis genes											Meiosis-I genes												Spermiogenesis genes
Gene Name	Type	Mean distance from the TSS to summit of nearest NFYA peak [bp], (CUT&RUN)									Gene Name	Type	Poised or non-poised?	Mean distance from the TSS to summit of nearest NFYA peak [bp], (CUT&RUN)									Gene Name	Type	Poised or non-poised?	Mean distance from the TSS to summit of nearest NFYA peak [bp], (CUT&RUN)
		SpG cells			L/Z cells			P/D cells						SpG cells			L/Z cells			P/D cells						SpG cells			L/Z cells			P/D cells
		Replicate 1	Replicate 2	Replicate 3	Replicate 1	Replicate 2	Replicate 3	Replicate 1	Replicate 2	Replicate 3				Replicate 1	Replicate 2	Replicate 3	Replicate 1	Replicate 2	Replicate 3	Replicate 1	Replicate 2	Replicate 3				Replicate 1	Replicate 2	Replicate 3	Replicate 1	Replicate 2	Replicate 3	Replicate 1	Replicate 2	Replicate 3
1810030O07Rik	protein-coding gene	85971	50143	85970	4576730	4576728	85966	85989	85859	1495234	0610009L18Rik	protein-coding gene	Poised	61	61	186	115912	43395	75	32466	37701	32472	0610009B22Rik	protein-coding gene	Poised	110.5	110.5	110.5	1.36306e+06	110.5	110.5	110.5	81859.5	50344.5
2410002F23Rik	protein-coding gene	371	373	350	57939.3	57925.3	57939.3	57937.3	57952.3	57997.3	0610009O20Rik	protein-coding gene	Poised	77	91	62	123	134	24	7	39	39	0610010F05Rik	protein-coding gene	Poised	204.8	212.4	75.8	372047	372042	143552	321308	372043	198613
4933427D06Rik	protein-coding gene	117	4	253865	218781	218656	218773	441382	494827	298594	0610030E20Rik	protein-coding gene	Poised	2138	350	2158	2127	2127	2146	2122	2136	2146	1110017D15Rik	protein-coding gene	Poised	46903.8	3861.62	46869.8	46925.8	46903.8	46940.8	14030.2	13509.8	46867.8
5730409E04Rik	protein-coding gene	52885	109	52795	411324	143737	52750	143692	28549	143692	0610037L13Rik	protein-coding gene	Poised	378	143	371	711572	429999	242	88019	526497	88019	1110032A03Rik	protein-coding gene	Poised	29106.3	1046	29097.3	4.14844e+06	29102.3	29170.3	1854	29105.3	29105.3
8030474K03Rik	protein-coding gene	97	101	76	90	87	96	79	121	101	1110004E09Rik	protein-coding gene	Poised	425773	74	425800	662852	662445	124483	75372	109545	60406	1110059E24Rik	protein-coding gene	Poised	210.857	137.286	293.857	111.286	293.857	188.857	336.857	336.857	336.857
9030624G23Rik	protein-coding gene	156	184	201	7853113	475008	474927	474931	474931	50013	1110051M20Rik	protein-coding gene	Poised	74039.4	486.75	77631.4	1.00969e+06	1.0097e+06	159299	74099.4	73872.1	74094.4	1700003F12Rik	protein-coding gene	Poised	21749	502.667	21213	55471	55449	21760	21652	21661	21678
9130401M01Rik	protein-coding gene	43983.8	1491.75	43956.8	43915.8	43918.8	43948.8	44023.8	108738	34692.2	1110065P20Rik	protein-coding gene	Poised	147.333	481.5	48185.8	86275.2	48222.8	48185.8	86262.2	86195.2	86268.2	1700007K13Rik	protein-coding gene	Poised	116753	1835.33	658518	1.89784e+06	1.62753e+06	374345	594366	656421	20563.3
9330182L06Rik	protein-coding gene	287801	80099.1	123359	1.47457e+07	1.82205e+06	287796	71488.4	319045	86653.2	1300017J02Rik	protein-coding gene	Poised	83767.2	11153	68801.8	83780.2	83708.2	68440.5	66073.5	83684.2	83652.2	1700019A02Rik	protein-coding gene	Poised	109454	16076	109454	109469	109463	109494	118	109479	41397
A230050P20Rik	protein-coding gene	9626	95	134153	216710	216705	162196	216793	84287	216817	1700008O03Rik	protein-coding gene	Poised	16619.4	367.8	26915.4	73782.6	26939.4	26929.4	18374	18380.8	26929.4	1700028K03Rik	protein-coding gene	Poised	203565	18584.2	203481	203565	203565	203542	60698.2	494231	197183
A930017K11Rik	protein-coding gene	32419	404	32419	32419	32540	32419	32824	32377	32219	1700017B05Rik	protein-coding gene	Poised	186204	370.5	185414	185457	185414	185408	85677.8	46246.8	186206	1700030J22Rik	protein-coding gene	Poised	127	16	8	308254	103	106	139.5	194	245
AU022751	protein-coding gene	316414	38	1491000	1631203	1490968	52	1490931	1490934	204390	1700028J19Rik	protein-coding gene	Poised	144	146	123	67861.5	67847.5	67861.5	67859.5	67874.5	65764.7	1700037C18Rik	protein-coding gene	Poised	600.833	378.333	23562.2	1.10551e+06	23564.2	626.833	796.833	2534.83	23582.2
Abca1	protein-coding gene	88400.5	2950.5	3.46858e+06	3.46858e+06	661274	88364.5	337968	3.40099e+06	76162.5	1700029P11Rik	protein-coding gene	Poised	19490	1	19541	169376	169299	19472	26082	54307	54198	1700048O20Rik	protein-coding gene	Poised	732.667	712.667	726.667	227534	557	567.333	611.667	721.667	43.6667
Abca2	protein-coding gene	69939.3	8193.57	69968.3	217372	132625	104766	105756	104861	109921	1700030K09Rik	protein-coding gene	Poised	42	54	62	287071	208181	4697.33	26	58	52	1700056E22Rik	protein-coding gene	Poised	151.5	151.5	151.5	152.5	734878	151.5	165.5	151.5	176.5
Abca3	protein-coding gene	61119.2	541.667	61007.2	101088	101098	61133.2	61153.2	93719.8	99424.2	1700037H04Rik	protein-coding gene	Poised	106.5	111.5	86.5	1.09252e+06	88.5	112.5	100.5	102352	104.5	1700066B19Rik	protein-coding gene	Poised	42783	12016	42776.5	783003	783005	53015	148153	203684	35355
Abcb7	protein-coding gene	432508	212951	432513	2619276	2619273	432562	665868	1773195	1239397	1700064H15Rik	protein-coding gene	Poised	518	179	429036	429036	429036	429036	20019	429036	52145	1700066M21Rik	protein-coding gene	Poised	618406	120	618458	1208743	2104389	618423	5307	280	1572
Abcc4	protein-coding gene	292116	9448.5	292115	1.83543e+06	292090	292114	95096.2	63044.2	267288	1700102P08Rik	protein-coding gene	Poised	39031.5	34332.5	86624.5	86610.5	86672.5	86610.5	86589.5	46726.5	102444	1700088E04Rik	protein-coding gene	Poised	77087.6	1206.38	65060.6	77244.6	77272.6	77082.6	856.231	65012.6	77087.6
Abcc8	protein-coding gene	142534	11462.9	142540	155825	142546	142578	136530	136428	136562	1700123O20Rik	protein-coding gene	Poised	187.25	474.75	148	168976	82945.8	35582.8	419.75	132726	168977	1700092M07Rik	protein-coding gene	Poised	1018	59	711	78845	1009	957	976	957	960
Abcd3	protein-coding gene	124190	7704	124193	9757290	145683	124193	124208	124204	124183	1810009A15Rik	protein-coding gene	Poised	116	54	71	9058	9137	9120	79	54	69541	1700122O11Rik	protein-coding gene	Poised	370859	3438	350298	371362	371414	343266	343271	293389	371623
Abcd4	protein-coding gene	155809	3672.7	155858	162612	162612	162612	155754	162709	34518.7	1810043G02Rik	protein-coding gene	Poised	38	100	372288	1016380	1016471	64	22	88891	88035	1810013L24Rik	protein-coding gene	Poised	758.5	184	743.5	758.5	758.5	765.5	205	610.5	856.5
Abcg1	protein-coding gene	209121	5652.2	437846	496561	496166	209117	182746	209040	180658	1810055G02Rik	protein-coding gene	Poised	98.3333	101.333	132.333	132500	132443	60508.7	51142.3	51145.3	51154.3	1810024B03Rik	protein-coding gene	Poised	39716	100	25412	61801	61793	61817	61908	61878	12621
Acaa1b	protein-coding gene	6	24	22	169057	169005	3515	169149	50964	66911	2010109A12Rik	protein-coding gene	Poised	75.5	9.5	43.5	60636.5	60687.5	75.5	35488.5	60621.5	60611.5	2210408I21Rik	protein-coding gene	Poised	1439728	9266.8	291972	1439737	1439752	291984	19406.8	269084	125716
Acads	protein-coding gene	39354.5	23.5	38423.5	39327.5	39408.5	15680.5	38982.5	38859.5	39330.5	2200002D01Rik	protein-coding gene	Poised	10157	142	10151	437707	10133	10142	10146	32062	34490	2610301B20Rik	protein-coding gene	Poised	280815	1135.2	280860	315884	315804	315554	107927	315855	199977
Aco1	protein-coding gene	177	57	805269	1.29899e+06	958305	22917.2	89366.2	456494	101574	2210011C24Rik	protein-coding gene	Poised	15258	38	14896	39401	39398	39389	17249	17329	27458	2610318N02Rik	protein-coding gene	Poised	134.333	108.333	47.3333	1.16717e+06	769850	3211.88	10346.9	10502.9	22481.9
Actn2	protein-coding gene	39172.6	5329	39221.2	1.74781e+06	1.74781e+06	40718.4	8123.6	57566.8	57557.8	2300009A05Rik	protein-coding gene	Poised	203403	40.75	854655	1.27618e+06	854685	235.75	4850.25	160943	160507	2700049A03Rik	protein-coding gene	Poised	496	496	121575	125939	126025	125936	125128	125941	4909.33
Acvr2b	protein-coding gene	28039.7	6832	75761.3	94397.3	94449.3	94423.3	94305.3	94315.3	31417.3	2310022A10Rik	protein-coding gene	Poised	32512.8	2042.88	51080.2	85835.2	71843.2	6029.5	27817	78	142	2700062C07Rik	protein-coding gene	Poised	698118	3126.6	697958	7.1641e+06	698025	132973	459587	362705	16507.4
Acy1	protein-coding gene	388.636	398.636	247.636	39267.2	39267.2	8360.83	39261.2	8132.83	8377.83	2310039H08Rik	protein-coding gene	Poised	20302	2	20325	729369	20302	20294	10100	20294	19767	2810408A11Rik	protein-coding gene	Poised	263.222	168.222	173.222	183.778	183.778	230.222	263.222	227.222	188.444
Adam10	protein-coding gene	36.3333	76.3333	257380	1.7352e+06	281620	281643	200012	281630	75023.5	2310061I04Rik	protein-coding gene	Poised	472.25	242.75	19485.2	55305.8	20055.2	17138.8	19622.2	18560.2	19677.2	2900011O08Rik	protein-coding gene	Poised	83328	45991	83427	330857	330871	83314	83350	83338	83345
Adam23	protein-coding gene	630329	68543.7	630326	630325	630322	314469	159612	1.00888e+06	61148.1	2510002D24Rik	protein-coding gene	Poised	45.75	43.25	125.25	547412	24899.8	24.75	35.75	21.25	120.25	3830406C13Rik	protein-coding gene	Poised	2.41739e+06	1264.26	2.06191e+06	2.41741e+06	1.89797e+06	2.4174e+06	18544.9	924619	541572
Adamts10	protein-coding gene	134170	5216.73	169836	231124	230601	155943	97065.7	189412	133170	2610001J05Rik	protein-coding gene	Poised	193408	151.5	193416	193418	193392	193430	85370.5	85863.5	85818.5	4833427G06Rik	protein-coding gene	Poised	362503	998	362494	3815045	362499	362567	95704	68	55803
Adamts14	protein-coding gene	86121	45657	86119	1305229	192928	86131	202422	145264	100724	3110070M22Rik	protein-coding gene	Poised	201750	52.5	201930	201914	201930	201904	123454	201934	2100.5	4921507P07Rik	protein-coding gene	Poised	410	351	29971	574454	574445	29978	46428	582017	34200
Adar	protein-coding gene	232773	11919.6	296788	309507	306766	306741	266460	308910	309506	4732471J01Rik	protein-coding gene	Poised	154.333	132.667	108.667	94224	281	285	75.6667	90.6667	56886.3	4921522P10Rik	protein-coding gene	Poised	469	212	399	2894203	2894204	448	358	469	381
Adcy5	protein-coding gene	151270	26454.5	151142	1.66225e+06	1.66231e+06	151154	41503.5	151240	168134	4921524J17Rik	protein-coding gene	Poised	106.333	101.333	99.3333	133085	133083	133095	89.3333	133322	133216	4930404N11Rik	protein-coding gene	Poised	7903	295	7899	72508	14783	13308	7902	13350	13309
Adgrl1	protein-coding gene	54918.4	228.8	861.6	39628.7	39620.7	39615.7	38110.7	39895.7	38091.7	4921536K21Rik	protein-coding gene	Poised	1	15	201689	245868	246005	201703	79	201703	201713	4930408O17Rik	protein-coding gene	Poised	9098.5	3349	99776.5	171062	109196	109194	109180	100154	99715.5
Adh5	protein-coding gene	155.5	91.5	206.5	1.77474e+06	82448.1	1653.71	9140.43	43580.1	196924	4930402H24Rik	protein-coding gene	Poised	272.429	200.143	320058	1.4502e+06	357768	357792	244607	440872	41563.2	4930430F08Rik	protein-coding gene	Poised	1.32589e+06	31261.6	1.6747e+06	1.67464e+06	101572	101582	31207.6	101515	31229.6
Adi1	protein-coding gene	1.33339e+06	778.333	40050.3	3.27419e+06	3.27419e+06	2.2463e+06	287484	339391	261689	4930426L09Rik	protein-coding gene	Poised	605583	2368	1971323	6226492	3225729	1971303	250101	232018	114345	4930432K21Rik	protein-coding gene	Poised	204.333	196.333	187.333	43171.3	43167.3	110.667	235.333	43271.3	43173.3
Adprhl2	protein-coding gene	65044	251	158745	699684	432097	118857	4211	65301	4087	4930451G09Rik	protein-coding gene	Poised	671.6	659.6	643.2	48697.8	48710.8	641.8	1239.2	48751.8	48705.8	4930453N24Rik	protein-coding gene	Poised	82968.5	2118	82966.5	1.92182e+06	83009.5	83008.5	2252.5	59525.5	29983.5
Aebp1	protein-coding gene	12097.7	6978.67	11996.7	425685	345323	11958.7	12114.7	12090.7	108268	4930519G04Rik	protein-coding gene	Poised	46760.8	4812.75	169522	298047	298128	169514	67112.8	169521	32715.2	4930503L19Rik	protein-coding gene	Poised	97913.1	59906.1	1.77819e+06	2.67032e+06	2.67032e+06	97906.1	421667	252375	44242.1
Aff1	protein-coding gene	138449	5766.4	138372	1.11191e+06	1.11195e+06	138356	138083	138200	107051	4930519P11Rik	protein-coding gene	Poised	90	63	206	9667	9689	9713	9728	9713	43460	4930507D05Rik	protein-coding gene	Poised	37398	405	37448	129081	201856	37423	37388	37365	81083
Aff3	protein-coding gene	216162	25128.3	202474	2027162	2027145	577124	24888.5	50156.2	30183	4930524J08Rik	protein-coding gene	Poised	75	94	60823	450462	72690	88	59902	3226	2441	4930544D05Rik	protein-coding gene	Poised	31086.8	281.75	31038.8	31507.8	31479.8	31462.8	53078.8	53060.8	31518.8
Agfg2	protein-coding gene	142.75	147.75	125.75	125.75	102.75	134.75	108.75	54643.2	92.75	4930535I16Rik	protein-coding gene	Poised	625	654	650	655	655	657	592	653	636	4930550C14Rik	protein-coding gene	Poised	878	492.667	874	1.51306e+06	302392	132840	1230.5	206310	125996
Agpat5	protein-coding gene	41	37	71	6939122	3214377	72	32	35	26	4930579G24Rik	protein-coding gene	Poised	93	93	103	3247504	161	93	41	103	93	4930553M12Rik	protein-coding gene	Poised	261114	51948.5	773848	2.50822e+06	773872	773784	130138	626710	31994.5
Agps	protein-coding gene	75336.1	3469	75316.1	204087	204087	204101	110661	202880	114074	4931406C07Rik	protein-coding gene	Poised	54446.3	1427.33	518760	1.02717e+06	518281	54404.3	2915	54355.3	518542	4930562C15Rik	protein-coding gene	Poised	28316.4	11810.1	28955.4	162111	61434.6	28980.4	12928.9	155085	96705.6
Agrn	protein-coding gene	73618.9	2799.57	51546.6	2.02265e+06	190291	73648.9	371083	73645.9	73686.9	4931422A03Rik	protein-coding gene	Poised	230563	440	94503	5361016	1876448	954537	105183	235985	128282	4932431P20Rik	protein-coding gene	Poised	11971.5	2969.5	222686	719934	292360	11963.5	28810.5	222674	89035.5
Ahnak	protein-coding gene	26140.2	11667.2	26118.2	95119.2	25980.2	26117.2	26133.2	95064.2	173718	4933405L10Rik	protein-coding gene	Poised	6914	247	119202	119201	119232	119216	6624	119224	272.333	4933427D14Rik	protein-coding gene	Poised	18833.9	6611.12	18807.9	980971	493808	153864	18767.9	153791	70856.9
Ahr	protein-coding gene	484969	11447.7	484981	3.58179e+06	3.58178e+06	484981	350325	510448	285008	4933406P04Rik	protein-coding gene	Poised	141	49	164	720461	116	185	23	119	159	4933430I17Rik	protein-coding gene	Poised	57	139	116881	194	41	111	57	65	195
Aifm1	protein-coding gene	103354	45.6667	54	4.04051e+07	91920.4	91906.4	91906.4	217280	91923.4	4933408B17Rik	protein-coding gene	Poised	26727	15685	26694	54395	154169	26796	7326	54219	54326	4933434E20Rik	protein-coding gene	Poised	343.3	149.7	255.7	240298	530.1	666.1	1178.08	50425.2	49763.2
Aifm3	protein-coding gene	65642	3022.17	33589	793528	396206	262176	65659	348087	65654	4933416C03Rik	protein-coding gene	Poised	729037	390	729071	1110782	751711	751719	1923	423	3294	6820408C15Rik	protein-coding gene	Poised	17342	6148.67	17431	407769	312548	17434	17390	17420	17492
Aig1	protein-coding gene	302229	52048.9	671120	5.72752e+06	4.50795e+06	4.37095e+06	106871	302223	302257	5830454E08Rik	protein-coding gene	Poised	108.5	98.5	5878.5	466534	466640	5885.5	5891.5	449586	59249.5	9230110C19Rik	protein-coding gene	Poised	3666344	43	278801	5019298	278851	278857	56759	31116	132213
Ajuba	protein-coding gene	20295	179	20393	57365	28665	20304	28683	21115	57366	6430531B16Rik	protein-coding gene	Poised	57776	13826	57573	1237117	589897	589911	1215308	369461	46200	9530077C05Rik	protein-coding gene	Poised	108477	4724.75	108428	259491	259443	190614	55759.8	26130.2	62856.8
Akap17b	protein-coding gene	316994	149.5	316976	2.85483e+07	1.81118e+06	316986	315608	1.9311e+06	181612	9230104M06Rik	protein-coding gene	Poised	847	830	863	156403	156406	847	156419	156420	156405	AA986860	protein-coding gene	Poised	18852	9320	18877	792805	792749	18852	13223	792917	18870
Aldoc	protein-coding gene	3669	1194.67	4219	341636	226653	4221	4235	4263	4203	9430015G10Rik	protein-coding gene	Poised	180.429	261.429	150.429	1.9497e+06	117338	696.5	297644	207.429	248.429	AI987944	protein-coding gene	Poised	140.75	124.75	138.75	138.75	138.75	143.75	123.75	89.75	117.75
Ammecr1	protein-coding gene	2010020	209	2009933	2510228	2510200	2010017	377273	738534	410089	A430005L14Rik	protein-coding gene	Poised	91	26.6667	31.3333	203165	203151	184794	184730	25876	43889	AW554918	protein-coding gene	Poised	38.1429	132.143	198.143	6.46594e+06	131.143	134.143	82454.1	8171.62	12256.6
Amot	protein-coding gene	911.5	94.5	4.54837e+06	5.0325e+06	4.98732e+06	4.53229e+06	2.145e+06	3.26081e+06	193757	A530084C06Rik	protein-coding gene	Poised	247252	1274	247244	1573070	1572984	247242	18389	23117	23298	Abca16	protein-coding gene	Poised	485663	6495	550313	550306	550294	550306	30788.8	310094	25435.8
Amotl2	protein-coding gene	93905.6	28343.4	242212	645669	93925.6	93874.6	33511.6	94337.6	27308.6	A930002H24Rik	protein-coding gene	Poised	92	91	91	468332	99	102	117	93	93	Abcd1	protein-coding gene	Poised	418.5	365.5	70041.5	2.80779e+07	580346	70102.5	257482	580406	539820
Ankrd26	protein-coding gene	18168.3	6169.67	18166.7	5.21809e+06	638138	18170	7977.67	31726.7	30855.7	A930018P22Rik	protein-coding gene	Poised	325177	36	111	5455630	1781834	1049151	153840	330599	148614	Abcf3	protein-coding gene	Poised	16443.6	3284.6	16403.6	1.888e+06	1.74011e+06	454277	20575.6	652712	52484.6
Anp32e	protein-coding gene	337.125	101.5	372.125	47032.1	320.125	337.125	295.125	295.125	346.125	AA467197	protein-coding gene	Poised	260100	258.5	451476	830506	830536	451506	309.5	260168	259996	Abhd17b	protein-coding gene	Poised	323	162.5	240	454	240	345	197	197	197
Apaf1	protein-coding gene	120875	1606.75	92727.6	2.59103e+06	2.59044e+06	32262.1	73498.1	93059.2	135887	AA474408	protein-coding gene	Poised	213	228	195	213	211	213	270	212	225	Abhd4	protein-coding gene	Poised	240	207	263322	258458	258461	5002	30997	113744	46849
Apba2	protein-coding gene	230106	59347.1	683599	1456826	683605	625042	140962	423995	20714.4	AI413582	protein-coding gene	Poised	96.3333	103.556	9971.11	626105	387479	240503	98.5556	387432	138760	Abhd5	protein-coding gene	Poised	58589.9	189.375	58651.9	58679.9	58660.9	58654.9	380328	416112	203241
Apbb2	protein-coding gene	759525	10693	786962	1.35248e+06	1.35242e+06	786916	151063	501083	528712	AI429214	protein-coding gene	Poised	1498260	3119	2027892	9693605	4381194	2839040	101986	1079105	129124	Ace	protein-coding gene	Poised	63982.8	4047.75	63947.8	63988.8	63947.8	64003.8	63947.8	17032.2	63947.8
Apex2	protein-coding gene	110141	797.3	224721	1.01319e+07	110308	1.7541e+06	903765	770445	647485	AU040320	protein-coding gene	Poised	147	169.25	168.25	267457	147	147	175.25	256.25	175.25	Acot8	protein-coding gene	Poised	155.25	170.25	159.25	167.25	164.25	163.25	161.25	158.25	163.25
Arap1	protein-coding gene	280384	54011.8	72510.8	775819	775816	274821	205633	681939	127943	AW209491	protein-coding gene	Poised	17087.3	6901.67	17024.3	566643	17046.3	17024.3	17073.3	17051.3	17032.3	Acp1	protein-coding gene	Poised	13167	2328.83	1041047	1041032	1041037	13147	13162	13161	13160
Arhgap21	protein-coding gene	1219.38	353.875	1206.38	4.3079e+06	1.30714e+06	52712.8	594900	722325	228068	Aamp	protein-coding gene	Poised	681.333	663.333	685.333	741.333	750.333	678.333	48244.3	677.333	468819	Acsl5	protein-coding gene	Poised	788472	12743.2	1.32337e+06	1.32342e+06	1.32344e+06	1.32341e+06	206650	34156	246970
Arhgap32	protein-coding gene	506028	13477	506023	909459	909501	506021	62596	506060	63769.9	Aar2	protein-coding gene	Poised	315426	95.6	315478	539575	350515	315491	256238	256878	253747	Actr10	protein-coding gene	Poised	27.25	28.25	36722.2	72522.5	31499.5	31417.5	1767	29937.5	28261.5
Arhgap4	protein-coding gene	119	7	129	2.78855e+07	387946	6327.5	387975	388006	387987	Aars	protein-coding gene	Poised	198.75	225	262.25	198.75	265.25	198.75	87	215.75	211.25	Acyp2	protein-coding gene	Poised	720564	596	956765	956779	956785	956777	123683	784138	580239
Arhgef16	protein-coding gene	135341	1602	135342	135319	135333	135343	135347	135347	115857	Aars2	protein-coding gene	Poised	299	180	331	1.98898e+06	1.04338e+06	647913	33167.8	58952.2	10505.2	Adad1	protein-coding gene	Poised	57.6667	66.6667	62.6667	1062917	60.6667	63.3333	60.3333	70	6239
Arhgef17	protein-coding gene	632	584	697	290026	290023	210972	142265	290004	54440	Abca17	protein-coding gene	Poised	67827	1665	67746.5	92929.2	92939.2	67849.8	67788.5	84753.2	91125.2	Adam1a	protein-coding gene	Poised	135798	436.5	135802	148082	303318	296754	135746	85716.5	148098
Arhgef26	protein-coding gene	1.00381e+06	45191.3	1.59724e+06	5.79192e+06	3.02511e+06	3.0251e+06	536401	625454	73702.7	Abca5	protein-coding gene	Poised	686746	28.2	686644	726064	725715	650672	18701.2	650892	409699	Adam32	protein-coding gene	Poised	107064	62831	107094	875344	107160	107126	1690	68326	818
Arl5a	protein-coding gene	772697	362	772709	772685	772700	772724	61674	343978	310625	Abcb8	protein-coding gene	Poised	335	77.4	337.8	334.8	336.4	333.4	67.6	333	332.6	Adat2	protein-coding gene	Poised	9189	556	359702	6038940	4819365	4682371	2001	743	9161
Armcx2	protein-coding gene	200828	89701.4	207398	1.93301e+06	1.93305e+06	207492	207386	1.93299e+06	207591	Abcb9	protein-coding gene	Poised	158	240	250	232213	199	172	7522.17	238978	214349	Adgrl2	protein-coding gene	Poised	2.50875e+06	15764.4	2.46281e+06	2.98902e+06	2.98902e+06	2.50878e+06	114311	135226	70396.5
Armcx4	protein-coding gene	85427	32263	85434	2054974	2055017	85528	85422	2054951	85627	Abhd11	protein-coding gene	Poised	310.143	360.143	391.143	139984	54682.9	310.857	40048.9	54651.9	54639.9	Adss	protein-coding gene	Poised	149	245	325	2.0944e+06	345092	196072	9372.67	324089	129057
Armcx5	protein-coding gene	223190	6	223198	998759	998802	223200	48846	998736	223196	Abhd12	protein-coding gene	Poised	74.75	55.75	59.75	1.95246e+06	30771.4	25817.4	45.75	44.25	74.75	Aff4	protein-coding gene	Poised	27	22	50174	53280.9	53375.9	53336.9	49634	52995.9	52730.9
Arrb2	protein-coding gene	274.667	276.667	378.667	213286	196203	91200.6	196179	91246.6	68356.4	Abhd14a	protein-coding gene	Poised	8341.88	818.875	8482.88	30293.1	30293.1	17334.9	30287.1	17106.9	17351.9	Aftph	protein-coding gene	Poised	137	175	198620	178607	178597	20107.1	178615	178636	21137.1
Arvcf	protein-coding gene	104	46	74	97994	97972	38966.8	97900	51451	146093	Abhd14b	protein-coding gene	Poised	9815.4	312.2	9956.4	28819.6	28819.6	18808.4	28813.6	18580.4	18825.4	Agbl3	protein-coding gene	Poised	130220	77	130181	304477	304416	304518	157070	1513.36	269.636
Asap2	protein-coding gene	271678	111.2	182	10862827	330054	271680	271691	286155	81371.4	Abhd16a	protein-coding gene	Poised	27826.4	3779.86	27838.4	46732.6	46707.6	27829.4	46708.6	46721.6	46708.6	Agfg1	protein-coding gene	Poised	556252	343.375	522990	2.4987e+06	2.4987e+06	523074	114869	556275	191599
Asb16	protein-coding gene	16094	571	16025	396635	40443	16013	138576	186234	161682	Abhd17a	protein-coding gene	Poised	152.333	152.333	149.333	149.333	100.333	159.333	17772	1003	62948	Agpat2	protein-coding gene	Poised	158613	121.6	158643	620687	620742	158636	36068.6	144507	35560.6
Asph	protein-coding gene	60.8182	53.8182	74.1818	1.54473e+06	999203	680891	52939.2	680934	14885.4	Acad10	protein-coding gene	Poised	187783	4062.5	187767	263630	187770	187786	97799.8	29832.2	199628	Agtpbp1	protein-coding gene	Poised	51	51	21	1.13829e+06	1.13807e+06	229378	44812.5	121079	121076
Asphd2	protein-coding gene	116724	1716	116755	1553406	637767	116736	26049	116683	116817	Acad11	protein-coding gene	Poised	157.5	150.5	148	721844	325882	85191.5	26255	721940	26284.5	Agtr1a	protein-coding gene	Poised	351685	71849.2	351726	351694	351608	351678	74041.2	351693	291698
Atad5	protein-coding gene	102878	3506.25	102834	1.39796e+06	691535	102935	199453	287334	76486.8	Acbd6	protein-coding gene	Poised	423349	13994.2	482197	3826773	1137093	482187	482182	423306	470849	Ahctf1	protein-coding gene	Poised	392952	336	720.667	417675	417744	25202.6	43858.4	417658	112720
Atf3	protein-coding gene	164188	1919.33	164419	202641	202652	117866	195751	202858	195816	Acin1	protein-coding gene	Poised	179.333	224.5	188.833	142632	56602	11472	23223.9	106382	142633	Ak3	protein-coding gene	Poised	26400.5	2587	26383.5	63731.5	63735.5	26402.5	10358.5	26399.5	10358.5
Atg16l1	protein-coding gene	444986	5048.82	444953	445024	445048	445020	202751	445005	4945.45	Acot7	protein-coding gene	Poised	2	27	27	327388	192952	136486	31893.5	161554	35339.5	Ak6	protein-coding gene	Poised	135225	194.6	196.4	1297931	3980364	135225	473	1767	58158
Atic	protein-coding gene	94130.3	1952.17	456012	2.72578e+06	2.72579e+06	456066	2042.67	1.02401e+06	23488.7	Acox3	protein-coding gene	Poised	201782	3453.7	201806	894053	874681	201831	201779	201813	201829	Ak7	protein-coding gene	Poised	20827	2014.33	61442	690957	690885	61417	17436	690764	41922
Atm	protein-coding gene	194.333	273.333	194.333	1410429	199758	30206	10409.7	103676	31282.7	Acp2	protein-coding gene	Poised	34210	124	34055	1231241	1231252	34183	19600	19702	19773	Ak8	protein-coding gene	Poised	130933	4823	410479	1649805	1379493	126306	346327	408382	131420
Atp1a1	protein-coding gene	620719	36852.3	383937	668204	668268	620762	377401	334149	117059	Acrbp	protein-coding gene	Poised	12694.7	2792	12749.7	139185	139201	92744.3	92667.3	92663.3	92655.3	Ak9	protein-coding gene	Poised	420524	145	739	1934310	1934325	973817	312	323741	115
Atp2b1	protein-coding gene	611	112	691	624	601.333	615	714	713	120358	Acsf3	protein-coding gene	Poised	163976	43.75	163987	266871	266891	164007	266874	210817	177501	Akap1	protein-coding gene	Poised	253130	9794.5	253126	1.26081e+06	1.26072e+06	207904	130510	221554	116590
Atp6ap1	protein-coding gene	146.714	163.714	211402	2.74974e+07	162.714	146.714	133.714	102.714	121.714	Actg1	protein-coding gene	Poised	338	338	225.222	115513	42996	324	32067	37302	32073	Akap10	protein-coding gene	Poised	142078	5428.8	412129	422771	422850	422840	17791.6	71165.6	282162
Atp7a	protein-coding gene	45662.2	6128.25	117848	4.27462e+06	4.27461e+06	117848	117858	117855	415943	Actr1a	protein-coding gene	Poised	507.833	447.833	484.833	387.833	417.833	484.833	506.833	493.833	387.833	Akap12	protein-coding gene	Poised	1.47827e+06	1486	1.47825e+06	1.49693e+06	1.49676e+06	59486.8	715000	1.47509e+06	269079
Atrx	protein-coding gene	124058	30516.7	299183	4.09328e+06	4.09328e+06	299183	176460	299190	234608	Actr8	protein-coding gene	Poised	15249.6	5174.56	15249.6	670677	670684	15215.6	15202.6	15222.6	14418.6	Akirin2	protein-coding gene	Poised	675067	389	1302335	1303189	1303153	1302459	510	158678	118244
Auts2	protein-coding gene	1.46442e+06	17260.8	1.46454e+06	1.49533e+06	1.4953e+06	1.46454e+06	118592	154284	158715	Acvr1b	protein-coding gene	Poised	72373	49	72342	558322	412225	72340	8484	72429	72324	Akna	protein-coding gene	Poised	18540.5	5622.5	18547.5	18578.5	18513.5	18523.5	18554.5	18545.5	18546.5
B3gnt7	protein-coding gene	56249	314	56259	56271	56236	56266	36512	56381	163895	Acyp1	protein-coding gene	Poised	92.6667	96.6667	97.6667	80.6667	90.6667	175.667	92.6667	92.6667	151.333	Akr1e1	protein-coding gene	Poised	94	110	56	4484626	690974	690978	108	130	167
Bach1	protein-coding gene	65922.7	38.6667	65922.7	266375	258638	65941.7	223157	81599.3	258613	Adad2	protein-coding gene	Poised	71	134	112	976536	127	134	56	76	73	Aldoa	protein-coding gene	Poised	705.083	700.417	7006.92	226642	226681	8267.79	5993.57	31833.2	61373.2
Bahcc1	protein-coding gene	415.5	154	1893.5	181	92	166	166	199	166	Adam11	protein-coding gene	Poised	1059.67	534.333	106282	102750	102674	102732	101141	6024.11	102720	Alg9	protein-coding gene	Poised	54502.7	4474	54493.7	4.12305e+06	54498.7	54566.7	11564.8	27592.6	23245.2
Bax	protein-coding gene	6759.67	177.667	6749.67	32000.7	31976.7	31976.7	6785.67	6626.67	6812.67	Adamts17	protein-coding gene	Poised	163321	7934.5	163335	163361	163366	163416	60771.5	153010	47943.4	Amn1	protein-coding gene	Poised	831887	1040.91	974228	1.2358e+07	2.29791e+06	379613	68959.8	110553	3857.64
Bcap31	protein-coding gene	74	93	70534	28078400	580838	70595	256990	580898	539328	Adamtsl5	protein-coding gene	Poised	1971	1225	15411	16492.4	16492.4	4115.71	16626.4	16628.4	14249.4	Amotl1	protein-coding gene	Poised	113822	23031.8	113767	339310	169138	113768	113820	114094	113912
Bckdhb	protein-coding gene	89.5	72.5	170.5	304.5	98.5	161.5	60.5	90723.5	73.5	Adap1	protein-coding gene	Poised	51286	8439.67	51309	180558	51261	51318	8996.83	103453	51316	Amz2	protein-coding gene	Poised	291	173	110.8	181487	181450	4223.33	98634.3	98639.3	181582
Bckdk	protein-coding gene	9246.43	7256.29	135906	331611	331652	127936	62235.6	24214.6	135911	Adat3	protein-coding gene	Poised	12529.3	169.667	12532.3	12532.3	12581.3	12522.3	31379.3	12604.3	76555.3	Anapc10	protein-coding gene	Poised	228.5	15.5	72526.5	3.87841e+06	90323.7	18051.7	661641	89323.7	24994
Bcl11b	protein-coding gene	176046	658.333	176046	176078	176078	176046	46543.7	131272	176014	Adck2	protein-coding gene	Poised	155713	1584	155713	1.02416e+06	1.02415e+06	155713	155703	155712	16052.8	Angel1	protein-coding gene	Poised	52	52	539893	672582	672559	431878	184381	265693	866770
Bcl7a	protein-coding gene	50436.3	4220.67	50383.3	179984	179994	50490.3	180008	180010	5006.67	Adcy6	protein-coding gene	Poised	36181.6	16970.1	66876.4	314234	69862.6	36159.6	67684.6	69673.6	9822.86	Ankef1	protein-coding gene	Poised	370419	19173.2	370471	370499	370501	370374	229050	18442.4	200638
Bcl9l	protein-coding gene	72251.8	633.5	72438.8	72365.8	72316.8	72248.8	71909.8	72381.8	71909.8	Add3	protein-coding gene	Poised	645.429	639	676.714	639	457556	639	658.286	685.714	84700.3	Ankrd42	protein-coding gene	Poised	36333	568.222	36248	36366	36365	36176	240489	36337	58057
Bcor	protein-coding gene	475239	36520.9	475240	4.01552e+06	4.01552e+06	475244	475221	475351	1.39749e+06	Ado	protein-coding gene	Poised	422616	10	422623	4897724	4118903	422602	78312	72928	122751	Ankrd45	protein-coding gene	Poised	71971.6	11450.6	72079.6	734618	734183	72090.6	71904.6	578795	71908.6
Bend4	protein-coding gene	396	321	419732	2.22817e+06	2.22811e+06	419751	180312	374610	338151	Adprh	protein-coding gene	Poised	78120.5	118.5	363622	363634	363634	363634	231596	363640	363634	Ankrd49	protein-coding gene	Poised	342.667	161	332	508177	343.5	333.333	363.333	380	147.167
Bhlhb9	protein-coding gene	348683	3869.2	348691	873266	873309	348693	174339	873243	348689	Adrb1	protein-coding gene	Poised	99202	1227	99224	2778338	99212	99234	81594	99219	81512	Ankrd60	protein-coding gene	Poised	81291	6784	81471	970305	885895	81466	380	140806	140348
Bik	protein-coding gene	37414	4098	37411	67802	67802	67791	25399	632700	166860	Agbl2	protein-coding gene	Poised	37804.8	14054.2	37804.8	1.65102e+06	1.65103e+06	37804.8	37752.8	37737.8	401.25	Ankrd9	protein-coding gene	Poised	307.286	328.286	327.286	531748	531765	292.286	306.286	340.286	60485.3
Bivm	protein-coding gene	16913	307	185406	6808027	6808006	291552	16875	416810	107572	Agbl5	protein-coding gene	Poised	276.5	249.929	241.357	2.44506e+06	657851	1611.56	249.929	295.214	248.214	Anxa2	protein-coding gene	Poised	123642	14896.2	103474	2.63293e+06	953852	953830	191728	953842	153898
Bmf	protein-coding gene	45.3333	34.3333	106.333	487087	112524	112456	62.3333	64.3333	49112.3	Ago2	protein-coding gene	Poised	91305.3	7886	91305.3	1.92672e+06	91388.3	91301.3	91426.3	91339.3	89910.3	Aox1	protein-coding gene	Poised	33910.5	33271.5	33858.5	556426	1.45207e+06	33893.5	33927.5	33993.5	33918.5
Bmp7	protein-coding gene	113846	269.5	81628.5	332238	332176	114228	58948.5	114234	32801.5	Ago4	protein-coding gene	Poised	31758	964.5	31848	495967	228380	31893	77385	31829	144332	Ap2a1	protein-coding gene	Poised	367.714	348.714	367.714	354.714	354.714	354.714	367.714	450.714	303.714
Bmpr2	protein-coding gene	91083.7	504.667	91069.7	91046.7	91069.7	91069.7	43897.3	925774	126479	Agpat1	protein-coding gene	Poised	345.8	701.2	327.6	1438.2	287.2	306	108	312.6	313.8	Ap2b1	protein-coding gene	Poised	14	51	7367	11319.9	11389.9	11329.9	11386.9	1410.71	4020.86
Bnc1	protein-coding gene	229338	24201	57937	1044595	1044605	839871	18746	182424	182420	Agpat3	protein-coding gene	Poised	152126	23012.8	715582	1.35989e+06	1.35998e+06	152134	70703.2	28998.3	92981.8	Ap3b1	protein-coding gene	Poised	729106	21308.6	1.8963e+06	4.86651e+06	1.90148e+06	1.89637e+06	92908.6	392121	86289
Bst2	protein-coding gene	5438.5	5381.5	5378.5	413644	264850	32717.5	35735.5	38154.5	48703.5	Ahcyl2	protein-coding gene	Poised	370.333	110.167	74256.7	79141	58950.7	33241.1	58953.5	58945.7	25001.4	Ap4b1	protein-coding gene	Poised	410220	873.571	410129	410199	410200	410203	115572	326486	66894.3
Btbd3	protein-coding gene	1.36995e+06	5488	1.37068e+06	1.37066e+06	1.37065e+06	1.37078e+06	579848	593042	231434	Ahdc1	protein-coding gene	Poised	61054	1065.73	86974.5	251022	96563.6	96539.6	111341	239647	77534.4	Apopt1	protein-coding gene	Poised	100742	75.75	100775	100737	100738	100782	100696	100702	117.75
Btg2	protein-coding gene	11811	236	18146	336219	336240	91	265570	265670	336208	Ahi1	protein-coding gene	Poised	654635	21681.4	654132	1.41058e+06	690232	654714	37508.9	507427	216038	Aptx	protein-coding gene	Poised	20726.7	1567.67	246736	763424	422743	152576	235141	246757	420986
C1ql1	protein-coding gene	21527	188	21525	81739	21523	21546	21202	21481	21525	Aifm2	protein-coding gene	Poised	22460.9	21343	15141.9	860668	637489	37695.9	210962	264943	343837	Arfgap3	protein-coding gene	Poised	41886	12705	41924	139140	127108	41899	139132	425758	40082
C77080	protein-coding gene	51197.4	3796.2	51217.4	94315.6	94494.6	51188.4	94538.6	141368	71491.6	Ak2	protein-coding gene	Poised	388.25	356.25	403.75	352.25	394.75	380.25	360.75	365.25	351.25	Arfgef2	protein-coding gene	Poised	85162	1819.5	89408.5	89432.5	89397.5	89688.5	89733.5	183756	183834
Cacna1b	protein-coding gene	144.6	261.6	135.6	525169	250063	250055	63783.2	250037	82983	Alas1	protein-coding gene	Poised	123052	29820.6	123057	232340	232340	36338.1	36638.1	74005.9	71407.9	Arhgap29	protein-coding gene	Poised	224.6	153.6	185.2	9611723	267.333	261.333	46929	290293	290272
Cacna1c	protein-coding gene	470822	14901.6	470817	5.48816e+06	1.09769e+06	468474	179890	221843	384123	Aldh1a2	protein-coding gene	Poised	536822	39	794166	1222680	794143	794166	71827	794153	96334	Arhgap5	protein-coding gene	Poised	474	483	658924	3.32921e+06	2.57301e+06	2.57312e+06	356656	204120	4149.75
Cacnb3	protein-coding gene	43697.7	973.429	43740.7	284485	99612.3	65909.3	97434.3	99423.3	39566.3	Alg3	protein-coding gene	Poised	75815.1	527	75775.1	1.82863e+06	1.79948e+06	513648	79947.1	593341	111856	Arhgef2	protein-coding gene	Poised	62429.5	24136	58446.3	62402.5	62435.5	62422.5	62427.5	138371	153216
Cacng4	protein-coding gene	260297	1137	260351	1491839	768786	578957	108844	225788	130078	Alg8	protein-coding gene	Poised	194486	13523.2	194426	1.75609e+06	194466	194468	39831.5	194454	153874	Arih1	protein-coding gene	Poised	479.4	435.4	335.4	1.90722e+06	192949	114737	114743	268701	103800
Cadm4	protein-coding gene	56000	3499.5	56008	378998	181166	16449	56064	55984	19794	Alkbh1	protein-coding gene	Poised	53556.5	1282.42	53597.5	53565.5	53588.5	53562.5	53595.5	53582.5	140622	Arih2	protein-coding gene	Poised	70614.3	28.6667	46.3333	116192	116261	54670.2	20074.5	54711.2	115558
Cadps2	protein-coding gene	922870	9061.46	922850	922884	5.95183e+06	922838	95876.3	922790	46981	Alkbh3	protein-coding gene	Poised	79.1429	63	147475	155335	155295	7900.45	7941.73	155378	155335	Arl13b	protein-coding gene	Poised	60.6667	17.6667	35.6667	59.6667	20.6667	56.6667	64.6667	57.6667	24.6667
Calu	protein-coding gene	176.4	57.4	199.4	560840	338078	8144.78	8022.78	338087	239443	Alkbh4	protein-coding gene	Poised	20049.2	555.2	19977.2	52792.2	52795.2	20023.2	19508	1211	101	Arl2bp	protein-coding gene	Poised	290.2	290.2	295.2	65667.2	65434.2	795.833	793.167	65532.2	65751.2
Camkk1	protein-coding gene	123.5	123.5	158112	155672	155630	2643.33	123.5	100.5	46978.5	Alkbh7	protein-coding gene	Poised	394.667	406.667	411.667	34316.3	34294.3	34064.3	7195.67	13625.3	34020.3	Arl3	protein-coding gene	Poised	245.667	202.667	347.667	63253.7	166282	33635.2	368.667	354.667	267.667
Capg	protein-coding gene	109189	2226.09	109166	186543	186523	186525	58069.2	67592.2	186523	Alkbh8	protein-coding gene	Poised	311353	63473.1	304058	316618	304060	304060	64030.1	118814	29216.8	Arl4a	protein-coding gene	Poised	228.25	228.25	228.25	8.08719e+06	239.25	228.25	201.25	205.75	219.75
Capn5	protein-coding gene	208727	11540.6	208680	974644	534542	377971	208695	405721	208727	Ambra1	protein-coding gene	Poised	97914.3	2249.56	221260	686111	686122	482874	30984.3	40034.3	28778.8	Arl6	protein-coding gene	Poised	909607	1786.25	909650	1.22918e+06	1.22923e+06	1.22917e+06	300772	1.22914e+06	261220
Cartpt	protein-coding gene	114790	28185	497173	547460	3229893	547460	59180	497156	441028	Amdhd2	protein-coding gene	Poised	8212.38	1961.62	19714.6	19620.6	19708.6	19657.6	2390.88	19705.6	19735.6	Arl6ip6	protein-coding gene	Poised	601	594	181	181	181	574	181	104.5	532.5
Cask	protein-coding gene	1.16379e+06	33312.3	1.16379e+06	5.65455e+06	5.65455e+06	1.16378e+06	63037.6	1.16368e+06	417416	Ammecr1l	protein-coding gene	Poised	28449.8	923.2	28415.8	125684	125683	927.2	501.5	577	121715	Arl8b	protein-coding gene	Poised	39445	5926	39462	4287835	39428	39468	39440	5899	39422
Caskin1	protein-coding gene	14780.6	5100.6	22001	21921.4	21955.4	14760.6	14773.6	14370.6	14416.6	Anapc11	protein-coding gene	Poised	15844	1122.25	26451.2	26670.2	26670.2	1509.25	18060.8	26499.2	26642.2	Armc2	protein-coding gene	Poised	273039	5458.5	273028	2.63509e+06	2.6351e+06	273039	392676	844537	157368
Casp7	protein-coding gene	356953	35522.3	408714	2468848	408702	408724	31825	231807	80769	Ankle2	protein-coding gene	Poised	50915.8	1615.33	50921.8	604473	368791	50923.8	99603.2	99599.2	84377.2	Arrdc3	protein-coding gene	Poised	519	11	514	897155	570	351	138188	747084	277280
Cbarp	protein-coding gene	1033.31	154.385	3852.31	11369.1	11535.1	11535.1	11535.1	4639.13	11544.1	Ankra2	protein-coding gene	Poised	955031	582.625	1.08087e+06	1.08958e+06	1.59285e+06	1.08958e+06	691.125	955297	27391.9	Arsk	protein-coding gene	Poised	385244	73877	385191	385253	385268	385236	385213	385206	50349
Cbx2	protein-coding gene	381.5	49	446.5	136152	17700.5	17700.5	15388.5	15416.5	15410.5	Ankrd13a	protein-coding gene	Poised	25418.7	3100	97342.3	344231	344229	97334.3	9850.67	97341.3	91273.3	Ascc1	protein-coding gene	Poised	246.333	253	206	2.57558e+06	1.07742e+06	51096.3	51066.3	51096.3	71817.3
Cbx4	protein-coding gene	32713	47	32718	73273	45178	32749	32714	32742	45174	Ankrd27	protein-coding gene	Poised	61.5	92.5	119.5	82.5	171.5	55.5	40159	82488.6	82310.6	Asnsd1	protein-coding gene	Poised	343.8	228.4	335.6	55329.2	55335.2	55304.2	245.8	343.8	55335.2
Cbx8	protein-coding gene	180.333	139.333	168.333	118590	139.333	139.333	139.333	180.333	143.333	Ankrd33b	protein-coding gene	Poised	3.6715e+06	19559.9	3.80284e+06	6.94783e+06	5.65438e+06	3.80276e+06	260260	168019	70940.1	Aste1	protein-coding gene	Poised	267009	2341.91	267044	1.07821e+06	1.07821e+06	882205	89851.4	267052	59970.4
Ccdc120	protein-coding gene	19250.2	8200.67	19306.8	27636.6	27638.6	27646.6	27638.6	27619.6	27772.6	Ankrd39	protein-coding gene	Poised	95.6	88.4	106.4	83.6	93.8	83	88.4	82.4	35396.6	Ate1	protein-coding gene	Poised	282.5	266.833	346019	1.05475e+06	1.05474e+06	1.05449e+06	2395	435803	546607
Ccdc22	protein-coding gene	26996	4154	26979	113224	27011	26999	27048	27045	27105	Ankrd54	protein-coding gene	Poised	299.167	299.167	299.167	142.167	114.167	304.167	214.167	142.167	299.167	Atf2	protein-coding gene	Poised	264.4	264.4	264.4	264.4	256.4	188.533	243.4	243.4	256.4
Ccdc6	protein-coding gene	444091	13598.5	437883	5737901	5362299	444214	29257	58615	66970	Ano10	protein-coding gene	Poised	238.833	159.833	176.833	148.833	167.833	173.833	339990	340100	228859	Atf7ip2	protein-coding gene	Poised	60.8	65	143774	75.8	54	83	84.2	102.2	84.2
Ccdc85b	protein-coding gene	195	195	195	52910	32626	195	52873	52886	52947	Ap1m1	protein-coding gene	Poised	76.6667	84.3333	111.667	78618.7	271.333	165.667	23680.8	23597.8	7965.75	Atg12	protein-coding gene	Poised	215470	75	215283	2361182	3090921	75	84	150	187
Ccnd1	protein-coding gene	1655	308	1565	1.3902e+06	1.10918e+06	344640	344675	74072.7	344666	Ap2s1	protein-coding gene	Poised	136	58	206	124223	41132.4	41117.4	42.5	40.5	39	Atg13	protein-coding gene	Poised	45539.5	5227.17	168886	738486	738496	430500	21390.5	14033.5	67234.5
Ccnd2	protein-coding gene	39577.6	1748.62	39554.6	1.93373e+06	304573	209540	26989.6	199290	15947.4	Ap3d1	protein-coding gene	Poised	246.5	240.5	331.5	246.5	294.5	291.5	100	222.5	236.5	Atg4c	protein-coding gene	Poised	68510.3	7281.67	278583	278621	278502	278594	1.10993e+06	1.33313e+06	278683
Ccnjl	protein-coding gene	102697	2397	102682	152917	152931	152928	102712	102704	67085	Ap4s1	protein-coding gene	Poised	154150	234	154151	4145279	3389072	2307144	91605	139196	780895	Atg9a	protein-coding gene	Poised	324.111	177.333	343.556	125911	314.778	343.556	1250.7	10751.3	126624
Cd274	protein-coding gene	5526	2765	5522	266120	266116	5527	5522	5516	5519	Ap5b1	protein-coding gene	Poised	42116.3	175.333	42150.3	41947.3	42089.3	42122.3	42075.3	42091.3	42215.3	Atoh8	protein-coding gene	Poised	110082	923.667	110062	110093	110093	110074	95220.3	95109.3	110074
Cd276	protein-coding gene	38580.2	16267.2	197968	1.46669e+06	706631	38589.2	184835	649359	193427	Apba1	protein-coding gene	Poised	349767	5599	690539	2178771	2156660	207957	29651	81967	77962	Atp1b3	protein-coding gene	Poised	44	6	6	4.68203e+06	758686	11981.7	156237	156229	168858
Cd2ap	protein-coding gene	822056	21907.3	822056	4.65684e+06	822056	822025	421581	629812	31328	Aph1c	protein-coding gene	Poised	162	157	143	172	148	157	157	157	130	Atp5j	protein-coding gene	Poised	495.4	409.6	500.6	2598338	2598389	2598463	1204.67	1725848	104074
Cd47	protein-coding gene	152089	6045.1	152095	2.18023e+06	2.18007e+06	152103	16201.9	1.45222e+06	53280.8	Aplp1	protein-coding gene	Poised	33607	1486.6	92558	92575	92549	33753	33317	92565	22026	Atp5s	protein-coding gene	Poised	43	43	14	1290805	1249782	540900	44	540851	70848
Cd74	protein-coding gene	29333	5866	29348	277496	407824	29365	269604	407829	251	Aplp2	protein-coding gene	Poised	166.8	166.8	152.8	49.8	166.8	166.8	90.8	68672.8	63.8	Atp6v1a	protein-coding gene	Poised	360	143.333	33734.3	33682.3	33734.3	368	368.667	372	382.667
Cd81	protein-coding gene	11127.2	2324.5	11127.2	491092	238813	11127.2	100555	126169	238670	Aprt	protein-coding gene	Poised	34904.1	305.111	34893.1	465751	295117	34873.1	100636	11936.9	133148	Atp6v1c1	protein-coding gene	Poised	200.5	183.5	36.5	363018	363052	363011	363064	242397	363116
Cd9	protein-coding gene	94704.3	11925.3	94707.3	263296	192625	192624	94704.3	94684.3	94685.3	Aqp11	protein-coding gene	Poised	27041.6	4473.6	27060.6	1.40742e+06	101765	26872.6	4422.6	27055.6	26911.6	Atp8b3	protein-coding gene	Poised	102.333	198.333	176.333	51363.3	51314.3	112.333	127.333	106.333	12659.7
Cd99l2	protein-coding gene	63134	154	63187	30301834	2804272	277840	63132	63052	63086	Aqp3	protein-coding gene	Poised	28046.5	8250.5	28057.5	368722	28040.5	28060.5	28062.5	28052.5	28041.5	Atp9b	protein-coding gene	Poised	304090	13445.5	304073	704568	704792	704738	129209	704582	187910
Cdc42ep1	protein-coding gene	71189	292	71164	220353	71166	71164	71181	71154	140395	Arc	protein-coding gene	Poised	184904	109	48536	413097	413087	671669	36302	671596	414270	Atxn10	protein-coding gene	Poised	298390	88	298425	1871593	319111	158473	58890	24938	26767
Cdca7	protein-coding gene	501051	3539.6	501038	501014	500969	501042	171259	188471	340162	Arfgap2	protein-coding gene	Poised	220	196	28357.4	1.16757e+06	1.16758e+06	1466.86	239.2	244.6	219.4	Atxn3	protein-coding gene	Poised	67	62	28	804446	804403	4879	22089	514525	7197.6
Cdh1	protein-coding gene	29892.7	98.6667	29888.7	265487	29895.7	29887.7	29885.7	29884.7	29890.7	Arhgap19	protein-coding gene	Poised	83	88	76	74	81	89	104	88	84	Atxn7l1	protein-coding gene	Poised	294228	19557	1.29787e+06	1.29789e+06	1.29788e+06	294230	181257	110612	105807
Cdh15	protein-coding gene	194452	2568	194462	194427	194447	194452	194430	194397	105057	Arhgap20	protein-coding gene	Poised	1.04534e+06	19313.2	1.04533e+06	3.13221e+06	37314.2	1.0454e+06	426102	682766	65741.2	Aurka	protein-coding gene	Poised	83	95	108	237451	160	72	91	97	93
Cdk5r1	protein-coding gene	93802.5	179.5	483952	1.77907e+06	1.07265e+06	484052	92887.5	49155.5	181668	Arhgap23	protein-coding gene	Poised	95	71	12773	260788	150158	180714	142996	150183	150139	Aven	protein-coding gene	Poised	790313	36762	790309	790309	790309	790309	30039.7	340821	274712
Cdkn1b	protein-coding gene	90360.3	5501.67	90367.3	1.88775e+06	1.88772e+06	90367.3	90438.3	1.87028e+06	154245	Arhgap33	protein-coding gene	Poised	511.571	556.571	565.571	582.571	556.571	556.571	575.571	572.571	583.571	Axdnd1	protein-coding gene	Poised	322077	17145.7	322557	3.79854e+06	322457	322446	56901.3	82706.9	23525.6
Cdon	protein-coding gene	116134	5569.33	116139	127436	116138	116138	116131	116145	116142	Arhgap39	protein-coding gene	Poised	97909.2	806.5	93036.2	457218	148610	97897.2	32603.1	93302.2	97902.2	B230118H07Rik	protein-coding gene	Poised	1.45044e+06	16127.5	1.45043e+06	2.95599e+06	2.95599e+06	1.45049e+06	212179	1.86194e+06	25388.8
Cdr2l	protein-coding gene	74	106	61	104702	37933	38067	38094	38082	38055	Arhgef10	protein-coding gene	Poised	632871	5686.43	632883	3.38156e+06	1.0321e+06	1.03203e+06	28180.4	898620	51174.4	B3gnt9	protein-coding gene	Poised	29977.7	422.667	34076.3	572131	572162	29961.7	22374.7	34042.3	34139.3
Cdt1	protein-coding gene	42535.2	737.2	42524.2	473382	287486	42504.2	93004.8	4305.8	125517	Arhgef10l	protein-coding gene	Poised	136974	17917.7	137052	990885	990892	180694	56071.6	223741	223780	B9d1	protein-coding gene	Poised	10963.5	303.5	270.5	12746.5	12825.5	12815.5	12749.5	12710.5	1864.5
Cebpa	protein-coding gene	62696	73	62724	62582	62700	62620	48698	62711	62473	Arhgef33	protein-coding gene	Poised	63571.8	2039.33	146645	289612	289606	289610	34751.3	147478	289627	BC049715	protein-coding gene	Poised	495	101.667	495	512.667	495.333	496.667	495	494.333	494
Celsr1	protein-coding gene	80908.7	12480.5	80921.7	2.47586e+06	80934.7	80900.7	118863	205175	171832	Arhgef39	protein-coding gene	Poised	5699.2	2291.4	6161.2	376416	170385	5674.2	21085.8	20949.8	123400	BC051142	protein-coding gene	Poised	65	35	11	185243	147580	19828.1	42	28	1
Cenpa	protein-coding gene	123.889	143.333	121.556	2.59614e+06	434891	633	70165.8	221737	221394	Arid2	protein-coding gene	Poised	1693.5	120.5	919190	2.59062e+06	2.20652e+06	382115	133383	150790	43867.2	Bag5	protein-coding gene	Poised	100996	206.5	101030	100992	100992	101036	100950	100956	185.5
Cercam	protein-coding gene	216	203	20348.3	492004	221692	176954	19017.2	194348	100277	Arid4a	protein-coding gene	Poised	542.333	227	473.333	474.333	560.333	471.333	205.333	476.333	475.333	Baz2b	protein-coding gene	Poised	313538	4741.14	313550	313570	313558	313538	46833.4	719079	110834
Cers6	protein-coding gene	64.8	102.8	344770	4.09271e+06	318476	26381.3	174969	147217	86213.1	Arl1	protein-coding gene	Poised	271679	417.667	95446	271669	271080	271652	118504	56109	34941	Bbip1	protein-coding gene	Poised	91.1111	321.667	352.667	302.667	286.667	155.889	339.667	286.667	321.667
Cfp	protein-coding gene	21142.5	7096	21153.5	1.28326e+07	565080	21054.5	21055.5	574740	81163.5	Arl14epl	protein-coding gene	Poised	35057.5	2083.5	34976.5	2.54351e+06	2.9086e+06	182250	153146	182176	169100	Bbs10	protein-coding gene	Poised	87	42	553275	5926021	4063528	98	37463	111	38674
Chd6	protein-coding gene	131.25	197.25	229.25	163.25	151.25	223.25	168522	98255.7	196758	Arl6ip1	protein-coding gene	Poised	237	245.167	249	114248	262	237	173	254	321	Bbs4	protein-coding gene	Poised	25814	16881.2	139702	2.02361e+06	309338	231126	231132	153977	12588.8
Chrdl1	protein-coding gene	2.11281e+06	98613.4	2.43647e+06	2.93677e+06	2.93674e+06	2.43656e+06	49267.4	1.16507e+06	16451.4	Arl6ip4	protein-coding gene	Poised	4391	367	4290	211546	20468	20495	20427	211029	186400	Bbs7	protein-coding gene	Poised	50.4	42	450207	606675	456230	35402	35068	35151	38758
Chrna4	protein-coding gene	250104	40373	327858	1.06097e+06	421577	421598	70648.8	397200	282183	Armc9	protein-coding gene	Poised	43.3	69.3	90196.3	190899	190864	98992.8	98115.8	13822.2	104106	Bcap29	protein-coding gene	Poised	126619	6524	323964	323949	323954	274982	20974.2	89868.8	154671
Chst10	protein-coding gene	464303	3257.5	464264	2.3475e+06	2.34748e+06	640794	266905	255050	38372.9	Armt1	protein-coding gene	Poised	1372737	186	1372718	1391399	1391232	46043	820530	1369562	163549	Bean1	protein-coding gene	Poised	407290	5006.67	420826	1.65671e+06	420860	420863	148785	94457.7	93578.7
Chst12	protein-coding gene	113.5	76.5	85.5	143646	86641.5	143694	31216.5	233028	89020.5	Arntl2	protein-coding gene	Poised	72870.3	48134	78668.6	9.98145e+06	78683.6	167110	73086.3	78662.6	12519.1	Birc2	protein-coding gene	Poised	3.46017e+06	548.2	72626.8	4.81312e+06	72676.8	72682.8	468	175058	3405.2
Chsy1	protein-coding gene	77	83	92	30025	29799	100	29925	30038	30025	Arpc5l	protein-coding gene	Poised	127	140	78981	3670810	182670	182812	57051	56955	281493	Blzf1	protein-coding gene	Poised	160	177	168	160	159	158	176	179	166
Cited1	protein-coding gene	94443.4	118.4	94433.4	456959	456956	132217	132212	429523	132221	Arsa	protein-coding gene	Poised	679.333	679.333	47260	387342	387290	46745	46847	65978	1113	Bola1	protein-coding gene	Poised	35257.7	816	35289.7	322772	276060	35272.7	15146.7	29265.7	34075.7
Clcn5	protein-coding gene	307372	52327.8	307389	447592	307357	307369	307320	307323	166171	Arsb	protein-coding gene	Poised	1416931	551	1416777	5581744	2616714	1416932	645673	1107352	187196	Bora	protein-coding gene	Poised	108.4	93.4	112.6	1.19051e+07	1.19051e+07	252186	72.6	39691.8	39759.8
Clic6	protein-coding gene	25641	15707	25660	25582	25656	25582	25579	501303	190385	Art1	protein-coding gene	Poised	36414	11584	36548	108458	108458	36507	36522	33140	45058	Bpgm	protein-coding gene	Poised	298	164.2	308.8	327.2	287.8	368.2	280	158968	159089
Clip2	protein-coding gene	148504	1638.33	148470	355864	355864	136653	19538	20365	6090.33	Art5	protein-coding gene	Poised	37071	10927	37205	107801	107801	37164	37179	33797	44401	Brap	protein-coding gene	Poised	172861	1518.44	172845	278552	172848	172864	82878	44754	184706
Cln5	protein-coding gene	3772349	19402	3772366	15929677	15066118	3772385	11415	519035	47922	Asb1	protein-coding gene	Poised	225.143	177.857	200.429	81374.4	240.429	240.429	197.429	265.429	81356.4	Brdt	protein-coding gene	Poised	16.3333	16.3333	67.6667	16.3333	16.3333	13.3333	67.3333	697780	151.333
Clspn	protein-coding gene	38	85.6667	62.6667	456660	189073	7506.57	116692	7515.71	178112	Asb3	protein-coding gene	Poised	409872	57652.7	910551	1.26747e+06	910485	910520	61757.8	473446	301851	Btaf1	protein-coding gene	Poised	232757	15226	232833	3564621	1105610	232783	46638	236115	122710
Clstn1	protein-coding gene	22112	5891	32198	78818	78827	32180	63776	78809	162517	Asb7	protein-coding gene	Poised	442.8	376.2	426.8	410.8	391.8	334.8	407.8	390.8	381.8	Btbd1	protein-coding gene	Poised	55764.5	3318.25	115636	871022	871032	666298	192320	55294.5	355994
Clstn2	protein-coding gene	760325	18748	760350	3001417	921930	760402	87077	760197	149271	Ascc2	protein-coding gene	Poised	211897	109	211009	211823	211822	211920	57473	14348	540935	Btf3	protein-coding gene	Poised	1006981	1684	1028924	1037634	1644799	1037634	52605	1007247	24558
Cmip	protein-coding gene	156257	5817.25	151008	337060	267903	156266	154856	163929	96663.8	Ash2l	protein-coding gene	Poised	1	56	93	51566.2	51610.2	10674	56	2	11	Btg1	protein-coding gene	Poised	401	401	509	676798	676710	423	274	274	284
Cmtm4	protein-coding gene	182058	378	195594	1431476	195628	195631	62751	47248	73704	Aspa	protein-coding gene	Poised	126704	126724	126756	126832	126852	126820	2675.17	126562	109054	Btg4	protein-coding gene	Poised	352365	11165.8	352356	3.82518e+06	352361	352429	85566.4	22782.8	45665.4
Cnih1	protein-coding gene	25142	1238	25176	25204	25177	25165	25278	25269	25171	Aspscr1	protein-coding gene	Poised	192	189.692	189.692	185.769	184.385	189.692	188.538	186.923	29370.7	C2cd3	protein-coding gene	Poised	104.25	172.25	103.25	190509	120207	41736.3	30044.1	41650.4	120249
Cnksr2	protein-coding gene	3.01038e+06	20303	3.0103e+06	6.43517e+06	4.77585e+06	3.01035e+06	116308	2.7221e+06	217208	Asrgl1	protein-coding gene	Poised	168640	53007.5	168618	237620	168480	168618	2204.5	237564	82208.5	C87436	protein-coding gene	Poised	196.333	192	198	230880	182	191	18570.4	227048	4013.62
Cnksr3	protein-coding gene	489788	8064.5	493636	1.3496e+06	1.34977e+06	493644	441401	434916	38365.5	Asxl2	protein-coding gene	Poised	133095	3511.88	132743	133025	133087	133087	18715.4	133076	106265	Cab39l	protein-coding gene	Poised	112.75	73.75	114.75	3.38723e+06	2.05174e+06	9413.5	249459	3.75	42.75
Cnn2	protein-coding gene	3558.5	52.5	3549.5	3558.5	3564.5	3564.5	3606.5	3403.5	8795.5	Atf7ip	protein-coding gene	Poised	90.75	94.75	87.75	265883	265855	25668	1042	236709	1020	Cacnb1	protein-coding gene	Poised	5906.14	1116.29	37587.1	661707	275323	37517.1	37570.1	37538.1	37575.1
Cnn3	protein-coding gene	381.5	352.5	194.5	1.01245e+07	512858	242982	329.5	256456	252.5	Atg4d	protein-coding gene	Poised	22167.6	605.2	22175.6	25494.6	25528.6	22205.6	25538.6	21863.6	25492.6	Cadps	protein-coding gene	Poised	2.09214e+06	105356	1.73666e+06	2.09216e+06	1.99142e+06	2.09215e+06	152367	599366	514397
Cnpy4	protein-coding gene	18002.3	1754.33	17236.3	17298.3	17255.3	1865.33	15769.3	15726.3	15747.3	Atg7	protein-coding gene	Poised	366769	5494.41	366707	1.3399e+06	1.33277e+06	945464	9054.65	171644	79947.2	Cage1	protein-coding gene	Poised	71613.5	213.5	71611.5	179034	179034	167914	57649.5	167660	1619.5
Cobll1	protein-coding gene	1.02829e+06	5049.92	1.02808e+06	2.56414e+06	2.56414e+06	1.0283e+06	204516	1.02829e+06	44747.5	Atl1	protein-coding gene	Poised	194687	15048.2	194630	1.09616e+06	1.05514e+06	427848	155581	735495	265492	Camsap1	protein-coding gene	Poised	235.833	213.833	205.833	237.833	182.833	205.833	115276	197424	111418
Col13a1	protein-coding gene	209199	49161.8	217356	658454	723474	239910	413176	458218	436652	Atmin	protein-coding gene	Poised	21772	139	21836	272695	35456	21591	16367	22160	21889	Cand1	protein-coding gene	Poised	443	171	489	538	440	436	424	314	12454
Col1a1	protein-coding gene	101854	2026.75	101854	728356	2804.5	101862	19295.5	19227.5	19333.5	Atox1	protein-coding gene	Poised	102	133	99	71	99	102	8313	52	8297	Cap2	protein-coding gene	Poised	176682	56348.8	176694	1.16147e+06	1.16147e+06	492214	75309	82692.8	131158
Col4a2	protein-coding gene	111261	22761	169125	169730	169731	169156	58924.7	169747	82306	Atp2b4	protein-coding gene	Poised	306443	18128.5	306431	660796	660817	324668	25940	70965.9	159587	Capn2	protein-coding gene	Poised	266125	4671.2	373051	373028	373058	16646	42027.2	226625	226638
Col8a2	protein-coding gene	37229.5	8451.5	130930	727498	459912	91042.5	32025.5	37486.5	31901.5	Atp6v1d	protein-coding gene	Poised	105968	1091	105911	3185105	105981	105946	967.5	111608	862.5	Capns1	protein-coding gene	Poised	9819.75	972.5	37922.2	86619.2	38030.2	38022.2	722.2	697.6	700.2
Colgalt1	protein-coding gene	86.5	86.5	86.5	336754	335787	44172	41154	38735	3267.33	Atp6v1f	protein-coding gene	Poised	120041	327.333	120064	448954	226192	120031	419.667	226201	127557	Capza1	protein-coding gene	Poised	188646	209	421	347176	194042	192572	39043.2	178267	164238
Coro1a	protein-coding gene	73243.2	3520.33	7794.83	200095	199874	88721.2	73243.2	26622.2	158362	Atp6v1g1	protein-coding gene	Poised	133952	22	133945	133914	133979	133969	133938	132525	133946	Capzb	protein-coding gene	Poised	524.429	533.429	445.429	413586	365277	16046.8	533.429	436.429	450.429
Cpne2	protein-coding gene	60032.8	12555.2	60035.8	60014.8	60247.8	60118.8	60167.8	60149.8	59930.8	Atp6v1g2	protein-coding gene	Poised	5713.33	479.333	70518.7	70577.7	70571.7	5954.33	5829.33	188791	27437.3	Car2	protein-coding gene	Poised	275128	42756.7	4.27667e+06	5.17127e+06	5.17127e+06	4.27669e+06	1.12747e+06	1.04087e+06	311317
Cpne3	protein-coding gene	147933	8830.33	147869	8.07535e+06	3.54723e+06	2.9273e+06	41334.7	417839	31717.3	Atp7b	protein-coding gene	Poised	474	175	456	3725237	492	460	443	125699	444	Casc1	protein-coding gene	Poised	139.5	120.5	117.5	8.38198e+06	1.07123e+06	536079	99.5	153.5	129960
Cpne7	protein-coding gene	19058.8	2346	19085.8	79074.8	79054.8	18989.8	78526.8	4645.6	47535.2	Atp8b1	protein-coding gene	Poised	109184	23224.3	109166	805054	1174490	285823	24038.7	491552	60040.3	Casd1	protein-coding gene	Poised	142163	4636.8	142235	1.40555e+06	1.40555e+06	1.40555e+06	6912.8	673277	10502.8
Cpox	protein-coding gene	46994.8	5229.5	46951.8	272578	272629	272573	272550	272539	31382.2	Atp8b5	protein-coding gene	Poised	175095	22580	175088	266676	256741	175128	64164	252822	139904	Catsper2	protein-coding gene	Poised	585.667	621.667	608.667	397874	137908	4554.5	4273.5	54719.5	119882
Cpt1a	protein-coding gene	342.667	259.333	347.333	230607	43525.9	43551.9	44223.9	230573	105836	Atpif1	protein-coding gene	Poised	17901.7	87.6667	17910.7	234606	23024.7	17917.7	18077.7	18075.7	234556	Cby3	protein-coding gene	Poised	21647.5	3622.5	21525.5	30403.5	30353.5	30357.5	29982.5	30352.5	27300
Cr1l	protein-coding gene	3.22077e+06	1339.4	3.22081e+06	3.22077e+06	3.2208e+06	3.22077e+06	87438.4	2.67683e+06	16731.2	Atr	protein-coding gene	Poised	312656	4222.38	312660	5.15092e+06	1.22757e+06	312635	26076.2	290794	29030.2	Ccbe1	protein-coding gene	Poised	259954	7002.71	259954	259954	259954	259954	257731	259954	248617
Crabp1	protein-coding gene	152376	113	98818	152376	152362	152381	98777	152377	152375	Atxn1l	protein-coding gene	Poised	30918.2	1508.25	30897.2	1.23411e+06	43019.2	1536.75	36252.5	42954.2	9915.25	Ccdc103	protein-coding gene	Poised	166.5	20.5	25.5	147204	43941.5	43918.5	1480.5	43983.5	43939.5
Crim1	protein-coding gene	491488	7109.5	1.8172e+06	1.81713e+06	1.81714e+06	1.81723e+06	1779	17756	1269	Atxn2	protein-coding gene	Poised	57845.9	6682.85	57829.9	393567	57832.9	57848.9	27633.6	159769	69690.9	Ccdc105	protein-coding gene	Poised	344617	34838	344598	1014038	1101478	344598	344592	178449	74176
Crispld2	protein-coding gene	76.3333	72.6667	6957.67	582949	165716	13915.4	129	134	126	Atxn2l	protein-coding gene	Poised	249.8	505.2	232.6	357.2	282.6	246.8	525	317	363.4	Ccdc136	protein-coding gene	Poised	54542.9	1123.7	54565.9	514452	291690	54532.9	11656.7	291699	193055
Crlf3	protein-coding gene	85007.5	376.375	84963.5	1.38009e+06	673664	85064.5	217324	305204	58616.5	Atxn7l3b	protein-coding gene	Poised	1630407	20	2183595	4295701	2433208	1630418	496414	209682	308	Ccdc146	protein-coding gene	Poised	135	135	133	2606063	123	135	128	134	281
Cryl1	protein-coding gene	89	96	90	1837876	73	90	89	89	314797	Aup1	protein-coding gene	Poised	448	214.643	403.714	22891.4	22900.4	22714.4	22875.4	22900.4	22900.4	Ccdc148	protein-coding gene	Poised	69.3333	55.3333	52.3333	1282621	1282609	59962	78.3333	79.3333	66.3333
Csk	protein-coding gene	79765.8	3980.67	79742.8	564020	79875.8	79768.8	79758.8	76885.8	79759.8	Aurkaip1	protein-coding gene	Poised	287.167	42.5	19204.2	1.67075e+06	161616	18979.2	19176.2	230242	19240.2	Ccdc158	protein-coding gene	Poised	218.667	231.667	531261	572695	572762	536631	19200.4	23707	107746
Csnk1e	protein-coding gene	108818	3516.46	108838	253389	250861	108818	99642.8	305415	36337	B3galnt1	protein-coding gene	Poised	471788	109244	122924	5958104	471790	471830	78377	391215	387443	Ccdc171	protein-coding gene	Poised	71400	32741	1140421	7818607	4536516	1140422	36991.3	96868.7	56348.3
Ctcfl	protein-coding gene	86248	7	86368	511557	511494	293546	44175	86239	85894	B3galt4	protein-coding gene	Poised	4268	4	10950	42187	11012	4238	10941	34630	11034	Ccdc173	protein-coding gene	Poised	75967	67	50	3.19473e+06	579512	111302	4048.5	579532	62186.5
Ctdspl	protein-coding gene	131776	2866.5	203026	368590	368538	202998	120413	148569	45819.8	B3gnt4	protein-coding gene	Poised	13806	2059	13809	13785	13795	13787	13809	13811	13785	Ccdc174	protein-coding gene	Poised	209565	1872.29	210037	210113	210063	210097	59.2	59.2	31753.8
Ctps	protein-coding gene	200	178	277	199	205	188	4	231	264	B4galnt1	protein-coding gene	Poised	44246	384	44248	125297	44171	44174	44196	44240	43575	Ccdc181	protein-coding gene	Poised	26809	9669	26751	26799	26772	26729	3585	26819	32023
Ctsa	protein-coding gene	10898.9	10562	10868.9	10877.9	10877.9	10865.9	10885.9	10816.9	10858.9	B4galt2	protein-coding gene	Poised	32057.1	205.714	32041.1	296781	251777	46552.9	269933	294978	8945.14	Ccdc30	protein-coding gene	Poised	36678.7	1652.14	89380.7	89380.7	89350.7	36681.6	160.333	148.333	75495.3
Ctsb	protein-coding gene	51199.7	4352.67	51112.7	289293	365491	51199.7	40699.7	51318.7	44124.3	B4galt7	protein-coding gene	Poised	63420.8	1731.25	86435.8	154956	154982	93253.2	98558.2	27749.8	150953	Ccdc39	protein-coding gene	Poised	1.09947e+06	4200	1.09941e+06	1.12772e+06	1.12771e+06	1.12772e+06	29204.3	208249	478311
Ctsd	protein-coding gene	190310	134.333	190356	1.16123e+06	908950	438304	407487	190332	308180	BC017158	protein-coding gene	Poised	54593.2	30199.5	54565.2	318252	168752	168776	169240	363885	407030	Ccdc50	protein-coding gene	Poised	2675959	6790	2675955	3692150	3692158	2675957	68234	1730729	197000
Ctsz	protein-coding gene	25129	21887	25136	1831071	25129	25137	25129	25129	25129	BC022687	protein-coding gene	Poised	47	134	20	164195	20667	20342	20873	113513	31989	Ccdc62	protein-coding gene	Poised	68.3333	117.667	43113.3	193072	153396	153370	50437.5	193072	193074
Cul7	protein-coding gene	6564	2342.43	6542	849086	94392.7	28106	28179	94501.9	27292	BC030867	protein-coding gene	Poised	35954	47	58	416495	60303	35873	158436	166374	166362	Ccdc66	protein-coding gene	Poised	71415	7308.33	71476	3154007	529621	71460	67.5	79683.5	185.5
Cx3cl1	protein-coding gene	68281	1166	105595	170439	170206	105564	29073	145463	98964	BC031181	protein-coding gene	Poised	31	21	23	1.1909e+06	1.08337e+06	608.75	24	917616	49	Ccdc87	protein-coding gene	Poised	27642	46	27664	27679	27642	27757	15834	77	12531
Cxadr	protein-coding gene	66674	6131	66666	9122474	9122525	66667	47770	639680	603282	BC037034	protein-coding gene	Poised	8379	4	8330	16186	16067	16186	16195	16131	16178	Ccdc88a	protein-coding gene	Poised	179164	3588	179177	179094	179077	179110	123488	179184	62492
Cxcl12	protein-coding gene	711326	5492.25	738156	3.8418e+06	738149	711197	484071	121680	5841.75	Bad	protein-coding gene	Poised	189.714	99.5714	20415.7	95988.3	36076.3	22287.7	36236.3	36227.3	95991.3	Ccdc89	protein-coding gene	Poised	49543	160	49560	49552	49555	49552	30324	583276	293938
Cyb5r1	protein-coding gene	9360.3	168.3	9360.3	9360.3	9381.3	9360.3	9360.3	9331.3	9349.3	Bag1	protein-coding gene	Poised	140.333	67.3333	76.3333	516764	176083	127.333	77.3333	97.3333	176084	Ccdc91	protein-coding gene	Poised	601314	13797.5	601348	1.06615e+07	601333	830708	58567.2	601354	27935.2
Cyba	protein-coding gene	10580.7	1997.33	10557.7	609478	151390	10541.7	10610.7	129347	10578.7	Bag3	protein-coding gene	Poised	61899	54510	61918	87665	61835	61811	46079	594472	176443	Ccdc96	protein-coding gene	Poised	131	131	93	171	132	139	19614	134	146056
Cyfip1	protein-coding gene	178963	9413.5	75787.5	8.86268e+06	3.86491e+06	178963	29012.8	178977	150356	Bag6	protein-coding gene	Poised	270.4	280.8	14118	26963.4	26969.4	15968.9	90740.6	91249.6	91236.6	Ccer1	protein-coding gene	Poised	1076180	45347	1076288	1221327	1221355	1076202	282880	775888	49259
Cyp26b1	protein-coding gene	675890	1594	723316	758502	675960	675986	554839	723313	184922	Baiap2	protein-coding gene	Poised	187.714	196.286	183.857	190.714	188.571	180.857	195	191.571	191.571	Ccnb2	protein-coding gene	Poised	75	91	75	2016921	98	75	75	88	202
Cyth4	protein-coding gene	220839	2432.08	220861	424648	314922	220818	314937	102698	220825	Bak1	protein-coding gene	Poised	55604	4031	55611	89179	55604	55599	55599	55590	55611	Ccnyl1	protein-coding gene	Poised	312.75	132.25	361.75	337.25	364.25	349.75	339.25	355.25	365.75
D10Wsu102e	protein-coding gene	460151	27	596140	1277016	1276976	385819	228224	228121	159916	Batf2	protein-coding gene	Poised	115	155	165	202629	80508.3	20034.7	55303	514	239	Ccpg1os	protein-coding gene	Poised	196	141	141	546911	546911	453581	26496	546932	29433
D330045A20Rik	protein-coding gene	146706	8187	976181	976133	976161	976163	299114	146717	96317	Baz1a	protein-coding gene	Poised	112543	12138.8	76333.5	868591	112384	112495	23004.1	92910.2	39725.6	Ccs	protein-coding gene	Poised	24636.9	2905.67	24658.9	24673.9	24636.9	24751.9	15546.2	3082.11	11236.6
D430019H16Rik	protein-coding gene	58710	2482	330955	421444	421372	330930	232070	421251	70674	Baz2a	protein-coding gene	Poised	4406.67	372.778	1457.11	9349.33	9366.33	9374.33	9301.33	9368.33	9393.33	Ccsap	protein-coding gene	Poised	371546	363.5	161420	817478	541262	541258	536862	166294	371458
D430041D05Rik	protein-coding gene	251699	41290.1	144095	5.58361e+06	1.57609e+06	1.2549e+06	101117	252633	101864	Bbs1	protein-coding gene	Poised	21406.2	5248.62	21414.9	26735.4	26777.4	21441	21408.5	22853.6	21446.1	Cct3	protein-coding gene	Poised	85.4286	96.4286	83.4286	70.4286	53.4286	68.4286	101.429	64.4286	48.4286
Dagla	protein-coding gene	105952	1906	105993	1.3909e+06	316660	106081	124306	291865	186992	Bbs2	protein-coding gene	Poised	511	435	396	45821.7	45814.7	45835.7	45825.7	45835.7	45725.7	Cct4	protein-coding gene	Poised	79.3333	157.333	396.333	262066	262071	14200.8	3739	214910	4036.89
Daglb	protein-coding gene	260254	12802.5	260266	437805	437813	260317	59275	134892	242646	Bbs9	protein-coding gene	Poised	239986	31469	239937	391000	390952	322123	72205.8	70704.4	32414.8	Cct5	protein-coding gene	Poised	3.91696e+06	2904.2	3.55738e+06	6.70237e+06	5.40892e+06	3.5573e+06	505717	77438.4	174429
Dapk2	protein-coding gene	66120	18153.4	66167	67845	642075	66102	67806	66092	35663.8	Bcat2	protein-coding gene	Poised	60384	1586.88	61247.8	63310.5	5558.5	60378.4	5470.5	111687	63318.5	Cct6b	protein-coding gene	Poised	86.5	77.5	126322	527352	527282	104.5	64838.5	527286	527292
Dcaf4	protein-coding gene	84	84	93	393685	40496.6	40510.6	40488.6	40486.6	40501.6	Bcdin3d	protein-coding gene	Poised	16888	138	16901	81826	16888	16888	16918	16903	16918	Cct7	protein-coding gene	Poised	514.25	402.75	54.75	508.25	517.25	607.25	100.25	66.5	620.25
Dck	protein-coding gene	23	23	119	3.31654e+06	2.70155e+06	2.70151e+06	20332.5	2181.5	227148	Bckdha	protein-coding gene	Poised	86	99	99	27	24	80	66	34	29	Ccz1	protein-coding gene	Poised	27560	6374	86622.6	86617.8	86619.4	86622.6	6625.8	86629.4	29697
Dclk2	protein-coding gene	950110	37259.9	950062	1.41798e+06	1.00669e+06	1.00655e+06	70865.1	610183	72630.8	Bcl2l1	protein-coding gene	Poised	200.125	411.25	627.875	627.875	646.375	648.375	627.375	613.875	613.875	Cd55	protein-coding gene	Poised	258095	49276.8	258070	1.06975e+06	1.0697e+06	258095	24365.2	1.06986e+06	258077
Dctd	protein-coding gene	322015	341.857	394458	574893	574932	331240	32933.4	302572	272380	Bcl2l12	protein-coding gene	Poised	376	139.333	389.333	11042.3	11042.3	11042.3	6995.67	11076.3	11042.3	Cd72	protein-coding gene	Poised	11618.3	11584.3	11625.3	421575	215544	11585.3	66244.7	66108.7	168559
Ddah1	protein-coding gene	147503	18796.3	147573	147614	147620	147583	82850	147570	331075	Bcl7b	protein-coding gene	Poised	423.75	397.75	400.75	384.75	396.75	397.75	412.75	412.75	412.75	Cdan1	protein-coding gene	Poised	338	320	377	221095	429	377	381	355	377
Ddah2	protein-coding gene	12879.2	561.5	12879.2	12890.2	12865.2	12879.2	12866.2	12879.2	12866.2	Bdh1	protein-coding gene	Poised	865.25	147.75	969.25	230698	230694	6530.29	790.25	813.25	827.25	Cdc20b	protein-coding gene	Poised	47572	22874	107791	571419	234555	234555	109293	4364	120542
Ddhd2	protein-coding gene	34622.4	1492	34590.4	34638.4	34594.4	34582.4	32333.4	34524.4	34536.4	Bet1l	protein-coding gene	Poised	467.667	136.111	468.333	359148	359054	266378	337339	25558.6	202024	Cdc27	protein-coding gene	Poised	215.75	199.75	209.75	576471	73533.8	73560.8	203.75	203.75	80845.2
Ddit4	protein-coding gene	35	42	47	2626735	1128578	59	89	59	20662	Bin2	protein-coding gene	Poised	49476.4	2033.88	49031.4	49193.4	48856.4	49416.4	48839.4	44992.4	93636.1	Cdca2	protein-coding gene	Poised	313.6	304.6	263.6	306.6	309.6	295.6	118.6	336.6	301.6
Ddx3x	protein-coding gene	695921	151483	695920	5.18668e+06	5.18668e+06	695916	442804	695809	885284	Bin3	protein-coding gene	Poised	294450	28292.6	256916	329281	329166	329281	102920	325391	329129	Cdca3	protein-coding gene	Poised	769.833	308.833	282.5	314.833	286.167	744.833	279.833	235.333	200.5
Ddx3y	protein-coding gene	8.94644e+07	9609.75	4000	4000	1.01649e+06	4000	265077	4000	275826	Birc5	protein-coding gene	Poised	43074	84	43059	194653	194646	194646	2751	6094	194684	Cdh23	protein-coding gene	Poised	154714	17121.9	154713	2.02369e+06	525532	154721	55016.2	216926	392460
Dennd2c	protein-coding gene	1118031	45	28	1093429	1093430	1093433	180442	837165	257113	Bloc1s4	protein-coding gene	Poised	52838	5	52965	264234	53202	52922	279588	264197	87511	Cdk1	protein-coding gene	Poised	77	107	77	6.54429e+06	5.91887e+06	4037.71	56	283012	62
Depdc7	protein-coding gene	142642	5257.5	84016.5	5.28476e+06	1.17159e+06	1.17155e+06	456408	142456	461634	Bloc1s5	protein-coding gene	Poised	23989.7	21.6667	23989.7	777155	23997.7	23979.7	430219	430247	5609.67	Cdk14	protein-coding gene	Poised	1.67305e+06	66229.2	1.62126e+06	1.87615e+07	2.1938e+06	1.62134e+06	72601.8	322542	339761
Deptor	protein-coding gene	53.5	73.5	53.5	2.41059e+06	2.41059e+06	2.41059e+06	53.5	56.5	22805.5	Bms1	protein-coding gene	Poised	114152	181	114157	5092670	512716	114147	114162	58129	156278	Cdk17	protein-coding gene	Poised	396748	25848.2	260390	2.74753e+06	842990	396896	61020.5	25155.8	396842
Dgki	protein-coding gene	205381	14545.9	205479	633711	205507	205429	103431	205552	70333.4	Bnip1	protein-coding gene	Poised	66462.9	407.889	66442.9	156781	66471.9	66532.9	1945.89	66437.9	66441.9	Cdk19	protein-coding gene	Poised	523.25	191.25	185.25	977749	977764	45159.6	46514.6	2349	205046
Dgkk	protein-coding gene	426561	47089	748025	888228	747993	698375	747956	747959	218672	Bod1	protein-coding gene	Poised	198993	108	199024	1978998	198958	198993	214738	256	154883	Cdk5rap2	protein-coding gene	Poised	118.5	47.5	32214.5	76855.7	76855.7	76855.7	63236.2	76855.7	76855.7
Dgkz	protein-coding gene	58899.1	7570.93	411258	484549	484560	425769	232546	58884.1	58913.1	Bod1l	protein-coding gene	Poised	130904	3990.25	130951	3611175	3611175	130879	131017	706164	130929	Cdkal1	protein-coding gene	Poised	196024	77262.8	195983	196015	196101	196031	125928	142459	184902
Dhcr24	protein-coding gene	79	79	79	79	279033	79	100	79	14	Bola3	protein-coding gene	Poised	24055.7	663.444	24629.7	228877	32795.7	24537.7	24564.7	32783.7	13547.7	Cdkl3	protein-coding gene	Poised	86137	9028	85516	1417766	324348	324353	217259	406272	80895
Dhcr7	protein-coding gene	296.1	275.2	282.6	280805	317.857	320.857	318.429	322	319.286	Boll	protein-coding gene	Poised	454.75	463.25	435.75	300700	265341	9798	9130.14	300727	21270.3	Cdkn2aip	protein-coding gene	Poised	216.333	144.333	150.333	180285	180324	38661.7	72584.3	72583.3	72587.3
Dhfr	protein-coding gene	6	203	160	6998681	2265241	5	321	122	9674	Bphl	protein-coding gene	Poised	831931	9713.67	831940	3814557	831906	831985	38878	13137	186440	Cdkn3	protein-coding gene	Poised	41.25	52.25	75.25	103.25	76.25	64.25	177.25	168.25	70.25
Dicer1	protein-coding gene	202	231	211	280459	202	203	217	9244	234	Bpnt1	protein-coding gene	Poised	30786.8	631.2	1.29788e+06	1.29787e+06	2.0329e+06	257870	81506.8	257874	257809	Cds1	protein-coding gene	Poised	120425	10264.5	120425	1267539	120435	120425	107015	208760	120273
Dirc2	protein-coding gene	60858	958	212384	1105659	1105722	302384	165382	302499	212384	Bptf	protein-coding gene	Poised	54091.1	12106.6	82324.4	805345	82292.4	54121.4	53638.6	82329.4	53928.8	Celf6	protein-coding gene	Poised	130.5	196.5	195.5	1.78335e+06	69071.5	6344.5	6337.25	190112	30581.5
Dkc1	protein-coding gene	208.714	206.571	195.857	26698454	186.571	205.857	2426.92	801258	206774	Brd1	protein-coding gene	Poised	96774.5	3758.33	28763.5	96781.5	96873.5	28794.5	96802.5	71474.5	53710.5	Cenpl	protein-coding gene	Poised	305.556	360.222	404.222	805796	805361	912.6	277.889	507119	279.222
Dkk3	protein-coding gene	66686	3738	66712	1036374	1036411	66711	66745	66744	243130	Brd8	protein-coding gene	Poised	249.875	109.875	90.875	27273.9	127048	241.875	231.875	27097.9	27204.9	Cenpn	protein-coding gene	Poised	265	110.75	329	252033	56118.4	1004.2	362	653	382
Dlc1	protein-coding gene	1.31587e+06	41236.9	1.8455e+06	9.87599e+06	4.56358e+06	2.65665e+06	113582	896718	104222	Brd9	protein-coding gene	Poised	121753	2626.33	676897	1.76684e+06	1.76682e+06	121677	294775	384655	336787	Cenpu	protein-coding gene	Poised	41.3333	90.3333	104.333	135153	90.3333	18	125.333	88.3333	90.3333
Dlk1	protein-coding gene	559865	11960.7	559877	696006	661231	559871	335821	559859	305950	Brf2	protein-coding gene	Poised	255.5	143.5	233.5	969920	85515.1	85511.1	203.833	85872.5	221.833	Cep112	protein-coding gene	Poised	309392	19584.2	309382	1.05668e+06	405090	336367	336244	322812	75193.7
Dlx3	protein-coding gene	67	68	78692	738773	182807	78684	78711	2896	137015	Brms1	protein-coding gene	Poised	46143	1113	46063	163589	163631	64741	46120	46033	38637	Cep126	protein-coding gene	Poised	3.73747e+06	3824.25	349922	5.09042e+06	349972	349978	127880	102237	203334
Dmbx1	protein-coding gene	140050	4847.67	140035	935096	692937	140047	7664	196620	140085	Brpf3	protein-coding gene	Poised	315.2	286.4	286.4	333.2	318.8	311	286.4	299	330.2	Cep128	protein-coding gene	Poised	337585	22405.4	526986	527004	527005	527004	103168	178178	93521.5
Dmrt1	protein-coding gene	166594	108	1924268	3595658	1099501	1466048	19638	166602	550519	Brsk1	protein-coding gene	Poised	9591.6	5493.2	9516.6	45050.4	9532.6	9545.6	45210.4	10656.6	45253.4	Cep135	protein-coding gene	Poised	60461.3	1030	60460.3	1.13901e+07	60478.3	60467.3	1046.33	26688.3	11027.7
Dnmt3a	protein-coding gene	93	79	66130	549628	549690	36331.3	188400	223162	160386	Bscl2	protein-coding gene	Poised	20469.3	1740	20452.3	20290.3	20284.3	19982.3	15355.3	19941.3	20509.3	Cep19	protein-coding gene	Poised	145965	1505	146022	437358	437362	146057	165957	1494	437398
Dnmt3b	protein-coding gene	88691.3	2568.17	88720.3	88666.3	88688.3	88681.3	9656.67	650030	69790.3	Bsg	protein-coding gene	Poised	187.25	232.25	22499.2	60808.7	148249	1978.33	48743.7	48748.7	68018.7	Cep290	protein-coding gene	Poised	1.2588e+06	18394.5	1.60761e+06	1.57366e+06	596.333	606.333	553.333	539.333	603.333
Doc2g	protein-coding gene	3082.17	3036.17	3113.17	93797.8	90613.2	3043.17	90664.2	90684.2	90718.2	Bsn	protein-coding gene	Poised	67379.5	11098.5	44689	90665.5	90720.5	67426	33620	67445	78610.5	Cep350	protein-coding gene	Poised	733807	8271.33	763471	4.17171e+06	792160	763410	377360	372144	279302
Dock1	protein-coding gene	1.01747e+06	21554.8	1.05103e+06	1.75737e+06	1.01757e+06	957861	141295	286139	150593	Bspry	protein-coding gene	Poised	45361	112	71577	45110	45345	45193	9315	45369	14062	Cep41	protein-coding gene	Poised	213773	9966.7	213813	766063	213805	10735.9	135.167	181.833	207311
Dock11	protein-coding gene	355497	33282.8	355515	2.78758e+07	2.48367e+06	355505	62488.2	2.60359e+06	145839	Btbd7	protein-coding gene	Poised	114145	1271	114126	114126	114169	114146	114152	141378	114152	Cep44	protein-coding gene	Poised	752.429	240.857	960978	964354	964342	4124.5	76552.5	452580	3537.3
Dock4	protein-coding gene	253.857	253.857	244.857	8.49572e+06	229.857	236.857	172.857	194.857	222812	Btf3l4	protein-coding gene	Poised	557.25	387.75	167411	370622	168972	2148.33	16527.3	72634.7	1496.17	Cep57	protein-coding gene	Poised	518.5	424.667	531.5	518.5	478.5	518.5	481.5	498.5	40.5
Dock8	protein-coding gene	110776	26268.3	1.93135e+06	3.41958e+06	1.5327e+06	1.03285e+06	413560	551138	117321	Btrc	protein-coding gene	Poised	314321	2715.91	264059	454992	455024	327742	70344.4	25689.1	42262.3	Cep57l1	protein-coding gene	Poised	485918	2689.5	459897	2.42221e+06	2.42222e+06	485918	487587	811640	152511
Dock9	protein-coding gene	830	19	812	1320233	825	138	111775	205244	193707	Bub3	protein-coding gene	Poised	149.857	149.143	150.571	146.286	75.8571	157	93.2857	138.714	157	Cep72	protein-coding gene	Poised	50	163	555094	1.64889e+06	1.64887e+06	3873.29	176827	266707	454735
Dok1	protein-coding gene	21479.3	328	21541.3	45135.3	45144.3	44958.3	45119.3	45144.3	45144.3	Bysl	protein-coding gene	Poised	17969	13	18048	109489	18059	87	18012	334	109518	Cep76	protein-coding gene	Poised	84576	827	160257	160270	160269	160285	73598	160282	20666
Dusp14	protein-coding gene	111193	9965.6	111177	776750	595284	111190	51616.4	595298	129175	C1qtnf5	protein-coding gene	Poised	6286.12	758.125	6240.12	227331	6241.12	6242.12	6235.12	6235.12	6244.12	Cep83	protein-coding gene	Poised	665602	9435	665600	1.23895e+06	665594	665596	311738	311740	311740
Dusp6	protein-coding gene	443.667	359	349261	349709	349681	349700	49081	349798	153619	C2cd2	protein-coding gene	Poised	55	128	33	5496246	158	112	589183	779300	95607.1	Cep85l	protein-coding gene	Poised	244491	74813.8	244473	934941	934913	934911	159071	934926	102983
Dusp8	protein-coding gene	285.5	285.5	285.5	879686	703430	145956	145964	66797.5	15832.5	C2cd4b	protein-coding gene	Poised	813500	1961	924606	924577	924601	924592	25587	825533	419624	Cep89	protein-coding gene	Poised	156.6	147.6	100.6	176192	176103	75905.8	127810	269160	268982
Dusp9	protein-coding gene	76831	101	147291	28155157	657595	147352	180233	657655	462571	C530008M17Rik	protein-coding gene	Poised	66	242	82086	1.15671e+07	237407	70472	31578.2	69646.3	81141.9	Cep95	protein-coding gene	Poised	117.333	138.333	147.333	512791	143.333	143.333	90.3333	267.333	49.3333
Dzip1l	protein-coding gene	391998	9043.71	391965	1.39912e+06	910899	391991	129190	59578.3	104204	C730034F03Rik	protein-coding gene	Poised	78	42	135	340625	340573	28	130	19261	1021	Cetn3	protein-coding gene	Poised	507.833	268.833	376.833	608.167	507.833	507.833	233.167	358.833	380.833
E130308A19Rik	protein-coding gene	551279	7533.5	551264	2.6914e+06	551264	551295	86204.2	102274	412592	C8g	protein-coding gene	Poised	46600	781	46622	275549	74448	46589	51829	46684	168098	Cetn4	protein-coding gene	Poised	87	85.8	142.8	1.17256e+06	106.2	83.4	89.4	248922	77.4
E2f1	protein-coding gene	242	99	127	33964	33942	253	145	154	171	Cab39	protein-coding gene	Poised	100078	6578.4	260535	555662	555627	100055	26331	26401.2	25931.4	Cfap126	protein-coding gene	Poised	9384.38	4828.62	101915	2.68826e+06	101915	101906	160608	869868	39697.4
E2f2	protein-coding gene	129	159	4194.5	134182	109520	109412	36142.5	36130.5	109004	Cacna1g	protein-coding gene	Poised	378.083	366.083	262875	249316	249326	13930.1	737	753	755	Cfap36	protein-coding gene	Poised	230.2	260.2	221.8	339.2	363.2	315.2	205.6	217.6	206.8
E2f3	protein-coding gene	1500.5	205.25	1459.5	1314.67	1400.67	1330.67	1289.67	1315.67	1335.67	Cacna1h	protein-coding gene	Poised	304.667	241	159751	314389	314386	139195	139158	99863.1	139219	Cfap43	protein-coding gene	Poised	37081.6	3918.71	37119	1.05241e+06	82211.3	81649.3	100212	141.5	79.5
Ebf3	protein-coding gene	113450	1913.38	20032	113363	113479	113451	113581	113468	65792.5	Calm1	protein-coding gene	Poised	12534	516	1874	524229	524196	13529.8	1731.75	12016.5	13514.8	Cfap45	protein-coding gene	Poised	108619	17964.6	108640	3.16838e+06	1.30185e+06	108727	147922	147904	108039
Ebpl	protein-coding gene	79768	43	79783	1477148	1400950	79684	165201	79655	128876	Calm2	protein-coding gene	Poised	41.4	346.4	42.6	225573	293.4	293.4	58.6	320.4	105.6	Cfap52	protein-coding gene	Poised	739914	12166.8	473623	739908	740001	739907	458523	740018	123403
Ece1	protein-coding gene	92	110	88	329217	416685	25786.8	87	65	93	Calm3	protein-coding gene	Poised	408.5	289	446.5	45467.8	45444.8	3858.25	250.5	237.5	379.5	Cfap53	protein-coding gene	Poised	82594.6	14899	699903	483106	726121	483106	82101.6	601168	174409
Eci1	protein-coding gene	13722.9	200.143	12822.6	41874.1	41880.1	13019.6	13688.9	41613.1	41330.1	Calr	protein-coding gene	Poised	170.667	165.667	154.667	159.667	157.667	179.667	234.667	158.667	179.667	Cfap57	protein-coding gene	Poised	186	186	183234	440682	211282	211208	17035	151186	72599
Eepd1	protein-coding gene	229830	756	1324326	940107	940109	940110	251778	1324321	74248	Camk2n1	protein-coding gene	Poised	19728	52	128753	149696	149707	128677	149733	19810	75782	Cfap61	protein-coding gene	Poised	194.714	204.714	216.714	2.10657e+06	1.46554e+06	86938.2	51198.7	144.286	232.714
Efna2	protein-coding gene	6398	383	11745	11662	11737	11737	11036	11106	11708	Camk2n2	protein-coding gene	Poised	85927	9782	85887	1818521	1809589	523760	90059	583229	121968	Cfap69	protein-coding gene	Poised	2.04414e+06	7544.83	1.99235e+06	1.83904e+07	1.82271e+06	1.99243e+06	51520.7	50181.7	74117.7
Efnb3	protein-coding gene	19153	1408	19128	112320	112226	72648	19274	112265	61882	Camkmt	protein-coding gene	Poised	627.333	618.333	531.333	133279	133326	133311	31061.3	133169	89743.3	Cfap97	protein-coding gene	Poised	751	73	151812	524522	187224	10389.7	152167	152221	100960
Efs	protein-coding gene	31837.3	185.667	31853.3	31855.3	31855.3	31836.3	31951.3	31947.3	31933.3	Caml	protein-coding gene	Poised	88226	1884	111241	179761	179787	68448	73753	52555	175758	Chgb	protein-coding gene	Poised	34845	12183	34846	528717	518219	34834	34856	34842	289488
Egln1	protein-coding gene	227122	169	227196	620678	620599	227196	227137	428220	71947	Cant1	protein-coding gene	Poised	54.2	22	63.8	740989	622538	128237	54855	621	54855	Chrne	protein-coding gene	Poised	29528	1760	29480	29949	29921	29904	51520	51502	29960
Egln3	protein-coding gene	876405	653	658726	1632453	876246	876357	314407	331469	239366	Cap1	protein-coding gene	Poised	134	130	94.3333	1.03446e+06	459931	3165.43	188	86	154	Cir1	protein-coding gene	Poised	40822	67	40772	332126	332171	40817	40736	332142	140313
Egr2	protein-coding gene	410873	1429.86	410880	4.88598e+06	4.10716e+06	410859	90055.3	84671.3	134494	Capn10	protein-coding gene	Poised	27744.3	184	231.667	538407	33261.3	32667.3	87.3333	373.333	251.667	Ckap2l	protein-coding gene	Poised	106	77	93	2027144	1465367	106	125	106	193136
Egr4	protein-coding gene	62185	102	61577	62179	62188	62278	61356	61590	62291	Carf	protein-coding gene	Poised	69812.6	4560.7	197772	197795	197772	12756.4	12499.4	811003	162363	Ckap4	protein-coding gene	Poised	383198	18417	42681	2171756	568377	383303	43459	42713	42698
Ehd4	protein-coding gene	94	94	89	182316	94	129	72	195	172	Catsperd	protein-coding gene	Poised	906	1085	1008	170327	170324	7805.33	54715.7	128202	36685.7	Clgn	protein-coding gene	Poised	52742.5	35533.5	52807.5	218164	52717.5	52724.5	41014.5	57248.5	23954.5
Ehmt1	protein-coding gene	37485.1	16113.6	48192.1	340100	64993.7	64985.7	48118.6	64967.7	30660.2	Catsperg1	protein-coding gene	Poised	219.083	359.75	322.917	399899	27674.7	27665.7	27487.1	53466.3	3122.71	Clhc1	protein-coding gene	Poised	136896	7490.25	136908	136894	136888	136896	242849	136914	136938
Eif2ak3	protein-coding gene	296.333	134.333	286.333	139.333	155.333	134.333	139.333	140.333	141.333	Cbl	protein-coding gene	Poised	58116.5	2371.82	41073.9	140887	58187	58180.5	23466.5	37609.3	30313.7	Clmn	protein-coding gene	Poised	14323.7	4374.43	90702.1	180136	100121	100120	100106	91079.1	90641.1
Eif4ebp1	protein-coding gene	133662	38450.5	133684	1.10426e+06	219852	219848	118694	219790	55659.5	Cblb	protein-coding gene	Poised	281.6	265.4	269.6	279.8	375.8	279.2	123.8	255.8	242.6	Clp1	protein-coding gene	Poised	59.3333	53	11770.3	11813.3	11777.3	11769.3	134.667	11577.3	10265.3
Elavl2	protein-coding gene	149.2	134.2	149.2	172.2	166.2	172.2	149.2	149.2	149.2	Cbr1	protein-coding gene	Poised	104891	941	104877	1140569	919963	104796	300868	246039	95052	Clpb	protein-coding gene	Poised	65.1429	54.2857	232879	524878	524878	211430	55166.9	379920	31918.7
Elf4	protein-coding gene	49982.3	3047.33	48306	4.03632e+07	50072.3	50058.3	50058.3	175432	50075.3	Cbr4	protein-coding gene	Poised	46152.3	8696.67	506146	506142	496525	496414	246554	358389	502781	Clpx	protein-coding gene	Poised	47908.2	3460.5	137454	826656	96087.8	96144.8	337561	378185	417834
Elk1	protein-coding gene	119	119	130	12853670	586103	31	32	553716	102187	Cbx7	protein-coding gene	Poised	11988.1	9415.33	11995.9	250885	173972	59497.4	141995	8848.11	5491.44	Cluap1	protein-coding gene	Poised	188.4	142.4	24351.4	1.10472e+06	24353.4	164.8	123.6	1745.6	24371.4
Elmsan1	protein-coding gene	135658	36898.4	172477	172481	172405	95832.6	172477	166457	172483	Cby1	protein-coding gene	Poised	91	90	131	30285	27757	27647	27737	82311	82321	Cmklr1	protein-coding gene	Poised	92621	7401	92630	487988	92623	92618	111	110	121
Enc1	protein-coding gene	67687	71	570131	2112302	570131	570131	20913	20913	20916	Ccar2	protein-coding gene	Poised	282024	3730	281994	281954	281838	281954	150248	278064	281802	Cmpk2	protein-coding gene	Poised	871691	94533	871677	5479263	1639726	1639759	95971	1374902	422262
Entpd2	protein-coding gene	24579.7	4146.33	24608.7	172013	172032	150125	64176.7	150220	64561.7	Ccdc106	protein-coding gene	Poised	326	250	124	185383	185360	31289.3	31167.3	35834.3	70868.4	Cnbd2	protein-coding gene	Poised	119094	2314.33	119165	308068	119008	119142	119490	119088	246264
Epas1	protein-coding gene	236450	5176	236456	236456	236476	35475.5	216620	236486	236564	Ccdc114	protein-coding gene	Poised	592.5	76.5	518.5	29302	29245	2342	9180	29413	9165	Cnot4	protein-coding gene	Poised	54	51	28.6667	634227	634166	218928	179	195695	86
Epha1	protein-coding gene	108376	8355	108386	108377	108378	108376	26015	108382	108369	Ccdc117	protein-coding gene	Poised	73	99	21288	692618	21279	21278	27	336135	21286	Coa3	protein-coding gene	Poised	85.5	85.5	85.5	183466	163312	85.5	85.5	85.5	85.5
Epha8	protein-coding gene	92056	375	92131	92184	92117	92208	184518	92125	184419	Ccdc12	protein-coding gene	Poised	85.6667	42.6667	69	59.6667	28	40.6667	79.6667	79.6667	183.333	Cog4	protein-coding gene	Poised	117757	2718.43	117833	117834	117835	117827	117786	5945.14	75885.9
Ephb2	protein-coding gene	211329	13812.7	211386	259680	259621	259697	321769	259626	191956	Ccdc124	protein-coding gene	Poised	276	276	7836	276	23819	276	7832	16628	23839	Cog6	protein-coding gene	Poised	220023	3369.83	745260	745293	643956	745309	5727.67	220108	88037
Ephb4	protein-coding gene	16668	10808	16681	250908	250542	16639	17171	17115	17120	Ccdc13	protein-coding gene	Poised	39062.8	2765.5	39053.8	108278	39341.8	39072.8	39072.8	39072.8	55244.8	Col19a1	protein-coding gene	Poised	442108	16956.3	1.28646e+06	3.72217e+06	1.28646e+06	1.28648e+06	174840	242410	55848.3
Ephb6	protein-coding gene	632587	6670.25	632577	651527	651526	632584	632582	650799	62705.8	Ccdc130	protein-coding gene	Poised	175	163	88	33183	93	162	166	93	169	Col22a1	protein-coding gene	Poised	1101026	65745	1101098	3125512	1107403	1107490	49613	920669	380080
Erap1	protein-coding gene	30745.2	28563.2	30749.2	1.05919e+06	1.05917e+06	585969	30769.2	322991	11285.2	Ccdc134	protein-coding gene	Poised	41.1667	33.5	36.5	116219	116240	324.857	248.167	33.5	116621	Col2a1	protein-coding gene	Poised	8200.5	8210.1	8204.7	918362	534265	8225.7	8201.1	228539	8200.5
Erbb3	protein-coding gene	23444	317	23468	106814	95582	37145	33095	40317	60952	Ccdc14	protein-coding gene	Poised	670697	2748.4	670569	2.18167e+06	1.637e+06	670580	77735.4	99980.4	102260	Col6a4	protein-coding gene	Poised	169008	13823.2	322586	431869	431869	235867	35623.5	39356	39356
Ercc6l	protein-coding gene	0	16	10	362516	362513	37774	37769	335080	37778	Ccdc142	protein-coding gene	Poised	18154.7	676	18083.7	18148.7	18142.7	18150.7	18136.7	18162.7	18024.7	Cops3	protein-coding gene	Poised	518.833	470	491.333	513281	375.6	480.6	24.4	180.6	473.6
Erg	protein-coding gene	107722	44049.5	580343	3.03478e+06	626731	580397	33748.6	149703	107733	Ccdc151	protein-coding gene	Poised	197.333	223.333	251.333	206.333	187.333	179.333	272.333	253.333	46824.7	Cops4	protein-coding gene	Poised	230.6	99	238.6	183.6	163.8	174.6	170.4	212.6	253.6
Esco2	protein-coding gene	100	86	102	1.88476e+06	465836	2861.4	119122	206846	205379	Ccdc154	protein-coding gene	Poised	110733	5841	59583	146597	146469	111401	46634	111377	111057	Cops5	protein-coding gene	Poised	289147	514.429	289079	2639732	492339	492354	228270	2877	97171
Esd	protein-coding gene	661992	2591.91	661956	3.80228e+06	3.80229e+06	1.0524e+06	335841	25070.9	224423	Ccdc155	protein-coding gene	Poised	290	209	22487	163869	15089	15067	27787	27772	27765	Cox7a2	protein-coding gene	Poised	241.333	243.667	405314	4165229	405290	405209	211.333	1311394	295536
Esrp1	protein-coding gene	99868.9	4839.14	99890.4	108119	108095	99867.7	99869.6	99897.3	99889.6	Ccdc157	protein-coding gene	Poised	26457.6	33	106.6	508926	28556.8	28555.8	1922.5	28663.8	61345.2	Cpd	protein-coding gene	Poised	54	74	56	1135521	48	65	65	151027	63
Ets1	protein-coding gene	249	256	254	1.39006e+06	1.3901e+06	25711.4	29948.9	25705.9	208948	Ccdc163	protein-coding gene	Poised	205.364	187.364	140.818	1.47039e+06	11265.6	11250.6	70237.6	81402.4	1332.36	Cpeb2	protein-coding gene	Poised	1.52607e+06	1405.71	1.52611e+06	2.21601e+06	2.21601e+06	1.52604e+06	7625.29	787038	22176.7
Etv4	protein-coding gene	317.273	132.545	378.273	231309	231175	1342.42	51097.2	231172	231186	Ccdc24	protein-coding gene	Poised	43509.7	9562.11	43493.7	308234	263230	35100.3	281386	303402	20397.7	Cpeb3	protein-coding gene	Poised	58664.1	2619.42	182721	3.3202e+06	861189	477204	197783	480536	98281.8
Eva1b	protein-coding gene	14638	288	14638	873067	605480	14645	8093	89442	8767	Ccdc34	protein-coding gene	Poised	126.667	144.667	125.667	141.667	107.667	126.667	170.667	135537	184.667	Cpeb4	protein-coding gene	Poised	1418.5	857.5	1387.5	2.17941e+06	1453.5	1418.5	93140.3	200508	45880.7
Fam120c	protein-coding gene	176462	200	176359	10887674	866049	998359	148024	14704	1403226	Ccdc40	protein-coding gene	Poised	85352.9	1465	85386.9	85521.9	85477.9	54330.8	85467.9	85510.9	85587.9	Cpq	protein-coding gene	Poised	3.52491e+06	82031.1	2.07168e+06	5.21667e+06	3.92322e+06	2.0716e+06	6736.14	992752	107418
Fam129b	protein-coding gene	55342.7	5384.83	130551	224449	58926.7	55281.7	36777.7	212059	212054	Ccdc73	protein-coding gene	Poised	343821	8906.4	117163	5.08358e+06	970406	970370	405078	295261	312439	Cptp	protein-coding gene	Poised	256.333	99.6667	280.333	1.70842e+06	123947	56647.7	56844.7	240592	45109.3
Fam171a1	protein-coding gene	166551	1139	166629	395546	166553	166577	166664	395406	67220	Ccdc74a	protein-coding gene	Poised	85269.4	68.8	85269.4	642617	245295	245114	85252.4	245236	53082.6	Crbn	protein-coding gene	Poised	30768	245.8	30766	6276970	2028563	30782	229823	30796	532561
Fam171b	protein-coding gene	823634	1603.5	842902	842902	823701	630646	219986	22726	54688	Ccdc77	protein-coding gene	Poised	166927	297	92	4.30491e+06	1.95061e+06	307255	29532.8	307626	459944	Crebrf	protein-coding gene	Poised	91.75	663.25	630.25	223854	91.75	91.75	107.75	635.25	631.25
Fam199x	protein-coding gene	56469	59	72644	308101	308058	72647	308239	308124	11418	Ccdc78	protein-coding gene	Poised	10560	5719	46416	59038	59041	22372	13040	59065	59027	Creld2	protein-coding gene	Poised	155	148	79	148	56	155	127	93	125
Fam50a	protein-coding gene	17512.3	8996	228767	2.748e+07	17528.3	17512.3	17499.3	17468.3	17487.3	Ccdc85c	protein-coding gene	Poised	326	288	286	296	301	303	286	17345	17380	Crem	protein-coding gene	Poised	75.2727	94	170238	4.31131e+06	192083	192213	22117.3	990223	162186
Fam60a	protein-coding gene	592004	194	734345	12118162	2058028	591987	79874	350436	72222	Ccdc88b	protein-coding gene	Poised	57137.5	41767.5	57217.5	187696	127784	69420.5	41786.5	127936	187700	Cript	protein-coding gene	Poised	123.333	112.333	118.333	118.333	97.3333	118.333	187.333	87.3333	30.3333
Fam90a1b	protein-coding gene	176039	540.333	176029	7.4284e+06	7.16643e+06	131454	839.667	533870	37304.7	Ccdc9	protein-coding gene	Poised	574	395	580.25	328956	556	545.25	545.25	582.75	64106.5	Crls1	protein-coding gene	Poised	30977.4	476.4	30976.4	594539	584041	30988.4	483.4	30980.4	223666
Fance	protein-coding gene	162.625	162.625	127.5	89261.6	162.625	173.625	12811.5	82809.5	12950.5	Ccdc92	protein-coding gene	Poised	229646	1076.67	259965	260143	259825	259962	229621	259962	157524	Csnk2b	protein-coding gene	Poised	456.5	232	456.5	44340.7	44346.7	956.3	73859.3	73872.3	73859.3
Fat1	protein-coding gene	996087	4407.83	996087	1.70797e+06	996221	996099	277235	996166	636507	Ccdc97	protein-coding gene	Poised	18344.2	675.556	18418.2	36676.8	36678.8	18429.2	35728	652.778	35907.8	Cstf1	protein-coding gene	Poised	106.5	94.5	81.5	237262	29.5	117.5	98.5	92.5	96.5
Fbln1	protein-coding gene	301662	719	301930	1760484	208002	47364	71723	86171	40297	Cchcr1	protein-coding gene	Poised	137.75	63.5	137.75	137.75	137.75	137.75	145.75	105.75	163.75	Ctnna2	protein-coding gene	Poised	4.45522e+06	118719	4650641	4.98926e+06	4989265	4.15494e+06	53832.1	335098	98134.8
Fbxl6	protein-coding gene	335.333	313.333	61062.7	187231	121377	37856.3	2830.33	16218.7	118582	Ccl27a	protein-coding gene	Poised	17742.3	872.053	17937.3	308296	50116.3	17768.3	50121.3	50125.3	909.526	Ctnna3	protein-coding gene	Poised	57	70	778759	778753	68	67	74	67	76
Fbxo10	protein-coding gene	93	104	66044	55891.7	55887.7	55893.7	51281.7	55892.7	55874.7	Ccni	protein-coding gene	Poised	138.5	53.5	33.5	68326.6	68377.6	7765.6	36358.6	68311.6	68301.6	Ctnnbl1	protein-coding gene	Poised	128064	15916	179146	497376	497348	497423	253306	371482	138384
Fbxo21	protein-coding gene	153314	93	153313	267861	267856	153292	58361.8	153316	195714	Ccnk	protein-coding gene	Poised	134.5	134.5	134.5	102.5	102.5	134.5	155.5	233.5	166.5	Ctr9	protein-coding gene	Poised	525.5	503.5	434.5	44286.2	44286.2	43406.2	39202.8	84022.2	44259.2
Fbxo31	protein-coding gene	287	112	282	838873	710443	7946	11041.4	11052.6	10731.4	Ccp110	protein-coding gene	Poised	6715	33	3	478294	188753	9558	188687	9536	188687	Cul3	protein-coding gene	Poised	631.75	131.25	626.75	635.75	642.75	626.75	488.25	649.75	653.75
Fbxo32	protein-coding gene	73756	224	79722	138335	138332	138302	67972	73513	33784	Cd320	protein-coding gene	Poised	32732.2	122.75	47424.8	66108.8	72702.8	47628.8	20418.2	47573.8	46523.8	Cutc	protein-coding gene	Poised	66292	894.75	66344	81013	80955	79380	3408.5	80961	79367.5
Fbxo41	protein-coding gene	51508.7	124.667	50900.7	51502.7	51511.7	51601.7	50679.7	50913.7	51614.7	Cd72	protein-coding gene	Poised	11618.3	11584.3	11625.3	421575	215544	11585.3	66244.7	66108.7	168559	Cyb5d2	protein-coding gene	Poised	134.75	154.75	134.75	381233	105930	105857	222918	222941	84734.2
Fcho1	protein-coding gene	82.2	23.8	96.2	230171	230097	150755	12939.1	130325	81790.1	Cdc123	protein-coding gene	Poised	145	147.333	159	2.31355e+06	124806	18609.9	18625.4	124554	124763	Cyp1b1	protein-coding gene	Poised	347761	2203.67	347790	347723	347736	347821	176888	202039	202124
Fermt2	protein-coding gene	160626	6920.5	160597	292245	292154	160576	221457	271401	181834	Cdc20	protein-coding gene	Poised	785.333	54.3333	773.333	256675	27274.7	27200.7	772.333	866.333	788.333	Cystm1	protein-coding gene	Poised	213372	3091.15	60013.9	213457	213380	213372	29845.9	213425	213457
Fgd1	protein-coding gene	458934	15197.8	248548	1.06052e+07	583577	1.28083e+06	430496	297176	1.12075e+06	Cdc42ep3	protein-coding gene	Poised	416913	4199	708327	708260	708273	708358	183649	3064	158413	D16Ertd472e	protein-coding gene	Poised	197810	2093.25	197818	8.85799e+06	8.85804e+06	197817	61101.8	904164	338798
Fgd5	protein-coding gene	65621.8	43157.2	66093.8	66169.8	66119.8	66153.8	62979.2	47972.8	48079.2	Cdc42ep4	protein-coding gene	Poised	64266.8	2978.75	532797	1.41483e+06	1.41478e+06	242313	242313	3343.25	242313	D3Ertd751e	protein-coding gene	Poised	67.7778	82.7778	53.7778	661442	661451	1916.4	35.7778	45.7778	83.7778
Fgfr1	protein-coding gene	58369.5	10318.9	246087	246135	246091	58369.5	62904.5	62917.5	49251.5	Cdca8	protein-coding gene	Poised	191	134.4	215	211	215	127.8	198	139.8	204	Dact3	protein-coding gene	Poised	185	206	206	206	183	154	81	130	99
Fhl1	protein-coding gene	169621	155079	625421	45026902	6132329	6132320	554766	549592	54853	Cdh2	protein-coding gene	Poised	1.97941e+06	344.333	1.97943e+06	9.13559e+06	1.97951e+06	1.97941e+06	256805	900777	268790	Dad1	protein-coding gene	Poised	95	95	263513	263446	263449	95	35985	108756	51837
Fhl3	protein-coding gene	131.333	148.333	7096.33	50830.7	50839.7	7215.33	7097.33	50833.7	50833.7	Cdip1	protein-coding gene	Poised	89807.4	164.8	164	223602	168.4	188.8	53811.4	104809	29706.6	Dapp1	protein-coding gene	Poised	105762	8966	105776	1.3002e+06	105772	105755	51999.7	15417.3	228119
Fjx1	protein-coding gene	621069	25330	621064	3785361	3452103	621118	33970	1032574	59051	Cdk10	protein-coding gene	Poised	13103.7	9008	13104.7	183636	92580.3	92583.3	92602.3	105742	57025.7	Dbil5	protein-coding gene	Poised	15	21	189197	756198	448116	448156	59407	478384	335503
Fkbp9	protein-coding gene	83427	8637	125869	5662079	850962	694890	243883	352174	95365	Cdk2	protein-coding gene	Poised	122.429	74	82.4286	8480.57	8527.57	8516.57	125.571	8452.57	8443.57	Dcaf12	protein-coding gene	Poised	34063	108	34033	150148	150170	34142	377	39457	148577
Fmr1	protein-coding gene	1.80762e+06	1317.85	1.80771e+06	3.31107e+07	1.80763e+06	1.80763e+06	808825	1.80762e+06	501507	Cdk20	protein-coding gene	Poised	158896	1511.89	158823	280458	280449	272144	1446.44	158775	158922	Dcaf6	protein-coding gene	Poised	619	549	101	224511	191946	50474	501	531	554
Fn1	protein-coding gene	83	75	550059	2.6494e+06	2.64941e+06	532445	78421.8	947633	99867.8	Cdk5rap3	protein-coding gene	Poised	102	106.444	120.222	100.333	113.222	108.667	185.222	175.222	68	Dctn3	protein-coding gene	Poised	56.3333	57.3333	24.3333	258120	60.3333	68.3333	55.3333	51.3333	161.667
Fnip2	protein-coding gene	97983.3	4509.71	97973.3	3.34558e+06	97915.3	97983.3	633	500	518	Cdkl2	protein-coding gene	Poised	357.6	199.2	359.6	40648.2	368.6	355.2	400.8	539.8	426.8	Dctn4	protein-coding gene	Poised	160.5	305.5	362.5	160.5	685480	219.5	9083.38	676402	9083.38
Fos	protein-coding gene	19009.8	931.75	19095.8	194078	19061.8	19053.8	19041.8	19046.8	19043.8	Cdkn2c	protein-coding gene	Poised	10272.5	584.5	386268	464092	464286	189678	10269.5	211618	311662	Dctn6	protein-coding gene	Poised	861527	1077	462366	7.94608e+06	7.06168e+06	50366.4	128857	861469	120779
Fosb	protein-coding gene	452.286	187.571	345.286	1474.71	1555.71	1450.71	346.286	1349.71	1507.71	Cdkn2d	protein-coding gene	Poised	149.667	153.667	143.667	113	137.667	107	147.667	153.667	112.333	Dcun1d1	protein-coding gene	Poised	71033.6	3174.93	71028.6	71024.6	71024.6	71026.6	71031.6	71027.6	70277.5
Fosl2	protein-coding gene	574559	3135.67	640610	1.19595e+06	574582	574589	524167	644916	327268	Cdpf1	protein-coding gene	Poised	48033.7	52.3333	48020.7	2.34692e+06	48007.7	48041.7	10079.7	76232.3	76206.3	Dcun1d4	protein-coding gene	Poised	771.375	178.375	770.375	8.29214e+06	770.375	771.375	204.25	816.375	790.375
Foxc2	protein-coding gene	58246	94	58204	383962	383962	58246	58245	58262	58258	Cdr2	protein-coding gene	Poised	101.333	294	301	294	282	294	295	287	294	Ddhd1	protein-coding gene	Poised	288438	8556.77	288409	420057	419966	288388	93644.6	399213	250560
Foxf1	protein-coding gene	90031	8472	89989	352177	352177	90031	90030	90047	90043	Cdsn	protein-coding gene	Poised	35052	3111	35052	35052	35052	35052	35060	34956	35078	Ddias	protein-coding gene	Poised	74	64	74	204036	53	53	87	93	64
Foxn2	protein-coding gene	244.75	229.75	374545	768286	374557	374574	208862	374564	170565	Cebpg	protein-coding gene	Poised	435.667	149.667	407.667	549.667	431.667	511.667	440.667	420.667	658.667	Ddit4l	protein-coding gene	Poised	241338	62787	241324	953100	241328	241345	11306	331783	15738
Foxo1	protein-coding gene	172	199	132	165	213	181	208	207	215	Celf4	protein-coding gene	Poised	505771	2525.2	505931	5.96021e+06	505864	259996	72730.1	259991	154325	Ddx1	protein-coding gene	Poised	2574315	8786.67	4023936	4320671	4320663	909563	349599	927565	108864
Foxo3	protein-coding gene	1059.75	21.75	1048.75	2.90339e+06	2.90341e+06	4733.8	124371	576232	110937	Celsr2	protein-coding gene	Poised	15558.4	2109.29	113926	1.0658e+06	254597	15549.4	20346.4	115441	192074	Ddx20	protein-coding gene	Poised	71.6667	190	49.6667	1175606	634388	634418	133	634508	345397
Foxo6	protein-coding gene	646	640	642	282728	681	588	282688	282696	186253	Cenpc1	protein-coding gene	Poised	48.25	80.25	132.25	6.01816e+06	79.25	113.25	172485	110295	60142.2	Ddx25	protein-coding gene	Poised	11663	1080	11663	253068	11663	11663	11649	11658	11663
Foxr1	protein-coding gene	21633.3	20032.3	21820.3	21747.3	21698.3	21630.3	21291.3	21763.3	21291.3	Cenpo	protein-coding gene	Poised	151148	145.5	152.5	540515	540501	145847	9963.29	145815	9897	Ddx4	protein-coding gene	Poised	87	87	87	188481	87	87	148383	213807	38580
Frem2	protein-coding gene	360732	14965.2	269652	781885	63200.8	269894	60574.2	360430	261750	Cenpv	protein-coding gene	Poised	14097.8	713.333	14104.8	14240.8	14092.8	14216.8	14102.8	14133.8	14104.8	Ddx49	protein-coding gene	Poised	128.5	170.5	138.5	88566	88486	52311	46063.5	333.5	241.5
Frmd6	protein-coding gene	83524.2	8217	120246	161380	120357	120275	83304.2	118795	28786.2	Cep104	protein-coding gene	Poised	27115	8358	27009	176502	176488	158131	158067	6325.67	17226	Ddx5	protein-coding gene	Poised	234.5	474.833	468.833	512196	471.5	471.5	506.833	223.5	546.167
Frmpd1	protein-coding gene	106537	571	172674	178717	178713	178719	48373.3	113469	178700	Cep120	protein-coding gene	Poised	117524	81.5	1.15785e+06	3.18109e+06	2.9631e+06	117512	30348.5	40692.5	91295.5	Dedd	protein-coding gene	Poised	50139.6	824	105488	2.89898e+06	108803	108812	2186.6	860096	29341.4
Fsd1	protein-coding gene	18793.2	4869.17	18094.2	30421.8	30422.8	30370.8	18846.2	18778.2	18787.2	Cep131	protein-coding gene	Poised	70	148	70	70	70	70	140	11956	170	Dennd3	protein-coding gene	Poised	109009	4674.86	108983	1.54887e+06	109018	109021	109009	88958.4	109010
Fst	protein-coding gene	662610	1748.17	662610	662620	662604	662610	69106.5	697120	85947.5	Cep164	protein-coding gene	Poised	76	52	65	1.38266e+06	1.38261e+06	26812.2	63	78360	52	Dennd4b	protein-coding gene	Poised	14181.3	3432.86	21801.3	21810.3	21880.3	21824.3	21870.3	21798.3	21823.3
Ftl1	protein-coding gene	424.5	392.5	434.5	24816.5	24792.5	24792.5	398.5	557.5	372.5	Cep63	protein-coding gene	Poised	220.857	225.286	271538	739658	223.714	216.429	227	349.143	66679.9	Depdc1b	protein-coding gene	Poised	66.5	76.5	157740	3.16517e+06	166170	8591.33	8617.33	166248	229413
Ftsj1	protein-coding gene	43987.1	1887.86	104683	153611	153609	2101.86	153614	153597	74380.1	Cep70	protein-coding gene	Poised	82.1429	75	58.5714	1.78539e+06	1.29717e+06	5727.44	82.1429	81.7143	585.286	Derl2	protein-coding gene	Poised	240.286	244.571	237.429	208.857	226	239.571	247.429	236.571	251.714
Furin	protein-coding gene	61955.1	1888.88	77683.1	77739.1	61777.1	77697.1	77605.1	107730	77753.1	Cep85	protein-coding gene	Poised	131.2	174.2	131.2	143.2	94.2	190.2	174.2	125.2	195.2	Desi1	protein-coding gene	Poised	219.2	176.2	309.2	205900	205840	58008.2	12454.2	90592.3	92734.2
Fut4	protein-coding gene	32172	11899	32155	476251	32197	32158	32203	32228	31216	Cep97	protein-coding gene	Poised	782893	261	782915	2.4737e+06	2.47365e+06	39010.7	251.667	261603	332.667	Dgka	protein-coding gene	Poised	8632.67	3694.33	34965.3	43526.3	43573.3	43562.3	35075.3	8535.67	43489.3
Fyn	protein-coding gene	284	287	280.5	292.5	300	287	39174	73971.4	306852	Cerk	protein-coding gene	Poised	306412	24898	306425	2653478	306438	306404	260960	381210	17211	Dhrs1	protein-coding gene	Poised	20893.2	2871.25	124736	182151	124744	20605.2	124790	2871.25	70592.2
Fzd2	protein-coding gene	129	145	133	60982	61058	48040	12702	61031	61012	Cfap20	protein-coding gene	Poised	115.8	106.8	99.8	349671	349721	4195.12	3826.12	273380	5077.88	Dhrs4	protein-coding gene	Poised	80594.6	700.5	80453.6	80557.6	80611.6	80523.6	68326.9	80848.6	80875.6
G6pdx	protein-coding gene	131921	173.25	343176	2.73656e+07	131937	131921	131908	131877	131896	Cfap74	protein-coding gene	Poised	66366.8	27037.2	135768	1.26706e+06	173478	66343.8	19269.4	65841.8	66355.8	Dis3l2	protein-coding gene	Poised	146807	32802.7	146782	146813	146668	146813	146800	146796	45884.7
Galnt1	protein-coding gene	932214	9709.12	932054	7398192	932121	367069	252030	128609	250603	Cflar	protein-coding gene	Poised	127136	2041.92	127201	127209	768437	127161	92122.8	127211	5828.15	Dld	protein-coding gene	Poised	153261	1683.25	603844	603829	603834	4910.75	262593	4922.25	125209
Galnt11	protein-coding gene	292649	14534.4	292649	292662	292620	292620	124292	125369	12130.4	Cgrrf1	protein-coding gene	Poised	71679.2	83.2	71713.2	71741.2	71714.2	71702.2	65.4	71806.2	71708.2	Dlg2	protein-coding gene	Poised	822.25	259.25	805.25	813.25	810.25	813.25	210277	798830	108755
Galnt12	protein-coding gene	258893	41537	261248	2079398	261152	261164	176010	261131	261164	Chaf1a	protein-coding gene	Poised	91	160	216	30853	30893	7965	28573.3	28601.3	27302.3	Dmrta2	protein-coding gene	Poised	301499	109	698040	775864	776058	501450	105	100154	109
Galnt6	protein-coding gene	35428.3	2265	35407.3	110666	35431.3	35396.3	35329.3	35392.3	34901.3	Chchd1	protein-coding gene	Poised	28516.2	4462.8	226145	226151	226128	156841	28797.2	226233	226243	Dnah10	protein-coding gene	Poised	143560	12786.2	173879	174057	173739	173876	143535	173876	173807
Gapdh	protein-coding gene	271	360.727	26046.9	26434.7	26450.7	20006.3	20083.3	20087.3	20095.3	Chchd5	protein-coding gene	Poised	63.3333	63.3333	68851.3	1.85972e+06	1.29794e+06	28676.7	3552.33	68840.3	25707.7	Dnah6	protein-coding gene	Poised	88	91	781822	836296	836276	836278	106	14	99
Gbp3	protein-coding gene	321762	152498	375891	2.01009e+06	2.01009e+06	321793	209373	1.20577e+06	192453	Chchd6	protein-coding gene	Poised	61.25	61.25	48577.2	753432	753307	48284.2	18760.8	118.25	133.25	Dnaic1	protein-coding gene	Poised	142	290	163	146551	95386.3	95404	75071.7	84249	95226.3
Gcat	protein-coding gene	19.5	75.5	32246.5	31219.3	31191.3	31381.3	31291.3	31219.3	31376.3	Chchd7	protein-coding gene	Poised	238.083	187.917	266.083	270.083	268.083	262.083	401.083	331.083	426.083	Dnaja4	protein-coding gene	Poised	112934	530.667	112956	217809	217795	112924	112901	217810	217808
Gdi1	protein-coding gene	9792.2	1656.6	221047	2.74878e+07	9808.2	9792.2	9779.2	9748.2	9767.2	Chd1	protein-coding gene	Poised	104590	9770	104589	157613	104576	104576	104592	104580	17979.8	Dnajb14	protein-coding gene	Poised	12794.5	2591	12808.5	1.20723e+06	12804.5	12787.5	5836.5	77650.5	238394
Gla	protein-coding gene	303.667	286.333	301.333	2140682	2140725	280	305.333	2140659	313	Chd1l	protein-coding gene	Poised	62446.3	4395	744129	1.00164e+06	690420	62388.3	309608	905495	106211	Dnajb3	protein-coding gene	Poised	47	1	14	85	109	81	96	66	53
Glce	protein-coding gene	218.333	220.333	241.333	230.333	252.333	207.333	212.333	215.333	287.333	Chd9	protein-coding gene	Poised	222	214	145973	225580	268	281	206	206	5522	Dnajb4	protein-coding gene	Poised	186.167	210.167	217.167	6283559	1736789	2542	69483	107161	107180
Gli2	protein-coding gene	459292	1211.56	459304	6.51523e+06	1.07558e+06	459319	283318	228687	646675	Chdh	protein-coding gene	Poised	45268	4571.33	45268	640659	640666	45234	45221	45241	44437	Dnajb9	protein-coding gene	Poised	129	129	59070	11626116	129	129	129	129	129
Gli3	protein-coding gene	850408	172.25	850345	1.39996e+06	850367	850345	104729	850372	165949	Chfr	protein-coding gene	Poised	134.8	66.8	66.8	700108	273156	4057.5	58.8	54.8	104.8	Dnajc10	protein-coding gene	Poised	288533	13208.8	3.01465e+06	4.34958e+06	4.33038e+06	2.87603e+06	13208.8	116904	35260.4
Glis1	protein-coding gene	189926	3471.33	189858	311613	236217	189932	141494	422949	236779	Chic2	protein-coding gene	Poised	512678	347.5	849328	9.84498e+06	509076	509066	113084	849340	54346.5	Dnajc15	protein-coding gene	Poised	668767	11536.7	668792	673605	673609	668790	161907	668768	11701.3
Glis2	protein-coding gene	74228.8	1312.6	74226.8	408178	74258.8	63010.2	74258.8	74258.8	74269.8	Chka	protein-coding gene	Poised	214.667	164.667	211.667	214.667	216.667	214.667	243.667	214.667	228.667	Dnajc18	protein-coding gene	Poised	39469	3009.75	39472	769562	769564	39574	134712	217125	21914
Glis3	protein-coding gene	512539	26985	512522	549870	549874	512541	62255.2	512538	60679.4	Chkb	protein-coding gene	Poised	388.857	394	419.286	339975	339923	841.333	284.167	19277.8	1004.17	Donson	protein-coding gene	Poised	38598.3	413.308	38618	38410.1	38242.5	38276.1	37331.5	37803	2441.54
Gm10033	protein-coding gene	68	98	90	236164	236373	6349.86	6304.86	180253	100650	Chmp2b	protein-coding gene	Poised	710746	11595	710748	2058426	710705	710706	62229	63963	63878	Dpf3	protein-coding gene	Poised	71	68	77	434246	64	50	72	74	59
Gm12216	protein-coding gene	43050.7	6100	43035.7	43086.7	43074.7	43068.7	80243.3	43142.7	291382	Chmp6	protein-coding gene	Poised	28238.8	757.5	28229.8	28245.8	28240.8	28222.8	27922.8	28247.8	28247.8	Dpy19l1	protein-coding gene	Poised	677945	5294.83	2.16581e+06	68475.2	68473.2	68472.2	181874	1.9932e+06	8481.5
Gm20696	protein-coding gene	705610	27381	705914	7.48927e+06	4.06762e+06	2.37583e+06	102064	850335	298785	Chpf	protein-coding gene	Poised	322.6	295.6	42505.6	161455	161514	42488.6	42541.6	80218.4	80228.4	Dpy19l2	protein-coding gene	Poised	455276	27220	2110239	154194	154196	154197	7343	2110234	134960
Gm21964	protein-coding gene	43413	5940	43443	860665	416463	43441	157134	157134	157053	Chrac1	protein-coding gene	Poised	22757.7	322	22757.7	1.99527e+06	22840.7	22753.7	22878.7	22791.7	21362.7	Dpy30	protein-coding gene	Poised	77954.2	10599.2	77945.2	171768	77944.2	77954.2	32242.8	77994.2	147297
Gm340	protein-coding gene	219760	254	219753	219751	219758	219766	208373	219765	219761	Chst1	protein-coding gene	Poised	58645	305	165530	165553	165542	165555	53099	58727	58326	Dpysl5	protein-coding gene	Poised	76864.6	10656.4	76886.7	2.58011e+06	522803	76867.3	106688	133825	133482
Gm4969	protein-coding gene	173.5	188.5	202.5	13205.5	31050.5	190.5	238.5	254.5	30888.5	Chst15	protein-coding gene	Poised	268639	159437	269173	623971	623971	623987	70414	12643.5	125050	Dram1	protein-coding gene	Poised	42525.7	70	42442.7	42597.7	42322.7	42575.7	42485.7	95225.3	42525.7
Gnb4	protein-coding gene	84802.5	2321.75	84789.5	94394.5	94406.5	84831.5	22560.5	18866.5	92799.5	Churc1	protein-coding gene	Poised	71355	787.5	71235	1096633	1096666	362140	85	361283	32	Dst	protein-coding gene	Poised	323875	19426.4	323706	323940	323907	323893	38380.2	322848	143149
Gnb5	protein-coding gene	2.3379e+06	2321.12	2.33795e+06	2.88501e+06	2.85219e+06	2.79168e+06	51356.5	165242	165200	Ciapin1	protein-coding gene	Poised	84834.6	1119.2	84812.6	231063	230830	166188	31551.4	84838.6	38339.6	Dusp13	protein-coding gene	Poised	245507	2720.86	245545	245547	245385	245548	245291	245381	111714
Gne	protein-coding gene	59444.4	15534.6	59431.4	196567	196572	59449.4	22007.4	59408.4	59423.4	Cib1	protein-coding gene	Poised	45374.8	321.8	62065.2	91976.2	62039.2	45371.8	37689.2	45302.8	45236.8	Dusp19	protein-coding gene	Poised	71.8	80.8	3.30313e+06	4.06109e+06	4.04189e+06	2.58754e+06	87.2	83.2	83.6
Gpc4	protein-coding gene	363965	192486	364053	44068314	1529908	1529899	1104564	3269196	72352	Cipc	protein-coding gene	Poised	200024	637.909	318558	440680	440657	199976	47520.6	33791.4	634868	Dusp22	protein-coding gene	Poised	673788	3951	673829	673797	673711	673781	126652	673796	358982
Gpkow	protein-coding gene	4	10	17486	12460	12458	12450	12458	12477	12324	Cisd1	protein-coding gene	Poised	745442	154	745326	4548368	4172766	745319	63627	1248148	63625	Dusp4	protein-coding gene	Poised	158428	169	158415	8649183	6567501	652733	79799	158370	205880
Gpr146	protein-coding gene	80259.3	3254	80215.3	104166	104179	80220.3	68875.5	80224.3	80264.3	Cit	protein-coding gene	Poised	601.889	260.222	601.889	659.889	627.889	601.889	570.889	540.889	535.889	Dync1i1	protein-coding gene	Poised	963968	70663.7	963924	2.52577e+06	2.07429e+06	2.07431e+06	145403	483023	176171
Gpr157	protein-coding gene	57120	144	57116	149721	132210	60043	50854	149826	14073	Ciz1	protein-coding gene	Poised	15682.2	1353.45	29679.7	76414.5	76423.7	53848.8	76268.3	76101.5	76179.7	Dync2h1	protein-coding gene	Poised	2.75629e+06	7338.33	631255	4.10924e+06	631205	631199	72044.1	527831	26023.9
Gpr161	protein-coding gene	62207	43715	62236	335395	302830	161358	40915	62269	161819	Cklf	protein-coding gene	Poised	323619	3461.2	337155	1.57304e+06	337189	337192	78809.8	10786.8	9907.8	Dync2li1	protein-coding gene	Poised	150784	11493.5	150872	319916	319868	150824	92112.5	79614.5	11389.5
Gprasp1	protein-coding gene	232332	3087.83	232340	989617	989660	232342	57987.8	989594	232338	Cks2	protein-coding gene	Poised	28	2	64	29	11	11	58	90	38	Dynll1	protein-coding gene	Poised	551	353.333	326.667	142005	48374	350.667	324	332.667	311.333
Gprc5c	protein-coding gene	184816	19161	210850	309969	309921	250370	62831	56845	120242	Clec16a	protein-coding gene	Poised	20856.4	1931	20863.4	371178	371141	227010	18	195	6	Dynlt1a	protein-coding gene	Poised	112718	33	510625	852599	852614	510537	207648	40.6667	65.6667
Gprin2	protein-coding gene	472254	53060.7	472004	2.93375e+06	2.37087e+06	472336	48009.7	72726.7	464865	Cln6	protein-coding gene	Poised	138115	7014.25	501370	719800	501376	192852	87897.2	38898.2	93672.2	Dynlt1b	protein-coding gene	Poised	52	38	397959	739933	739948	397871	320314	112653	17881
Gpsm3	protein-coding gene	2607	1230	2525	13879	13881	2600	14145	13787	13879	Clptm1l	protein-coding gene	Poised	449548	6986	1.00469e+06	2.09463e+06	2.09462e+06	449472	534624	712450	8991.5	Dynlt1f	protein-coding gene	Poised	172070	54286	172211	514185	514200	172123	514168	338401	1757
Gpt2	protein-coding gene	69705.6	1332.6	69712.6	202897	202895	202907	69722.6	203134	203028	Cndp2	protein-coding gene	Poised	578.25	553.25	166161	4.52995e+06	1.76844e+06	3923.11	3927.11	1.04435e+06	116502	Dyrk3	protein-coding gene	Poised	388300	47.5	389234	389298	389242	389298	134794	389410	134800
Gpx1	protein-coding gene	32330	140.5	32924	32910	32972	32910	32889	6974	48743	Cnnm4	protein-coding gene	Poised	188	371	26482	75480	26411	26470	26477	26423	25573	Dzip1	protein-coding gene	Poised	26395.5	5437.9	26405.5	1.56618e+06	26409.5	26404.5	26414.5	26406.5	26419.5
Gramd2	protein-coding gene	90	50	23852	1.66542e+06	48850.5	37645.5	44297.5	72189.5	47245.5	Cnot1	protein-coding gene	Poised	261.286	282.286	236.286	282.286	224.286	258.286	237.286	210.286	258.286	Eapp	protein-coding gene	Poised	384400	36.3333	166721	1.14045e+06	384241	384352	39292.7	38983.7	13284.7
Grb2	protein-coding gene	98.5	83.5	10.5	74982.4	62116.6	5481.6	62140.6	62124.6	62102.6	Cnppd1	protein-coding gene	Poised	15645.4	1990.62	39741.6	176896	51260.6	28098.6	51665.6	39663.6	177039	Efcab2	protein-coding gene	Poised	232863	6674.33	232734	1775830	978211	232874	89379	97428	41998
Grik3	protein-coding gene	108129	24760	108105	271115	271104	108123	108115	102800	271175	Cnst	protein-coding gene	Poised	637880	1320	245649	637962	638031	245490	90.3333	334347	158.333	Efhb	protein-coding gene	Poised	15890.5	3985.5	133732	2.49589e+06	2.49589e+06	2.49594e+06	192312	1.61229e+06	256908
Grip2	protein-coding gene	284785	24459.2	285257	285333	285283	285317	71014.2	71014.2	102827	Cntd1	protein-coding gene	Poised	42	42	42	185824	160954	2348.33	42	42	42	Efhc1	protein-coding gene	Poised	173	175	284	131282	131262	131266	131267	131266	131264
Grn	protein-coding gene	103.667	108.333	95	232033	124159	2918.27	102	235042	102	Cntln	protein-coding gene	Poised	239404	16182	239406	6.43878e+06	3.15669e+06	239406	344306	345530	174089	Egr3	protein-coding gene	Poised	272086	7448.75	234552	351645	351530	351645	80555.8	347755	340958
Gsr	protein-coding gene	1.30747e+06	2941.33	16422.3	7.50014e+06	6.61574e+06	496310	73571.7	1.30741e+06	57341.7	Cntnap2	protein-coding gene	Poised	1.29063e+06	17893.5	1.29124e+06	1.50959e+06	1.50956e+06	1.29122e+06	201628	610799	73560	Ehbp1	protein-coding gene	Poised	756	756	808	837	767	756	756	753	756
Gtpbp6	protein-coding gene	403.545	390.818	355.364	732466	240798	12943.7	12951.7	12924.7	12934.7	Coa4	protein-coding gene	Poised	64.3333	64.3333	137.333	70139.7	162.333	137.333	72.3333	324.333	120.333	Ehd1	protein-coding gene	Poised	147	135.5	35238	77295.8	20062.8	5286.75	20027.8	20062.8	20027.8
H2-Aa	protein-coding gene	26153.5	1651.5	111028	316118	24495.5	24554.5	8473.5	24643.5	18053.5	Coa5	protein-coding gene	Poised	111094	124.5	567244	882764	882748	435158	497.5	129888	4974.5	Eif1a	protein-coding gene	Poised	71661.4	58.625	71474.4	2.21737e+06	3.23473e+06	95.375	8530.38	143959	60.375
H2-Eb1	protein-coding gene	45012.8	116.2	92168.2	297258	43354.8	43413.8	10385.8	43502.8	805.8	Coa6	protein-coding gene	Poised	89.5	75.5	170.5	852518	81.5	173.5	75.5	89.5	75.5	Eif2ak2	protein-coding gene	Poised	41173.8	7119.75	1.18571e+06	1.18565e+06	1.18566e+06	1.18574e+06	10405.8	104183	302771
H6pd	protein-coding gene	48516	4974	48723	233408	48523	48510	61914	233513	69614	Cog1	protein-coding gene	Poised	28720.2	3503.38	625784	1.50782e+06	1.50777e+06	335300	335300	28975.2	335300	Eif2s1	protein-coding gene	Poised	113218	102.667	113161	3.19236e+06	113231	113196	523.667	112052	1306.33
Hccs	protein-coding gene	204.667	226.667	1.35471e+06	4.90066e+06	4.90063e+06	4.90065e+06	904831	6.55998e+06	652931	Cog7	protein-coding gene	Poised	110350	10810	110294	974485	110266	110315	24814.8	52501.8	63267.8	Eif3b	protein-coding gene	Poised	192	217	329	220422	9865.67	220470	9685.67	309803	165796
Hcfc1	protein-coding gene	33872.3	2306.33	33862.3	2.78387e+07	341152	33853.3	341181	341212	341193	Cog8	protein-coding gene	Poised	25543.7	113.667	107.333	717896	40545	24968	94538	48774	94687	Eif3c	protein-coding gene	Poised	62747.3	173.333	62787.3	62729.3	62508.3	62747.3	20430.3	20431.3	63645.3
Hcn2	protein-coding gene	12304	4083	34616	50470	137910	12317	38405	38410	57680	Coil	protein-coding gene	Poised	128767	2378.33	128763	1.38517e+06	1.38508e+06	83540.7	82228.7	345917	4804.67	Eif3e	protein-coding gene	Poised	198714	2411.5	198752	4.9775e+06	4.97753e+06	198770	147724	1.33634e+06	224884
Hcn3	protein-coding gene	21668.5	4217	51393.5	53645.5	53535.5	51536.5	51970.5	53578.5	53657.5	Col16a1	protein-coding gene	Poised	47738.2	19385.1	38527.1	47980.2	47902.2	47963.2	38545	38533.2	47744.2	Eif3k	protein-coding gene	Poised	216.4	272.4	81962.4	169953	169912	83051.8	20655.8	23280.8	63807.8
Hcn4	protein-coding gene	241190	1833	81802	1746457	832904	81899	94935	369589	41009	Commd1	protein-coding gene	Poised	14764.3	614.167	15081.3	279709	279714	31844.3	17026.3	232553	6368	Eif4e	protein-coding gene	Poised	413	104.2	406.4	1856887	413	407.4	411.8	411.6	114779
Hdac6	protein-coding gene	260	305	198	45602.5	152230	3299.5	45420.5	152242	45571.5	Commd9	protein-coding gene	Poised	1.18731e+06	84.25	1.18731e+06	3.21912e+06	3.21912e+06	1.18736e+06	55598.2	1.59882e+06	238752	Eif5	protein-coding gene	Poised	374.867	578.133	612.8	275338	514.867	514.867	514.867	494.333	35812.7
Hddc2	protein-coding gene	471853	1440.2	471854	8.0549e+06	8.05489e+06	471865	255319	471865	293750	Comp	protein-coding gene	Poised	22229.8	1865.25	73057.8	101513	101504	22229.8	27132.8	72862.8	72954.8	Elovl2	protein-coding gene	Poised	203956	318.5	203992	3.36235e+06	2.5612e+06	219200	204058	385344	55912.5
Hid1	protein-coding gene	19746.4	1919.12	19759.4	84881.6	57753.4	57887.4	57914.4	57902.4	57875.4	Coprs	protein-coding gene	Poised	18184.4	805.4	103548	2.3313e+06	18163.4	18226.4	48519.6	149106	148933	Emilin2	protein-coding gene	Poised	232059	7269.64	232139	260243	260262	235260	22019.9	260158	172899
Hif1a	protein-coding gene	98	103	78	1688396	98	86	86	82	86	Cops7a	protein-coding gene	Poised	98.8333	116.833	113.167	134617	134531	33157.1	44103.1	44821.1	44754.1	Eml6	protein-coding gene	Poised	118056	6003.43	118044	118058	118064	118056	430615	118038	76604.1
Hist1h1a	protein-coding gene	163	98	127	1118	1138	111	9083	9065	8787	Coq4	protein-coding gene	Poised	79595.2	1548.83	100118	574381	304069	259331	101394	276725	182654	Endod1	protein-coding gene	Poised	105068	8054	105062	105102	105167	105087	104982	104982	32166
Hist1h1c	protein-coding gene	963	946	4	7787	7872	6809	12212	33974	33696	Coq9	protein-coding gene	Poised	73221.6	1177.78	73199.6	233301	233149	177801	43164.4	73225.6	26726.6	Enkur	protein-coding gene	Poised	162189	345.333	235654	4.01952e+06	1.01875e+06	235674	711034	498059	60318.7
Hist1h1d	protein-coding gene	10730	979	10710	129022	19191	10751	16990	19298	10750	Cox10	protein-coding gene	Poised	152317	6	157096	899499	899496	899509	60605	157105	1277	Eno4	protein-coding gene	Poised	139	230	1246190	1.27784e+06	1.25169e+06	5445.75	81753.2	82082.2	82033.2
Hist1h1e	protein-coding gene	48303	89	48319	61607	48224	48299	48080	46750	46638	Cox16	protein-coding gene	Poised	296269	79.1111	296264	2.43691e+06	2.00273e+06	296264	983.889	296261	46490.1	Entpd1	protein-coding gene	Poised	103	84	91	148109	125169	46218.5	101	88	105
Hist1h2ab	protein-coding gene	1125	144	4503	4531	4446	4470	106	21656	21378	Cox5a	protein-coding gene	Poised	39913.7	31.3333	39936.7	444340	39803.7	39910.7	370.333	6035.67	39919.7	Entpd5	protein-coding gene	Poised	39443	1436.5	39454.4	39451.1	39498.6	39456.1	39424	39405.4	39410.1
Hist1h2ac	protein-coding gene	138	140	184	185	79	38	77	88858	805	Cox6b2	protein-coding gene	Poised	120.556	120.556	68.3333	13152	138.111	83.4444	120.556	120.556	81.7778	Epc2	protein-coding gene	Poised	389	560	685	3.70111e+06	3.70113e+06	3.70115e+06	46424.5	156060	156062
Hist1h2ae	protein-coding gene	2630	47	3062	112988	3157	3082	2373	3264	3096	Cox6c	protein-coding gene	Poised	671708	793.5	671754	2.36347e+06	1.07002e+06	781600	37695.5	1.07004e+06	343046	Epha7	protein-coding gene	Poised	243	243	3802208	651079	651145	15210	15194	3787258	17788
Hist1h2af	protein-coding gene	1348	83	1236	150203	2112	2121	2113	40479	3343	Cox7a2l	protein-coding gene	Poised	88	94	246665	1445176	1445129	245077	184566	245003	219787	Epn3	protein-coding gene	Poised	24865.2	4708.25	288118	288097	288107	24851.2	22161.8	88387.2	50066.8
Hist1h2ag	protein-coding gene	76	83	75	243	57	57	86	136	57	Cpt1c	protein-coding gene	Poised	4456.57	2465.14	4426.71	16269.4	4550.57	4440.14	2497.86	4571.14	15253.9	Eps15	protein-coding gene	Poised	78272.2	79.6	341.2	110796	110990	98161.2	110765	110840	110943
Hist1h2ah	protein-coding gene	170	143	133	7619	155	146	7462	7512	7433	Cpt2	protein-coding gene	Poised	31561.7	1868.33	31568.7	743512	398059	1836.33	56079.3	494557	56079.3	Ercc4	protein-coding gene	Poised	788533	844.4	681881	1.20272e+06	1.20273e+06	788547	352615	352621	157253
Hist1h2ai	protein-coding gene	269	78	86	326765	70949	125	70879	70900	70869	Cradd	protein-coding gene	Poised	191357	340.833	191150	616738	616826	616851	65954.8	212560	337.5	Ercc8	protein-coding gene	Poised	32.2	56	123	3331319	22.4	31	72	98	63263
Hist1h2ak	protein-coding gene	29700	138	26846	289360	33544	66	33474	33495	33464	Crat	protein-coding gene	Poised	313.5	535.2	22550.1	20621.7	20640.7	20638.7	20783.7	20705.7	20967.7	Erich2	protein-coding gene	Poised	546473	359.8	719587	2.4713e+06	1.30294e+06	546487	1940.6	112802	110986
Hist1h2bb	protein-coding gene	152	138	167	195	110	134	4230	25992	25714	Crcp	protein-coding gene	Poised	7070	206.667	47882	89621	89657	47920	47895	113335	47831	Erlec1	protein-coding gene	Poised	419502	72890.6	920181	1.25784e+06	920115	920150	45574.6	483076	311481
Hist1h2bc	protein-coding gene	137	135	91	90	196	237	198	88583	530	Creb3	protein-coding gene	Poised	70116.3	978.667	70578.3	311999	105968	70091.3	43331.3	20543.3	58982.7	Etv1	protein-coding gene	Poised	1405.8	1340.8	1.25745e+06	6.83817e+06	1.24902e+06	9775.15	1423.8	1380.8	68874.2
Hist1h2bg	protein-coding gene	2343	240	2775	112701	2870	2795	2086	2977	2809	Crlf2	protein-coding gene	Poised	325	1514.33	256.667	1281750	308486	741	59659	1329.67	1324.33	Eva1c	protein-coding gene	Poised	321639	7042.8	321666	686606	610132	20348.6	20339.6	20242.6	20306.6
Hist1h2bj	protein-coding gene	194	187	195	27	213	213	184	134	213	Crybg3	protein-coding gene	Poised	823119	21464.3	823162	1.14269e+06	1.14274e+06	1.14269e+06	214284	1.14265e+06	174732	Exoc3l4	protein-coding gene	Poised	118181	3850.75	118147	394090	118260	118260	118260	117966	154565
Hist1h2bk	protein-coding gene	132	159	169	7317	147	156	7160	7210	7131	Cryzl1	protein-coding gene	Poised	471	556	517	205.25	87.875	118	554	84.125	80.625	Extl2	protein-coding gene	Poised	505359	285	5418755	8674202	5945450	5675574	265970	674949	340211
Hist1h2bl	protein-coding gene	10	201	193	327044	71228	154	71158	71179	71148	Csnk1a1	protein-coding gene	Poised	147664	861.7	147650	1.03376e+06	348442	4953.5	4949.5	345314	147682	Ezh2	protein-coding gene	Poised	121.4	121.4	138.2	247944	247919	29600.9	87.2	110.8	115.4
Hist1h2bm	protein-coding gene	185	160	189	321089	65273	184	65203	65224	65193	Csnk2a2	protein-coding gene	Poised	48544.3	1081.4	48560.3	324236	324178	48576.3	48516.3	220609	52526.3	Fa2h	protein-coding gene	Poised	258	152	93449	146558	75196	75263	75255	75205	75249
Hist1h2bn	protein-coding gene	29404	158	26550	289064	33248	230	33178	33199	33168	Cspp1	protein-coding gene	Poised	318652	16410.3	318584	2.66924e+06	521844	521859	257775	27115.4	92797.9	Fam109b	protein-coding gene	Poised	97	95	7384	94451	144	95	76	71	77
Hist1h3a	protein-coding gene	133	161	81	213	193	153	10414	10396	10118	Csrnp1	protein-coding gene	Poised	128160	888.4	128197	128155	128050	87873.6	70194.6	93271.6	81605.6	Fam110a	protein-coding gene	Poised	251402	4341.5	430818	856018	760796	423628	338598	35183.5	289266
Hist1h3b	protein-coding gene	16	23	5644	5672	5587	5611	1247	20515	20237	Csrp2	protein-coding gene	Poised	179943	5338.29	180007	6299289	4436796	180037	171793	368498	97579	Fam118b	protein-coding gene	Poised	35750.9	347.556	35741.7	35745.1	35742.6	35745.9	35749.8	35737.6	35743.8
Hist1h3c	protein-coding gene	101	1151	249	1094	1179	116	5519	27281	27003	Cstf2t	protein-coding gene	Poised	39	17	38	32	21	49	47	56	20	Fam120b	protein-coding gene	Poised	165821	2354	165809	165821	165809	165821	165856	165866	165821
Hist1h3d	protein-coding gene	1564	162	1580	108346	1485	1560	1341	11	101	Ctbp2	protein-coding gene	Poised	170649	9001.95	170550	170637	170637	170621	62308.5	251176	168438	Fam135a	protein-coding gene	Poised	181.8	87.8	844172	3.2543e+06	818592	818611	26000.7	27335.4	26807
Hist1h3e	protein-coding gene	11382	234	11814	121740	11909	11834	11125	12016	11848	Ctc1	protein-coding gene	Poised	13680.4	1415.25	13680.4	49972.8	21653.4	17247.4	113	181	87.6667	Fam151b	protein-coding gene	Poised	129283	134	129129	6869392	2394530	129284	100170	114652	45627
Hist1h3g	protein-coding gene	180	229	292	148675	3640	3649	2663	38951	4871	Ctnnd1	protein-coding gene	Poised	12813.2	773.633	32081.2	32081.2	12880.2	12826.2	8556	29992.1	12707.2	Fam161a	protein-coding gene	Poised	501	504	499.667	241629	241634	6298.62	21053.9	194473	6348.88
Hist1h3h	protein-coding gene	121	766	813	325528	69712	785	69642	69663	69632	Cuedc2	protein-coding gene	Poised	94.5455	59.6364	56608.5	58008.1	57978.1	8623.86	57889.1	57902.1	58008.1	Fam184a	protein-coding gene	Poised	48387.8	21884.2	48410.8	1.26108e+06	1.26105e+06	1.26105e+06	116023	1.26106e+06	41497.8
Hist1h4a	protein-coding gene	284	272	118	1369	1349	475	10210	11552	11274	Cul4a	protein-coding gene	Poised	186.25	199.25	182243	1.56312e+06	786341	664413	586991	319198	375544	Fam19a3	protein-coding gene	Poised	269870	19	83007	269956	269956	143229	101051	101047	101061
Hist1h4b	protein-coding gene	125	32	4335	5586	5566	3688	5993	15769	15491	Cul9	protein-coding gene	Poised	26229.5	4939.55	26206.5	971932	26333.5	22884.5	16637.1	16654.5	22865.5	Fam20a	protein-coding gene	Poised	50070	6935.5	49968	89388	89039	21283.5	21283.5	21283.5	21283.5
Hist1h4d	protein-coding gene	7399	330	7415	102511	7320	7395	7176	5846	5734	Cux1	protein-coding gene	Poised	353.5	285.9	341131	421066	421069	310274	83762.2	74788.2	43177.4	Fam220a	protein-coding gene	Poised	183686	96.4444	183698	361237	361245	183749	135843	77030.6	183880
Hist1h4f	protein-coding gene	7291	4418	7271	132461	19854	7312	13551	22737	7311	Cwc15	protein-coding gene	Poised	280.667	121.333	206.667	226346	226411	1979.25	261.667	661.667	894.667	Fam227b	protein-coding gene	Poised	523186	446.25	477586	1.11951e+06	525304	291588	1657.75	291200	154668
Hist1h4j	protein-coding gene	13151	460	13155	308123	52307	13150	52237	52258	52227	Cyb561a3	protein-coding gene	Poised	28061.6	227.556	27977.6	1.388e+06	28041.6	28046.6	27884.6	28052.6	28029.6	Fam229a	protein-coding gene	Poised	9658	190	9857	29711	29689	29701	29681	51560	28681
Hist1h4k	protein-coding gene	28592	263	28596	292682	36866	3388	36796	36817	36786	Cyb561d2	protein-coding gene	Poised	206.2	221	12545.2	93627.2	245351	12556.2	21208.2	103006	26938.2	Fam229b	protein-coding gene	Poised	238032	276.5	238039	238015	238000	238026	2250.9	222480	458231
Hist2h4	protein-coding gene	5284	3	6257	330881	294503	6278	20655	21659	16838	Cyb5a	protein-coding gene	Poised	182	111.6	177	4.70174e+06	1.94023e+06	5444.88	167179	1.21615e+06	196353	Fam45a	protein-coding gene	Poised	47115.6	1140.14	47134.6	587654	587609	47114.6	107556	324864	80353.4
Hist3h2ba	protein-coding gene	144	117	145	11227	11116	62	5782	5674	181	Cyb5b	protein-coding gene	Poised	70	98	59	820140	61699.5	127212	69	143381	80	Fam46b	protein-coding gene	Poised	159	155	144	144	144	144	159	137	159
Hivep2	protein-coding gene	404494	2644.67	773385	5.62526e+06	4.40568e+06	4.26869e+06	4605.67	404488	404522	Cyct	protein-coding gene	Poised	16	31	14	701325	701325	54	147756	920	8	Fam46c	protein-coding gene	Poised	60	117	104	432900	432836	119	119	432719	126
Hk2	protein-coding gene	965.333	131.333	914.333	316524	316532	109018	69318.5	316532	174024	Cyhr1	protein-coding gene	Poised	215	207.125	206.125	308720	190.8	187.4	318	298	264	Fam71e1	protein-coding gene	Poised	36	142.5	182.5	93595.1	90718.1	56416.1	56994.1	90717.3	90731.8
Hlf	protein-coding gene	138721	2921.67	138687	2.79596e+06	2.79588e+06	138721	207908	385169	150785	Cyp2d22	protein-coding gene	Poised	22971	5035	23002	132833	22999	22971	22975	22992	22992	Fam76a	protein-coding gene	Poised	667.333	636.333	698.333	153800	658.333	682.333	153329	153217	12228.3
Hmcn1	protein-coding gene	267248	27753	267231	970352	391838	267276	107870	559554	89943.5	Cyp2u1	protein-coding gene	Poised	11	24	11	261505	261500	22	9.33333	24	9.33333	Fam78a	protein-coding gene	Poised	54845.8	11699.2	54865.8	205041	54817.8	54855.8	43974.8	54872.8	54935.8
Hmgb3	protein-coding gene	541.667	243.333	492.667	3.02382e+07	2.7406e+06	341516	543.667	623.667	589.667	Cyp46a1	protein-coding gene	Poised	281	269	281	281	281	281	277	281	281	Fam83e	protein-coding gene	Poised	4693.67	1576.67	4696.67	17795.7	17807.7	7494.67	7477.67	15709.7	17855.7
Hmox1	protein-coding gene	14247.5	1110	14218.5	61164.5	14218.5	14196.5	7338.5	14218.5	14224.5	Cyth2	protein-coding gene	Poised	367.125	254.75	368.625	384.375	360.375	360.375	370.875	384.375	385.875	Fam92a	protein-coding gene	Poised	203902	81218.6	203921	684551	203899	203909	81225.6	203974	29556.6
Homer2	protein-coding gene	59738.8	50211.3	121363	744808	744818	540084	297317	70919.3	472278	D030056L22Rik	protein-coding gene	Poised	169.5	79.5	80.5	42430.5	42552.5	168.5	73.5	42514.5	42557.5	Fam98a	protein-coding gene	Poised	831859	2300	831988	831883	831841	831830	238163	831941	179266
Hprt	protein-coding gene	1186849	55	1186937	44891198	2352792	2352783	281680	3224777	102842	D10Jhu81e	protein-coding gene	Poised	139	16	563532	1207624	1207715	131	72539	102353	72520	Fancl	protein-coding gene	Poised	2.7275e+06	16477.8	2732489	2.8443e+06	2.84432e+06	2.63197e+06	16563.6	47128.8	62691
Hps3	protein-coding gene	26372.9	1926.27	26372.9	26372.9	26372.9	26372.9	26095.9	26372.9	26372.9	D130043K22Rik	protein-coding gene	Poised	65028	20815.8	65038	1103369	1103389	65062	32297.5	104072	65101	Fank1	protein-coding gene	Poised	141791	2708.4	141885	848226	141904	70258.4	70083.4	195092	20702.8
Hs1bp3	protein-coding gene	185309	1400	185304	185295	185271	185284	62621	185265	49266	D1Pas1	protein-coding gene	Poised	1524567	69	2720770	2933113	2720792	82	159	151633	104487	Fastkd2	protein-coding gene	Poised	383587	5529.33	383584	383583	383580	383587	50223.3	935973	7291.17
Hs6st1	protein-coding gene	202234	13497.5	360281	462243	360352	202232	99533	205968	85247.5	D430042O09Rik	protein-coding gene	Poised	132.75	101.75	57.75	625157	625102	63805	28.75	28.75	37.25	Fat4	protein-coding gene	Poised	404001	5298	404007	403891	404009	404005	66225	403923	34526
Hsd17b10	protein-coding gene	14067	464	199117	11545808	1524183	340225	99831	643430	2061360	Daam1	protein-coding gene	Poised	89.25	142.25	114.25	827079	827165	11857	159841	349572	60936	Fbxo2	protein-coding gene	Poised	20113	538	20102	20166	20095	20077	20065	20161	20060
Hsd17b7	protein-coding gene	76	12	66	1536844	35	66	38	205771	71	Dact1	protein-coding gene	Poised	172636	12992	294165	294166	294252	294163	64913	64827	64951	Fbxo24	protein-coding gene	Poised	158	100	145	173	145	152	26	26	176
Hspd1	protein-coding gene	86.3333	94	88.3333	35371	101.333	97.6667	13187	35398	35400	Dact2	protein-coding gene	Poised	1243815	1458	1243228	1287948	1243764	1243625	742750	1243894	182793	Fbxo30	protein-coding gene	Poised	132184	492.5	1.3793e+06	5.45719e+06	5.45736e+06	3.07401e+06	8160.5	181028	36820.5
Hspe1	protein-coding gene	91	91	91	35423	91	91	13239	35450	35452	Dand5	protein-coding gene	Poised	19418	1004.5	19402	19407	19405	19427	19482	19406	19427	Fbxo36	protein-coding gene	Poised	863883	290	176	1.50565e+06	1.50561e+06	14035.2	55021.2	849945	100068
Htatsf1	protein-coding gene	339401	117.333	339396	4.47409e+07	6.41835e+06	6.41834e+06	840791	291992	231172	Dap	protein-coding gene	Poised	3.55179e+06	151.6	3.91358e+06	7.06753e+06	5.77409e+06	3.91363e+06	140554	140186	136709	Fbxo44	protein-coding gene	Poised	19288.4	369.2	19277.4	19341.4	19270.4	19252.4	19240.4	19336.4	19235.4
Htr6	protein-coding gene	55811.5	557.5	117626	547616	499308	117562	33568.5	117634	33670.5	Dap3	protein-coding gene	Poised	448.222	219.889	139485	157291	157401	157305	9278.38	18517.9	152519	Fdft1	protein-coding gene	Poised	672.667	348	643.667	335467	411665	5645.6	678.333	712.333	688.667
Huwe1	protein-coding gene	534.545	396.273	404.909	1.13863e+07	1.36464e+06	499766	259372	483889	1.90182e+06	Dars	protein-coding gene	Poised	137.5	36.5	314182	301811	301758	44952	7732	45038	44958	Fem1b	protein-coding gene	Poised	162128	189	470649	689079	470655	162131	62952	8177	62951
Icam1	protein-coding gene	14881	9397	13189	76063	76069	14854	75632	63055	75582	Daxx	protein-coding gene	Poised	366.429	150.571	386.429	406.429	6187.57	378.429	442.429	409.429	406.429	Fem1c	protein-coding gene	Poised	131	131	122	2145581	3306522	131	124	215751	56564
Ids	protein-coding gene	851820	1997.5	851836	3.14315e+07	3.48679e+06	851814	806832	1.19271e+06	262110	Dazap1	protein-coding gene	Poised	248.8	226.2	221.2	60668	40842	7618.86	40715.9	40242.9	40886.6	Fer	protein-coding gene	Poised	476.5	66	476.5	468586	476.5	476.5	476.5	476.5	476.5
Ier2	protein-coding gene	1289	5	1224	184169	184167	24769	26425	26344	160451	Dcaf11	protein-coding gene	Poised	384.125	334.875	334.875	370.25	390.5	357.5	498	479.375	491	Fgf12	protein-coding gene	Poised	1.61619e+06	71735.3	1.61619e+06	2.63238e+06	2.63239e+06	1.61619e+06	86469	670962	544506
Iffo2	protein-coding gene	234	234	184	48077	232	234	77152.7	46317	77145.7	Dcaf15	protein-coding gene	Poised	215.667	210.667	214.667	208.667	212.667	214.667	228.667	108.667	206.667	Fgf21	protein-coding gene	Poised	23372	2595	28258	89477	28331	23352	47151	78842	78760
Ifi30	protein-coding gene	5599	100	5599	5506	5592	5599	5622	5599	5717	Dcaf5	protein-coding gene	Poised	46956.7	198.333	46904.7	3.50538e+06	1.6678e+06	213616	225256	529661	496074	Fgfr1op2	protein-coding gene	Poised	257	147	147	9.75099e+06	63251.9	1727	63255.9	44239.9	63251.9
Igf1r	protein-coding gene	80419.2	8504.67	80421.2	80413.2	80421.2	80409.8	23780.7	67739.7	50598.3	Dcaf7	protein-coding gene	Poised	133	107	168	127	168	112	168	133	168	Fhad1	protein-coding gene	Poised	157846	12728	157846	1.1849e+06	1.18484e+06	157846	186478	287791	186269
Igf2bp1	protein-coding gene	88306.8	2482.8	91480.4	91611.4	91512.4	91526.4	33620.4	91622.4	91515.4	Dcaf8	protein-coding gene	Poised	217207	6573.18	217194	3533567	936666	217214	32499	32233	280940	Fhdc1	protein-coding gene	Poised	108072	28879.4	434529	1.59803e+06	1.59806e+06	1.41912e+06	84731.4	574141	225868
Igf2r	protein-coding gene	175673	13175	175645	175670	175630	175633	160437	175695	83612	Dcdc2b	protein-coding gene	Poised	28400.7	5927.33	28510.7	69814.3	69797.3	28153.7	69814.3	69812.3	28403.7	Fhl4	protein-coding gene	Poised	36	9	25601	1603310	69	9	659	25562	25574
Igfbp2	protein-coding gene	249707	8160.67	249706	1.45206e+06	1.45207e+06	1.452e+06	52766.3	147423	134656	Dchs1	protein-coding gene	Poised	33517.7	20222	33374.7	3.51041e+06	377560	33502.7	137307	377485	98207.7	Fig4	protein-coding gene	Poised	419805	127	20	1933591	1933606	974536	1031	323022	604
Igfbp6	protein-coding gene	8052	8059	8118	8177	8036	8032	7825	8101	8143	Dcp1b	protein-coding gene	Poised	658597	15336.8	658592	5.47082e+06	1.28547e+06	643584	196687	196696	438277	Filip1	protein-coding gene	Poised	159907	36694.4	212658	3972573	212634	212553	135618	1504050	488192
Igsf8	protein-coding gene	74544.9	13439.2	74531.9	3.3909e+06	1.07933e+06	74551.9	74598.9	63439.9	330560	Dctn2	protein-coding gene	Poised	60.5	16.5	22525.5	17924.6	17824.6	6529.4	12874.6	6670.4	17843.6	Fkbpl	protein-coding gene	Poised	38.5	38.5	38.5	38.5	38.5	57.5	38.5	38.5	85.5
Ikbkg	protein-coding gene	123252	10038.3	334507	2.73743e+07	123268	123252	123239	123208	123227	Ddb1	protein-coding gene	Poised	257.6	261.2	308	1.35977e+06	269.6	266.6	363.8	263	276.8	Flt4	protein-coding gene	Poised	103535	794	103535	103554	103522	103508	85946	103508	5296
Il12rb1	protein-coding gene	10010.5	4981.83	9880.5	17297.2	29846.8	12621.2	16988.2	46352.8	17079.2	Ddit3	protein-coding gene	Poised	141.5	81.5	67.5	17.5	96.5	96.5	102.5	87.5	77.5	Fmn1	protein-coding gene	Poised	157	139	161	161	161	161	161	161	140
Il13ra1	protein-coding gene	216143	132732	216161	28015171	2344318	216151	187551	2464232	285193	Ddt	protein-coding gene	Poised	263	247	261	120098	248	262	256	224	253	Fndc3a	protein-coding gene	Poised	2.0878e+06	6694.14	2.0878e+06	2.23618e+06	2.2363e+06	2.08786e+06	39802.7	718545	300228
Il17ra	protein-coding gene	64594	8253	102241	4196301	1842003	199013	23597	199016	568554	Ddx11	protein-coding gene	Poised	27482.3	2116.33	52119.3	1.79703e+06	1.52857e+06	27427.3	23882.7	38782.7	32314.7	Fnip1	protein-coding gene	Poised	235	235	235	422451	226	41	31970.5	93962	95616.5
Il4ra	protein-coding gene	60753	278	60748	844610	844555	60742	155665	154839	6208	Ddx17	protein-coding gene	Poised	112458	109	112418	143919	141391	141281	2877	195945	73133	Foxa3	protein-coding gene	Poised	771	669	19410	52581	52604	812	13740	26171	26207
Il6ra	protein-coding gene	47548	465	139598	379923	139255	139085	92690	191032	190370	Ddx19b	protein-coding gene	Poised	84	52	48	2140	1994	178	52	36	91	Foxj1	protein-coding gene	Poised	76	99	56	98490	48	50	80	54	50
Ina	protein-coding gene	52260	1976	76020	253265	76013	75988	52972	253223	23185	Ddx28	protein-coding gene	Poised	47591	456	47612	184599	118373	47609	16311	184576	159588	Foxs1	protein-coding gene	Poised	29229	635	29209	101812	85229	29242	29242	69250	29240
Inf2	protein-coding gene	50543.3	5323.67	50553.3	50545.3	50221.3	50542.3	50505.3	50555.3	50524.3	Ddx39	protein-coding gene	Poised	79.8333	138.833	124.833	136.833	123.167	145.833	157.833	100.5	133.833	Frat2	protein-coding gene	Poised	156	99	46009	46011	46004	150	45981	45997	46001
Inpp5f	protein-coding gene	147	81	83	63	84	72	82991.3	732776	38139.3	Ddx46	protein-coding gene	Poised	105377	477	128392	196912	196938	51296.6	56601.6	69706.4	192909	Frmd4a	protein-coding gene	Poised	335437	49383.7	588248	816084	816084	588268	292081	588323	54716.2
Insig1	protein-coding gene	118	85	85	75	85	85	58	94265	62	Ddx51	protein-coding gene	Poised	115589	1247.8	115662	184759	184681	155074	2814.8	184677	118210	Fscn3	protein-coding gene	Poised	49344.5	6849.5	49332.5	1.48603e+06	1.26327e+06	49353.5	195968	1.26328e+06	588456
Irak1	protein-coding gene	62747.4	824.455	62747.4	2.77715e+07	273986	101019	274015	274046	274027	Ddx58	protein-coding gene	Poised	84662.6	3401.5	720429	1.23712e+06	896436	84732.6	27497.4	518363	39705.4	Fsd1l	protein-coding gene	Poised	621216	1822.29	4.00139e+06	4.00139e+06	1.19409e+06	621180	2372.71	3.16892e+06	519996
Irf1	protein-coding gene	121377	2059	121362	121413	121401	121395	1917	121469	339573	Def8	protein-coding gene	Poised	67700.1	14209.6	67801.1	399601	123385	123382	123363	321707	272991	Fto	protein-coding gene	Poised	196649	10814	196779	212383	212429	212386	11153.6	438169	88091.3
Irf2bpl	protein-coding gene	158390	144	381555	503677	503654	262973	15476	96788	697865	Dennd1a	protein-coding gene	Poised	518439	4119.64	518433	2.88477e+06	778729	518433	74687.5	269339	30815.7	Fxr1	protein-coding gene	Poised	1.29048e+06	4951.44	1.29042e+06	1.31872e+06	1.31871e+06	1.31872e+06	11392.2	17697.7	669315
Irf5	protein-coding gene	163612	2571.33	163606	386358	163596	163600	62175.5	163606	64961.5	Dennd5b	protein-coding gene	Poised	721469	33170.9	863810	1.22476e+07	2.18749e+06	490031	41458.4	220971	57671.4	Fxyd2	protein-coding gene	Poised	424762	4487.85	424751	984737	984688	424738	424749	121975	348662
Irf9	protein-coding gene	11916.3	6299.71	11884.7	44752	11921.9	11846.7	12609	12670	12656	Dennd6b	protein-coding gene	Poised	162.75	194.75	84.75	105205	105153	105159	105154	105127	105134	Fyco1	protein-coding gene	Poised	132667	1138.6	132741	1.55585e+06	132749	132659	112165	116571	22654.4
Isoc1	protein-coding gene	1733830	4320	1733840	1733815	1733841	1733830	49027	388515	388482	Derl1	protein-coding gene	Poised	20708	856.5	20718	20617	20703	20696	20697	20704	20699	G2e3	protein-coding gene	Poised	22948	3119	490677	4481805	3725598	1970618	54930	23280	444369
Itgav	protein-coding gene	917216	10575.2	936484	936484	917283	537064	290581	101590	105839	Dgat1	protein-coding gene	Poised	27035.2	1178.08	30122.7	156291	127067	30136.7	4366.33	14721.3	149172	Gabarapl1	protein-coding gene	Poised	730055	2018.75	730062	4.31791e+06	2.07961e+06	1.09456e+06	159708	201868	21401.8
Itgb1	protein-coding gene	568002	2905.25	318336	3.1254e+06	2.27296e+06	568038	65475.5	479818	136628	Dgcr6	protein-coding gene	Poised	133425	4728.12	133280	227617	169705	24880.1	136631	150262	150234	Galk2	protein-coding gene	Poised	238572	3386.33	190871	1.40622e+06	238589	4872.67	3113.33	4639.11	132047
Itgb3	protein-coding gene	71984.5	7006.5	71990.5	656114	153178	153204	71996.5	71996.5	153046	Dhrs11	protein-coding gene	Poised	41143	129	41152	1537313	41530	41226	46488	85445	309964	Galnt3	protein-coding gene	Poised	152458	66741.2	152246	3439979	3102076	152461	150493	152454	14797
Itpr3	protein-coding gene	78126.5	9670	52203.5	142202	78089	52162.5	78110	78105.5	78115	Dhrs7b	protein-coding gene	Poised	49	39	150	344556	344538	19355	19372	125	93	Galnt4	protein-coding gene	Poised	154977	77	193840	193773	193745	193764	127226	193862	309555
Itpripl2	protein-coding gene	41322	405	41339	248218	41323	41258	41389	41312	41389	Dhx16	protein-coding gene	Poised	11027.9	3976.88	30040.9	44933.1	30427.9	6766.12	29994.9	28932.9	30049.9	Gapvd1	protein-coding gene	Poised	46605.5	13655.6	46607.5	46602.5	46605.5	40932.8	46581.5	46618.5	46595.5
Jade1	protein-coding gene	169882	9895	169896	489592	489601	169955	67618.1	169904	43101.1	Dhx30	protein-coding gene	Poised	159	143.5	128800	177298	177286	23023.2	50983.8	23249.2	65915.7	Gck	protein-coding gene	Poised	42275	6309.25	42376	371312	368940	42414	42258	42282	162641
Jade2	protein-coding gene	168624	745.25	168584	1.53175e+06	168629	168634	78691.8	250553	47503.8	Dhx34	protein-coding gene	Poised	123.4	53.4	64315.4	397068	68217.1	68260.1	20.6	64305.4	200.4	Gde1	protein-coding gene	Poised	169.5	169.5	152.5	461910	172368	223.5	172302	6848.5	172302
Jade3	protein-coding gene	210	178	61243	12337491	69924	69930	69939	1069895	413992	Dhx58	protein-coding gene	Poised	36259.5	10477.5	36273.5	304122	237554	36257.5	36258.5	36224.5	36027.5	Gdf9	protein-coding gene	Poised	934.5	934.5	131274	989.5	909.5	933.5	873	927.5	964.5
Jak1	protein-coding gene	415989	14679.8	415725	415921	415994	415746	138294	415769	40643.1	Diablo	protein-coding gene	Poised	206.75	113.75	209.75	185.75	195.75	187.75	209.75	211.75	185.75	Gdi2	protein-coding gene	Poised	133.625	144.625	140.625	5.55165e+06	376053	4098.2	156.625	156.625	73084.4
Jak2	protein-coding gene	109945	262	109949	150649	150645	109944	2630	109955	109952	Dis3l	protein-coding gene	Poised	86757	61.875	86801	1784424	86771	58974	3345	140860	1430	Gdpd1	protein-coding gene	Poised	34886	27	34845	34848	34825	34876	14315	34880	27170
Jkamp	protein-coding gene	122.5	189	176.5	1.07305e+06	1.07314e+06	3226.29	103617	103597	53000.7	Dixdc1	protein-coding gene	Poised	93	118	102	4177641	97	35	35	94	94	Gdpd4	protein-coding gene	Poised	150268	23515	177957	1202403	306783	150212	61669	177962	178106
Jph1	protein-coding gene	393922	8368	394023	1245519	1245491	393953	113153	599060	183890	Dlat	protein-coding gene	Poised	84181.7	4921	90931.5	4.26847e+06	90926.5	90858.5	90817.5	90923.5	90923.5	Gemin6	protein-coding gene	Poised	17346	16626	17360	160327	160321	160325	106095	18193	160342
Kank1	protein-coding gene	266961	6304.75	2040359	3.66596e+06	1239874	1325675	120735	306975	410146	Dlec1	protein-coding gene	Poised	42900.1	4531.62	42884.1	208448	208396	42856.1	208540	11702.1	106302	Gfpt1	protein-coding gene	Poised	139.5	179.5	345.5	378229	378228	378217	1949.29	216577	290617
Kazn	protein-coding gene	80861.7	7512.56	80840.7	977966	977906	364780	80922.7	80856.7	80967.7	Dlgap3	protein-coding gene	Poised	58784.2	2515.75	58783.2	163841	163875	58775.2	58715.2	47293.8	58775.2	Ggnbp2	protein-coding gene	Poised	223.667	245	187.556	1.57899e+06	221.778	159.333	11656.8	50613.8	275133
Kcnj4	protein-coding gene	153866	680	153826	185327	182799	176880	38531	237353	31725	Dll3	protein-coding gene	Poised	12633	226.667	39318	93370	12604	12647	12586	12666	12616	Glcci1	protein-coding gene	Poised	1164.5	803	1182.5	1159.5	1164.5	1162.5	1178.5	1156.5	177454
Kcnt1	protein-coding gene	100754	16824.5	100724	100756	100701	100724	202229	284377	24465.1	Dlst	protein-coding gene	Poised	32107.8	4098.08	100215	100196	100191	32176.8	32093.8	100171	13087.8	Glrx2	protein-coding gene	Poised	265231	14023.2	265236	4.28442e+06	4.28433e+06	265241	37326.5	265218	35560.5
Kcp	protein-coding gene	150397	16698.3	150420	418598	195836	150387	29936.3	195845	97200.7	Dmap1	protein-coding gene	Poised	131911	125.667	131942	497707	131945	131884	131942	113929	101829	Glrx3	protein-coding gene	Poised	36.4	95.8	26756.8	26796.8	26680.8	95.8	26578.8	26691.8	26664.8
Kctd15	protein-coding gene	119846	294.25	916	403097	402979	403059	162361	162337	77254.4	Dmpk	protein-coding gene	Poised	1691	571	1690	10906.3	10883.3	6192.89	10883.3	10949.3	10989.3	Glt1d1	protein-coding gene	Poised	23060	23043	23013	2146783	2146784	896931	12886	404303	114182
Kctd6	protein-coding gene	367	365	41239	41218	41248	41307	41239	41202	41233	Dmrtb1	protein-coding gene	Poised	120771	250	120842	504682	429286	120856	294909	616018	294909	Glt8d1	protein-coding gene	Poised	14406.1	1922.9	124143	124223	124139	124130	14485.9	123733	35506.1
Kdelc1	protein-coding gene	16293	83	184786	6808647	6808626	290932	16255	416190	106952	Dnaaf1	protein-coding gene	Poised	29797	75	37400	1014048	37385	37378	37456	37436	17529	Glt8d2	protein-coding gene	Poised	47281.9	9452.71	87057.1	593819	593779	87058.1	53696.9	16011.4	17552.1
Kdm1b	protein-coding gene	205.5	205.5	185.5	1.66646e+06	1.48983e+06	12778.2	24932	327959	264617	Dnaaf2	protein-coding gene	Poised	14318	213	14316	1817338	1776315	14367	56	14318	138	Gm11639	protein-coding gene	Poised	141214	1671.33	141220	725344	222407	222434	141226	141226	222275
Kdm5d	protein-coding gene	8.98356e+07	105954	4000	4000	645349	4000	106062	4000	596470	Dnah1	protein-coding gene	Poised	15291.5	3780.5	39839.5	167618	167702	45129.5	90031.5	154400	155456	Gm17657	protein-coding gene	Poised	74	94	105	59105	81	108	72	157	101
Kdsr	protein-coding gene	36932	75.6667	36973	13281215	769310	769310	69417	36826	36135	Dnah7b	protein-coding gene	Poised	384565	102990	2.2457e+06	4.74773e+06	4.74771e+06	2.35185e+06	162059	674049	342604	Gm20498	protein-coding gene	Poised	248453	47178.2	248448	2.38909e+06	1.95491e+06	248448	48800.2	248445	1326.17
Kif1c	protein-coding gene	423.6	361.6	254.6	31518.6	31515.6	31518.6	31610.6	31628.6	31632.6	Dnajb1	protein-coding gene	Poised	316	316	316	337	316	316	180	344	13724	Gm20605	protein-coding gene	Poised	353	295	272	368	340	347	127	221	371
Kif26a	protein-coding gene	191118	6922.5	191106	348666	190987	191116	187274	191114	105458	Dnajb2	protein-coding gene	Poised	45145.6	930.583	45120.6	80477.4	45157.6	26416.6	838.583	56754.6	80620.4	Gm26571	protein-coding gene	Poised	28914.4	165.6	28914.4	28914.4	28914.4	28912.4	28924.4	28907.4	27871.4
Kit	protein-coding gene	561029	27868.9	906416	1.04233e+07	560890	561009	254711	560917	254719	Dnajb5	protein-coding gene	Poised	127	333.333	392.333	330.333	328.333	315	317.333	317.333	330.333	Gm28048	protein-coding gene	Poised	8611	142	8928	273556	273561	25691	10873	226400	176
Klf11	protein-coding gene	279.5	256.5	523	7298555	79550	108.25	519	55150	55241	Dnajb6	protein-coding gene	Poised	267318	3597.75	176774	1.6747e+06	486553	486501	325915	36015.1	16150.9	Gm28285	protein-coding gene	Poised	8978	8592	54443	621301	621303	54450	13549	313220	126347
Klf13	protein-coding gene	149	152	149	2140574	143	138	199	159	174	Dnajc27	protein-coding gene	Poised	280.333	285.333	208.333	685155	685141	1634.75	372.333	317.333	367.333	Gm28551	protein-coding gene	Poised	25	59	66	55576	55582	55551	47	25	55582
Klf16	protein-coding gene	213	63	169	13155	13106	351	5692	13083	50868	Dnajc28	protein-coding gene	Poised	21189.8	20237.2	21200.8	21224.8	21222.8	21159.8	21224.8	21179.8	21229.8	Gm29427	protein-coding gene	Poised	134	120	109	811791	811735	134	5763	811903	116
Klf6	protein-coding gene	182.5	182.5	144.5	3.23227e+06	215.5	182.5	15612	222383	168900	Dnajc3	protein-coding gene	Poised	152	155	142	1539629	138	143	133	141	128	Gm7008	protein-coding gene	Poised	84.6667	243.333	243.333	8.27282e+06	243.333	248.333	261.667	198.667	254.333
Klf7	protein-coding gene	345.667	271	344.667	344.333	343.333	345.667	251211	552362	109114	Dnajc30	protein-coding gene	Poised	17	11	8	85309	8	15	11	23	35	Gm7102	protein-coding gene	Poised	35439	25757	49892	949595	949550	49985	195787	686805	35458
Klf8	protein-coding gene	935638	8062.67	935687	1.11414e+07	2.80015e+06	935742	280204	1.88674e+06	1.22504e+06	Dnajc4	protein-coding gene	Poised	212.25	267.25	220.25	48363.6	11548.4	737.6	751.6	11397.4	48366.6	Gm7461	protein-coding gene	Poised	219	341	244	336	299	128	554	261	158
Klhl13	protein-coding gene	2.36051e+06	53866.6	2.34917e+06	1.52143e+07	2.94673e+06	2.3606e+06	350186	1.80691e+06	225988	Dnal1	protein-coding gene	Poised	80147.7	2599.57	197249	197249	197249	166055	197259	197242	196206	Gm9047	protein-coding gene	Poised	123528	3486	123551	445467	222705	123518	3067	222714	124070
Klhl15	protein-coding gene	57019.6	173.778	307192	7.55956e+06	7.29759e+06	345.889	132003	402707	168468	Dnal4	protein-coding gene	Poised	83	67	68	83260	31180	2601.33	30889	31234	31224	Gm973	protein-coding gene	Poised	91707.9	11509.7	91755.9	91745.9	91714.9	91759.9	58982.2	677662	200406
Klrg2	protein-coding gene	40567	63	40638	85206	85202	40468	8218	85137	85139	Dnali1	protein-coding gene	Poised	19625	19	19979	128728	128724	128828	128130	128808	36126	Gm9837	protein-coding gene	Poised	39482	795	169821	39537	39442	39481	39271	39475	39512
Kmt2a	protein-coding gene	66251.8	7531.5	100266	446267	446218	92696.8	98274.8	446283	189808	Dnhd1	protein-coding gene	Poised	143608	27123	143465	3400319	267470	143593	27217	267395	208298	Gmfb	protein-coding gene	Poised	59566.8	2172.25	59600.8	59628.8	59601.8	59589.8	12058.2	59693.8	59595.8
Lamb1	protein-coding gene	224196	18930.4	674780	674764	674770	75833.5	270857	75856.5	196144	Dnm1	protein-coding gene	Poised	730	568.2	730	49037.9	49053.9	24964.2	49043.9	48797.9	48950.9	Gmpr2	protein-coding gene	Poised	8964.33	455	54987.7	112403	54995.7	49143.3	55041.7	54980.7	924
Lamc1	protein-coding gene	352865	33201.8	353325	1501047	352887	352856	89768	352887	89750	Dnm2	protein-coding gene	Poised	319.444	225.444	233.444	327.444	242.444	306.444	134.444	179.444	268.444	Gmps	protein-coding gene	Poised	11223	75	11251	7400410	1416618	1416612	71634	199476	77455
Lcor	protein-coding gene	205380	2085.29	272665	272663	272670	205388	261285	272677	170910	Dnm3	protein-coding gene	Poised	163036	33012.3	162935	421239	421268	163040	48138	99261.7	57600.4	Gnpat	protein-coding gene	Poised	155496	631	155570	692304	692225	155570	155511	356594	25709.7
Ldb1	protein-coding gene	446.25	724.25	659.25	111052	111106	111106	659.25	30674.8	608.25	Dnpep	protein-coding gene	Poised	372.923	466.615	388.154	390.923	356.231	372.923	390.923	413.308	511.462	Golga1	protein-coding gene	Poised	41360.8	1838.36	113759	3.70944e+06	144036	144178	500	596	223942
Ldlr	protein-coding gene	31941.9	3819.57	31946.9	227333	31935.9	4369.71	704.2	726.2	712.2	Dok7	protein-coding gene	Poised	298825	39237.8	328048	872696	872678	328023	111210	328041	199872	Gorasp2	protein-coding gene	Poised	389631	2262.5	876429	2.31445e+06	1.45979e+06	389645	148249	269644	33449.8
Ldlrad3	protein-coding gene	903281	6342	903276	3.50315e+06	3.50315e+06	903330	228434	1.31479e+06	341263	Dolpp1	protein-coding gene	Poised	122.444	154.889	154.889	126.444	107.444	109.444	63.1111	42.4444	219.556	Gosr1	protein-coding gene	Poised	67573	58	67587	1218966	67602	67571	70	67582	47553
Ldlrap1	protein-coding gene	42186	11396.7	51810	97400	97262	51880	97149	96655	97181	Dopey1	protein-coding gene	Poised	104725	1782	104713	104730	717593	104710	15584	75097	104757	Got1	protein-coding gene	Poised	112	103	110	157574	157632	7217.25	107	103	92
Leprot	protein-coding gene	230.5	465.5	494.5	298.5	225.5	473.5	156.5	450.5	590.5	Dot1l	protein-coding gene	Poised	102.333	157	164.333	26806.9	26760.6	12799.1	26584.1	17309.4	26793.7	Gpr160	protein-coding gene	Poised	253718	57704.5	253556	1.85264e+06	1.85265e+06	253480	447962	98944.5	78931.5
Lfng	protein-coding gene	13	32	41904	39037.7	39054.7	39085.7	39028.7	128419	6239.33	Dpep3	protein-coding gene	Poised	80044	57	80065	152146	85920	80062	48764	152123	127135	Gramd1c	protein-coding gene	Poised	21799.2	15949.2	21799.2	132049	132101	98153.3	21799.2	21799.2	13527.2
Lgalsl	protein-coding gene	89313.2	35092.2	260512	288071	288061	89357.2	288079	288100	88327.2	Dph3	protein-coding gene	Poised	158	163	444498	956506	254827	254829	8666.86	14063.9	14072.9	Gsg1	protein-coding gene	Poised	422626	3770	422633	1555480	1555452	422633	241154	1538018	213398
Lhfpl2	protein-coding gene	1.09746e+06	39709.1	1.76365e+06	5.23487e+06	2.26984e+06	1.76381e+06	298796	760475	62042.8	Dpm1	protein-coding gene	Poised	17927.8	663.2	17738.8	144486	144378	3398.3	3405.5	17977.8	8001	Gstm5	protein-coding gene	Poised	361169	22332.2	361078	562477	562764	388019	350471	22176.8	562618
Lhx2	protein-coding gene	579124	2415.57	579407	3.00982e+06	843658	643489	152502	193300	69657.3	Dpm2	protein-coding gene	Poised	10537.5	368	10529.5	119076	10542.5	10545.5	10525.5	10525.5	10525.5	Gsto2	protein-coding gene	Poised	351	332.5	333	1.10498e+06	134777	134215	71170.7	28899.3	28961.3
Lhx8	protein-coding gene	653114	14908.2	1.41282e+06	8.40423e+06	383885	383899	3612.8	36685.2	144765	Dpp8	protein-coding gene	Poised	147064	14084.9	243270	1.07035e+06	147610	147054	93863.5	621882	630676	Gstz1	protein-coding gene	Poised	268.333	231.333	118802	237647	237624	3321.8	17073.4	169242	431835
Lin28a	protein-coding gene	13743	2726	126941	172451	172402	13730	87803	87738	87795	Dpp9	protein-coding gene	Poised	56	53	132	74927.7	41031.7	3370.67	53200.3	30124.3	12685	Gtf2a2	protein-coding gene	Poised	408116	721.8	408116	2.42496e+06	408139	408116	199631	408129	408243
Litaf	protein-coding gene	136.5	142.5	123.5	825941	825904	681773	87821	135151	23417.4	Dr1	protein-coding gene	Poised	421222	4011.5	207276	941750	941750	421234	11645.5	188370	6496.5	Gtf2b	protein-coding gene	Poised	116940	198	171069	1805271	1805273	116971	4551	1000948	669
Llgl1	protein-coding gene	27103	1503	27063	284026	284012	76196	76180	129525	119499	Drap1	protein-coding gene	Poised	468.4	171.7	213.5	86058.4	522.4	485.4	35811.6	35558.6	86095.4	Gtf2e2	protein-coding gene	Poised	1.22871e+06	1572.71	95182.7	7.5789e+06	6.6945e+06	417549	1617	1232224	979
Llgl2	protein-coding gene	119	125	10253	211522	70633.9	25134.2	70345.3	70600.9	70630	Drg2	protein-coding gene	Poised	39699.4	10927.6	39719.4	39719.4	39705.4	39707.4	39816.4	39827.4	73573.6	Gtsf1	protein-coding gene	Poised	124494	33923.3	124490	124490	124492	124494	95467.7	124490	124490
Lmo1	protein-coding gene	237723	1619.33	237705	889459	889457	237728	160040	160048	92871.3	Dscr3	protein-coding gene	Poised	52	11	34	2060478	54	37	66	580165	258982	H2-DMa	protein-coding gene	Poised	477.5	320.25	470	210262	108.5	77.5	331	1278.8	519.8
Lonrf2	protein-coding gene	400948	62486.3	400909	2.28415e+06	2.28413e+06	704149	203550	191695	24981.7	Dtnb	protein-coding gene	Poised	229784	4359.08	200984	314480	314542	229775	50611.8	285116	65674.1	Habp4	protein-coding gene	Poised	283.25	278.25	8600.25	14343	14334	6029	14254	14381	14337
Lonrf3	protein-coding gene	387.667	252.667	369.667	2.82317e+07	2.12779e+06	379.667	998.333	2.2477e+06	134994	Dtnbp1	protein-coding gene	Poised	38625.5	3402.55	261722	397321	397318	261051	397318	397310	122710	Hadha	protein-coding gene	Poised	88829.3	4524.22	523133	2.07239e+06	88858.3	88806.3	88811.3	361680	86576.4
Lpcat1	protein-coding gene	578724	16427.5	1.13387e+06	2.22381e+06	2.22379e+06	578648	405448	841626	120184	Dtx3	protein-coding gene	Poised	70806.3	14552.3	74254.7	95290.3	74177.7	70836.3	33582.3	70695.3	73581.7	Hagh	protein-coding gene	Poised	123.167	151.167	152.167	103.833	103.833	151.167	151.167	144.167	131.167
Lrba	protein-coding gene	1.46832e+06	7554.12	786839	1.9362e+06	1.52491e+06	1.52476e+06	126821	136042	162161	Dtx4	protein-coding gene	Poised	294172	656	294168	535725	294724	294144	57763	12282	4301	Hapln2	protein-coding gene	Poised	115518	3553.5	115606	270514	115826	115820	7991.5	93124.5	151532
Lrch2	protein-coding gene	2.01742e+06	142446	3.28966e+06	7.067e+06	2.95463e+06	4.81903e+06	1.36469e+06	3.83538e+06	630016	Dtymk	protein-coding gene	Poised	2055	96	1954	323446	1974	1966	3347.5	456944	25417.5	Haus1	protein-coding gene	Poised	37100.7	74.6667	37155.7	37155.7	36974.7	37100.7	5248.67	37147.7	37155.7
Lrfn1	protein-coding gene	18264.4	1229	18290.4	18275.4	18276.4	18270.4	18250.4	18275.4	17319.6	Dus2	protein-coding gene	Poised	41478.8	3373.17	41499.8	190711	124485	41496.8	18768.8	190688	165700	Hbs1l	protein-coding gene	Poised	966113	3982.5	965610	1.72205e+06	1.00171e+06	966192	30813	196583	330059
Lrfn4	protein-coding gene	203.5	94.5	105248	105200	105292	105198	76599.5	105304	105296	Dusp15	protein-coding gene	Poised	12614	10512.2	12594	118427	101844	12627	12627	52635	12625	Hcfc2	protein-coding gene	Poised	58021.2	1624.25	58399.2	622477	622437	58400.2	66051.8	31894.8	37701.8
Lrig1	protein-coding gene	179.333	112.333	171.333	2.58209e+06	443379	390497	275535	174250	443514	Dusp23	protein-coding gene	Poised	78	160	99	3059843	1410390	186	134950	256445	502	Hdac1	protein-coding gene	Poised	84	91	76	70	87	78	70	72	88
Lrp1	protein-coding gene	92696.3	4505.9	94656.3	94663.3	94663.3	94656.3	94615.3	94575.3	94636.3	Dvl1	protein-coding gene	Poised	16073.2	1567.88	20346.2	1.68835e+06	144013	36581.8	36778.8	247845	36842.8	Hdc	protein-coding gene	Poised	63411	18601	458114	657560	657552	396118	65058	657637	284317
Lrp10	protein-coding gene	50966.2	2018.25	50988.2	50921.2	50924.2	51027.2	39421.8	39532.8	50920.2	Dym	protein-coding gene	Poised	51446.8	7785.5	51438.8	1.17437e+06	1.03253e+06	51442.8	16136.2	866200	51464.8	Hdlbp	protein-coding gene	Poised	214.75	214.75	214.75	214.75	214.75	214.75	214.75	134986	214.75
Lrp3	protein-coding gene	124888	3211.5	124852	152528	152646	124834	138644	152658	152420	Dync1i2	protein-coding gene	Poised	162138	1563.83	533690	1.76269e+06	1.76264e+06	6103.5	171407	170106	59163.7	Hectd2	protein-coding gene	Poised	139753	2705.11	152618	3.95007e+06	1.49106e+06	152668	372.714	292.286	158360
Lrp4	protein-coding gene	59810.8	2205.75	59883.8	967255	967266	201730	59874.8	59613.8	59873.8	Dync1li2	protein-coding gene	Poised	138170	1436.12	151706	1.38759e+06	151740	151744	106638	3360.5	68016.5	Hepacam	protein-coding gene	Poised	159324	5737.5	159342	159304	159342	159296	159290	159342	55511.5
Lrp6	protein-coding gene	88073.3	35984.3	88054.3	2.29491e+06	2.29488e+06	88067.3	127627	2235855	149616	Dynlt1c	protein-coding gene	Poised	171601	190.75	226306	568280	568295	226218	491967	284306	2279.25	Herc4	protein-coding gene	Poised	160683	4097.09	618133	618127	160694	160693	25757.5	160693	107450
Lrrc8d	protein-coding gene	147857	8755.6	147770	868722	868681	868721	267954	147565	23143.9	Dyrk1b	protein-coding gene	Poised	144.333	425	399.667	213125	132359	398.333	425	374	375.667	Herc6	protein-coding gene	Poised	62878.2	62762.7	62894.2	6.41986e+06	93182.8	62889.2	104690	93198.8	78070.2
Lrrn1	protein-coding gene	760673	81	535537	5547065	1298658	535424	129359	760701	194136	Dyx1c1	protein-coding gene	Poised	26790	122	26735	520317	520317	426987	98	520338	2839	Hilpda	protein-coding gene	Poised	88	57.5	75330	644348	421586	75363	75485	421595	322951
Ltbp1	protein-coding gene	436660	35375.7	436789	436684	436642	436631	164560	436742	57906.8	E2f8	protein-coding gene	Poised	228.667	113.667	218.667	1871289	90737	1643.5	235.333	229.333	229.333	Hipk1	protein-coding gene	Poised	440832	11953.3	440741	440811	440812	440815	146184	357098	97506.1
Ly6g6e	protein-coding gene	30149.2	2707.25	30149.2	30160.2	30135.2	30149.2	30136.2	30149.2	30136.2	Ebag9	protein-coding gene	Poised	323.75	328.75	305.75	6.3185e+06	6.31854e+06	308.75	532.75	2.67734e+06	10325.2	Hipk3	protein-coding gene	Poised	110040	5778.25	109932	5.53744e+06	1.42427e+06	1.39931e+06	203728	110224	208954
Ly75	protein-coding gene	65	75	77	97	85	65	111	1032552	137	Ecd	protein-coding gene	Poised	45580.2	38.25	524126	581164	581141	198172	45515.2	266851	524145	Hist1h2bp	protein-coding gene	Poised	167.5	182.5	133.5	255704	112.5	167.5	182.5	161.5	192.5
Lzts3	protein-coding gene	189447	1155.67	520463	1.6129e+06	520465	365234	365277	365329	150304	Ecel1	protein-coding gene	Poised	571780	30715	571755	571786	571641	571786	764	707	690	Hist2h2aa2	protein-coding gene	Poised	243	317	275	353916	311075	258	2380	1376	85
Mafg	protein-coding gene	68	107	22	41540.6	41534.6	11689	11671.8	12059.6	12054.6	Ech1	protein-coding gene	Poised	16324.6	1502.57	15710.6	16353.6	16312.6	16312.6	1815	16308.6	16305.6	Hk1	protein-coding gene	Poised	107417	24865	128388	220021	292796	128363	128328	128305	19127.9
Mageb4	protein-coding gene	503908	74489	503845	15513919	10614118	7351553	666351	1573344	24255	Echdc1	protein-coding gene	Poised	179	123.75	179	9.72157e+06	9.00122e+06	1.5295e+06	550232	47973.5	217998	Hmox2	protein-coding gene	Poised	60251.5	5125.67	40233.8	269512	40237.8	40309.2	64407.5	64407.5	12739.5
Maged1	protein-coding gene	172.667	237.667	162.667	7.25483e+06	6.99286e+06	305024	172730	707440	37948.7	Edc4	protein-coding gene	Poised	24536	5963.86	24387	57704	8522	8507	15247	57681	32693	Hook1	protein-coding gene	Poised	118	166	174	118	118	118	147	147	118
Magt1	protein-coding gene	60	124	175185	4217279	4217276	175185	175195	175192	358606	Edf1	protein-coding gene	Poised	135.5	179.5	134.5	333633	16364.2	695.8	136.5	145.5	188652	Hoxd8	protein-coding gene	Poised	58111.3	115.667	812032	812032	126025	125999	56792.7	128864	9294.33
Man1c1	protein-coding gene	303.333	335.333	401.333	149611	149473	331.333	149360	148866	149392	Eef2	protein-coding gene	Poised	1751	712	1763	43596	1751	1688	1690	1793	1376	Hsbp1	protein-coding gene	Poised	50178.2	78.5	50107.2	1.24459e+06	267927	267920	121656	139443	121683
Map2k4	protein-coding gene	47720.4	25148.1	47628.4	780407	780410	47720.4	368981	779935	31367.7	Eefsec	protein-coding gene	Poised	47.8	173.2	18861.8	19987.8	19984.8	19984.8	19985.8	19982.8	19987.8	Hsbp1l1	protein-coding gene	Poised	90305.5	14351.5	90166.5	90126.5	90350.5	90296.5	90150.5	90140.5	90095.5
Map3k1	protein-coding gene	52762.6	17591	52807.6	288311	288388	52770.6	49046.2	252833	41344.4	Efcab11	protein-coding gene	Poised	188.429	164.714	401.857	841714	841681	419	383.857	413.429	413.429	Hsdl2	protein-coding gene	Poised	467893	3966.33	467878	2.77478e+06	467878	467909	77470.3	92551.3	467889
Map3k15	protein-coding gene	1006434	74346	1006355	4431221	2771905	1006409	740969	2771902	301219	Efcab14	protein-coding gene	Poised	226.5	311.5	192.5	741959	741938	4266.29	97133	389757	74858	Hsp90aa1	protein-coding gene	Poised	94585	324.6	344	249315	249332	1571.88	104714	16322.6	104652
Map3k5	protein-coding gene	84086.8	10182.7	297975	404766	297997	83996.7	54884.3	54882.3	80859	Efcab7	protein-coding gene	Poised	705977	10116	916050	916088	915969	916061	475845	1807781	158300	Hspa1l	protein-coding gene	Poised	549	559	604	74118	74143	564	562	74129	464
Map4k2	protein-coding gene	8352.57	992.957	8341.61	19787.6	19787.6	19824.6	5073.78	19898.6	17729.6	Efcab8	protein-coding gene	Poised	54990.8	17067.8	54961.8	55015.8	54993.8	55000.8	55020.8	640084	55023.8	Hspa4l	protein-coding gene	Poised	91760.6	2870.29	139258	328186	328177	139209	10030.4	209417	39707.6
Map4k4	protein-coding gene	55634.2	23968.2	55629.2	3.40181e+06	3.40179e+06	55591.2	52187.4	54365.2	55643.2	Efhd1	protein-coding gene	Poised	696708	7259.67	696683	696714	696569	696714	20229.7	129693	40883.7	Hspa5	protein-coding gene	Poised	543.2	539	541.2	546.2	543.2	561.2	377.667	526.667	593.667
Map7d2	protein-coding gene	1.54727e+06	65260.2	1.54719e+06	4.97206e+06	3.31274e+06	1.54725e+06	1.28181e+06	3.31274e+06	202879	Egflam	protein-coding gene	Poised	1.11599e+06	125661	1.11592e+06	3.35682e+06	2.10851e+06	1.71837e+06	119728	453015	55144.1	Hspa9	protein-coding gene	Poised	362	398	362	14742.2	14744.2	14736.2	14719.2	14719.2	14719.2
Mapk14	protein-coding gene	327.375	143.125	245.625	101413	101389	8977.7	101335	101356	101408	Egln2	protein-coding gene	Poised	207	238	12548	30998	13700	13918	1919	13922	13946	Hspb7	protein-coding gene	Poised	125227	23953	139042	1741448	1741388	281242	252001	41876	370279
March8	protein-coding gene	73863	376	73866	3011264	73897	73904	69594	74014	73875	Ehbp1l1	protein-coding gene	Poised	33904.6	4935.71	33908.6	112830	112688	26438.6	112702	34296.6	112562	Hunk	protein-coding gene	Poised	52983.7	13659.3	52996	271963	195489	78717.3	48940.3	50037.3	36647
Marcksl1	protein-coding gene	12507	258	12509	29192	29209	29200	29192	29194	29210	Eid2b	protein-coding gene	Poised	34392	95	61077	115129	34363	34406	34345	34425	30493	Ica1l	protein-coding gene	Poised	115597	61076.5	115611	115634	115611	64572.3	51790.8	893164	80202.3
Marveld1	protein-coding gene	18430	175	18533	57233	57245	18441	57230	2540	57229	Eif1	protein-coding gene	Poised	214	582.8	189.4	77437.2	571.8	566.8	166.2	242.6	263.4	Ide	protein-coding gene	Poised	47813.4	6794.8	60272.4	3.19775e+06	738740	599653	320232	602985	18970.2
Marveld2	protein-coding gene	169684	6563.5	34370.5	1.26347e+06	3.94591e+06	169684	34273.5	36513.5	23411.5	Eif1b	protein-coding gene	Poised	79075.5	418.5	79098.5	381558	381662	79091.5	78569.5	364608	144226	Idh3b	protein-coding gene	Poised	9312.6	417.2	876445	1.96888e+06	876447	9251.6	9294.6	9346.6	482272
Matn4	protein-coding gene	56366.8	1702.2	118902	365036	365045	92812.8	92757.8	330494	91126.2	Eif2b4	protein-coding gene	Poised	623	633.4	627.2	2.14321e+06	959704	10177.6	10019.8	10183.6	9971.33	Idi1	protein-coding gene	Poised	462.2	492.8	416	207677	503	454.4	249.8	552.2	563
Mb21d2	protein-coding gene	1182205	19664	1182201	2198396	2198404	1182203	79004.5	236975	225496	Eif2b5	protein-coding gene	Poised	32035	4662	32075	1936483	1691627	405798	27903	701191	4341.33	Ift43	protein-coding gene	Poised	149651	79866.3	267433	267315	267364	267437	267468	267443	267468
Mbnl1	protein-coding gene	842352	18633.4	3.44341e+06	3.94575e+06	3.94589e+06	2.78538e+06	306029	66809.8	143286	Eif3f	protein-coding gene	Poised	60	64	42	1.12383e+06	1.12383e+06	3354.67	3515.67	74141.3	62751.3	Ift52	protein-coding gene	Poised	228.667	111.667	177.667	87523.8	87404.8	86965.8	87529.8	85661.8	85872.8
Mbnl3	protein-coding gene	535506	34109.6	535533	4.30739e+07	535539	535530	2.09893e+06	2.27483e+06	320288	Eif4e2	protein-coding gene	Poised	631363	65.75	631338	631369	631224	631369	35017.8	64347.8	64364.8	Ift57	protein-coding gene	Poised	147.333	95.3333	153.333	2.32927e+06	2.32911e+06	3067.5	64018.5	1.30318e+06	95754.5
Mcam	protein-coding gene	21680.5	792.167	21726.5	199364	21725.5	21724.5	21731.5	21006.5	21722.5	Eif4g3	protein-coding gene	Poised	100808	6958.47	100804	161109	248577	100821	30473.1	100760	50495.6	Ift74	protein-coding gene	Poised	416316	213.333	416259	1331152	1331152	416303	78887	234567	66051
Mcm2	protein-coding gene	96.5	127.5	56467.5	54041	53916	54033	278498	430856	261186	Eif4h	protein-coding gene	Poised	49531.2	53.8	49497.2	454837	424854	49450.2	78684.8	78607.8	78683.8	Ift81	protein-coding gene	Poised	21422.1	4691	23187.6	23037.6	219322	23151.6	23157.6	23168.6	219284
Mcm3	protein-coding gene	100	92	107	88	108	104	103	104	106	Eif5a	protein-coding gene	Poised	541.5	329	277.667	14576.7	339	321.5	502.308	6934.46	6891.46	Ift88	protein-coding gene	Poised	33697.2	2246.6	40678.4	1.87864e+06	40695.4	40678.4	17779	40679.4	289684
Mcm4	protein-coding gene	676	590	668	681	635	612	592	592	613	Elf2	protein-coding gene	Poised	55.6667	103.667	117.667	990713	1222.67	1229.67	1242.67	1214.67	1273.67	Igf2bp3	protein-coding gene	Poised	656.667	358.333	3472.67	48253.4	46263.4	48264.4	814.667	1086.67	3498.67
Mcmbp	protein-coding gene	25216	4215.8	108319	108299	108320	108308	25331	790436	19856.6	Elmod3	protein-coding gene	Poised	158016	597.833	157994	235370	235350	235352	9241.5	18764.5	235350	Igsf11	protein-coding gene	Poised	525515	1960.4	811017	811029	811029	811029	82290.4	811035	152732
Mecp2	protein-coding gene	138.4	98.4	138.4	2.77007e+07	203090	163301	203118	203150	203130	Elof1	protein-coding gene	Poised	30476	1019.4	30472	30476	30462	30474	2743	30462	30463	Ik	protein-coding gene	Poised	120.714	120.714	132.714	184301	234.714	245.714	118.714	94.7143	141.714
Megf6	protein-coding gene	86088.7	4874.86	86089.7	86066.7	86080.7	86090.7	86094.7	86094.7	69325.6	Elp5	protein-coding gene	Poised	411.625	431.625	15081.1	43918.5	43918.5	40081.1	44842.9	435.375	342.375	Il11	protein-coding gene	Poised	11746.3	3900.67	11639.3	31462.3	28130.7	27836.7	28108.7	3885.67	28186.7
Mei4	protein-coding gene	1.57747e+06	80.6667	1.57745e+06	2.06115e+06	1.57746e+06	1.57745e+06	58618.7	349717	244550	Emc4	protein-coding gene	Poised	959582	11825.5	959578	959578	959578	959578	94624.5	171552	105444	Immp1l	protein-coding gene	Poised	66	62	66	4113140	35	71	71	86	164
Melk	protein-coding gene	68677.8	1599.5	290068	427204	427209	68636.8	202494	87021.2	172406	Emc7	protein-coding gene	Poised	872609	66	872605	872605	872605	872605	112336	258525	192416	Immt	protein-coding gene	Poised	139	424	128	175	233.444	150	249.222	93822	355
Met	protein-coding gene	391165	140177	391218	3.81179e+06	3.81177e+06	391143	364642	389070	391165	Eme2	protein-coding gene	Poised	8493.75	186	8488.75	8429.75	8488.75	8488.75	8518.75	8486.75	8488.75	Ing1	protein-coding gene	Poised	142.857	143.714	99.1429	136.429	136	99.8571	155	166.286	200.286
Mex3a	protein-coding gene	107224	371	21013	153300	153333	107211	107191	107213	107197	Emp3	protein-coding gene	Poised	2593.8	2635.6	2699.2	24278.8	24221.8	2681.2	4156.8	24389.8	4141.8	Inpp1	protein-coding gene	Poised	489140	36908.3	489140	489155	489149	37008.3	221566	489165	117816
Mfge8	protein-coding gene	127271	5576.5	127191	127260	127267	127260	127276	127262	127265	Emx2	protein-coding gene	Poised	114257	11093	766485	766484	766529	516691	69829	127078	143291	Inpp5k	protein-coding gene	Poised	137.25	136.25	143.25	175287	105173	42444.1	104655	104212	104939
Mfsd10	protein-coding gene	24024	608.524	781.143	448414	448396	24014	112633	204290	448408	Endov	protein-coding gene	Poised	131.556	133.333	133.556	333691	333647	1814.09	333637	109778	26299.6	Insig2	protein-coding gene	Poised	722712	4249.21	1.20391e+06	4.23575e+06	1.2039e+06	1.20388e+06	151507	70906.2	158762
Mgmt	protein-coding gene	516332	158	422914	516245	516361	516333	2092	516350	25280	Engase	protein-coding gene	Poised	54.8333	54.8333	54.8333	680647	562196	188579	44.8333	50.8333	43.5	Insl6	protein-coding gene	Poised	36572	4508	36576	224022	224018	36571	25450	36582	36579
Mid2	protein-coding gene	187530	53635.2	210866	227815	227787	210863	210859	210889	47915.4	Enkd1	protein-coding gene	Poised	6910.25	125.25	119206	119205	119236	119220	6620.25	119228	99.25	Ints10	protein-coding gene	Poised	78.6667	72.6667	107.333	831482	90.6667	92.6667	8870.78	194917	46173.9
Minpp1	protein-coding gene	1403048	475	1403047	1403041	1403030	1403058	270697	121393	16823	Eno1	protein-coding gene	Poised	263	232	270.333	263	263	263	229.667	228	275	Ip6k1	protein-coding gene	Poised	115	110.333	95.6667	79	88.3333	75.6667	80.3333	81	86.3333
Mllt6	protein-coding gene	30188	2546.83	35345.2	479682	35434.2	31822.8	35397.2	35419.2	14462.8	Eno3	protein-coding gene	Poised	3364	1855	9883.25	9876.25	9898	9910	11030	11012	9839.5	Ipo5	protein-coding gene	Poised	258.5	258.5	273.5	433624	275.5	258.5	82072	1746	67377
Mlxipl	protein-coding gene	70.7143	33.7143	40916.7	38962.5	35561.2	35580.6	35321.9	35575.1	39525.7	Enthd1	protein-coding gene	Poised	148378	31647	148347	148363	148369	148400	148303	119433	148352	Iqch	protein-coding gene	Poised	31.3333	128.333	651228	1.47961e+06	651258	42496.3	42495.3	42484.3	42496.3
Mmd	protein-coding gene	138	136	104	2657379	2657295	138	69325	246586	289368	Entpd6	protein-coding gene	Poised	104964	113.5	155660	2.0823e+06	160614	155660	104946	104984	18485.5	Iqgap1	protein-coding gene	Poised	180	111	57606	156443	69639.9	69647.9	69720.9	67610.9	14121.9
Mmgt1	protein-coding gene	17	117	795025	45196506	5962725	5962716	385162	385156	224457	Ep400	protein-coding gene	Poised	147.333	147.333	217.333	107188	107110	77503	50147.2	107106	99936.2	Isca2	protein-coding gene	Poised	254.333	229.333	184.333	321998	321998	321998	183.333	322095	74187.3
Mmgt2	protein-coding gene	46091.9	688.143	82985.1	97601.9	97749.9	97625.9	46063.9	34876.9	34989.9	Epc1	protein-coding gene	Poised	16876.7	169	61.6667	1.14208e+06	1.14207e+06	31327.5	123	453700	313	Isg20	protein-coding gene	Poised	18041.3	17997.3	17975.3	18052.3	17975.3	17956.3	17975.3	17975.3	18062.3
Mmp11	protein-coding gene	8298.5	3229.83	36524.5	36483.5	36483.5	8296.5	24316.5	36483.5	32752.2	Eral1	protein-coding gene	Poised	36581.7	741.667	36604.7	96373.3	96381.3	1591.67	52847.7	59287.3	166989	Itfg1	protein-coding gene	Poised	62445	27353.8	330247	463431	463429	463441	24021.2	441599	56103
Mmp2	protein-coding gene	66233	66316	144229	1198406	482510	66343	16542	66232	66246	Ercc2	protein-coding gene	Poised	136	110	127	40457.6	34071.6	3837.6	107	107	107	Itgad	protein-coding gene	Poised	56192.4	2566.8	56130.4	429328	279828	279852	107855	252809	412935
Mn1	protein-coding gene	193	193	194	577517	338122	86691	226926	92	227183	Ergic3	protein-coding gene	Poised	276.25	259.25	168.25	219.25	171.25	321.25	183622	184024	14037.2	Itgb1bp1	protein-coding gene	Poised	135998	451.667	135994	10668746	135973	135995	135995	92074	136012
Mov10	protein-coding gene	234786	1484.56	46561.4	306402	234816	179675	79817.4	137493	137507	Erich1	protein-coding gene	Poised	49078	125	216631	2532042	182583	182520	49089	49106	43194	Itgb3bp	protein-coding gene	Poised	715717	125.4	925790	925828	925709	925801	466105	1798041	148560
Mpnd	protein-coding gene	298.714	199.857	1032.43	50157.7	50158.7	30844.3	888.167	956.167	947.167	Erlin1	protein-coding gene	Poised	66339	312.667	178906	394438	178963	66387	150162	66401	178168	Jam2	protein-coding gene	Poised	47086.5	35938	47073.5	2.64473e+06	2.64478e+06	2.64485e+06	47079.5	1.77224e+06	125580
Mpp3	protein-coding gene	57494.6	8286.22	57492.6	472357	57505.6	57503.6	134058	57470.6	6540.11	Erlin2	protein-coding gene	Poised	16513.9	2494.56	16595.9	867895	16509.9	16513.9	16575.9	16572.9	102665	Jazf1	protein-coding gene	Poised	278406	19135.3	278419	1.74024e+06	1.74019e+06	726797	137085	1.69286e+06	458495
Mpped2	protein-coding gene	796438	7586.5	50621.5	3.31677e+06	796406	796442	407080	273602	15879.5	Ermp1	protein-coding gene	Poised	276124	2477.12	276120	536718	536714	276125	168627	155809	10290.1	Kansl1l	protein-coding gene	Poised	111710	2474.8	111697	1.62593e+06	226395	226321	17.6667	994.333	27296.7
Msh2	protein-coding gene	103.5	123	127	115.5	119	119	123	124	123	Ero1lb	protein-coding gene	Poised	268.75	304.75	354.75	1.49755e+06	1.49755e+06	251.75	222.75	256.25	40028.8	Katnal2	protein-coding gene	Poised	61.125	80.125	65.125	761885	397106	10491.3	65.125	73.125	19.875
Mslnl	protein-coding gene	8497	8500	8456	8500	8503	8417	8502	8527	8489	Erp29	protein-coding gene	Poised	54481.2	50.75	54485.2	66764.2	384636	232266	54428.2	66828.2	66781.2	Katnb1	protein-coding gene	Poised	886	129	921	853	903	755	378.5	737	713
Msn	protein-coding gene	138965	127224	1.55386e+06	5.69851e+06	5.43655e+06	139083	901515	2.26376e+06	221806	Esrra	protein-coding gene	Poised	343.667	402.667	354.667	118576	58663.7	299.667	27334.3	58814.7	118579	Kbtbd2	protein-coding gene	Poised	82530.8	380.75	82567.8	5.61878e+06	894263	738191	287184	308873	85340.8
Msrb1	protein-coding gene	16659	81	16585	113869	113869	196	16561	18609	18591	Etnk1	protein-coding gene	Poised	504483	185.75	504440	6.33893e+06	780094	505077	83710.8	410261	415723	Kcmf1	protein-coding gene	Poised	337335	1002.67	444575	521952	521932	521934	73784	230824	222326
Mtap	protein-coding gene	27253	19626	1062216	2219852	1062239	1062151	145037	682896	138844	Evi5l	protein-coding gene	Poised	288.125	294.125	284.125	294.125	296.125	285.125	143.125	153.125	153.125	Kcnk10	protein-coding gene	Poised	827148	13502.8	827098	2.1603e+06	2.16027e+06	827023	50099	63363.2	357110
Mtch1	protein-coding gene	332.909	243.818	339.273	79897	79866	3922	79576.4	79682.2	79303.9	Ewsr1	protein-coding gene	Poised	139.333	68.6667	80	238434	238435	8530.69	11178.4	464605	264759	Kcnn3	protein-coding gene	Poised	161031	27368.5	161092	172893	172896	172913	134378	172296	172892
Mtmr7	protein-coding gene	5.13206e+06	7485.17	5.34792e+06	6.0598e+06	747392	5.34794e+06	177874	959276	14722.7	Exd1	protein-coding gene	Poised	98	365.5	66	46857.5	216.5	294.5	190.5	202.5	180.5	Kctd9	protein-coding gene	Poised	207.833	216.5	257.5	214.5	211.5	225.5	344.5	192.5	219.5
Mtrf1l	protein-coding gene	335	375	516	539	372	485	41162.3	18640.3	99034.3	Exd2	protein-coding gene	Poised	379.5	62.5	327.5	3442205	1730974	164260	164194	466487	432900	Kif17	protein-coding gene	Poised	128	135	114	39986.8	45197.5	9135.5	89	116	302
Mycl	protein-coding gene	107874	254.8	111149	920185	345654	107899	379.5	379.5	348.5	Exo5	protein-coding gene	Poised	98476.8	65224	93026.2	354186	98413.8	98483.8	290899	354218	338475	Kif18b	protein-coding gene	Poised	55	55	57	103321	59	36	101	101	57
Mycn	protein-coding gene	2.87545e+06	518.333	3.91132e+06	4.01954e+06	4.01953e+06	1.2107e+06	48465.7	1.2287e+06	59505.3	Exoc3l2	protein-coding gene	Poised	12232	5209.5	30687	32373.5	30624	30700	12862.5	7089.5	12862.5	Kif20a	protein-coding gene	Poised	260.6	302.6	314	26237	126011	900.333	903.667	26061	26168
Myh6	protein-coding gene	50467.6	2108.71	50434.3	50365.6	50515.6	50361.6	50415.1	50393.3	50504.3	Exoc8	protein-coding gene	Poised	175503	130	175577	672297	672218	175577	175518	376601	45717	Kif27	protein-coding gene	Poised	55966.2	2013.25	56651.2	56623.2	56840.2	56720.2	43258.2	56774.2	14111.8
Myh9	protein-coding gene	223.4	220.4	234.4	226.4	223.4	227.4	338.4	338.4	338.4	Exosc3	protein-coding gene	Poised	82816.8	377.75	82805.8	313558	313554	313560	7551.25	21372.2	313541	Kif2a	protein-coding gene	Poised	66261.6	4117.71	66344.6	4.48205e+06	1.15071e+06	70979.6	66345.6	66264.6	66391.6
Myo1b	protein-coding gene	75658.8	66887.9	250354	919988	266513	75643.8	75658.8	75595.8	74955.8	Exosc5	protein-coding gene	Poised	131.4	118.4	118.4	244.4	241.4	137.4	151.4	183.4	246.4	Kif3b	protein-coding gene	Poised	49913	402	50009	449742	443433	230979	88410	288954	92276
Myof	protein-coding gene	596079	10168.8	82493.6	2.54147e+06	82462.6	82461.6	188578	1.25926e+06	62756.4	Faah	protein-coding gene	Poised	61910.4	7900.38	61895.4	1.01324e+06	614797	61907.4	82080.6	118480	61945.4	Kif9	protein-coding gene	Poised	162.8	122.8	129.8	179609	179532	159.8	72.8	164.8	186.8
Myrf	protein-coding gene	53937.5	2191.5	53978.5	1.33889e+06	368674	54066.5	134988	254234	134978	Faap100	protein-coding gene	Poised	111.833	47	30201.2	144386	71869	28549	60940	66175	60946	Kifap3	protein-coding gene	Poised	375834	100	375934	375850	375843	375806	352984	375827	180010
Naa10	protein-coding gene	251.2	171.4	261.2	2.78731e+07	375584	579.083	375613	375644	375625	Fahd1	protein-coding gene	Poised	137	105	104	166	166	105	105	112	125	Kiz	protein-coding gene	Poised	125296	592.667	375982	2.97305e+06	2.33201e+06	375982	369082	168082	282708
Nanos1	protein-coding gene	91	87	47	529272	529227	105497	49174	266482	21971	Fahd2a	protein-coding gene	Poised	18530.1	601.857	18518.1	173574	173582	18537.1	18454.1	68184.1	18532.1	Klhdc2	protein-coding gene	Poised	74032.2	1394.25	69960.8	1.71763e+06	1.67661e+06	114077	99765.8	114028	57450.8
Naprt	protein-coding gene	51300	16160	75900	457992	457984	75897	16168	16283	73967	Fam104a	protein-coding gene	Poised	3	46	597061	1479094	1479046	306577	306577	252	306577	Klhl7	protein-coding gene	Poised	69879.5	142.5	69860.5	69879.5	69888.5	69888.5	2511.5	64203.5	24526.5
Nat8l	protein-coding gene	171716	2054.5	171708	189940	189958	177348	177238	171732	39091.5	Fam107b	protein-coding gene	Poised	169698	22329.4	184633	184598	184598	184636	63709	184738	132360	Klhl8	protein-coding gene	Poised	164	159	87	971017	971058	7420.6	202	85	67
Nbl1	protein-coding gene	38302	2771	100116	530107	481798	100053	51078	100125	51180	Fam118a	protein-coding gene	Poised	115667	2408.86	115935	1.57449e+06	22007.4	115019	4466.29	262738	22038.4	Knop1	protein-coding gene	Poised	150046	56.5714	115136	612125	322584	143389	322518	143367	322518
Nceh1	protein-coding gene	30197.6	1097.6	30148.6	5.52454e+06	30134.6	30235.6	29891.6	30148.6	30231.6	Fam126a	protein-coding gene	Poised	251.25	237.25	270.25	251.25	242.25	242.25	242.25	236.25	236.25	Knstrn	protein-coding gene	Poised	43551.1	1200.89	43544.1	216373	83020.1	43532.1	38700.9	82988.1	83016.1
Nckap5	protein-coding gene	828227	31999.7	1.25269e+06	960632	1.58161e+06	828190	60408.5	256468	450324	Fam129a	protein-coding gene	Poised	162641	57514.6	162708	162646	162667	129958	39468.4	112820	162646	Kpna2	protein-coding gene	Poised	347.333	92.6667	336	722699	357.333	316.667	350	332.667	513.333
Nckap5l	protein-coding gene	101	101	88	64837	101	101	71	86	71	Fam131a	protein-coding gene	Poised	158810	6821	158770	1745638	1745559	510372	162942	510346	115273	Kpna4	protein-coding gene	Poised	227	161	198	6430119	225	185	226	192	171.667
Ncl	protein-coding gene	202.667	226.667	212.667	224.667	189.667	219.667	339.667	334.667	107849	Fam13b	protein-coding gene	Poised	140373	12565.7	140340	168041	267815	140442	22903.2	167865	38180.1	Kpna6	protein-coding gene	Poised	20387.7	1763.5	24270	122595	31033	20388.2	77055	122593	7325.67
Ndn	protein-coding gene	72976	18966	1592496	3732921	1592490	1592485	245986	1592506	7558	Fam13c	protein-coding gene	Poised	158740	8139.57	158856	5.45255e+06	5.07695e+06	158863	106754	343966	218381	Krcc1	protein-coding gene	Poised	276	203.667	344	166311	166271	2896.25	166014	166386	104135
Ndrg1	protein-coding gene	387565	4237.77	1.39833e+06	8.12063e+06	6.10252e+06	387542	11889.6	1.052e+06	364011	Fam149b	protein-coding gene	Poised	40776.6	2475.88	528523	576361	576338	193369	40711.6	271654	528552	L2hgdh	protein-coding gene	Poised	96	96	153	1.29182e+06	1.2508e+06	539882	973.667	539833	69830.3
Ndrg4	protein-coding gene	104638	138.667	83.6667	108586	108528	108562	1034.33	1032.33	1034.33	Fam160b1	protein-coding gene	Poised	94672	54697	94654	2865860	336325	94492	53712	54253	54173	Lamb3	protein-coding gene	Poised	1352363	30832.9	1352398	1352363	1352394	1352363	128714	808422	599642
Ndst1	protein-coding gene	46487	5172.67	46472	201676	483644	46455	193784	483649	41939.8	Fam160b2	protein-coding gene	Poised	22041	183	22048	170428	170543	22102	22056	170377	22119	Lancl1	protein-coding gene	Poised	17.25	72.75	74.75	1.85225e+06	75.75	17.25	77.75	17.25	62.75
Ndufb11	protein-coding gene	70247	114	253132	12520681	253114	230892	230866	886705	230802	Fam161b	protein-coding gene	Poised	107.667	87.6667	90.6667	94.6667	18.6667	86.6667	90.6667	109.667	96.6667	Lancl2	protein-coding gene	Poised	389.667	524.667	11070.3	6.52414e+06	11096.3	435.667	410.667	11080.3	378.667
Neb	protein-coding gene	921573	53753.3	921585	921561	921576	921600	91793.2	492854	161749	Fam173a	protein-coding gene	Poised	4682.14	230.857	40538.1	64915.9	64918.9	16494.1	18917.9	64942.9	64904.9	Laptm4b	protein-coding gene	Poised	2362242	76757.5	909013	4054004	2760557	908934	103614	64851	135311
Neil2	protein-coding gene	256.8	112.8	15651.4	356057	432255	15564.4	15547.4	15445.4	15516.4	Fam174a	protein-coding gene	Poised	1.50965e+06	60.5	1.50975e+06	1.83514e+06	1.50972e+06	1.50972e+06	215848	523732	71258.5	Larp6	protein-coding gene	Poised	81349	11362	81343	657601	81401	81336	81412	81454	81378
Nek7	protein-coding gene	532	372	532	581	535	537	535	535	183521	Fam178b	protein-coding gene	Poised	42754.6	6052.38	42749.4	70025.4	70008.4	42738.6	42736.1	39627.6	60295.4	Larp7	protein-coding gene	Poised	18	56.3333	78.3333	4.01286e+06	2.91939e+06	1490.5	22777.5	347064	223824
Nes	protein-coding gene	64910	178	85338	325972	85317	85464	47466	37667	141895	Fam186b	protein-coding gene	Poised	681	208	729	79268	79022	4354	4354	78967	101375	Lca5	protein-coding gene	Poised	75	42	61	483757	72	63	49	55	75
Neto2	protein-coding gene	115	85	267917	395189	395187	395199	21506.6	395426	102696	Fam193a	protein-coding gene	Poised	86649.4	4539	86607.4	239654	239636	57897	222354	22860	239648	Ldha	protein-coding gene	Poised	162288	16876.1	162257	162257	162291	162278	77274.1	162275	162307
Neurog3	protein-coding gene	98177	3279	353816	445449	518224	353791	353756	353733	235285	Fam208a	protein-coding gene	Poised	2	2	63	3225420	458208	47	7	78	79791	Ldhal6b	protein-coding gene	Poised	1011396	12426	1409303	1751277	1751292	1409215	284301	125811	460940
Nfasc	protein-coding gene	367512	26034.9	367533	1.15598e+06	1.15604e+06	367532	73419.9	837075	44067.9	Fam20b	protein-coding gene	Poised	584	480	766	3476052	33	44	742.333	820	218043	Lekr1	protein-coding gene	Poised	273552	23.8571	273529	9.09057e+06	273539	273545	27154.4	256784	103203
Nfib	protein-coding gene	802596	5991.17	2.17668e+06	8.85487e+06	5.57277e+06	2.17668e+06	62711.8	868295	319424	Fam213a	protein-coding gene	Poised	46701	4161	46696	3878399	3878373	3878386	130382	837699	234148	Letm2	protein-coding gene	Poised	162.111	107.556	187879	190697	190653	2931.62	7466.62	7479.62	104689
Nfix	protein-coding gene	43519.1	7430.38	43631.4	87238.6	87236.6	43647	43612	43655.6	87258.6	Fam216a	protein-coding gene	Poised	137	53	12	252707	448991	50	18066	17916	106743	Lgals8	protein-coding gene	Poised	64229.9	2995.3	64128.9	1.60418e+06	1.60418e+06	64212.9	104343	756.333	863.333
Nfkb2	protein-coding gene	891.125	243.875	89787.6	89884.6	89854.6	22875.6	89765.6	89778.6	76155.4	Fam219a	protein-coding gene	Poised	101.75	46.25	80.75	95541.2	95519.2	95556.2	35074.4	62125.2	95483.2	Lhb	protein-coding gene	Poised	13889	7119	13889	13874	13898	13898	2546	2540	2516
Nfkbid	protein-coding gene	52976	860	91187	100800	100800	53122	52686	100778	41395	Fam221a	protein-coding gene	Poised	240.333	185.333	61.3333	157780	157768	157768	10109.5	148738	68700.5	Lias	protein-coding gene	Poised	56749	827.167	193032	192977	192916	56751	1102	193011	114291
Nhlrc1	protein-coding gene	28478	1087	28498	1625180	1531114	28505	117	286676	223334	Fam83h	protein-coding gene	Poised	43272	2838.67	43262	338830	338822	43265	43537	43197	29787	Lig3	protein-coding gene	Poised	20749.6	464.583	105486	506516	506446	20731.6	44002.4	506450	506456
Nhsl2	protein-coding gene	78732.3	37756.7	78708.4	153822	153819	78726.1	64426.9	126386	64392.1	Fam84a	protein-coding gene	Poised	1664862	80	3114483	5230124	5230116	110	171	18112	197921	Lig4	protein-coding gene	Poised	1.03203e+06	81	765.5	1.57901e+06	1.57901e+06	693.5	8714.5	2850.5	41998.5
Nid1	protein-coding gene	128909	128929	128930	602273	602274	602268	31005.7	125833	60375	Fam89b	protein-coding gene	Poised	40723.7	2140.33	40727.7	119649	119507	33257.7	119521	41115.7	119381	Lipe	protein-coding gene	Poised	659	648	74	95190	685	681	669	1094	43525
Ninj1	protein-coding gene	153345	440.4	153337	2.45708e+06	153339	153342	153340	153340	153348	Fam96a	protein-coding gene	Poised	29	104	18	1696	708224	47	1657	57	1682	Liph	protein-coding gene	Poised	20092.8	8382.83	20166.8	450594	450515	20156.8	20268.8	24783.2	189317
Nkap	protein-coding gene	21223.5	4645	21172.5	2.90347e+07	1.32482e+06	21222.5	78824.5	1.44474e+06	4810.5	Fam98c	protein-coding gene	Poised	13861.4	83.8889	24471.4	345380	82194.4	82185.4	11485.6	1053.44	11561.6	Lipt1	protein-coding gene	Poised	7135	278	125076	1324932	1324915	7009	18226	125028	124806
Nkd1	protein-coding gene	152948	7450.33	152915	152944	152948	22632.3	22714.3	152836	152820	Fancg	protein-coding gene	Poised	7908.2	1671.5	7941.2	7957.2	1698.5	7958.2	7945.2	1453.7	7981.2	Lmbr1	protein-coding gene	Poised	115083	5303.71	205627	1.2923e+06	868954	868902	36919.7	38672.1	31077.4
Nkrf	protein-coding gene	182096	508	207226	28806268	1553221	207176	307223	1673135	227371	Fars2	protein-coding gene	Poised	351933	21497.3	352025	1.6092e+06	1.29256e+06	131032	154947	179059	347293	Lmbr1l	protein-coding gene	Poised	322	247	326	295	208.333	325	324	294	321
Nkx3-1	protein-coding gene	542029	8652	542077	1238770	1238655	1238770	542078	83714	28556	Fastk	protein-coding gene	Poised	7658.73	693.8	49393.3	49917.3	49909.3	49924.3	24150.3	49926.3	49928.3	Lmnb2	protein-coding gene	Poised	10255	1326	10238.5	88737.2	88781.2	14733.8	10199.8	14774.8	88781.2
Nlgn2	protein-coding gene	664	298	530	38401.8	67117.2	4359.25	682	63241	701	Fbf1	protein-coding gene	Poised	23828.7	1977.33	35910.3	36229.3	36229.3	24006.7	131.667	155.667	1639.33	Lmntd2	protein-coding gene	Poised	1483.5	855.5	1741.5	1793.5	1699.5	1576.5	1711.5	14567.5	14591.5
Nlrp4c	protein-coding gene	101669	9193.75	101723	308420	308435	101659	101688	675177	36876.2	Fbrs	protein-coding gene	Poised	1041	779.667	1577	89469.7	89428.7	5088.33	649	8312	960	Lmo7	protein-coding gene	Poised	2.56201e+06	178765	2.56203e+06	1.47193e+07	1.47194e+07	2.56205e+06	67598.2	117999	453768
Nme4	protein-coding gene	28364.4	365.571	28408.4	174977	175098	174977	43902.4	148780	174777	Fbxo3	protein-coding gene	Poised	230232	108.8	94834.2	5.36068e+06	1.87678e+06	954206	104852	235654	127951	Lpcat3	protein-coding gene	Poised	180.4	96.8	248.4	124.4	290.4	279.4	97.4	296.4	92
Nmt2	protein-coding gene	277.5	178.5	199.5	228718	275.5	251.5	164.5	228578	139152	Fbxo4	protein-coding gene	Poised	21116	9140	21123	21150	21123	21088	20756	21274	9118	Lpin1	protein-coding gene	Poised	670834	10673.4	670869	7.67374e+06	4.82193e+06	670834	829	539635	27
Noc2l	protein-coding gene	126556	447.333	465	2077628	245264	128622	426056	128619	103066	Fbxo43	protein-coding gene	Poised	444303	254.333	444349	2.13606e+06	842618	842564	229.333	842634	116009	Lrch4	protein-coding gene	Poised	495	239.5	351	510	482	489	258.667	178	513
Nono	protein-coding gene	140.667	140.667	145.667	356710	94745.1	92106.6	94778.1	94740.1	94735.1	Fbxo46	protein-coding gene	Poised	106	112	192.5	132	17713	1	1265	1249	29385	Lrguk	protein-coding gene	Poised	285532	2470	285614	444286	444348	285526	30784.5	285646	145144
Nop56	protein-coding gene	669.222	94.6667	885089	1.97648e+06	884050	1649.05	651.222	703.222	473628	Fbxw4	protein-coding gene	Poised	172750	9937.6	41543.9	541709	541763	523925	29514.9	239278	40840	Lrrc1	protein-coding gene	Poised	399730	15053	399693	5.0791e+06	658316	658309	189206	537715	23255.4
Nos1ap	protein-coding gene	226798	33793.2	307579	2.05023e+06	307601	307592	226871	231841	307617	Fbxw5	protein-coding gene	Poised	45111.7	1061.11	45133.7	277037	72959.7	45100.7	50340.7	45195.7	169586	Lrrc10b	protein-coding gene	Poised	67975	20	68058	1508014	148055	68116	43650	148066	148043
Notch1	protein-coding gene	32756.1	12918.5	32786.1	494830	494885	32779.1	18638.1	18650.1	161418	Fbxw9	protein-coding gene	Poised	25563.4	2443.44	25834.4	37108.4	37156.4	25577.4	25217.4	36978.4	25239.4	Lrrc17	protein-coding gene	Poised	44267	4622	44252	2487180	44240	44252	44292	7263	118602
Npc1	protein-coding gene	90659.1	3951.71	90672.1	4.59234e+06	2.56374e+06	90659.1	90654.1	90693.1	90663.1	Fdx1	protein-coding gene	Poised	1219028	1801.67	1219019	2958520	211005	1219092	252411	856457	91921	Lrrc24	protein-coding gene	Poised	10372	836	5499	369681	61073	10360	10339	5765	10365
Nr2e1	protein-coding gene	76315.8	8715.25	270878	3.20873e+06	3.20874e+06	300599	180962	270899	99861.8	Fem1a	protein-coding gene	Poised	112	170	131	33786	110	192	33779	33778	809	Lrrc27	protein-coding gene	Poised	79550	6269.67	166199	1811797	166203	166189	922590	360341	802300
Nr2f6	protein-coding gene	512	224	646.6	481806	106758	1969.25	17480.5	84373.5	7704.5	Fgf20	protein-coding gene	Poised	4802299	797	5331931	6389566	1077155	5677698	151889	1201409	50054	Lrrc28	protein-coding gene	Poised	184.333	184.333	198.333	422606	184.333	181.333	148.333	114544	169.333
Nrarp	protein-coding gene	120	124	120	44077	44058	44108	44121	39397	44077	Fgfr4	protein-coding gene	Poised	35541.7	2149	35551.7	207988	207946	35541.7	108700	208035	208045	Lrrc46	protein-coding gene	Poised	207	39	63017	63505	63434	63546	360	63468	63621
Nudt8	protein-coding gene	202.5	156.5	233.5	96677.5	87733.5	163.5	87784.5	87804.5	87838.5	Fhod1	protein-coding gene	Poised	52126.8	783	52105.8	485949	485980	52044.8	52112.8	52139.8	52042.8	Lrrc49	protein-coding gene	Poised	123023	3720.6	123017	699275	123075	123010	118126	123128	123052
Numbl	protein-coding gene	184.75	162.75	25681.8	63134	63020	687	26266	26215	26121	Fignl1	protein-coding gene	Poised	4699189	87	263	5.36333e+06	5.14334e+06	1184.57	128056	642812	10426.4	Lrrc51	protein-coding gene	Poised	152.6	196.6	170.6	282716	282716	6441.5	136080	137758	15448.5
Nup210	protein-coding gene	47872.2	6930.82	76569.6	1.02676e+06	1.02671e+06	76537.6	255310	163581	844254	Fiz1	protein-coding gene	Poised	343	1493	486.778	147971	147948	497.778	1244.83	1218.83	91912.2	Lrrc63	protein-coding gene	Poised	265854	8102	265818	3406144	3406148	656266	265802	78146	115
Nxf2	protein-coding gene	46871.5	1896	361354	1.77905e+06	1.7791e+06	361448	361342	1.77903e+06	190216	Fkbp1a	protein-coding gene	Poised	48612.4	637.4	633267	1.28837e+06	633313	633352	1263.4	44852.4	64833.5	Lrrc8b	protein-coding gene	Poised	460722	40289	460635	555857	555816	555856	38787	460430	6729
Nyap1	protein-coding gene	857.75	549.25	866.75	55774.2	38254.8	855.25	38268.8	38269.8	38237.8	Fkbp4	protein-coding gene	Poised	75513.8	177.25	75375.8	3.22288e+06	984576	474.25	82403.8	79645.8	82404.8	Lrrcc1	protein-coding gene	Poised	71826.8	5677.5	4.19679e+06	5.51822e+06	5.51822e+06	4.62365e+06	780515	693912	35637.8
Oasl2	protein-coding gene	85223.2	2299.44	207984	259585	259666	207976	105575	207983	5747.22	Fkbp8	protein-coding gene	Poised	239.667	300	254.667	9480.18	9429.18	5829.27	261	160.333	12128	Lrrfip2	protein-coding gene	Poised	107726	30495.9	107758	114231	114201	107707	107764	107728	34624.3
Ocln	protein-coding gene	234006	1647	98693	1199150	3881583	234006	98596	100836	40911	Fktn	protein-coding gene	Poised	703292	27327.4	4.08347e+06	4.08347e+06	1.27617e+06	703256	20593.6	3.08685e+06	437920	Lrriq1	protein-coding gene	Poised	2.65587e+06	61333	4.27098e+06	4.27092e+06	2.69785e+06	2.61148e+06	143372	1.87965e+06	56055.4
Ocrl	protein-coding gene	283256	13287	331282	39828576	283250	283241	283163	283262	44459	Flad1	protein-coding gene	Poised	121.4	99.4	119.4	88.4	116.4	116.4	66.4	62.4	73.4	Lrriq3	protein-coding gene	Poised	1.41813e+06	149.5	2.17784e+06	9.16925e+06	1.1489e+06	1.14892e+06	282334	801702	50335.5
Ogdhl	protein-coding gene	163274	1279.33	682048	1.19406e+06	492377	492379	51183.3	251614	94463.7	Flt3	protein-coding gene	Poised	323104	7698	322971	970972	323830	323845	29327	323302	187422	Lrrk2	protein-coding gene	Poised	286507	13401	1.54045e+06	2.67565e+06	2.6756e+06	492518	153709	795491	24703.7
Ogfrl1	protein-coding gene	133738	22815.2	133741	2.56945e+06	133738	133757	59989.2	133765	133738	Flywch1	protein-coding gene	Poised	90	88	88	112	151	99	149	173	113	Ltn1	protein-coding gene	Poised	135.5	34.5	53.5	24.5	58.5	132.5	24.5	94.5	38.5
Ogt	protein-coding gene	56060.4	2138.14	56078.4	152308	55932.4	56023.4	109624	109662	109667	Flywch2	protein-coding gene	Poised	12322.7	120.333	12324.7	12300.7	12261.7	12313.7	12263.7	12239.7	12299.7	Lyrm1	protein-coding gene	Poised	119.833	285.167	1.08649e+06	1.081e+06	107626	1.081e+06	30672.6	32552.6	5601.22
Olfml2b	protein-coding gene	388699	48	469480	2212134	469502	469493	388772	393742	425372	Fn3krp	protein-coding gene	Poised	70	48	48	184341	99	48	12662	58792	70	Lztfl1	protein-coding gene	Poised	131.75	78.75	70.5	1.42305e+06	64.5	139.75	2161.33	18276.3	19649.3
Onecut2	protein-coding gene	76	95	75	1090793	1460229	84	53576	253544	176540	Fnta	protein-coding gene	Poised	103692	75	175	151501	151499	8926.8	95787.8	95832.8	147889	Maats1	protein-coding gene	Poised	32594.5	5097.5	252908	252920	252920	252920	208210	252926	252920
Osbpl3	protein-coding gene	174246	13937.1	174241	778666	778657	174234	98097	786229	38567.6	Foxh1	protein-coding gene	Poised	1629	1664	1713	318640	10032	1602	1635	5942	1656	Mad2l1bp	protein-coding gene	Poised	7295	7362	7388	1348450	402852	7388	188293	100198	188241
Pabpc4	protein-coding gene	59289.6	4845.88	59428.6	633743	59211.6	59288.6	259355	186019	100175	Foxk1	protein-coding gene	Poised	1201.5	70.5	1094.5	149670	149664	149670	149676	149670	1357.5	Mael	protein-coding gene	Poised	229.5	61.5	17.5	604146	604224	33.5	46.5	81753.5	2686.5
Pag1	protein-coding gene	498334	26458.6	498335	1.02499e+07	1.02499e+07	2.30454e+06	147996	92876	153729	Foxk2	protein-coding gene	Poised	49	31	22893	46023.3	46034.3	46023.3	28321.7	46034.3	45982.3	Mak	protein-coding gene	Poised	54892.2	6341.75	54927.2	3.21329e+06	2.41213e+06	70136.2	54993.2	471022	35682.2
Pald1	protein-coding gene	83643.7	7056	83569.7	1.20929e+06	288871	83585.7	106479	49320.7	16377.3	Frmd8	protein-coding gene	Poised	678.333	654.333	19590.3	261909	22289.8	22339.8	18144.8	172607	40097.8	Manba	protein-coding gene	Poised	83760.8	22307	83025.8	1.14814e+06	309253	83556.8	155486	1.36468e+06	30212.1
Panx1	protein-coding gene	251750	114708	251767	760173	251288	251764	77595.8	251694	251549	Frs3	protein-coding gene	Poised	59568	99	1034	194211	66663.4	3586.6	3589.6	48689.6	194240	Map4	protein-coding gene	Poised	164	168.667	174	196.333	192.333	164	166.333	75	161.667
Papss1	protein-coding gene	149.667	165.667	153.667	153.667	158.667	149.667	180.667	91507.7	169.667	Fryl	protein-coding gene	Poised	158.667	146.667	158.667	7.91708e+06	374283	140040	111.667	95.6667	118.667	Map4k1	protein-coding gene	Poised	448	458.25	76453.8	176624	176583	76380.8	14103.2	16609.8	57136.8
Paqr4	protein-coding gene	234.5	234.5	234.5	31041.5	31080.5	31028.5	31078.5	31102.5	31042.5	Fuca1	protein-coding gene	Poised	29	103	47048	380124	64583.4	10000.4	56881.4	57716.4	62564.4	Mapk3	protein-coding gene	Poised	16562.8	889.25	16562.8	256775	256554	32040.8	16562.8	30058.2	101682
Pard6b	protein-coding gene	245	229	232	267	159	225	281	281	67664	Fuz	protein-coding gene	Poised	3740.33	228.067	3653.33	33204.7	3779.33	3736.33	3682.33	3676.33	3677.33	Mapk6	protein-coding gene	Poised	2.4195e+06	649.143	2.41956e+06	2.96661e+06	2.77081e+06	2.7708e+06	27958.3	83636.9	83593.9
Parp16	protein-coding gene	11527	301.4	224690	913892	11579.2	11513.6	250325	465421	505070	Fxn	protein-coding gene	Poised	480.5	473.5	1.13945e+06	2.62688e+06	2.3254e+06	240153	121047	8242.33	75180.3	Mdh1b	protein-coding gene	Poised	391410	40	391407	391406	391403	391410	42400	943796	6530
Parp4	protein-coding gene	8330.5	3223	8274.5	1054854	52620	8218	8004	52680	52680	Fyttd1	protein-coding gene	Poised	107.111	124.889	630578	1.22039e+06	172094	275450	1624.89	1624.89	1629.89	Mdm1	protein-coding gene	Poised	88	100	198	155	82	193	55.8571	146	55.8571
Parp9	protein-coding gene	41186.7	12106.3	41183.7	934459	934522	131184	131189	131299	41183.7	Fzd1	protein-coding gene	Poised	1161868	72	1110072	19272705	2704986	1110152	87621	557897	84819	Mdm2	protein-coding gene	Poised	424830	310.444	141951	433338	433411	433300	84542.9	2350.33	15373.6
Patl1	protein-coding gene	156	212	93	53067	53263	53247	53263	189	53244	Fzr1	protein-coding gene	Poised	170.5	205.5	177.5	82968	8531	2848	210.5	231.5	190.5	Me1	protein-coding gene	Poised	83288.8	22423.8	83300.8	83283.8	905607	83303.8	56132.8	83406.8	83256.8
Patz1	protein-coding gene	876.2	380.2	42318	167118	41375.3	41406.3	41390.3	41010.3	38860.3	G6pc3	protein-coding gene	Poised	94162.3	516.286	58150.3	474703	108131	94081.3	216644	108166	108154	Me3	protein-coding gene	Poised	221558	97188.9	221337	785208	785211	286699	168028	33208.9	1.02959e+06
Pawr	protein-coding gene	2412667	29025	2412935	8892231	7029738	2412905	438862	93714	31490	Gab2	protein-coding gene	Poised	498002	3820	497942	2059610	497981	497983	77553	497970	14937	Med1	protein-coding gene	Poised	168	154	177	499811	437219	5371.86	12298.1	31951	25014.7
Pbx2	protein-coding gene	5587.6	541.4	5505.6	10898.4	10900.4	5580.6	11164.4	10806.4	10898.4	Gabarap	protein-coding gene	Poised	4020.75	356.25	4095.75	55828.2	55828.2	30023.8	55828.2	11085.2	10887.2	Med28	protein-coding gene	Poised	27473.8	535.8	70399.8	70375.8	70375.8	70336.8	27522.8	1.24908e+06	121990
Pcdh19	protein-coding gene	922.5	902.5	912958	3.07446e+06	3.07451e+06	933961	861.5	3.05334e+06	921.5	Galc	protein-coding gene	Poised	1.1445e+06	9531	1.14445e+06	2.47766e+06	2.47762e+06	1.14438e+06	243533	380718	674465	Med7	protein-coding gene	Poised	41.375	54.375	66.375	34.125	456929	31.125	58.375	38.625	41.375
Pcgf2	protein-coding gene	745.2	124.8	3537.8	509391	5724.57	5615.57	5687.57	5709.57	5731.57	Galnt10	protein-coding gene	Poised	156064	3447.5	156058	156076	156086	156066	6052.5	415.5	58164.5	Meig1	protein-coding gene	Poised	1444	1438	1430	90350	1426	1438	1068	90210	784
Pck2	protein-coding gene	19051.5	819.462	18910.5	19014.5	19068.5	18980.5	19346.5	19305.5	19332.5	Galnt18	protein-coding gene	Poised	445766	106	445792	657294	657331	74	239174	445824	135950	Mettl4	protein-coding gene	Poised	4.66153e+06	196.667	6.68375e+06	7.07749e+06	1.06924e+06	4.66155e+06	97924.7	1.32154e+06	67132.3
Pcmtd1	protein-coding gene	154	122	153	275489	275462	275481	34514.5	162822	110272	Gan	protein-coding gene	Poised	286	278	281	487438	164503	286	19462	373	66892	Mff	protein-coding gene	Poised	448195	5254.06	414933	2.39065e+06	2.39064e+06	415017	6811.62	448218	186399
Pcp4l1	protein-coding gene	26356	26295	26304	2763871	26304	26295	84997	945479	98387	Ganc	protein-coding gene	Poised	157822	3168.86	219203	219212	219213	219174	43937.4	219183	219203	Mfsd11	protein-coding gene	Poised	569.4	478	493	419505	414.4	484	2481.42	130056	67700.6
Pcyox1	protein-coding gene	7990.67	4785.67	7900.67	273222	42226.7	7972.67	7934.67	273222	42194.7	Garnl3	protein-coding gene	Poised	611	285.5	551.5	671.5	679	553.5	43846.8	345889	279174	Mfsd6	protein-coding gene	Poised	470198	54400	470187	593570	470104	141423	117151	470160	31273.3
Pde4c	protein-coding gene	19439.2	4313.88	19459.9	29410.6	21889.5	19463.4	21842.6	29317.6	29199.6	Gas8	protein-coding gene	Poised	144582	36.6667	144683	476483	200267	200264	200245	398589	349873	Mgst3	protein-coding gene	Poised	108713	95	475886	1038556	1038572	43873	110233	550221	4276
Pdha1	protein-coding gene	858855	221925	858776	4.28364e+06	2.62433e+06	858830	593390	2.62432e+06	153640	Gatad1	protein-coding gene	Poised	51703	64	93	20382124	3814405	3943.5	8716	52449	36412	Mier3	protein-coding gene	Poised	244	65.4444	39079.6	197220	197297	1991.55	2013.82	343924	26575.1
Pdia5	protein-coding gene	87916.5	12418.5	88044.5	1.42306e+06	1.42312e+06	88033.5	38219	87947.5	71052.5	Gatb	protein-coding gene	Poised	991453	93.4	103.4	2.69756e+06	2.31164e+06	2.3115e+06	217297	466976	52706.6	Mipep	protein-coding gene	Poised	388097	99.4	388168	2.05294e+06	1.97674e+06	388237	6934.6	6940.6	437484
Pdk1	protein-coding gene	345709	2239.88	123862	1.10513e+06	1.10509e+06	486231	31153.1	123899	8185.62	Gba2	protein-coding gene	Poised	78321.7	1956.57	78370.9	298905	92874	78201	51193.9	33637	45889	Mkrn1	protein-coding gene	Poised	352.333	355.333	352.333	864286	864282	4155.88	362.333	353.333	172118
Pdlim7	protein-coding gene	23213.9	111.4	216.9	67924.1	67950.1	67924.1	67952.1	59281.9	63921.1	Gbf1	protein-coding gene	Poised	125	125	116	179	125	125	47	72	63	Mllt11	protein-coding gene	Poised	123754	9335.2	12921.2	215215	123895	123891	97027.2	13484.2	13721.2
Pdzrn3	protein-coding gene	1014257	8404.8	1014220	9209407	2347488	4095962	153909	869799	401430	Gcc1	protein-coding gene	Poised	56438.8	1339.25	56426.8	1.49312e+06	1.27036e+06	56447.8	188874	1.27037e+06	581362	Mmadhc	protein-coding gene	Poised	842736	1008.88	229396	2.89556e+06	2.89557e+06	2.8956e+06	216492	961616	387406
Peli3	protein-coding gene	14127.3	691.571	13833.3	63704.3	63746.3	14081.3	14113.3	14115.3	14081.3	Gcn1l1	protein-coding gene	Poised	5872	56	5826	5817	5808	5881	5054	5826	5809	Mnat1	protein-coding gene	Poised	10231	95	587510	2107949	784089	784101	321504	242798	146710
Pgm2	protein-coding gene	1.09579e+06	123160	1.09579e+06	1.09584e+06	1.09591e+06	134742	88054.5	596388	15233.5	Gdpd5	protein-coding gene	Poised	132	65	99	275050	275070	67400.5	67503.5	27697	233434	Mns1	protein-coding gene	Poised	193.333	197.667	199.667	193.667	193.667	200.667	197.667	200.667	190.667
Pgpep1	protein-coding gene	354	283.167	253	14529.9	14343.9	14515.9	14476.9	14491.9	14416.9	Gem	protein-coding gene	Poised	146251	3650	146177	219192	219216	219222	97800	219201	79985	Mob3b	protein-coding gene	Poised	68526	2481	1908876	1909730	1909694	1909000	287794	447863	221677
Phb	protein-coding gene	149.75	139.75	120.75	190996	156500	156522	2532	45205.8	191007	Gfm1	protein-coding gene	Poised	64817	8808.33	64827	8118168	64830	64830	64843	64842	64842	Mok	protein-coding gene	Poised	138152	65.75	48274.2	393903	393920	138137	138151	138185	198330
Phf21b	protein-coding gene	44416.5	3557.83	44416.5	1.36025e+06	192231	44418	52002.7	51990.7	52012.7	Gfra4	protein-coding gene	Poised	117612	23138.2	117592	1.21003e+06	117594	117618	4433.25	219857	117610	Morn2	protein-coding gene	Poised	53.5	117.5	83126.5	226094	226088	226092	40328.5	83959.5	226108
Phgdh	protein-coding gene	681708	23	25	1.74074e+06	1.42951e+06	676706	313687	1.64459e+06	245585	Gga1	protein-coding gene	Poised	31065.8	4328.8	31040.8	180230	31042.8	31040.8	31057.8	31030.8	100272	Morn5	protein-coding gene	Poised	42002	198	87275	712320	712430	712442	87350	546521	302735
Phka1	protein-coding gene	487155	57248	487145	849671	849668	524929	46974	822235	524933	Ggn	protein-coding gene	Poised	443.2	223.2	10166.8	359684	67889.8	67880.8	25790.2	13251.2	310.8	Mpp5	protein-coding gene	Poised	148.667	99.6667	91.6667	3.07929e+06	161.667	126.667	128.667	197.667	103626
Phlda2	protein-coding gene	41771.7	2707.33	41629.7	46239.3	41688.7	41747.7	41759.7	41763.7	41755.7	Ggnbp1	protein-coding gene	Poised	50441.3	2591.11	50448.3	84016.3	50441.3	50436.3	50436.3	50427.3	50448.3	Mpp6	protein-coding gene	Poised	439177	4361.89	439172	909409	909398	439165	99356.6	900367	49135.3
Phldb1	protein-coding gene	82916.9	5187.11	249435	297098	297049	56471.9	45295.4	297114	296642	Ggt1	protein-coding gene	Poised	52279.4	11986.5	52627.4	323294	52308.4	52641.4	82691.4	82696.4	82687.4	Mppe1	protein-coding gene	Poised	43557.2	24768.2	203819	203833	203858	203820	180517	190404	190401
Piezo1	protein-coding gene	34835.7	867.556	48238.2	540092	220776	48246.2	26294.6	59961.4	58806.6	Ggt7	protein-coding gene	Poised	280	295	296	307	136234	295	84192.8	188000	77953.2	Mprip	protein-coding gene	Poised	316.6	275.8	315.4	690834	319.6	311.2	329.2	314.2	125584
Piezo2	protein-coding gene	1.12093e+06	43852.9	1.12093e+06	2.2118e+06	2.00733e+06	1.12092e+06	401000	278653	224704	Gins1	protein-coding gene	Poised	244.667	163.667	315	1.92179e+06	104.5	65.5	658	661	629	Mras	protein-coding gene	Poised	176013	32733.8	175980	1.61511e+06	1.12688e+06	176006	176013	148622	123643
Pik3c2b	protein-coding gene	734394	8796.4	734415	1.36488e+06	1.3649e+06	734414	189672	558896	205346	Gipc2	protein-coding gene	Poised	82556.6	6917.44	82587.6	6.20352e+06	1.81683e+06	82585.6	10490.7	27117.4	27136.4	Mrpl1	protein-coding gene	Poised	901863	358.667	901805	2.94276e+06	2.9427e+06	901867	128560	787370	273293
Pik3r1	protein-coding gene	88	36	981680	2.36241e+06	5.04484e+06	882268	7137.86	225724	389408	Git1	protein-coding gene	Poised	108633	4995.83	7590.83	483402	483394	108546	7209.83	186939	130371	Mrpl32	protein-coding gene	Poised	93.5	154	143	549476	121	143	100.5	116	135
Pim2	protein-coding gene	20828	138	20749	20715	163773	20769	193	163754	20746	Gjd3	protein-coding gene	Poised	19174	451	41276	41235	41170	41182	437	41197	40813	Mrpl35	protein-coding gene	Poised	6407.67	959	6418.67	6371.67	6297.67	6396.67	6293.67	100369	6901.67
Pip4k2a	protein-coding gene	530748	25244.7	2.04616e+06	6.30133e+06	3.30056e+06	2.04614e+06	323047	157183	155629	Gkap1	protein-coding gene	Poised	127547	2931.29	127942	127922	128049	127980	110886	51460.6	82211.4	Mrpl39	protein-coding gene	Poised	99468	226	99455	2697109	2697160	2697234	99461	1824619	79263
Pip4k2b	protein-coding gene	526	508	525	556443	614	521	239	568	462	Glb1l	protein-coding gene	Poised	13848.2	4441.17	13823.2	111775	13860.2	4444.25	13455.2	25457.2	111918	Mrpl47	protein-coding gene	Poised	504	136.5	443	27161.3	27149.3	27163.3	1364.67	27041.3	27035.3
Piwil4	protein-coding gene	58311	38038	58294	450112	58336	58297	58342	58367	57355	Gldc	protein-coding gene	Poised	813501	87	75	917441	917452	803436	104961	135102	211090	Mtch2	protein-coding gene	Poised	105607	1569	105607	1.58322e+06	1.58323e+06	105607	53934.2	63435.2	68181.8
Plcl2	protein-coding gene	163288	1269	264492	264452	264496	264412	48795.5	163280	137627	Gldn	protein-coding gene	Poised	299895	105248	299873	630638	580033	299905	132657	630639	80243	Mterf3	protein-coding gene	Poised	107.222	265.333	102	2.77588e+06	2.68223e+06	2.68238e+06	17421.2	687680	18960.2
Pld2	protein-coding gene	21269.6	3070.57	21337.6	100756	100728	21328.6	122327	21282.6	21282.6	Glyctk	protein-coding gene	Poised	209874	1966.4	209879	319162	319162	123160	2155.4	12816.4	15414.4	Mtf1	protein-coding gene	Poised	185	141.8	141.8	50948.4	164	141.8	50945.4	50945.4	50945.4
Plekha7	protein-coding gene	784	184	781	1.65887e+06	128742	108795	105447	970635	212937	Gm10190	protein-coding gene	Poised	83388	1	166461	309428	309422	309426	43006	167294	309443	Mtfr1	protein-coding gene	Poised	411.857	415.857	411.857	866897	866897	3289	420.429	412.571	24701.3
Plekhg2	protein-coding gene	744	274.25	705	22304.5	22307.5	2314.5	20467.7	22261.5	22241.5	Gm10382	protein-coding gene	Poised	42	53	57	790834	76413	26	3922	61541	61597	Mtmr6	protein-coding gene	Poised	21503.5	1810.5	832160	2.56451e+06	2.48832e+06	832126	316098	504636	316104
Plekhg3	protein-coding gene	143538	14865.3	143538	878020	878053	143527	91704.9	143403	132748	Gm10518	protein-coding gene	Poised	392696	111	465	392778	392847	306	68755	392761	99607	Mtpap	protein-coding gene	Poised	868992	1494.17	869092	3.25013e+06	737972	868960	438644	34956.8	34909.8
Plekhg5	protein-coding gene	61492	3461.78	61488.3	229771	95335.1	63951.1	52748	63937.1	50846.9	Gm10638	protein-coding gene	Poised	727155	123	727142	1445837	727144	727153	115472	451511	253501	Mttp	protein-coding gene	Poised	790	293.5	790	1469905	275477	4694	790	640.5	54147
Plk5	protein-coding gene	13082.8	331.25	14074.8	27591.2	27591.2	14318.2	14238.8	27727.2	13993.8	Gm10644	protein-coding gene	Poised	259.333	351.333	254.333	246.333	238.333	233.333	521.333	513.333	73.6667	Myl4	protein-coding gene	Poised	47	31	41	609010	106073	106100	35	35	81014
Plod1	protein-coding gene	63309.8	3967.83	63228.8	208493	63218.8	63258.8	34370.8	63188.8	63248.8	Gm10676	protein-coding gene	Poised	1670	1164	2015	82286	67408	31576	41651	4593	4557	Myo9a	protein-coding gene	Poised	60	182	217	1.52761e+06	186661	92380.8	41414.6	85465.8	38510.5
Plod2	protein-coding gene	2.45621e+06	21295.2	3.62529e+06	5.99907e+06	669785	1.9675e+06	101750	101765	46975	Gm10762	protein-coding gene	Poised	594.5	522	573.5	1.69782e+06	1.13604e+06	556.5	639.5	573.5	596.5	Mzt2	protein-coding gene	Poised	225682	154.75	225690	225677	225723	225203	225766	225766	158049
Pls3	protein-coding gene	228	201	229	2.59382e+07	189805	189787	342116	1.55927e+06	189809	Gm10840	protein-coding gene	Poised	328.5	328.5	55990.5	76091.5	56017.5	56021.5	55946.5	55938.5	76327.5	Naa15	protein-coding gene	Poised	159943	7406.33	160052	830779	161157	21559.7	37763.2	161149	151557
Plscr3	protein-coding gene	89	137	7885.5	51109.5	54409.5	8348.5	8104.5	54454.5	8085.5	Gm10941	protein-coding gene	Poised	82	105	290793	297079	297170	297162	290781	26841	286589	Naa20	protein-coding gene	Poised	30903.2	228.778	30925.2	1.98893e+06	1.34789e+06	30852.2	81907.2	30564.2	30941.2
Plxna1	protein-coding gene	234743	14432.8	303920	498089	497964	303627	236582	255461	50373.3	Gm13889	protein-coding gene	Poised	53659	18111	201061	201070	201030	53606	33486	201113	201070	Naa25	protein-coding gene	Poised	25	49.5	27	26195.8	425204	191698	13925.8	26259.8	26212.8
Plxna3	protein-coding gene	37647.2	5790.22	248902	2.74599e+07	37663.2	37647.2	37634.2	37603.2	37622.2	Gm1673	protein-coding gene	Poised	162916	36.6	186104	204337	204355	162952	162841	186128	24694.8	Naif1	protein-coding gene	Poised	1625	247	1625	1625	1616	1636	1129	1132	1050
Plxnd1	protein-coding gene	114115	17535.4	114137	2640772	296595	114137	122386	296478	129039	Gm17324	protein-coding gene	Poised	615	615	605	5476056	53050	614	621	567	503	Nasp	protein-coding gene	Poised	201	550.6	163.2	1.55234e+06	528.6	195.4	558.6	288	223
Pnma5	protein-coding gene	3108.33	3167.33	3164.33	2.87578e+07	1.26024e+06	750000	422415	1.12127e+06	99279.7	Gm20479	protein-coding gene	Poised	1346	598	1378	115904	1497	1373	1372	1376	1372	Nat6	protein-coding gene	Poised	8715	1849	24375	56707	282271	15734	9924	66086	9982
Pnpo	protein-coding gene	184.333	177.333	8735.67	27427.7	27407.7	138.333	237.333	91.3333	126.333	Gm20503	protein-coding gene	Poised	114736	126	114751	3357414	114751	114720	114740	68206	101159	Ncam1	protein-coding gene	Poised	664872	10443.3	744283	5.12348e+06	1.01016e+06	684198	599955	1.01016e+06	69911.3
Podxl	protein-coding gene	647406	7360.5	647366	1627242	647374	647449	363138	296275	52004	Gm20604	protein-coding gene	Poised	798	527	779	779	822	799	805	28031	805	Ncbp1	protein-coding gene	Poised	297060	3834	47582.7	1.14139e+06	1.14138e+06	181640	12643.7	335261	315945
Pola1	protein-coding gene	71.3333	14	80.3333	8.19774e+06	7.93577e+06	35369.2	247315	232844	235469	Gm21985	protein-coding gene	Poised	1061292	794	1061288	1061288	1061288	1061288	1649	69842	3733	Ncoa4	protein-coding gene	Poised	56.75	86.75	518829	1.0369e+06	335224	335226	88711.4	94460.5	94469.5
Polm	protein-coding gene	41989.8	1518.67	41888.8	455577	315431	41850.8	40992.3	41982.8	78376.2	Gm21987	protein-coding gene	Poised	27533	36	257969	257981	257981	257981	213272	257987	257981	Ncs1	protein-coding gene	Poised	59045.5	13213.5	263810	263686	263686	59049.5	45686.5	263720	263738
Polr1b	protein-coding gene	18152.2	3874.4	87024.2	1.84154e+06	1.27977e+06	10581.4	21725.2	87013.2	9987.6	Gm26566	protein-coding gene	Poised	407690	714	627273	2654795	627296	627208	84601	480134	1149	Ndfip2	protein-coding gene	Poised	5.97732e+06	16980.3	5.97734e+06	1.52017e+07	1.28611e+07	5.97736e+06	991281	574681	77808.3
Polr3g	protein-coding gene	51	123	72250	77008.8	77381.8	77410.8	68574.8	68577.6	68599	Gm26596	protein-coding gene	Poised	1629909	150	2183097	4296199	2433706	1629920	495916	209184	190	Ndrg3	protein-coding gene	Poised	114628	14169.2	114576	301344	301372	114563	114594	173176	171581
Pop1	protein-coding gene	2.0997e+06	14119.2	646474	3.79147e+06	2.49802e+06	646395	366153	197688	391177	Gm26661	protein-coding gene	Poised	381524	25470	288799	381582	381552	381493	165747	165750	447	Ndufa12	protein-coding gene	Poised	162999	104.5	162998	1741553	162991	162994	163046	163001	162991
Pou4f1	protein-coding gene	5168059	1833	5168076	16010922	13670408	5168095	656220	129708	10826	Gm27029	protein-coding gene	Poised	17627.5	138.5	17643.5	127434	17683.5	17669.5	10248.5	69318.5	38030.5	Ndufa5	protein-coding gene	Poised	138687	1316.75	138667	138701	5.16765e+06	138655	138584	138607	58615.2
Ppard	protein-coding gene	142.333	142.333	126.333	8440.33	140.333	137.333	135.333	135.333	95624.7	Gm28051	protein-coding gene	Poised	109	107	128	128	85	108	102	27124	102	Ndufa9	protein-coding gene	Poised	90478.3	96.3333	90510.3	1.63372e+06	604582	90469.3	273019	6	69114.7
Ppdpf	protein-coding gene	100555	211	309096	1210516	272028	272049	220198	309613	132634	Gm28635	protein-coding gene	Poised	218	199	222	222	219	199	365	310	372	Ndufaf2	protein-coding gene	Poised	201.75	121.75	54.75	3.3315e+06	157.75	146.75	105.75	79.75	63085.2
Ppp1ca	protein-coding gene	478	495.286	489.286	95600.5	23447.5	23458.5	23443.5	23419.5	23459.5	Gm2a	protein-coding gene	Poised	149	184	349	142040	142092	213	60894	100674	136763	Ndufb3	protein-coding gene	Poised	63	16	2	10	895636	38	91	12	33
Ppp1r15a	protein-coding gene	14892.3	757.667	14908.3	14895.3	14891.3	14895.3	42944.7	65327.3	14903.3	Gm5129	protein-coding gene	Poised	257268	19	166724	1664649	496603	496551	315865	46065	6101	Ndufb5	protein-coding gene	Poised	206.5	123.167	145.5	29975.5	29963.5	29977.5	1701.5	29855.5	29849.5
Ppp1r1b	protein-coding gene	993.333	528.667	988.667	331413	331488	49351.1	49306.1	49281.1	49320.1	Gm5616	protein-coding gene	Poised	534755	8687	534739	4031157	920141	534768	536397	746123	41467	Ndufb8	protein-coding gene	Poised	7809.11	409.111	7809.11	376035	288015	7654.11	7626.11	8449.11	7623.11
Ppp2r2c	protein-coding gene	96868	12195.3	96865	407785	196753	196473	136037	327630	231062	Gm5617	protein-coding gene	Poised	489713	114	489697	4076199	965183	489726	491355	791165	86509	Ndufs3	protein-coding gene	Poised	150994	515.167	151001	1.53178e+06	1.53179e+06	150971	2493.17	11994.2	119623
Ppp3r1	protein-coding gene	35536.5	103.5	35563.5	3.02507e+06	224830	35548.5	471308	35653.5	180782	Gm9887	protein-coding gene	Poised	292	89	144285	1643304	1602281	188401	133065	188352	131775	Ndufs4	protein-coding gene	Poised	593621	154.167	593621	593632	593615	593621	118.167	766109	16959.2
Pprc1	protein-coding gene	10820.6	196.556	345.556	94259.8	94313.8	94313.8	407	30927	356	Gm9903	protein-coding gene	Poised	202	84	205	294475	294482	200	22374	22683	22580	Ndufv2	protein-coding gene	Poised	153	242	24484	1767071	1498605	2535	535	68745	62277
Pqbp1	protein-coding gene	171.6	157	147	140.2	184449	151	221.4	184430	146.4	Gm9970	protein-coding gene	Poised	406	405	380	2094217	1008693	382	20311	535	449	Necab3	protein-coding gene	Poised	13137.1	346.429	12601.1	46859.1	46837.1	13148.1	13040.1	13049.1	13066.1
Pramef12	protein-coding gene	995766	1169.5	995766	995906	995794	995780	146030	891100	78337.5	Gmcl1	protein-coding gene	Poised	56034.5	2854.5	56045.5	56054.5	56053.5	56042.5	56045.5	56054.5	56026.5	Nek10	protein-coding gene	Poised	147457	29634.5	147458	147437	147437	147448	654	100590	679
Prep	protein-coding gene	537713	588	1165432	5697533	5697548	537751	413410	190557	284565	Gmppa	protein-coding gene	Poised	41982.2	1835.38	84165.2	119796	119855	84148.2	38597.8	38558.8	38568.8	Nek11	protein-coding gene	Poised	232800	994.6	232835	1.11242e+06	1.11242e+06	916414	81512.6	232843	59110.6
Prkd1	protein-coding gene	728358	44824	1196087	5187215	4431008	1265208	359962	118323	261041	Gnao1	protein-coding gene	Poised	146580	17021.3	147008	147001	147008	146987	122075	65173.2	76082.7	Nemf	protein-coding gene	Poised	31145.3	8653.83	112848	1.67474e+06	1.63372e+06	156964	137970	156915	100338
Prkd3	protein-coding gene	70839.5	6963.5	1.0544e+06	1.05433e+06	1.05435e+06	1.05443e+06	101802	27128.5	434082	Gnb1l	protein-coding gene	Poised	154577	1066.38	154547	213514	213492	154481	146373	64069.5	32952.4	Ngfr	protein-coding gene	Poised	79122	884	79151	271156	236660	203235	82011	125366	271167
Prmt3	protein-coding gene	535428	1726.89	900340	2.77301e+06	992459	535404	8483.11	3083.11	350114	Gnb2	protein-coding gene	Poised	512.125	141.375	30230.6	69510.1	69144.1	29057.9	194.375	68226.4	527.875	Ngly1	protein-coding gene	Poised	106550	4839.75	106617	106542	106593	106639	106566	106567	65393.6
Prodh	protein-coding gene	156638	4651.2	155689	204404	192918	48093.2	159844	173475	173447	Gng10	protein-coding gene	Poised	82516	1534	82531	3325194	82531	82500	82520	82610	68939	Nipbl	protein-coding gene	Poised	626684	153	1205513	2955314	2955276	626684	335339	229338	20079
Proser2	protein-coding gene	178924	23631.2	178898	2.6172e+06	178838	178924	91671.8	179090	178881	Gnl1	protein-coding gene	Poised	392.5	69.5	63282.5	138648	63286.5	457.5	10258.5	63284.5	11694.5	Nme7	protein-coding gene	Poised	261.4	244.4	253.4	261.4	262.4	263.4	245.4	242.4	255.4
Prr12	protein-coding gene	348	335	337	66223	1511	1406	19140.5	18117.5	23759.5	Golga3	protein-coding gene	Poised	41109.6	61.4	41041.6	663042	310222	41123.6	41033.6	41029.6	25807.6	Nmnat1	protein-coding gene	Poised	32853.2	21.25	32865.2	32868.2	32859.2	32867.2	32859.2	32877.2	50830.8
Prr23a2	protein-coding gene	8248	35	5083	2178006	1689780	14147	129823	387044	157961	Golga4	protein-coding gene	Poised	250232	21368.7	392896	779479	187962	188069	23656.3	243569	35742.8	Nmt1	protein-coding gene	Poised	158	160.333	175	159	159	171.667	185	163.667	161
Prr23a3	protein-coding gene	25	47	63	2169733	1681507	22420	121550	378771	149688	Gopc	protein-coding gene	Poised	239	222	222	35484	209	222	46262.3	46247.3	46247.3	Nol4	protein-coding gene	Poised	1664331	16665	1664347	8670304	1962845	1.56666e+06	23238.3	84715.7	33884.6
Prr5	protein-coding gene	97592	1030	97592	1210659	341823	97589	97589	97601	97579	Gorasp1	protein-coding gene	Poised	174819	13782	174856	174814	174709	41215	23536	46613	34947	Nol8	protein-coding gene	Poised	281.286	293.286	293.286	1.98866e+06	105840	3088.78	228	1384.29	1672.29
Prrc2b	protein-coding gene	56473.9	3541	56499.9	88816.5	56520.4	56509.4	13092.3	27797.4	21940.5	Gosr2	protein-coding gene	Poised	268826	175.333	268815	268816	268859	268815	268928	5759.67	268841	Nop10	protein-coding gene	Poised	1065680	40	1065676	1065676	1065676	1065676	6037	65454	82
Prtg	protein-coding gene	126826	3381.5	126770	420282	420282	326952	53205.5	420302	97196.5	Gp1bb	protein-coding gene	Poised	189740	596.5	189724	332836	189676	189646	27051.5	183390	88748.5	Npb	protein-coding gene	Poised	9494.67	207.333	25082.7	35322.3	35322.3	9412.67	9408.67	35151.3	35289.3
Psme1	protein-coding gene	12267.9	3060.92	12246.9	18239.1	12746.9	12275.9	17907.1	17948.1	17921.1	Gp5	protein-coding gene	Poised	245554	269	245558	770637	770645	245556	142316	518228	43562	Npr3	protein-coding gene	Poised	301604	3082.4	92730.2	503581	503619	301427	69342.8	110595	92711.6
Psme2	protein-coding gene	391.111	841.111	371.222	30269.2	716.75	245.75	27285.6	27344.6	27329.3	Gpank1	protein-coding gene	Poised	426.6	322.6	414.6	43238.4	43244.4	423.6	74961.6	74974.6	74961.6	Nr1h3	protein-coding gene	Poised	41906.4	2754	41751.4	1.23894e+06	1.23895e+06	41879.4	11903.6	12005.6	12076.6
Ptch1	protein-coding gene	13541.2	10572.1	13524.4	596677	596686	596688	13474	596639	13487.2	Gpatch2	protein-coding gene	Poised	1.77388e+06	1265.89	2.47145e+06	3.18243e+06	2.47147e+06	249236	1392.67	12112.7	137640	Nr6a1	protein-coding gene	Poised	485.333	173.667	520.667	3.47654e+06	376940	377082	65876.6	71712.3	457049
Ptgfrn	protein-coding gene	117774	9572.33	102945	165259	165323	117817	105146	105182	125582	Gpr107	protein-coding gene	Poised	127322	4839.36	195533	195410	195410	127326	113963	195443	195462	Nrd1	protein-coding gene	Poised	130.333	113.333	108	201496	154.333	113.333	144.333	122.333	155.333
Pth1r	protein-coding gene	88774.3	1692	88620.3	88634.3	88711.3	88729.3	88294.3	88768.3	88505.3	Gpr108	protein-coding gene	Poised	269.5	275.5	228.5	220	238	252.5	32957.5	631.5	32933.5	Nrgn	protein-coding gene	Poised	341353	21922	341370	341333	341370	341324	136208	191828	191164
Ptk7	protein-coding gene	16749	4061	16771.5	900776	44822	34097.5	34144	44948	35359	Gpr137	protein-coding gene	Poised	1116.62	326.154	19345.4	98974	39062	19302	39222	39213	98977	Nrm	protein-coding gene	Poised	19857.7	76	19934.7	19908.7	19963.7	18258.3	19949.7	19947.7	19862.7
Ptma	protein-coding gene	115.4	119.4	213.4	198.4	121.4	109.4	116.4	117.4	83.4	Gpr162	protein-coding gene	Poised	34531	250	33702	33799	33713	34506	33694	33698	33700	Nrp2	protein-coding gene	Poised	1.41821e+06	44606.3	1.4182e+06	1.4182e+06	1.4182e+06	473408	225756	222435	237700
Ptpn14	protein-coding gene	101379	22912.5	101406	1.60788e+06	101384	101404	101395	101370	76321.5	Gpr180	protein-coding gene	Poised	172	150	150	2340447	67	150	172	57	10	Nsmaf	protein-coding gene	Poised	1.8309e+06	9257.73	2.20467e+06	2.50408e+06	2.20467e+06	2.20462e+06	11029.3	258590	305895
Pus7	protein-coding gene	80545.4	10685.2	260712	260693	260684	260684	17697.4	259122	168616	Gpr19	protein-coding gene	Poised	65458.4	2803.15	65465.4	1.91265e+06	1.91262e+06	65465.4	65536.4	1.89519e+06	129343	Nsmce1	protein-coding gene	Poised	98.5	98.5	98.5	909669	909614	4380	197911	197909	28404.7
Pxdn	protein-coding gene	954444	30114.6	1.33193e+06	1.98231e+06	1.98231e+06	954424	99338.6	954438	636915	Gpr62	protein-coding gene	Poised	11233	11191	11227	11171	11171	11175	11165	11218	11171	Nsun2	protein-coding gene	Poised	647	642	26365.7	5458773	664	519	23354.1	1.25582e+06	261174
Pycrl	protein-coding gene	47573	291	47583	429675	429667	47580	12149	44600	45650	Gpr68	protein-coding gene	Poised	177864	19868.7	177837	177862	177895	177862	177835	177824	177831	Nsun4	protein-coding gene	Poised	25136.2	516.5	25121.2	1.05001e+06	578023	25133.2	73712.2	81706.2	25171.2
Pygb	protein-coding gene	96159.4	20797.6	96144.4	2.02279e+06	101098	96144.4	96130.4	96127.4	50210.4	Gps1	protein-coding gene	Poised	39330.5	805.5	38996.5	71234.5	71266.5	71247.5	71259.5	71249.5	71237.5	Nsun7	protein-coding gene	Poised	494914	144.75	494954	1.06047e+06	1.06041e+06	494908	238.75	793091	628547
Pygl	protein-coding gene	127572	9413.83	127549	795881	754858	127568	78724.8	753296	455194	Gps2	protein-coding gene	Poised	316.75	345.75	338.75	13622.2	6807.8	710.4	325.25	295.25	274.75	Nt5c3b	protein-coding gene	Poised	42331.6	208	42326.6	42335.6	120345	42311.6	31674.4	6277.36	6246.36
Pygo1	protein-coding gene	59931	8816	59876	487176	487176	393846	33239	487197	30302	Gpsm2	protein-coding gene	Poised	96.5	96.5	118452	1381189	60433	7651	7560.5	123208	119616	Nudcd1	protein-coding gene	Poised	134.286	143.429	125.857	6.12701e+06	6.12704e+06	83.7143	80273.6	2.48584e+06	58381.4
Rab34	protein-coding gene	5521.67	3610.89	5760.67	206656	206664	5532.67	56755.3	112321	56706.3	Gpx4	protein-coding gene	Poised	486.25	253.25	491.75	56631.2	489.75	496.75	559.25	233	558.25	Nudt4	protein-coding gene	Poised	49046	6	48961	376335	376423	376448	48858	376426	110673
Rab3a	protein-coding gene	592.667	277.667	527.667	6027.33	5941.33	536.667	5911.33	5934.33	5816.33	Gramd1b	protein-coding gene	Poised	404635	17370.8	403690	404384	404602	404607	75701.3	251766	217481	Nuf2	protein-coding gene	Poised	439696	1155.6	439686	1.09722e+06	439655	439686	35966.4	645391	2633.6
Rap1gds1	protein-coding gene	276730	490.222	137852	2.39503e+06	140705	537816	127453	494067	354296	Grin2d	protein-coding gene	Poised	24767.3	893.667	24865.3	24710.3	24767.3	24684.3	24773.3	13453.3	24746.3	Nup210l	protein-coding gene	Poised	24635	36	36	188970	51698	51868	30	79	28
Rap2c	protein-coding gene	382641	76	382668	42921080	382674	382665	2121987	2121962	208395	Grina	protein-coding gene	Poised	80406.4	259.8	104205	104195	104187	104191	104195	104104	104273	Nup35	protein-coding gene	Poised	17	62	3303195	4.04259e+06	4.02339e+06	2.56905e+06	94	74	76
Rapgefl1	protein-coding gene	60945.3	4976.67	60930	161719	161644	60899.3	33718.7	161739	161660	Grk4	protein-coding gene	Poised	325.667	309	327.667	499448	499430	27019.8	61599.2	255324	491305	Nup50	protein-coding gene	Poised	44	250	224	1458778	93704	224	18073	150518	93673
Rasd2	protein-coding gene	1081	406	1017	1056	1081	1081	1067	1061	1067	Grpel1	protein-coding gene	Poised	40	36	36	19419	47	47	24	8	165646	Nup98	protein-coding gene	Poised	156	142	116	100	100	91	151.667	123	123
Rasgef1b	protein-coding gene	8	9	653444	893821	370669	109285	71656.1	124364	35936.5	Grtp1	protein-coding gene	Poised	90791.6	9959.29	91637.4	1.63812e+06	711343	589415	511993	394196	450542	Nupl2	protein-coding gene	Poised	138103	3367.25	138084	138103	138112	138112	37.5	157.5	28263.5
Rasgrp2	protein-coding gene	17218.7	346.75	17218.7	37702.3	37702.3	17218.7	17218.7	1884.25	37691.3	Gsk3a	protein-coding gene	Poised	428	116	198	32500.3	14215.7	2276.33	14206.7	14208.7	14214.7	Nupr1l	protein-coding gene	Poised	84	28	12875	21777	21771	21787	21781	21782	21786
Rassf3	protein-coding gene	126973	7217	126724	2229063	2229161	126990	91096	126958	126959	Gsn	protein-coding gene	Poised	55203.7	7945.71	55041.1	73293.6	73183.6	73171.6	40109.1	55017.4	134781	Nusap1	protein-coding gene	Poised	156.5	150	141.5	190	150	157	146.5	142.5	136
Raver2	protein-coding gene	578377	182	578113	578309	578382	578134	300682	578157	203031	Gstt2	protein-coding gene	Poised	58142.5	545.125	58142.8	58245.5	58180.2	58178.5	2561.5	58183.2	53904.5	Nxf1	protein-coding gene	Poised	49.2	50.8	15668.8	56770	21066	16639.3	21099	3126.5	21115
Rbbp7	protein-coding gene	256.75	265.75	289.75	1.65907e+06	249.75	257.75	66105.2	3050.8	66126.2	Gtf2h1	protein-coding gene	Poised	208661	279.4	208630	208630	208664	208651	30901.4	208648	208680	Oaz3	protein-coding gene	Poised	24996.5	5609.5	25016.5	24957.5	24799.5	24803.5	3860	24800.5	24813.5
Rbm3	protein-coding gene	156.8	129.4	136.6	48538.4	48536.4	48534.4	48541.4	48524.4	30692.6	Gtf2h4	protein-coding gene	Poised	165.8	243.8	34610.2	33970.8	155821	33970.8	33901.8	33943.8	32884.8	Ociad1	protein-coding gene	Poised	61.875	58.625	91.625	8.09463e+06	196739	37503.7	1655.7	12372.7	12388.7
Rbmx2	protein-coding gene	290429	5694	187057	40603653	290519	290505	166377	195465	151192	Gtf2i	protein-coding gene	Poised	210.538	252.615	336.615	107026	107026	20610.4	1117	1162.71	1161.29	Odc1	protein-coding gene	Poised	280734	1360.38	280699	8.62531e+06	3.87037e+06	280734	146489	280717	273647
Rcan3	protein-coding gene	63634	1809	137943	577254	158011	77700	65149	123825	3764	Gtf2ird1	protein-coding gene	Poised	108524	9277.42	108519	238904	238904	45893.7	1873	1822	1806	Odf2	protein-coding gene	Poised	239.6	217.1	315.4	469662	199350	154612	5111.28	172006	77934.9
Rcbtb1	protein-coding gene	234355	5254.18	234353	3.63103e+06	1.80794e+06	234387	14990.7	58089.7	58107.3	Gtf2ird2	protein-coding gene	Poised	517	530	510	496	496	515	301	613	613	Odf2l	protein-coding gene	Poised	110.3	110.3	103.3	83.7	90.3	115.9	91.3	433.3	88.3
Rcl1	protein-coding gene	101	89	63	40	36	40	40	92	40	Gtf3c1	protein-coding gene	Poised	295	181.6	370	708693	708638	19732.9	410	244.8	393	Optn	protein-coding gene	Poised	40179.8	4568.8	40166.8	1.54006e+06	898304	40140.8	40157.8	40101.8	40173.8
Rcn1	protein-coding gene	507238	1740	507238	4.62044e+06	507268	507232	58059.5	58083.5	58053.5	Gtf3c4	protein-coding gene	Poised	257048	267	284364	1523690	1253378	191	220212	282267	257535	Osbp2	protein-coding gene	Poised	75006.8	4567.83	137565	137563	137700	137568	75061.5	137524	135797
Rcor2	protein-coding gene	51417	904.75	51334	113985	113978	51211	114002	28295	36481	Gtpbp1	protein-coding gene	Poised	276	276	243	276	276	279	15145	38049	38059	Osbpl10	protein-coding gene	Poised	55147.6	9508.25	55131.6	1.10856e+06	271156	55068.9	54308.4	54960.8	29701.8
Rdh13	protein-coding gene	33009.3	24888.3	96601.3	294267	239684	239671	96592.3	96743.3	120383	Gtpbp2	protein-coding gene	Poised	257.571	107.429	164.571	1.33824e+06	392644	2819.76	178085	89990.2	178033	Osbpl1a	protein-coding gene	Poised	102987	5347.5	134999	5.24924e+06	1.90683e+06	747561	17149.9	103021	41644.2
Recql4	protein-coding gene	106.5	115.5	115.5	359204	50596.5	116.5	115.5	110.5	111.5	Gtpbp8	protein-coding gene	Poised	324368	85.5	324370	573340	573288	324390	1138.5	537818	348988	Osbpl9	protein-coding gene	Poised	179.9	185.3	213.3	54.7143	248.714	161.714	64.2	25336.7	197.4
Rel	protein-coding gene	137149	173	104883	515324	515319	275	374343	515320	341890	Gucd1	protein-coding gene	Poised	133.556	239	249.556	375835	355.889	244.889	29020.3	29025.3	29016.3	Oscp1	protein-coding gene	Poised	30.5	63.5	27.5	852359	681629	13481	43.5	66.5	73.5
Relb	protein-coding gene	163.2	515.7	483.3	86362.3	496.1	162.9	24638.7	86689.3	86610.3	H13	protein-coding gene	Poised	15330.3	907	15333	158181	62960	15353.7	62953	158153	16282.3	Osgepl1	protein-coding gene	Poised	17442.6	17442.6	17442.6	17427.6	17433.6	17402.6	17446.6	17417.6	17433.6
Reln	protein-coding gene	440134	13625.5	553805	1.88912e+06	553817	440121	140680	553922	292778	H2afy	protein-coding gene	Poised	599760	2496	622775	691295	691321	443086	29651	131213	37320	Osgin1	protein-coding gene	Poised	41847.7	9193	41397.7	1.15256e+06	175901	175894	29630.3	47417.3	29657.3
Relt	protein-coding gene	71882.5	2694.5	71947.5	253372	253370	246214	105612	253350	17786.5	H2afz	protein-coding gene	Poised	43	43	57	1194481	53	36	35	90402	225643	Otub2	protein-coding gene	Poised	110.75	99.25	37161.2	631663	631706	142657	36364	36309	36358
Renbp	protein-coding gene	7917.3	7158.3	7907.3	2.78647e+07	367107	7898.3	367136	367167	367148	Hacd1	protein-coding gene	Poised	784572	101.25	2.27748e+06	2.27838e+06	2.27843e+06	2.27838e+06	197975	335991	480177	Otud3	protein-coding gene	Poised	146	39	278860	609328	609339	278797	126783	95728	127564
Ret	protein-coding gene	289652	4496.5	280314	4.87067e+06	290712	290696	71688.5	163876	88848.5	Hacl1	protein-coding gene	Poised	189655	131	170.364	507504	194175	4595.31	82350.9	141687	141687	Ovgp1	protein-coding gene	Poised	16778.2	5247.25	16867.2	1.35716e+06	923196	923226	25047.8	923316	319219
Rftn1	protein-coding gene	51589	6927.67	51614	135245	51713	51616	51676	80845	31174.7	Haghl	protein-coding gene	Poised	11634.6	6793.64	47490.6	57963.4	57966.4	23446.6	11965.4	57990.4	57952.4	Oxct2b	protein-coding gene	Poised	11209	11190	226788	801102	226571	11184	117536	18660	67184
Rhbdf2	protein-coding gene	29939	2579.25	51832.8	185381	105735	37664	35109.2	85793.8	85771.8	Hap1	protein-coding gene	Poised	34280.6	1496.4	34218.6	43168.4	34840.6	34835.6	1562.4	34345.6	34406.6	Oxsm	protein-coding gene	Poised	118644	3172.5	118711	118636	118687	118733	118660	118661	53841
Rhob	protein-coding gene	124	34	119	110	86	99	126	80	93	Harbi1	protein-coding gene	Poised	61018.8	381	184365	723006	723017	445979	5911.2	3138.8	51755.2	Pacrg	protein-coding gene	Poised	1608962	21297	1608940	2180562	2180522	1608951	162444	104622	104622
Rhpn2	protein-coding gene	117	159	154	228589	228500	23508.8	180207	287942	287734	Haus4	protein-coding gene	Poised	220.5	225	180.5	33336	33333	3753.57	33328	3651.14	33337	Pacs2	protein-coding gene	Poised	216.75	268.75	280.75	119401	119404	22662	119417	119418	119403
Rimkla	protein-coding gene	70046.5	59.5	146488	197976	146402	70043.5	76908.5	76920.5	1573.5	Hcfc1r1	protein-coding gene	Poised	95.6667	54.3333	66874.7	98064.7	98103.7	98051.7	98101.7	98125.7	95447.3	Pak6	protein-coding gene	Poised	9038.2	2385.2	119342	365603	8960.2	9028.2	9037.2	9047.2	70336.2
Rims1	protein-coding gene	582362	17724.8	582359	1.85335e+06	582362	582343	563261	581626	425103	Hddc3	protein-coding gene	Poised	3163.8	2115.8	18891.8	18947.8	2985.8	18905.8	18813.8	48938.8	18961.8	Pakap	protein-coding gene	Poised	243038	49543.7	1.40454e+06	4.6472e+06	1.40454e+06	1.4045e+06	115549	349327	175822
Ripk2	protein-coding gene	191	135	149617	4677706	149582	158	40367	2979806	144540	Hdgf	protein-coding gene	Poised	749.25	229.5	21177.2	388447	22842.3	22989.3	79423.3	24807.7	79420.3	Pan3	protein-coding gene	Poised	365745	4647.09	365715	887515	407287	366171	10838.7	261533	103965
Ripk4	protein-coding gene	198756	3253	198778	5297435	198653	198699	455633	645750	11060	Hdhd3	protein-coding gene	Poised	22553.5	16981.5	94384.5	22302.5	22537.5	22385.5	22553.5	22561.5	22301.5	Pank2	protein-coding gene	Poised	243.5	204.5	36.5	989940	204.5	274.5	204.5	227.5	268.5
Rnaseh2b	protein-coding gene	435292	4929.75	435317	511518	435320	435292	389526	575139	30163.8	Hemk1	protein-coding gene	Poised	442.4	491.4	2484.4	39193	39129	4742	4727	2727	4676	Papolb	protein-coding gene	Poised	21119	1925	21110	21092	21085	21091	21097	21091	21094
Rnf128	protein-coding gene	261439	20322	861448	861400	861428	861430	184381	261450	211050	Henmt1	protein-coding gene	Poised	28715.2	477.5	28755.2	1.6071e+06	28755.2	28745.2	28781.2	193594	28784.2	Paqr7	protein-coding gene	Poised	27812.5	1566.5	27759.5	309738	38411.5	27761.5	27836.5	46701.5	27741.5
Rnf213	protein-coding gene	70034	5104.67	70052	261924	261880	66402.7	261870	181545	52914.3	Hepacam2	protein-coding gene	Poised	307878	160059	307878	289525	289527	289527	413874	413884	60981	Paqr9	protein-coding gene	Poised	636578	21975	636582	5474843	1551496	636557	89475	0	90340
Rnf217	protein-coding gene	766271	491	766272	7760485	7760470	766283	39099	766283	228093	Herpud1	protein-coding gene	Poised	851	284.667	2388.33	174054	174101	174118	886.333	873	581.333	Pard6g	protein-coding gene	Poised	104773	34	104912	104952	104728	104782	61163	104938	6345
Rnf31	protein-coding gene	585	202	535	31592	606	587	24076	24137	24123	Hexa	protein-coding gene	Poised	38601	14	38471	1831050	116776	38564	38570	237816	78286	Parl	protein-coding gene	Poised	200679	5566.46	200631	2.009e+06	1.48649e+06	200656	1172.25	902220	1058.75
Rpl36a	protein-coding gene	15107.8	465.167	15100.8	2.15551e+06	2.15555e+06	15006.8	15112.8	2.15549e+06	14907.8	Hexim2	protein-coding gene	Poised	386.8	484.4	451.4	496.4	472.4	474.2	484.4	492.2	477.8	Parp11	protein-coding gene	Poised	41	40.4	60.4	2.23826e+06	50	44.6	129.6	160494	49.4
Rps4x	protein-coding gene	31398	26455	31388	393914	393911	69172	69167	366478	69176	Hfm1	protein-coding gene	Poised	414664	9641.86	414748	414664	414664	414687	400418	1.03998e+06	9829.71	Parpbp	protein-coding gene	Poised	174950	58.5	175034	174878	175154	174900	10677.5	312702	11346.5
Rps6ka3	protein-coding gene	1.71284e+06	9315	1.71276e+06	5.13762e+06	3.47831e+06	1.71281e+06	1.38286e+06	3.4783e+06	44963.3	Hgh1	protein-coding gene	Poised	11173	40.6667	11188	18051	11173	11148	11213	11089	17973	Pcca	protein-coding gene	Poised	53.75	41.75	449056	2.19596e+06	597135	139270	84.4286	21776.7	80.2857
Rrad	protein-coding gene	39847.5	10537.5	39882.5	1.196e+06	39848.5	39845.5	39476.5	39863.5	39859.5	Hgs	protein-coding gene	Poised	128	119	116	105529	126	92	121	134	126	Pcdh15	protein-coding gene	Poised	968377	73637.3	968372	1.9988e+06	1.6232e+06	1.0725e+06	65792.2	557011	239562
Rragd	protein-coding gene	64150.5	6475	259050	259044	259080	259110	259080	155326	89544.5	Higd2a	protein-coding gene	Poised	98031	84	98031	772594	97860	97767	97840	97850	97797	Pcdh7	protein-coding gene	Poised	4.12978e+06	2043.43	2.23227e+06	7.47949e+06	5.52939e+06	5.52942e+06	422344	2.09789e+06	25459.1
Rras2	protein-coding gene	445268	22.5	445264	445368	445252	158452	349738	136556	29928.5	Hint3	protein-coding gene	Poised	69.5	101.5	77	8.75005e+06	8.75004e+06	223285	107469	223285	21917.7	Pcdhga10	protein-coding gene	Poised	397999	3054	188604	503380	222717	503281	18694	128173	128051
Rspo2	protein-coding gene	306296	45464	306334	4869918	4869952	306351	255305	1228755	332465	Hip1r	protein-coding gene	Poised	42874	9	171	243171	103297	103270	46394	243172	243173	Pcdhgc3	protein-coding gene	Poised	338595	33910.7	129200	443976	163313	443877	40709.7	187577	187455
Rspo4	protein-coding gene	172211	295	563270	988470	893249	556081	206145	97269	231988	Hirip3	protein-coding gene	Poised	562.429	172	21935.1	164453	164492	70456.9	53668.9	30355.9	839	Pcf11	protein-coding gene	Poised	240.667	83.6667	155.667	273.667	272.667	83.6667	210013	5860.8	88533.2
Rsu1	protein-coding gene	163.8	142.4	1.49275e+06	1.49365e+06	1.49369e+06	1.49364e+06	15081.8	327328	698991	Hist1h2ba	protein-coding gene	Poised	180	183	178	171557	171577	194	196	159	195	Pcm1	protein-coding gene	Poised	4735562	286	4735562	5447442	135031	4735574	87	346915	21965
Rtkn2	protein-coding gene	863906	3502.83	863913	5339014	4560193	863892	204899	365122	274629	Hist2h2aa1	protein-coding gene	Poised	213	267	4946	348695	312317	4963	2841	3845	39	Pcmtd2	protein-coding gene	Poised	325006	4173	324915	1.8684e+06	385859	348232	18408.2	348274	7762.78
Rusc1	protein-coding gene	172.8	137.8	172.8	11139.7	11249.7	11153.7	11207.7	11206.7	11127.7	Hist2h2ab	protein-coding gene	Poised	20654	969	20686	337376	290664	20669	543	14662	19472	Pcolce	protein-coding gene	Poised	9760.25	3220.58	9746.25	9734.25	10100.2	9940.25	9768.25	9758.25	9731.25
Ryk	protein-coding gene	109580	8458.83	109462	512919	226676	109587	109579	108904	35775.8	Hist2h2ac	protein-coding gene	Poised	19639	46	19671	338391	291679	19654	44	13647	18457	Pde1c	protein-coding gene	Poised	333399	81065.2	333362	5.20285e+06	1.31019e+06	1.13528e+06	590572	139664	38882.3
Sall1	protein-coding gene	545	368	347311	347282	347278	347279	347381	78493	322027	Hist2h2be	protein-coding gene	Poised	19400	285	19432	338630	291918	19415	195	13408	18218	Pde2a	protein-coding gene	Poised	214406	12822.4	138489	760919	760919	340799	256613	615961	180191
Sall4	protein-coding gene	152538	230.167	493.5	684647	151050	150993	148552	558139	150965	Hivep1	protein-coding gene	Poised	516380	15443.4	1105736	3267642	3267639	1120945	80044	68128	49457.4	Pde4a	protein-coding gene	Poised	18645.8	15699.4	34224.4	88406.2	38375.2	28059.8	17085.8	51044.8	88323.4
Samd1	protein-coding gene	1048.5	79	686.5	25191.5	25188.5	25179.5	21122.5	25026.5	13248.5	Hmcn2	protein-coding gene	Poised	89728.7	10566.7	267911	267907	267873	89724.7	103088	267855	267887	Pde4b	protein-coding gene	Poised	560372	31203.8	560457	713094	560394	560444	155122	713246	304378
Samd14	protein-coding gene	31413	154.333	31413	798797	72702	31421	26885	31339	26910	Hmx1	protein-coding gene	Poised	530.5	507.5	554.5	1.0953e+06	1.07593e+06	579.5	527.5	561.5	577.5	Pdhx	protein-coding gene	Poised	131.333	117.333	126.333	4.4063e+06	2.83117e+06	180.333	91.3333	411636	411738
Sapcd2	protein-coding gene	68.25	70.25	97.25	148894	148913	148863	41057.6	148635	41442.6	Hnrnpf	protein-coding gene	Poised	4095.57	111.286	125.143	4.58005e+06	100.25	84.25	120.25	72.25	5797.75	Pdk2	protein-coding gene	Poised	497	129.667	497	817891	98846.4	5276.6	478	424.333	57826
Satb1	protein-coding gene	1.42146e+06	31258.7	1.50273e+06	1.52263e+06	1.52267e+06	1.52259e+06	112264	112282	41863.8	Hnrnph3	protein-coding gene	Poised	370347	307.167	370346	370340	370340	370347	2987.67	370369	14214	Pdxdc1	protein-coding gene	Poised	244	207	145	441376	441390	27205.3	222	234	227
Sbk1	protein-coding gene	65385.8	6590.5	87749.8	125365	125310	125361	28953.2	87782.8	56109.2	Hnrnpll	protein-coding gene	Poised	116.167	116.167	145.167	86.5	95.1667	176.167	93.8333	189.167	139.167	Pdzd9	protein-coding gene	Poised	247469	7149.33	312119	312112	312100	312112	219921	312105	230627
Scaf11	protein-coding gene	261.667	19.3333	745913	2469676	2085579	261169	12437	29844	111789	Hnrnpm	protein-coding gene	Poised	276.778	205.778	33157.2	86883.6	86360.6	12055.1	45170.6	45171.6	45147.6	Peli2	protein-coding gene	Poised	301580	11787.4	301497	1.38423e+06	301509	301505	179275	707940	92619.1
Scamp5	protein-coding gene	96618.3	24124.7	96641.3	387636	96508.3	96615.3	56334.3	50328.3	96624.3	Hnrnpul1	protein-coding gene	Poised	358	358	325	358	360	343	99	35760	309	Penk	protein-coding gene	Poised	199877	35140	199905	199909	199907	199901	114851	199970	63650
Scap	protein-coding gene	43484.9	4124.7	96571.2	307923	307846	128154	128241	128149	128127	Hook2	protein-coding gene	Poised	150.667	14.3333	138.667	32875.8	32827.8	2118.25	32528.8	33005.8	44192.2	Pex11b	protein-coding gene	Poised	5939.14	226.429	34785.1	41595.1	41790.1	5934.14	41545.1	5908.14	41595.1
Scd1	protein-coding gene	18819	502	18787	523699	140351	113407	18789	18743	18827	Hoxa4	protein-coding gene	Poised	509	71	19115	1013137	1013089	303	21142	1013104	179323	Pex12	protein-coding gene	Poised	102.5	39.1667	7278.5	7790.14	7860.14	7800.14	7857.14	3343.86	546.857
Scd2	protein-coding gene	9550	201	9547	618862	26799	201	9503	9540	9511	Hps4	protein-coding gene	Poised	74796.7	6601.57	74827.7	1.51148e+06	595840	74808.7	61053	74755.7	74889.7	Pex3	protein-coding gene	Poised	11527.3	768.857	357364	6.04128e+06	4.8217e+06	4.68471e+06	1760.33	983.667	8920.33
Schip1	protein-coding gene	525054	47050.5	525054	7.1398e+06	555194	525131	52792.1	616980	36208.8	Hps5	protein-coding gene	Poised	222481	2806.8	222450	222450	222484	222471	17139.3	222468	222500	Pfdn5	protein-coding gene	Poised	30039.2	133.25	79716.8	79683.8	79776.8	29950.2	24769.8	79899.8	79683.8
Scml2	protein-coding gene	166930	9840.89	167009	3.25786e+06	1.59854e+06	166955	116698	1.59854e+06	116598	Hrasls5	protein-coding gene	Poised	229489	5827	229441	229477	229264	229466	128589	86738	32058	Pfkfb2	protein-coding gene	Poised	1025.64	598.636	1005.18	813122	813066	3714.62	8276.85	813234	3702.15
Scn5a	protein-coding gene	26497.8	3341.75	26511.8	248418	248470	26556.8	26619.8	248336	26296.8	Hsf2bp	protein-coding gene	Poised	172850	3859.33	172834	463867	321818	292466	82738.3	292255	225881	Pfn4	protein-coding gene	Poised	111.25	111.25	111.25	111.25	111.25	111.25	122.25	113.25	49009.8
Scube3	protein-coding gene	73574.1	5939	73598.1	73614.1	73592.1	73592.1	81919.1	44167.9	69981.9	Hsf5	protein-coding gene	Poised	25180	72	25117	25077	24993	25077	25135	25129	25247	Pgap2	protein-coding gene	Poised	148.667	158	175.333	188.333	188.333	80.6667	118	75.3333	75.3333
Sdc1	protein-coding gene	130576	469	130611	130560	130617	130573	96571	94595	115690	Hspa12a	protein-coding gene	Poised	80.6667	10.3333	1.24641e+06	1.35228e+06	1.17726e+06	69166.1	156187	156516	156467	Pgf	protein-coding gene	Poised	24020.8	5671.75	44086.2	44067.2	44062.2	23951.8	24034.8	44042.2	24089.8
Sdc4	protein-coding gene	17552.5	4076.5	80087.5	326222	326230	53998.5	53943.5	326206	80140.5	Hspa2	protein-coding gene	Poised	154.5	116.5	154.5	734636	734670	143.5	116.5	116.5	152.5	Pgrmc2	protein-coding gene	Poised	122	122	122	53	44	122	44	44	4047
Sec24d	protein-coding gene	75539.5	23297.2	75353.5	8.25416e+06	1.35745e+06	75587.5	70895.5	554786	52073.1	Hspb6	protein-coding gene	Poised	674.75	240.75	683.25	17776.8	663.25	663.25	689.75	240.75	691.75	Phf7	protein-coding gene	Poised	394.333	446.333	85382.3	120479	120563	2008.57	42893.4	117848	119958
Sema4d	protein-coding gene	46716.6	11024.6	110472	110437	103806	77351	47720.4	110498	110446	Hspb9	protein-coding gene	Poised	24374	1408	24388	316008	225668	24372	24373	24339	24142	Phlpp1	protein-coding gene	Poised	266411	9446.33	266411	12778316	266411	266411	185385	155621	193745
Sema6b	protein-coding gene	19172	464.5	19168	57909	57869	57897	25374	48450	55755	Hspbp1	protein-coding gene	Poised	248	323	323	54890	307	294	61796.5	7018.83	61839.5	Phospho2	protein-coding gene	Poised	76266.5	101	250.5	3.19063e+06	583606	107208	335.833	583626	66279.5
Sema6d	protein-coding gene	770414	43621.8	770399	2.55781e+06	1.14807e+06	1.14806e+06	292758	961951	75683.8	Htatip2	protein-coding gene	Poised	513114	70.6667	878026	2.7507e+06	970145	513090	28379.7	19477.7	330004	Pi4k2b	protein-coding gene	Poised	89170	1277.25	89061	7294431	554172	554200	289377	290838	13321
Sept11	protein-coding gene	113163	74785	113044	173724	173775	113163	59485	173709	114	Hyls1	protein-coding gene	Poised	150.5	150.5	150.5	264788	150.5	150.5	150.5	150.5	150.5	Pias1	protein-coding gene	Poised	111	35	639596	834959	616535	308011	20415	66971.4	26659.6
Sept8	protein-coding gene	88260	1710	218599	88315	88220	88259	88049	88253	88290	Icam5	protein-coding gene	Poised	1207	175	1207	59975	59981	1234	59544	59974	59494	Pias2	protein-coding gene	Poised	18149.5	266.5	18145.5	741484	425746	18149.5	18145.5	18137.5	18209.5
Serpine2	protein-coding gene	494504	13285.5	494499	494508	494515	494499	36762.8	423736	64729.8	Icmt	protein-coding gene	Poised	26398.5	1856	26376.5	437462	303026	26411.5	2183.5	271628	26337.5	Pias4	protein-coding gene	Poised	104.5	104.5	104.5	30364.5	104.5	104.5	6555.8	21436.8	21019.8
Sertad4	protein-coding gene	947004	106586	947039	947004	947035	947004	1937	403063	221420	Id4	protein-coding gene	Poised	328	319	312	2871557	284737	307	315	325	322	Pigc	protein-coding gene	Poised	92336.6	280.6	91925.6	91895.6	91924.6	92321.6	54695.4	91902.6	87207.6
Setd7	protein-coding gene	269046	19264.5	269154	721676	270260	130462	9606	270252	74789.5	Iffo1	protein-coding gene	Poised	18645	1834	44708	44677	44693	1764	284.143	288.143	296.143	Pigf	protein-coding gene	Poised	60	71	65	65	86	65	4	96	173
Sft2d2	protein-coding gene	42639.3	47.3333	42610.3	440241	407676	266204	42590.3	42577.3	122882	Ifitm7	protein-coding gene	Poised	82845.3	45508.3	82944.3	331340	331354	82831.3	82867.3	82855.3	82862.3	Pih1d2	protein-coding gene	Poised	56124.1	282.571	122092	4.29963e+06	122087	88991.1	121978	122084	96316.1
Sgk1	protein-coding gene	1.62178e+06	16595	1.62128e+06	2.37772e+06	1.65738e+06	1.62186e+06	89072.2	261295	134279	Ift122	protein-coding gene	Poised	156.667	161.667	178.667	2.54553e+06	391838	18893.7	33771.7	391721	33795.7	Pinlyp	protein-coding gene	Poised	873	860	881	323871	126039	38678	937	857	32980
Sgpl1	protein-coding gene	380.125	127.75	39659.1	1.43966e+06	58497.7	36487.7	253102	279694	235154	Ift140	protein-coding gene	Poised	272.5	267.5	248.5	281.5	155	275.5	195.5	262.5	68	Pkd2l2	protein-coding gene	Poised	215239	467.75	215206	242907	342681	215308	55844.2	242731	9272.25
Sh2d3c	protein-coding gene	167	199	151	280373	114893	33781.5	33766	38239	38234	Ift172	protein-coding gene	Poised	131.667	77.6667	50235.3	2.06122e+06	1.04169e+06	33379.3	95.6667	163.667	50304.3	Pkdrej	protein-coding gene	Poised	37873	9869	37860	2357083	37847	37881	81	86393	86367
Sh2d5	protein-coding gene	118.75	125.75	104.75	34548.6	52919.4	1413.6	79.75	106.75	292.75	Ift20	protein-coding gene	Poised	63	127	14382	161535	14399	71	14387	14388	14378	Plcd4	protein-coding gene	Poised	35330.7	14780.8	40944.7	261943	41263.3	35265.5	82213.2	41337.3	206135
Sh3bp1	protein-coding gene	11855.9	2475.78	11830.9	161020	11832.9	11830.9	11847.9	11820.9	81061.9	Ift22	protein-coding gene	Poised	43.75	43.75	43.75	692445	692079	580.4	43.75	47.25	61.25	Plce1	protein-coding gene	Poised	1.20249e+06	14122.7	523921	1.93506e+06	523952	240340	139960	1.03314e+06	37698.6
Sh3bp4	protein-coding gene	792772	200	255	864566	864542	282	112362	864585	55224	Ift46	protein-coding gene	Poised	24108.9	1342.6	190627	355906	355857	2990.07	7914.07	355922	280169	Plekha6	protein-coding gene	Poised	803084	42813.5	803077	1.16229e+06	1.16231e+06	818508	28066.5	356298	25786.5
Sh3d19	protein-coding gene	1474362	25064.2	483012	2240025	1828736	1828589	85386	211858	398840	Ift80	protein-coding gene	Poised	71.5	73.5	68.5	6.57044e+06	58130.2	18047.2	13207.2	140508	140431	Plekhh2	protein-coding gene	Poised	66793.7	4202.33	66883.7	424678	424631	66897.7	32501.7	184377	33738.3
Sh3glb2	protein-coding gene	113.333	31.7778	4800.33	7926.86	7942.86	8030.86	8073.86	8071.86	8111.86	Igdcc4	protein-coding gene	Poised	100120	1371.43	290214	1.02341e+06	100665	100109	140808	574938	614587	Plk1	protein-coding gene	Poised	89	79	92306	1177085	92334	92285	86	64.3333	80
Sh3pxd2b	protein-coding gene	107273	93.6667	107189	2.65502e+06	107239	107280	70194.3	232887	232907	Ighmbp2	protein-coding gene	Poised	44097	4061	44139	296687	109606	109632	110304	296653	39756	Plxdc1	protein-coding gene	Poised	40120.5	214.5	71801.5	695922	241108	71731.5	71784.5	53965.5	71789.5
Shank3	protein-coding gene	47402.7	2715.3	94364.7	435125	435073	94527.7	44299.3	44376.3	12245.7	Il17d	protein-coding gene	Poised	1016	992	46878	1964154	126205	126188	87723	126189	204174	Plxnb2	protein-coding gene	Poised	33125.2	10028.8	33047.2	74537.8	74485.8	74491.8	74486.8	74459.8	74466.8
Shroom2	protein-coding gene	348154	73123.5	348202	1.17289e+07	2.21267e+06	348258	588652	1.33191e+06	1.81252e+06	Il3ra	protein-coding gene	Poised	356295	93	814.667	355874	355874	355863	1357.14	314764	45158.7	Pmel	protein-coding gene	Poised	724.333	501	738.333	8744	8791	8780	775	8716	8707
Shroom4	protein-coding gene	20	11	1174566	1250329	1110094	380822	1110057	1110060	110342	Il4i1	protein-coding gene	Poised	546.5	549.5	537.5	113318	539.5	568.5	62280.3	18366.3	62285.3	Pmpcb	protein-coding gene	Poised	44001.5	6226.75	157672	2.28526e+06	157684	43988.5	8400.5	157790	320526
Siah1b	protein-coding gene	117550	220	293.333	343398	343426	167193	167319	1.31592e+06	155758	Ilvbl	protein-coding gene	Poised	406496	1810	521260	1.1907e+06	1.27814e+06	406504	325074	1880.67	76660.5	Pnmal2	protein-coding gene	Poised	20301	146	20263	69571	69548	20245	11281	11272	11294
Ski	protein-coding gene	124653	11520.3	124665	1050351	390188	124651	124661	124669	150354	Immp2l	protein-coding gene	Poised	587167	9155.8	587158	9.08264e+06	587143	587150	9676.8	587108	184712	Poc1b	protein-coding gene	Poised	134417	3215.38	214400	214333	214305	214324	130269	214422	288995
Slc12a9	protein-coding gene	202.667	203.333	197.667	270501	270135	2954	36764	36708	36713	Impa1	protein-coding gene	Poised	14317.2	14300.2	14296.2	9.72931e+06	9.72931e+06	2.82508e+06	21089.8	131170	105997	Polb	protein-coding gene	Poised	152268	33.5	152348	3.13197e+06	152266	59451.5	152276	152248	152256
Slc16a11	protein-coding gene	23840.8	139.273	23864.8	278325	23840.8	23851.8	23864.8	23937.8	151688	Inafm1	protein-coding gene	Poised	12733	156	12708	341656	12805	12848	12848	12698	51407	Pold3	protein-coding gene	Poised	244515	4363.6	137552	497946	427644	128735	242248	244507	20526.8
Slc19a1	protein-coding gene	72999	2398.89	66632	72918	73009	73001	66620	72930	62428	Inha	protein-coding gene	Poised	14540	1856	14541	189420	189479	14524	14577	108183	108193	Polk	protein-coding gene	Poised	127972	111	81	2.83056e+06	127493	127557	85	24380	354
Slc22a17	protein-coding gene	18320.2	373.583	18336.2	18338.2	18338.2	18319.2	18434.2	18430.2	18416.2	Ino80b	protein-coding gene	Poised	3582.75	241.25	3653.75	3588.75	3594.75	3586.75	3600.75	3574.75	3712.75	Poln	protein-coding gene	Poised	148.333	145.333	139.333	76517.2	76535.2	76520.2	76501.2	58308.2	42259.2
Slc23a2	protein-coding gene	153530	12209	152687	152842	152846	153011	46334.3	153002	153000	Ino80c	protein-coding gene	Poised	1.04881e+06	1890	1.04865e+06	7.51479e+06	1.04872e+06	483668	135432	12010.5	366442	Pomgnt1	protein-coding gene	Poised	113	88	17	1.14724e+06	480788	64422.5	50	7944	36
Slc25a15	protein-coding gene	212846	47999.5	212908	3.38683e+06	212828	195404	48708.5	212710	337964	Ino80e	protein-coding gene	Poised	627.786	91.7143	22990.8	165781	165820	69129.1	52341.1	29028.1	596.467	Pomt2	protein-coding gene	Poised	192.333	204.667	118572	246424	246400	5883.5	12743	160466	440612
Slc25a22	protein-coding gene	12384.5	2300.76	12326.5	219187	42930.5	12416.5	20495.5	42930.5	12145.5	Inpp5a	protein-coding gene	Poised	263.5	259.5	254.5	1.82676e+06	250.5	264.5	1.15064e+06	132295	574254	Pon2	protein-coding gene	Poised	542332	2747.25	542260	2.09004e+06	2.09005e+06	2.09005e+06	132756	961805	45583.8
Slc25a42	protein-coding gene	253.8	248.8	223.8	253.8	333.8	326.8	129.8	134.8	144.8	Inpp5e	protein-coding gene	Poised	39954.6	9438.43	39924.6	422119	422174	39931.6	39670.6	54060.6	234129	Postn	protein-coding gene	Poised	828	1478	1425	1456	1478	1157	265	1979	1174
Slc27a2	protein-coding gene	119199	31618	513902	713348	713340	451906	9270.25	697356	340105	Ints9	protein-coding gene	Poised	131.25	212.25	53.75	2.11264e+06	1.34684e+06	224.25	17999.8	188545	181683	Ppargc1a	protein-coding gene	Poised	631247	10593.8	631201	6.10901e+06	631252	630975	595935	605500	419958
Slc27a4	protein-coding gene	64410	3017	84933	559196	288884	244146	86209	261540	167469	Ipo13	protein-coding gene	Poised	186	127	170	278841	233837	64492.8	251993	277038	8994.83	Ppil6	protein-coding gene	Poised	610733	2002.67	190948	2.12452e+06	2.12453e+06	783608	189897	513950	53101.7
Slc29a4	protein-coding gene	120484	4794.5	67776.5	146138	146144	146138	79013	114022	84667.5	Ipo4	protein-coding gene	Poised	13364.1	478.846	13371.1	70786.1	13379.1	13529.1	13425.1	13364.1	13378.1	Ppip5k2	protein-coding gene	Poised	3.9391e+06	18319.6	3.9392e+06	4.26458e+06	3.93916e+06	3.93917e+06	52894.1	916414	401875
Slc2a1	protein-coding gene	64.4	437.6	77.2	65435.6	65435.6	76	107.8	115	65425.6	Iqcc	protein-coding gene	Poised	22310.2	521.8	22420.2	75904.8	75887.8	22063.2	75904.8	75902.8	22313.2	Ppm1a	protein-coding gene	Poised	343140	4256.38	234139	1.75458e+06	1.13746e+06	684748	559	38572	436
Slc30a2	protein-coding gene	52841.5	67	52844.5	156184	156232	125794	9906.5	106854	125814	Iqcd	protein-coding gene	Poised	248.5	246.5	106.5	83.5	263.5	241.5	111.5	115.5	98.5	Ppm1b	protein-coding gene	Poised	570.6	322	570.6	523.2	551.4	542.4	586	333.6	826.2
Slc35f2	protein-coding gene	84625.5	83771.5	84440.5	1.126e+06	84674.5	84609.5	84886.5	180756	151328	Iqce	protein-coding gene	Poised	7680.33	5757.5	7628.5	44731.3	44714.3	7837.17	7795	44649.7	90008.3	Ppm1d	protein-coding gene	Poised	536	161.5	41399	1682134	41335	41257	1156	1086	556
Slc38a7	protein-coding gene	34605	16337.4	34450.6	41511.4	41569.4	41535.4	26608.4	15374.4	15621.4	Iqcg	protein-coding gene	Poised	144.333	221.333	808967	1384629	7858	439686	170.667	176764	80.6667	Ppm1e	protein-coding gene	Poised	64402	193	46095	233256	233340	45784	36908	155042	84174
Slc43a1	protein-coding gene	112302	908.667	124129	124172	124136	124128	12706	95804	11991	Iqck	protein-coding gene	Poised	163490	710.167	128580	625569	336028	156833	315264	156811	333880	Ppm1j	protein-coding gene	Poised	268274	511.5	81515.5	271448	268332	144720	102542	102538	102552
Slc44a1	protein-coding gene	464356	12158.6	3844533	3844533	1037230	464320	156161	3325783	450013	Irak1bp1	protein-coding gene	Poised	611488	331	611474	1095170	611485	611476	104406	611468	62047	Ppp1cc	protein-coding gene	Poised	216.667	107.667	179.333	461458	326518	5345.7	33485.3	138306	33544.3
Slc45a3	protein-coding gene	61501.8	34863.2	61881.8	444724	444780	61881.8	15408.2	144282	61938.8	Irak3	protein-coding gene	Poised	784007	1279.6	784006	955233	955331	955335	22340.8	22641.2	22541.6	Ppp1r10	protein-coding gene	Poised	258.167	243.167	140	75287.2	249.833	232.833	165	145.833	311.167
Slc4a11	protein-coding gene	145740	11723.2	465526	1.55796e+06	465528	420171	352367	420266	95367.2	Irf3	protein-coding gene	Poised	445.429	313.429	465.429	12448.2	12448.2	12448.2	5589.77	12482.2	12448.2	Ppp1r11	protein-coding gene	Poised	281.667	366.667	246688	1.11013e+06	114441	114427	119.667	278.667	171
Slc4a3	protein-coding gene	26178.9	26148.9	26177.9	230139	230198	26194.9	26141.9	148902	106054	Irx2	protein-coding gene	Poised	1.43177e+06	2958.4	1.98691e+06	3.07685e+06	3.0189e+06	1.43169e+06	447593	1.69467e+06	154963	Ppp1r36	protein-coding gene	Poised	17986.5	10279.5	17986.5	752468	752502	17975.5	15056.8	17851.5	7196.5
Slc4a5	protein-coding gene	68217	5063.83	56045.3	127864	68217	68217	30427.7	68229	68237	Irx5	protein-coding gene	Poised	1545	133	1481	1223493	1458	1527	1452	1466	1456	Ppp2cb	protein-coding gene	Poised	1366100	134	42207	7441511	6557106	554939	40250	1366042	47
Slc50a1	protein-coding gene	56506.2	293.222	56569.2	141441	141469	56536.2	55614.2	141415	99615.8	Isca1	protein-coding gene	Poised	100.2	166.2	166.2	1.36512e+06	1.3649e+06	2549.71	197.2	135.2	350359	Ppp2r1b	protein-coding gene	Poised	120599	4781.75	120590	4.05695e+06	120595	120663	1229.25	277.75	23843.8
Slc5a6	protein-coding gene	134008	2295.43	95969	2289424	813486	153364	133278	8730	133201	Iscu	protein-coding gene	Poised	385	243.714	37366	357992	37373	37378	37299	37382	129282	Ppp2r2d	protein-coding gene	Poised	360.429	126	385.429	1.43967e+06	538333	59106.1	550460	471536	1.17443e+06
Slc7a8	protein-coding gene	82278	46	82289	112105	112105	82285	52272	82214	82196	Isoc2a	protein-coding gene	Poised	132	246	238	10945	10922	133	191	256	192	Ppp2r3c	protein-coding gene	Poised	168	168	222608	534752	221455	221344	221397	221325	1393.33
Slc8b1	protein-coding gene	75668.9	1937.14	75810.9	75833.9	75653.9	1927	7572.14	75801.9	75818.9	Isyna1	protein-coding gene	Poised	203.889	197.889	226	55318.4	349.889	342.111	417.444	403.222	54612.4	Ppp2r5c	protein-coding gene	Poised	207.333	127.333	219.333	194.333	211.333	206.333	176.333	665.333	616.333
Slc9a3r2	protein-coding gene	47831.9	5428.43	21363.9	120386	120292	59425.9	2765.86	69709.9	69727.9	Itm2b	protein-coding gene	Poised	2.01992e+06	50497.2	2.01989e+06	2.94741e+06	2.94752e+06	2.41033e+06	133148	1.33286e+06	410992	Ppp2r5e	protein-coding gene	Poised	123.5	48.5	45.5	69.5	80.5	84.5	122.5	45.5	44662.5
Slc9a6	protein-coding gene	28635.4	15798.6	766407	4.51679e+07	5.99134e+06	5.99133e+06	413780	413774	195839	Itpkb	protein-coding gene	Poised	136104	2227.5	136098	136022	135952	136102	23089.5	136038	136022	Ppp3ca	protein-coding gene	Poised	380.333	335.333	335.333	332.333	339.333	380.333	354.333	1.28455e+06	355.333
Slit3	protein-coding gene	298606	20295.8	298606	5385069	1.15523e+06	1.15521e+06	265337	1.15522e+06	107773	Izumo4	protein-coding gene	Poised	677.083	510.75	612.083	495.846	513.231	732.769	39223.2	39491.2	39505.2	Ppp3cc	protein-coding gene	Poised	140078	712.333	140049	140008	139893	140008	114388	136118	139856
Smad3	protein-coding gene	123732	15938.4	527520	1.60332e+06	527550	166204	166203	166192	166204	Jagn1	protein-coding gene	Poised	23252.3	69.6667	23195.3	115830	115840	23155.3	200.333	115403	115724	Ppp4r4	protein-coding gene	Poised	289.5	212.5	301.5	802686	802729	28366.4	23299.6	23233.8	15559.6
Smad7	protein-coding gene	364210	2482.6	364202	871252	719770	364206	229908	553437	229968	Jak3	protein-coding gene	Poised	48757	2359	48771	274032	273958	106894	56800	101457	65952	Ppp6r2	protein-coding gene	Poised	27836.6	10299.2	27892.2	148545	148493	77868.3	77872.3	77860.3	130494
Smagp	protein-coding gene	20940.5	346.5	20495.5	20657.5	20320.5	20880.5	20303.5	16456.5	84383.5	Jmjd8	protein-coding gene	Poised	3653.62	3832.62	3820.62	90971.6	90850.6	3857.62	55635.4	90640.6	91171.6	Pramef8	protein-coding gene	Poised	304.8	304.8	304.8	388.8	322.2	313.2	316.2	305.4	315
Smarcd3	protein-coding gene	27906.6	451.111	27913.6	208671	27935.6	27925.6	27925.6	208553	208423	Jrk	protein-coding gene	Poised	221870	228	11570	376131	376121	708635	73268	708562	377304	Prdx6	protein-coding gene	Poised	180347	15126.4	180455	626243	625808	180466	180280	480241	180284
Smc1a	protein-coding gene	52	30	213236	1.15824e+07	1.56079e+06	303622	63227.8	680033	2.09796e+06	K230010J24Rik	protein-coding gene	Poised	40755	185	40745	341347	341339	40748	41020	40680	27270	Prkaa1	protein-coding gene	Poised	27390	79	27390	1147920	100390	27344	30161	27393	41696
Smo	protein-coding gene	32453.5	7328.5	41446.5	181306	41455.5	32485.5	41446.5	41446.5	12812.5	Kank3	protein-coding gene	Poised	61.8	71.8	50077.8	55171.3	55125.3	55093.3	1053	55111.3	55156.3	Prkar2a	protein-coding gene	Poised	70678.8	8446.17	45365.5	195891	195960	70588.8	37055.8	101252	59163.8
Smpd1	protein-coding gene	154656	531.667	154743	3.28754e+06	154687	154678	85566.3	154612	154703	Kansl3	protein-coding gene	Poised	53590.9	437.889	76545.1	178507	76616.1	61149.9	76550.1	53671.9	61015.9	Prkra	protein-coding gene	Poised	283940	3787	283938	985249	985249	3857	71968	283004	194511
Smtn	protein-coding gene	467.375	421.875	110030	112822	112685	112817	77919.4	112861	77542.4	Kat5	protein-coding gene	Poised	368.909	393.364	396.727	271	346.818	373.818	335.364	348.455	455	Prmt7	protein-coding gene	Poised	68037.3	3936.57	68038.3	119705	119679	119686	8922.71	119621	119621
Snhg11	protein-coding gene	249174	129.75	34123.2	392316	392269	249247	44261.2	313191	113352	Kat7	protein-coding gene	Poised	139.889	336	67.1111	553227	368353	4514.91	38.5556	419.667	326828	Prox1	protein-coding gene	Poised	482052	2751.67	364049	1.22721e+06	482057	482077	146310	469186	3112.67
Sntg2	protein-coding gene	570019	78637.8	1.57747e+06	1.59788e+06	1.59789e+06	569999	92555.9	570013	570012	Kat8	protein-coding gene	Poised	19060.8	837.5	145721	341426	341467	137751	52421.2	14400.2	145726	Prox2	protein-coding gene	Poised	48821.5	8520.5	116928	116910	116904	48890.5	48807.5	116884	29801.5
Snx10	protein-coding gene	62537	8817	62471	354246	354198	354187	67720	354213	71510	Katnal1	protein-coding gene	Poised	268.2	220.4	237.6	132528	132486	132350	63354.5	132518	132528	Prpf40a	protein-coding gene	Poised	224.5	124.5	216.4	197.1	206.6	246.1	224.6	230	214.9
Snx12	protein-coding gene	112003	2136	112004	574024	312059	112067	160795	160841	160823	Kazald1	protein-coding gene	Poised	17311	470	471	144564	144596	17314	17355	144652	17453	Prr15	protein-coding gene	Poised	82207	524	490146	3147742	3147694	268733	124698	490229	193316
Snx18	protein-coding gene	179065	13343	179065	179054	179071	179065	20082.7	438526	51076.7	Kbtbd6	protein-coding gene	Poised	135821	129	135685	914809	914805	25453	25530	34225	135921	Psd	protein-coding gene	Poised	12293.4	5846.86	70954.7	71051.7	71021.7	4042.71	70932.7	70945.7	71051.7
Snx30	protein-coding gene	727352	9571	727338	2.51533e+06	727338	727368	55081	61466.5	236518	Kbtbd7	protein-coding gene	Poised	161145	90	161009	889485	889481	129	206	59549	161245	Psen1	protein-coding gene	Poised	63456.8	4946	63470.8	226416	63377.8	63375.8	63246.8	63477.8	63387.8
Snx8	protein-coding gene	47326.9	15269.1	47189.9	277400	47111.9	277448	47291.9	366781	222774	Kcnc2	protein-coding gene	Poised	1.05544e+06	13325.6	1.60863e+06	4.87066e+06	3.00817e+06	1.05546e+06	97520.4	220184	52899.2	Psma6	protein-coding gene	Poised	34	111	318562	439020	317187	317076	157679	157658	93905.8
Socs3	protein-coding gene	77203.3	95	77218.3	314930	314923	279174	117526	55822.3	168274	Kcng1	protein-coding gene	Poised	70105.7	5761.67	69916.7	196664	196556	46817.7	46817.7	70155.7	57814.7	Psmc2	protein-coding gene	Poised	86739	756.333	200410	2242518	200422	86726	51138	200527	363264
Sohlh1	protein-coding gene	136183	230	136153	136185	136130	136153	237658	289456	10699	Kcnk2	protein-coding gene	Poised	87188.6	48166.8	349443	2.05873e+06	349465	349445	117595	144051	132617	Psme4	protein-coding gene	Poised	550677	8703.86	1.04575e+06	1.12667e+06	1.04571e+06	1.04574e+06	35513.9	614251	442656
Sohlh2	protein-coding gene	126880	197	488889	805924	489290	489321	126845	126879	126875	Kcnmb4	protein-coding gene	Poised	757915	9946.25	757357	757913	1.10458e+06	757537	354792	27505.8	48766.8	Psmf1	protein-coding gene	Poised	65791.2	9128.5	669690	1.09489e+06	826797	662501	99725.2	203689	125568
Sox11	protein-coding gene	213	197	199	4607785	2511204	2511237	56265	994207	79149	Kcnq3	protein-coding gene	Poised	352156	14418.3	2.13805e+06	8.14872e+06	6783588	352179	352142	312278	68064.7	Ptar1	protein-coding gene	Poised	258763	1043.2	553594	2041826	2019715	258667	16314.4	218912	41564
Sox12	protein-coding gene	68.5	119.5	8141.5	433342	338120	952.5	8182.5	8152.5	8080.5	Kctd1	protein-coding gene	Poised	274415	35734.3	274441	7.4306e+06	274523	274415	40401.7	326624	945698	Ptdss2	protein-coding gene	Poised	791	26	708	83121.5	83027.5	9779.64	61312.5	61378.5	3465.55
Sox13	protein-coding gene	664421	21387	664409	1018774	1018795	682646	146692	212786	140764	Kctd13	protein-coding gene	Poised	41143	2821.33	41112	93706	93745	42641	16151	42608	71563	Ptges3	protein-coding gene	Poised	28.5	32.5	123.5	20765.7	20748.7	3446.67	20813.7	17662.7	20721.7
Sox3	protein-coding gene	146	150	193	40901145	5982864	5982863	1337780	1044095	225996	Kctd7	protein-coding gene	Poised	315	315	201	101	281	195	97	136	127	Pth2	protein-coding gene	Poised	594.5	275.5	1317.5	180260	1302.5	1324.5	11395.5	11380.5	11373.5
Sox4	protein-coding gene	31	3	5	1032550	1032636	1032566	63531	127	70173	Kdm2b	protein-coding gene	Poised	75	88	76	79043	90	89	98	98	79038	Ptpn9	protein-coding gene	Poised	38477.2	851.5	38458.8	58285.8	46489.2	45135.8	58352.8	58306.8	58283.8
Sp4	protein-coding gene	607.333	402.667	34	607.333	684.333	607.333	11563.7	966556	55021.7	Kdm3a	protein-coding gene	Poised	161.75	245.25	181.25	192088	105	251.25	161.75	154.75	240.25	Pus10	protein-coding gene	Poised	32193.4	275	281.8	425227	425222	90372.4	374488	425223	251793
Sp6	protein-coding gene	25551.5	2669.5	37672.5	38160.5	38089.5	38201.5	25704.5	38123.5	38276.5	Kdm4d	protein-coding gene	Poised	41	41	68	224299	224364	68	41	387	620	Pwwp2b	protein-coding gene	Poised	47950	5933	134599	1843397	134603	134589	954190	328741	770700
Sphk1	protein-coding gene	48913.8	861.471	98804.2	98559.2	98706.2	48912.8	28157.8	98775.2	98777.2	Kdm5b	protein-coding gene	Poised	28473.8	1722.83	170198	170198	170177	28479.8	907	1265	144861	Pxk	protein-coding gene	Poised	68627	2019.83	21213.7	68685	68655	68596	21257.8	68701	68670
Spin1	protein-coding gene	183398	4803.5	527568	527604	527622	183330	163122	183422	183392	Keap1	protein-coding gene	Poised	18001.2	588.5	17996.2	52584.8	17986.2	18011.2	750.5	48953.8	52582.8	Pxn	protein-coding gene	Poised	16898.4	1479.43	16914.4	29169.4	22738.9	9943.57	29178.4	22725.6	29177.4
Spr	protein-coding gene	195358	398.5	195358	313648	237074	237136	7471.5	313648	11473.5	Khdrbs3	protein-coding gene	Poised	565635	19334.2	565475	6.15683e+06	4.13872e+06	2.35135e+06	263707	588660	117578	Pyroxd1	protein-coding gene	Poised	39777	633.6	39766	5519069	39771	1720.4	39742	39708	39296
Spry1	protein-coding gene	220328	1546	327406	845055	327467	327505	167302	34457	34486	Khnyn	protein-coding gene	Poised	163098	84.3333	266941	324356	266949	162810	266995	140971	84522.7	R3hcc1l	protein-coding gene	Poised	108520	20712.8	108510	450035	450047	411243	21779.6	395342	143451
Sptbn2	protein-coding gene	34800.8	4006.25	34749.8	34800.8	34788.8	34795.8	20671.2	34800.8	34796.8	Kif24	protein-coding gene	Poised	207.833	207.833	241.833	185.833	207.833	170.833	207.833	246.833	243.833	R3hdm1	protein-coding gene	Poised	354.2	135.2	137.2	392.2	339.2	387.2	120.2	122.2	122.2
Srebf1	protein-coding gene	109	112.667	4077	145192	6265.5	145213	70.5	50.5	97.5	Kif6	protein-coding gene	Poised	257828	49610.9	257818	588054	504522	257827	219814	135817	134109	Rab11fip2	protein-coding gene	Poised	283022	182.333	283376	283375	283420	283420	16733.7	2114.33	53972.3
Srl	protein-coding gene	149167	8007.2	149165	483116	149197	11406.4	149197	149197	149208	Kifc3	protein-coding gene	Poised	54816.2	4960.25	54851.2	54783.2	54833.2	54685.2	40764.1	54667.2	54643.2	Rab2b	protein-coding gene	Poised	274.667	222.5	186.333	171	252	274	1970.88	19666.6	19677.6
Ss18l1	protein-coding gene	17666	157	17677	65579	17644	17666	65617	15816	23648	Kl	protein-coding gene	Poised	278884	3344.5	286940	1.31611e+06	834072	416046	171638	229382	300660	Rab3ip	protein-coding gene	Poised	280308	3167.6	279750	280306	1.19741e+06	279930	39129.8	505113	187244
Ssh1	protein-coding gene	79752.7	12027.5	79675.7	142370	141652	79631.7	111475	142145	142203	Klc2	protein-coding gene	Poised	298.2	341.4	175.2	236586	236628	8255.89	26876.9	26963.9	26943.9	Rabepk	protein-coding gene	Poised	27216.6	731	27214.6	27219.6	27216.6	25918.6	763.714	26075.6	26408.6
St3gal1	protein-coding gene	577195	4226.6	1.2087e+06	7.931e+06	5.91289e+06	577172	48642.4	1.18047e+06	174381	Klhdc1	protein-coding gene	Poised	57598	10492	13531	1774058	1733035	57647	43336	57598	1021	Rabl2	protein-coding gene	Poised	113706	41849.5	160668	501428	501376	160831	22004.5	21927.5	21663.5
St3gal2	protein-coding gene	43835.6	1270.6	43911.6	43912.6	43913.6	43905.6	43864.6	43823.6	43763.6	Klhdc3	protein-coding gene	Poised	272.8	289.8	24386.8	821248	71576.8	267.8	340.8	71584.8	546.2	Ramp3	protein-coding gene	Poised	111839	3587	183066	213991	111695	111821	129164	213864	88852
St3gal3	protein-coding gene	20.6667	85.6667	69.3333	45013.7	15.6667	63.3333	72057.8	97102.8	70351.2	Klhdc9	protein-coding gene	Poised	50295	193	76649	2928401	138226	138235	31599	830673	82	Ranbp17	protein-coding gene	Poised	330.5	280	350297	3.77997e+06	625826	38149.7	458040	600816	282184
St6galnac4	protein-coding gene	414	181	5673	135278	424	395	5114.2	7060.2	7060.2	Klhl25	protein-coding gene	Poised	45.1667	49.1667	62.1667	2.28957e+06	2.28957e+06	45.1667	141.167	45.1667	45.1667	Ranbp9	protein-coding gene	Poised	410558	8381.62	410488	1.93552e+06	1.93551e+06	1.27714e+06	186146	42601	40780.9
Stard5	protein-coding gene	259969	37253.6	1.05792e+06	2.68439e+06	2.6844e+06	259845	162654	266060	10196.6	Klhl35	protein-coding gene	Poised	87905	916.75	87872	327896	327917	14554	14657	30676	255013	Rasal1	protein-coding gene	Poised	29176.4	1333	29147.4	43010.4	42741.4	42749.4	9654	29094.4	25907.4
Stat5b	protein-coding gene	87381.7	3847	87474.3	254300	98289.7	87382.3	82694	87294	103236	Kpna7	protein-coding gene	Poised	55842.2	35543.5	55937.2	183288	183270	183273	46435	46939.5	49419.5	Rasef	protein-coding gene	Poised	1.58969e+06	74460.3	1.58969e+06	1.58971e+06	1.58971e+06	1.58969e+06	200332	1.58979e+06	57351.7
Stau2	protein-coding gene	108287	487.294	145356	705497	705469	146069	87352.6	68050.1	146079	Kpnb1	protein-coding gene	Poised	391	391	380	380	348	391	348	208	379	Rasl2-9	protein-coding gene	Poised	64510	14426	105522	259743	259720	105649	93190	110194	2828
Stk24	protein-coding gene	34986.2	7581.4	417741	882774	417751	34895.2	34754.2	34855.2	33861	Krba1	protein-coding gene	Poised	137873	4037.8	137873	446212	446229	137770	78889.8	137929	137873	Rb1cc1	protein-coding gene	Poised	849372	11664.3	849374	1.15839e+06	1.15837e+06	1.15839e+06	20312.2	143968	143198
Stra8	protein-coding gene	265.25	76.75	261.25	444584	444523	408571	16962.8	138594	81262.2	Kri1	protein-coding gene	Poised	104	35	112	5226.57	5260.57	1937.57	5270.57	1938.43	5224.57	Rbks	protein-coding gene	Poised	180110	12701.7	180092	1.6607e+06	1.03933e+06	180186	59422.7	180172	38453.3
Stx1a	protein-coding gene	19256.3	972.5	19322.3	117780	32479	19257.8	17845	32448	32436	Krt8	protein-coding gene	Poised	20070	10728	131761	131702	69251	69277	69192	131778	131242	Rbm26	protein-coding gene	Poised	5.8692e+06	333.8	5.86922e+06	1.53098e+07	1.29693e+07	5.86924e+06	1.0994e+06	682801	30311.8
Stx1b	protein-coding gene	40744.5	5509	48714.5	244420	244460	40744.5	48645.5	48635.5	48719.5	Ky	protein-coding gene	Poised	112855	7793	158766	852430	112835	112886	112812	106100	37259	Rbm27	protein-coding gene	Poised	163.333	133.333	133.333	235907	134.333	133.333	124.333	18.3333	129.333
Stx4a	protein-coding gene	51625.2	1249.44	72358.3	268063	268104	64388.3	72289.3	72279.3	72363.3	L3mbtl1	protein-coding gene	Poised	13461.3	369.286	13518.3	13594.3	13475.3	13036.3	13600.3	11732.3	11943.3	Rbm44	protein-coding gene	Poised	129.667	110.667	83.6667	99142.5	99213.5	99192.5	105091	154.333	171.667
Susd4	protein-coding gene	444.6	439.2	581221	534936	534928	281181	435	493169	493182	L3mbtl2	protein-coding gene	Poised	80.3333	76.3333	147383	141649	141726	141732	54	47.3333	249.667	Rbm47	protein-coding gene	Poised	357084	56382.6	357124	922640	922580	357078	86969.8	890899	490718
Suv39h1	protein-coding gene	217.2	78	208.8	22401.8	22403.8	214.2	22398.8	22415.8	22396.8	Lamp1	protein-coding gene	Poised	60598	3689	121831	1607922	741537	619609	542187	364002	420348	Rcbtb2	protein-coding gene	Poised	2.25066e+06	4823.69	2.25062e+06	2.71667e+06	2.71678e+06	2.56834e+06	69913.7	1.19903e+06	180255
Tab3	protein-coding gene	202688	243.25	202751	1.62205e+07	9.90752e+06	8.05815e+06	1.37295e+06	1.77518e+06	692845	Lamtor5	protein-coding gene	Poised	54244.5	70.5	53545.5	54535.5	54248.5	54472.5	30058.5	54229.5	48271.5	Rdh11	protein-coding gene	Poised	104705	367	104677	3.52203e+06	442903	104689	470.333	441724	17325.3
Tacc2	protein-coding gene	129944	14189.2	216087	910670	910657	910410	41651.2	291723	402527	Larp1	protein-coding gene	Poised	218397	939	218402	218385	218374	218395	148496	218374	218433	Rec8	protein-coding gene	Poised	8	15	1	57414	7	157	53	8	6
Taf1	protein-coding gene	137.25	143.25	119.25	261828	137.25	136.25	104.25	142.25	147.25	Larp1b	protein-coding gene	Poised	863.25	101.5	916.25	86364.5	86355.5	33803.6	86355.5	34445.6	48501.8	Recql	protein-coding gene	Poised	107.333	105.333	96.3333	5.55874e+06	101.333	72.3333	72.3333	40	68.3333
Taf7l	protein-coding gene	125601	274	125594	2.266e+06	2.26604e+06	125500	125606	2.26598e+06	125401	Larp4b	protein-coding gene	Poised	154.5	166.5	139.5	143.5	139.5	154.5	149.5	149.5	139.5	Reep6	protein-coding gene	Poised	101	101	223	101	101	101	235	237	325
Taldo1	protein-coding gene	64.6667	84.6667	54.6667	176341	84.6667	84.6667	78.6667	84.6667	84.6667	Lbhd1	protein-coding gene	Poised	487	425	442	12320.3	12399.3	12382.3	450	425	69912	Rexo2	protein-coding gene	Poised	506701	2346.6	506685	4.05921e+06	948195	506714	508343	774177	69521.4
Taz	protein-coding gene	11313.6	11320.6	198233	2.75106e+07	13006.3	13022.3	13035.3	13066.3	13047.3	Lca5l	protein-coding gene	Poised	45962	27656	46038	3724837	63325	45935	41713	45943	186975	Rfc2	protein-coding gene	Poised	101361	3503	101327	403007	403007	101280	26855.2	26778.2	26854.2
Tbc1d10c	protein-coding gene	990.25	600.25	1197.25	92821	20668	20679	20664	20640	20680	Lcmt1	protein-coding gene	Poised	182	71.3333	86.3333	2.41424e+06	1.07689e+06	20144	68	132	68	Rftn2	protein-coding gene	Poised	14484.6	4242.8	14517.6	169924	134565	14443.6	13620.2	169951	62484.8
Tbc1d16	protein-coding gene	66649	1591.33	66683	66818	66774	66779	66764	66807	66884	Lcorl	protein-coding gene	Poised	176769	3462.67	176769	396121	176769	176769	353268	1574828	11273.8	Rfx8	protein-coding gene	Poised	187024	49835	186707	3159147	3159130	164196	77610	186439	104290
Tbc1d2b	protein-coding gene	152326	8076.25	1.78436e+06	3.69518e+06	1.6341e+06	3.6952e+06	439720	188357	126683	Ldlrad4	protein-coding gene	Poised	280640	2459	280658	280645	280646	280630	118730	144337	147405	Rgs10	protein-coding gene	Poised	56783.7	12157.3	56764.7	206348	56847.7	56871.7	57335.7	475789	295126
Tbc1d4	protein-coding gene	2.26456e+06	39328.9	2.26457e+06	1.44219e+07	1.44219e+07	2.26459e+06	306318	92305.7	206727	Lef1	protein-coding gene	Poised	191034	4052.38	191034	452538	402606	191055	191041	4357.38	69626.6	Rgs22	protein-coding gene	Poised	507841	21697	507887	2.1996e+06	906156	885632	39091.2	906172	179547
Tbl1x	protein-coding gene	1.63594e+06	335.5	912040	2.42835e+07	1.84457e+06	1.84456e+06	1.99689e+06	2.35601e+06	723962	Lemd2	protein-coding gene	Poised	396.5	396.5	25844.5	259842	21216.4	21167.4	21169.4	21169.4	21171.4	Rhbdd1	protein-coding gene	Poised	33115	95	147	1.98307e+06	1.98306e+06	7543	95	33138	1000
Tbx3	protein-coding gene	32571	31447.8	441485	915784	915604	441492	39905	565598	53091	Leng1	protein-coding gene	Poised	234	285	234	20997	20527	234	20653	20590	20559	Rhot1	protein-coding gene	Poised	154321	1639.09	235828	1.53095e+06	824529	235929	66459.5	154340	22626.4
Tcea3	protein-coding gene	38144.3	313.667	37699.3	62885.3	38223.3	38115.3	37760.3	37656.3	37708.3	Leng8	protein-coding gene	Poised	162.75	80	81	492278	80	73.25	90.5	91.5	188044	Ribc2	protein-coding gene	Poised	208616	91.5	208884	1.66744e+06	114956	45681.5	3849.5	179216	20719.5
Tceanc	protein-coding gene	2091154	2828	2091178	2091161	2091133	2091151	230074	3750480	229804	Leo1	protein-coding gene	Poised	2.45847e+06	916.667	2.45853e+06	3.00558e+06	2.73184e+06	2.73184e+06	2519	44670.3	44627.3	Rin1	protein-coding gene	Poised	37512.4	2880.38	37432.4	172220	172262	56110.4	37489.4	37402.4	37422.4
Tcf12	protein-coding gene	398366	1550.52	398347	398365	398365	398344	53344.9	398344	71851.2	Letmd1	protein-coding gene	Poised	227.833	217.833	46018.8	80902.8	80963.8	48063.2	48067.2	48067.2	80893.8	Riok3	protein-coding gene	Poised	78.5714	76.5714	91.5714	4.51071e+06	2.64536e+06	9030.65	73.5714	112.571	82.5714
Tcf3	protein-coding gene	423.25	431.75	154.25	224.25	144.25	404.25	30065	29982	30066	Lgals3	protein-coding gene	Poised	45408.2	43897.5	45483.2	612409	45408.2	45515.2	27849.2	45399.2	45055.2	Rmnd5b	protein-coding gene	Poised	13642.5	1745	13613.5	1.30758e+06	26288.5	13581.5	23416.5	26378.5	26396.5
Tcf7l1	protein-coding gene	293900	5510.6	293877	371254	371234	371236	119059	117119	306021	Limd2	protein-coding gene	Poised	452	309	56426.5	75655.5	56453.5	56457.5	56382.5	56374.5	75891.5	Rnaseh2a	protein-coding gene	Poised	225.2	197	19504.4	58703.3	58655.3	23709.3	22104.7	58833.3	22115.7
Tcn2	protein-coding gene	36876.6	16341.6	164811	282746	254737	164825	36798.6	164825	164835	Lims2	protein-coding gene	Poised	29839	14310.2	29753	306223	306222	126479	162317	151731	29745	Rnf113a2	protein-coding gene	Poised	34140	140	34142	34140	34140	34140	34061	34043	34034
Tead1	protein-coding gene	447268	25457.2	447251	476359	476464	447212	447271	447278	193041	Lin52	protein-coding gene	Poised	86	228	84	86	86	86	165	183	192	Rnf125	protein-coding gene	Poised	44172	44247.5	48771.5	1.06819e+07	48757.5	48788.5	169148	1.74537e+06	49108.5
Tead2	protein-coding gene	14512.6	6223.06	36709.6	142233	36724.6	36702.6	22081.4	49407.6	21688.4	Lin9	protein-coding gene	Poised	83390.6	2336.89	83273.6	161358	252134	161403	83163.6	199636	252238	Rnf138	protein-coding gene	Poised	329.8	291.6	298.4	1.06332e+07	301.2	295	118964	1.69519e+06	99293.3
Tead3	protein-coding gene	32379.7	2012.78	32091.7	121479	32379.7	32390.7	17552.7	113174	17413.7	Lipg	protein-coding gene	Poised	44584.5	89.5	44592.5	1.14571e+06	1.12856e+06	44588.5	44591.5	962232	44566.5	Rnf139	protein-coding gene	Poised	420275	333.5	39043	818085	420229	420206	27120	5749	22289
Tet3	protein-coding gene	58856.8	606	115411	326491	130410	122152	122179	130398	111162	Lmf1	protein-coding gene	Poised	145190	114.4	148394	148350	148347	148433	148348	51325.4	140215	Rnf14	protein-coding gene	Poised	80.1579	70.9474	90.5789	45931.6	45920.6	46030.6	46061.6	17677.6	46015.6
Tex11	protein-coding gene	66.3333	64.3333	76.3333	734917	472952	55.3333	98.3333	52.3333	70.3333	Lmf2	protein-coding gene	Poised	39343.8	994.222	39332.8	265725	265673	39311.8	39307.8	39319.8	55670.2	Rnf19a	protein-coding gene	Poised	326016	44.3333	326062	2.01778e+06	724331	724277	118516	724347	2278.33
Tfap4	protein-coding gene	122536	1962.67	122534	456485	122566	15224.7	122566	122566	122577	Lmtk2	protein-coding gene	Poised	108	108	108	116	108	108	85700	108	121862	Rnf25	protein-coding gene	Poised	12090.1	2607.1	94379.1	254450	12171.1	12170.1	61681.9	12097.1	152701
Tfe3	protein-coding gene	562.083	75.75	511.417	49049.5	49051.5	49059.5	49051.5	49032.5	49185.5	Loxl1	protein-coding gene	Poised	269035	1825	428423	1236232	476176	269044	189244	476181	394122	Rnf32	protein-coding gene	Poised	279904	2774.17	370448	1.12748e+06	1.03378e+06	881762	5285.83	203493	35574.2
Tfeb	protein-coding gene	136290	7196.47	77755.8	263748	136200	70723.8	70728.8	24601.3	263777	Lpcat4	protein-coding gene	Poised	1.08573e+06	1692.75	1.08573e+06	1.08573e+06	1.08573e+06	1.08573e+06	1243	42996	31	Rnf38	protein-coding gene	Poised	202	262	221188	294333	294338	64233.8	119773	150140	157189
Thap3	protein-coding gene	7408.67	214.667	7381.67	127051	7384.67	7394.67	7313.67	38782.7	7302.67	Lpgat1	protein-coding gene	Poised	103333	146.2	103324	142473	103328	103264	11115	103256	103259	Rnft1	protein-coding gene	Poised	209.667	203.667	126314	509147	126381	137.667	14541.3	221040	283441
Themis2	protein-coding gene	28201	275	28202	28200	28188	28190	27729	27617	28250	Lpxn	protein-coding gene	Poised	566	498	570	830463	14	192	145	212	178	Rnpep	protein-coding gene	Poised	314312	26895.1	314289	861471	314310	37082.7	26605.6	37037.7	37016.7
Thsd4	protein-coding gene	296172	10750.5	296260	1.00659e+06	327753	296283	90135.5	287442	206344	Lrch3	protein-coding gene	Poised	50517.5	7740.36	688986	1.27237e+06	120121	327423	49214.1	56783.3	48455.4	Ror2	protein-coding gene	Poised	1.40579e+06	5804.67	111097	1.63724e+06	1.40562e+06	352896	106472	107018	94573.3
Tk1	protein-coding gene	68995.4	1577.57	68980.4	168732	168725	168725	28672.4	19827.4	168763	Lrpap1	protein-coding gene	Poised	283740	740	283716	917028	917010	283691	155542	283709	155540	Rpa1	protein-coding gene	Poised	38.5	73.5	79.5	19.5	79.5	132.5	1326	114408	36198
Tle2	protein-coding gene	7288.88	1276.25	7299.88	8207.44	8221.44	7284.56	7255.06	7281.69	7294.06	Lrrc29	protein-coding gene	Poised	37062.2	38.2	37041.2	501014	501045	36980.2	37048.2	37075.2	36978.2	Rpgrip1	protein-coding gene	Poised	26963.5	5838.05	26900.5	26942.5	26960.5	26942.5	27006.5	27095.5	27019.5
Tle4	protein-coding gene	170	153	170	322	309	171	1133.33	380148	44930.7	Lrrc41	protein-coding gene	Poised	576.5	225	591.5	1.07861e+06	549424	3465.67	45113.3	53107.3	3427.67	Rpgrip1l	protein-coding gene	Poised	155589	2728.5	155754	155684	155730	155687	6374.88	381470	122174
Tmbim1	protein-coding gene	16905.6	5108.12	16901.6	16845.6	16836.6	16908.6	30657.4	16909.6	451232	Lrrc56	protein-coding gene	Poised	386.714	128.143	301.429	20898	20804	357.714	390.429	349.571	703.857	Rpp30	protein-coding gene	Poised	322609	358.6	629332	4.42679e+06	1.96777e+06	629382	272127	94103.8	455959
Tmc6	protein-coding gene	112776	845.778	112765	123866	123859	123859	73537.9	64692.9	123897	Lrrc58	protein-coding gene	Poised	220670	172	220682	220670	220670	220670	70520	220664	41283	Rpp38	protein-coding gene	Poised	251	203	8	180328	48665	194	48554	180188	90762
Tmem120b	protein-coding gene	19194.5	952.25	20430	256975	177842	19131	19300	19300.8	6934.25	Lrrc59	protein-coding gene	Poised	155342	27.5	411636	418574	307522	155328	80523.5	218864	1373.5	Rsbn1	protein-coding gene	Poised	302799	431.25	302708	302778	302779	302782	9452.5	219065	40527
Tmem132a	protein-coding gene	177733	8159	82503	1098646	261313	261308	51481	177795	232076	Lrrc61	protein-coding gene	Poised	17307.5	74.5	17307.5	601392	601410	17410.5	1592.5	17251.5	1762.5	Rsph10b	protein-coding gene	Poised	35507.8	8525.2	38801.8	38801.8	38793.8	38801.8	18926.2	38818.8	18922
Tmem132c	protein-coding gene	193922	14002.6	194151	2.36395e+06	1.95762e+06	1.1141e+06	134387	187139	16207.8	Lrrc73	protein-coding gene	Poised	74091.2	5900.75	74056.2	1.24804e+06	302438	93025.8	87879.2	326.25	87827.2	Rsph9	protein-coding gene	Poised	21567.7	4609	21660.7	1.36272e+06	417125	21660.7	202566	114471	202514
Tmem164	protein-coding gene	1.75093e+06	50448	1.75084e+06	2.25114e+06	2.25111e+06	1.75092e+06	636366	479441	323517	Lrwd1	protein-coding gene	Poised	17344.7	912.889	17272.7	50087.7	50090.7	17318.7	19370.3	1348.67	40.3333	Rtn3	protein-coding gene	Poised	100207	24.2	100159	100195	99981.8	100184	693.2	100190	10814.2
Tmem184b	protein-coding gene	69899.4	2378.38	69919.4	290613	288404	69899.4	69941.4	323052	75255.6	Lsm10	protein-coding gene	Poised	7178.67	29.3333	7208.67	877060	656928	38182.3	38017.3	37994.3	38134.3	Rundc3a	protein-coding gene	Poised	11745	3451	11764	268584	87608	3484	10525	268633	33631
Tmem2	protein-coding gene	103371	74	103368	125442	103331	103368	66784	62102	60898	Lsm2	protein-coding gene	Poised	205	292.8	165.2	64515	64540	10167	10165	64526	599	Runx1t1	protein-coding gene	Poised	867329	23780	867627	2.29596e+06	875124	867585	267556	875126	433978
Tmem229b	protein-coding gene	247483	4554.71	247426	3.32662e+06	247496	247461	46931.9	246317	135571	Ltbp3	protein-coding gene	Poised	60150.8	13262.8	60154.8	139076	135412	52684.8	133599	60542.8	138808	Rwdd2a	protein-coding gene	Poised	140	140	152	135	822458	155	99	258	108
Tmem245	protein-coding gene	1.01574e+06	526.8	2.17723e+06	5.4199e+06	2.17723e+06	2.1772e+06	20268.4	138576	8285.6	Ltbr	protein-coding gene	Poised	26118.3	18938.7	26178.3	96828.3	26157.3	26156.3	26087.3	25054.3	25553.3	Rwdd4a	protein-coding gene	Poised	56.3333	34.3333	56.3333	23.3333	62.3333	25.3333	62.3333	62.3333	34.3333
Tmem29	protein-coding gene	56.6	64.6	354002	9.99161e+06	30017.6	1.89443e+06	1.04409e+06	910771	507159	Lyar	protein-coding gene	Poised	1.18011e+06	952.909	1.23206e+06	1.73671e+06	1.52568e+06	1.00129e+06	777.273	396543	145484	Samd15	protein-coding gene	Poised	52375.8	450.75	66158.2	188280	188257	52423.8	66439.8	188263	382468
Tmem47	protein-coding gene	4.70604e+06	738.667	4.47163e+06	2.07239e+07	5.40417e+06	5.40415e+06	453158	1.10485e+06	611433	Lyrm2	protein-coding gene	Poised	184865	17236.3	184865	184865	184865	184865	184865	184865	7034.33	Samd4	protein-coding gene	Poised	78880.7	17348.5	137492	208097	208070	155187	108634	155213	144922
Tmem50a	protein-coding gene	8514.5	228.5	8489.5	61292.5	8507.5	8519.5	8498.5	8050.5	8513.5	Lyrm9	protein-coding gene	Poised	129019	56.6667	129005	128641	129005	129005	81.6667	1500.67	30100.3	Samd8	protein-coding gene	Poised	260501	7237.25	260539	260541	260379	260542	260285	260375	126708
Tmem63b	protein-coding gene	91673	1557	1876	1.82083e+06	875232	479768	107962	109193	107976	Lysmd1	protein-coding gene	Poised	27124	216	54	118525	27205	27201	337	27206	27226	Sass6	protein-coding gene	Poised	91441.6	3413	4.82195e+06	9.271e+06	5.34865e+06	5.07877e+06	91467.6	78148.4	19617.6
Tmem65	protein-coding gene	491373	71	110141	746987	491327	491304	11966	76847	48809	Macrod1	protein-coding gene	Poised	1104	111	1123	16560	16555	16555	16684	16677	16557	Saxo2	protein-coding gene	Poised	885551	25.4	714150	1.70081e+06	1.70082e+06	1.24343e+06	175345	211066	179322
Tmtc4	protein-coding gene	205.375	207.625	238.375	2.49061e+06	302785	433926	99268.2	15974.8	254296	Macrod2	protein-coding gene	Poised	61.3636	63.1818	62.2727	61.3636	61.3636	61.3636	72.7273	69.0909	63.1818	Saysd1	protein-coding gene	Poised	257208	5159.5	286908	818382	693010	286926	257176	29632.5	286926
Tnip2	protein-coding gene	61851.5	268.333	61449.5	324024	324006	61843.5	237024	79899.5	324018	Mad1l1	protein-coding gene	Poised	190683	6271.67	190546	420756	190468	382997	190648	333541	212350	Scamp1	protein-coding gene	Poised	945152	14995.5	1.91596e+06	5.08256e+06	2.11753e+06	1.91612e+06	146488	608166	48417.5
Tnks2	protein-coding gene	141710	3108.33	141786	3.65567e+06	1.19666e+06	141736	127582	145068	145068	Mad2l2	protein-coding gene	Poised	271.4	267	269.2	282	267.8	264.2	261.8	281	260.8	Scamp2	protein-coding gene	Poised	612.5	443	624	484490	557.5	611	616	488	615.5
Tns2	protein-coding gene	25826.6	1567.89	29324.6	29265.6	26703.9	26691.2	26703.3	29341.6	28805.6	Mageb3	protein-coding gene	Poised	89168	108	148997	148932	148962	89168	141670	9129	52019	Sccpdh	protein-coding gene	Poised	521140	6705	128909	521222	521291	128750	59689.3	462820	36457.7
Tns3	protein-coding gene	2.04451e+06	48808.2	2.11573e+06	2.14666e+06	2.04436e+06	2.04449e+06	461327	635678	241799	Magi2	protein-coding gene	Poised	956313	80844.5	956313	4.10476e+06	956348	956313	213985	389006	145269	Sclt1	protein-coding gene	Poised	216	201	230	623729	623738	35817.6	248	238	200
Tom1l1	protein-coding gene	427546	2156.88	427512	3.08479e+06	3.0847e+06	427546	246576	673994	138040	Mamdc4	protein-coding gene	Poised	93	70	92	350011	14	98	13261.2	13270.2	175528	Scyl2	protein-coding gene	Poised	229551	13035	229671	1213815	1213226	229610	9240.57	229748	5679.14
Tpbg	protein-coding gene	93493.7	569.333	93436.7	93447.7	93306.7	93523.7	93505.7	93521.7	93436.7	Man1a2	protein-coding gene	Poised	190383	654.667	190339	242457	242393	190324	42857.3	242276	68609.3	Sdccag3	protein-coding gene	Poised	56191	64	56161	405883	405938	56168	55907	70297	250365
Traf4	protein-coding gene	10831.3	544.667	10828.3	183026	183034	10897.3	33804.7	135951	80336.3	Man1b1	protein-coding gene	Poised	177.5	126.75	117	110784	110803	110753	146	107556	364.5	Sdhaf4	protein-coding gene	Poised	94792	86	749562	3185269	749559	749578	95034	80183	83539
Trap1a	protein-coding gene	21	42	1122866	1122818	1122846	1122848	154540	32	21	Man2a2	protein-coding gene	Poised	26118.6	4211.27	41846.6	41902.6	25940.6	41860.6	41768.6	71893.6	41916.6	Sec14l1	protein-coding gene	Poised	268628	2576.17	268523	532776	268392	6855.17	12678.2	396586	68832.2
Trf	protein-coding gene	140814	7307.78	23075	140827	140755	23013	14958	140731	140699	Man2b2	protein-coding gene	Poised	124621	9416	124748	336017	124985	124705	207805	335980	159294	Sec23ip	protein-coding gene	Poised	297.75	206.75	133833	133813	133834	133822	182.75	815950	45034.8
Trib3	protein-coding gene	11432.7	557.333	62199.3	487399	392178	55010.3	62240.3	62210.3	28157.7	Man2c1	protein-coding gene	Poised	58696.3	2654.83	57906.3	57949.3	57906.3	57900.3	8860.26	57954.3	58698.3	Sec24b	protein-coding gene	Poised	300891	5827.78	194877	1.53856e+06	445085	300855	93527.3	119022	79103
Trim21	protein-coding gene	122456	4762.4	122537	297572	297576	275180	241975	297576	8142.6	Manea	protein-coding gene	Poised	25.3333	123.667	3.85829e+06	1.83169e+06	1.83162e+06	1.84885e+06	95940.8	3.85679e+06	1589.75	Senp6	protein-coding gene	Poised	69151	2780.8	69268	3829183	69244	69163	40571.3	1647440	631468
Trim25	protein-coding gene	106646	8695	106642	1407289	1407205	61420	60108	368038	24850	Map10	protein-coding gene	Poised	104	46	99836	99815	99894	99815	79	53683	53746	Sept2	protein-coding gene	Poised	462	490	466	476	482	453	460	135357	489
Trim26	protein-coding gene	19.25	16	361130	995684	18.75	22.25	97.75	59.75	71.75	Map1lc3a	protein-coding gene	Poised	40080.3	204.333	39987.3	39999.3	39939.3	39979.3	40092.3	40063.3	40088.3	Serhl	protein-coding gene	Poised	48035.7	20959.7	201489	363379	71058.7	47808.7	201531	201519	201515
Trim3	protein-coding gene	184052	2845.22	183909	3.35987e+06	227026	184037	13227.2	226951	227042	Map2k3	protein-coding gene	Poised	97.75	97.75	97.75	238420	238402	4837.5	72.75	74.75	191.75	Serp2	protein-coding gene	Poised	52302.6	19334.4	52302.6	1.9803e+06	1.98031e+06	601116	19354.4	19354.4	19354.4
Trim6	protein-coding gene	1.17975e+06	6490.83	1.17966e+06	1.95313e+06	1.17972e+06	1.17973e+06	143387	179106	120463	Map2k5	protein-coding gene	Poised	249464	16348.3	900716	1230119	900746	46297	41211	207004	206568	Sertad2	protein-coding gene	Poised	325.667	308.667	29952.3	391.5	381.5	392.5	399.5	420.5	281.5
Trim71	protein-coding gene	7629	7256	7650	633476	537554	7584	243	163553	17593	Map2k7	protein-coding gene	Poised	519.167	467.5	511.167	74943.7	74917.6	2676	11717	74997	73908.6	Sfmbt1	protein-coding gene	Poised	55625.8	10949.7	55723.2	83156.5	83149.5	83165.5	55616.5	22808.5	52117.5
Trip6	protein-coding gene	19362.8	115.25	19349.8	286939	286573	6527.25	53201.8	53145.8	53150.8	Map3k10	protein-coding gene	Poised	247.5	270.75	269.5	196.5	220.5	307.5	217.5	82587.5	532.5	Sgcb	protein-coding gene	Poised	155199	1661	155198	8446565	155198	155199	93616	155244	37708
Trnp1	protein-coding gene	491.5	279	475.5	18146.5	18146.5	18146.5	18161.5	18139.5	18161.5	Map7	protein-coding gene	Poised	121695	49043.6	121376	598907	121438	121739	114035	113967	113617	Sgms1	protein-coding gene	Poised	1.20073e+06	16660.2	1.20073e+06	1.20073e+06	1.20072e+06	1.20074e+06	168261	90698.7	64598.8
Tro	protein-coding gene	177543	29735.5	157319	1.01993e+07	177710	1.6867e+06	836363	703043	714887	Mapk11	protein-coding gene	Poised	48354.8	19609.2	48276.8	59308.2	59256.2	59262.2	59257.2	59230.2	59237.2	Sh3d21	protein-coding gene	Poised	226.6	89.6	226.6	858351	590764	230.8	6622.8	93366.2	5948.8
Trove2	protein-coding gene	227184	16	227189	4322463	4322378	227194	75374	227171	73608	Mapk15	protein-coding gene	Poised	26578.2	11586	26568.2	355524	355516	26571.2	26843.2	26503.2	13093.2	Sh3glb1	protein-coding gene	Poised	143813	2060.83	143774	143775	143773	143809	89428.2	9566.83	11421.3
Trpm7	protein-coding gene	150967	4269.45	242154	441600	441592	180158	98811.5	441677	68357.5	Mapk4	protein-coding gene	Poised	151168	45025.5	492358	249344	492358	249344	54229.5	367406	54277.5	Sh3tc2	protein-coding gene	Poised	251507	11862.8	251521	1.43293e+06	747613	404124	236297	28242.2	251489
Trpv4	protein-coding gene	17262.8	4367.5	25423.2	201243	201241	22213.2	8945	45647.2	45635.2	Mapk9	protein-coding gene	Poised	73.3333	104.333	73.3333	133961	92.3333	73.3333	48.3333	60.3333	31381.3	Siah2	protein-coding gene	Poised	953156	90	3.99608e+06	2.11352e+06	2.11366e+06	953156	8905.5	1.88936e+06	78251.5
Tsc22d3	protein-coding gene	68717.7	2096.5	97865.7	97913.7	97885.7	97883.7	97875.7	97883.7	78505.2	Mapkap1	protein-coding gene	Poised	53387.6	9065	53031.5	337139	53153.1	41727.5	40054.2	53395.2	337132	Sil1	protein-coding gene	Poised	165.125	169.625	170.375	518833	518835	48167.8	69082.8	210752	104321
Tsen2	protein-coding gene	287738	1657.8	287797	2.22388e+06	713491	125961	287881	704918	145459	Mapkbp1	protein-coding gene	Poised	475	547	478	582	565	481	486	464	484	Sirt4	protein-coding gene	Poised	395.8	208.8	5748.2	76015.8	7476.17	7498.17	76024.8	7471.17	76023.8
Tsku	protein-coding gene	14519.4	449.875	14472.4	780436	728750	295929	14487.4	599929	14519.4	Mapre3	protein-coding gene	Poised	59257.2	6843.5	59298.2	2.50592e+06	596995	59255.2	59288.2	59633.2	59290.2	Six2	protein-coding gene	Poised	92210	9283	92209	730464	730511	456892	134255	92197	92209
Tspan14	protein-coding gene	280	289	285	3809759	3809733	3809746	61742	769059	302788	March3	protein-coding gene	Poised	94	88	84	109	83	94	102	96	160	Slc16a7	protein-coding gene	Poised	1.63066e+06	101320	1.63083e+06	1.94291e+06	1.63066e+06	1.63066e+06	28988.3	86632.3	86688.3
Tspan15	protein-coding gene	46	50	255685	377265	450040	285607	285572	285549	167101	Mark2	protein-coding gene	Poised	224.545	200.818	41484.2	68715.6	68708.6	52964.6	68732.6	27913.4	46363.1	Slc22a15	protein-coding gene	Poised	937297	73442.3	700515	984782	984846	937340	140754	17570.6	199519
Tspan9	protein-coding gene	95714.7	2436.82	257819	2.88968e+06	651381	247408	16957.1	215860	215910	Mars2	protein-coding gene	Poised	32	25	65	184377	149018	9	100	184404	49607	Slc25a2	protein-coding gene	Poised	506351	2855	296956	611732	331069	611633	19828	19821	19699
Tspyl2	protein-coding gene	453	260.2	404	11885684	1864059	349	240045	983306	2161126	Mbd3	protein-coding gene	Poised	121.667	123.667	123.667	200.667	135.667	129.667	127.667	210.667	126.667	Slc25a24	protein-coding gene	Poised	211308	1159.5	211348	1.78969e+06	211348	211338	211374	11001.5	11128.5
Ttll12	protein-coding gene	22535	231.667	22538	127751	127751	127740	85348	599824	226809	Mbd6	protein-coding gene	Poised	73.3333	70	59	1879.67	1779.67	1779.67	1773.67	1788.67	1798.67	Slc25a38	protein-coding gene	Poised	405.2	342.8	442.2	400.2	295.2	442.2	404.2	16.6	442.2
Ttyh2	protein-coding gene	7008.5	42.5	33042.5	487776	487728	394242	69801.5	19133.5	298050	Mblac1	protein-coding gene	Poised	23145	6897	22379	22441	22398	7008	20912	20869	20890	Slc26a8	protein-coding gene	Poised	1290	1452	1374	119539	119515	6090.38	113916	113593	119534
Tubb5	protein-coding gene	424.25	85	432.25	3523.25	3468.25	3574.25	3482.25	3484.25	3569.25	Mcat	protein-coding gene	Poised	13354.3	1402.33	13351.3	91861.7	91861.7	91850.7	49458.7	635713	190920	Slc29a3	protein-coding gene	Poised	138728	5659.4	138732	1.83148e+06	333321	138751	12706.2	396128	584671
Twf2	protein-coding gene	160906	2213	160911	270194	270194	74191.6	34018.4	36152.4	33554.4	Mcm9	protein-coding gene	Poised	306.833	325.5	320.5	1.19777e+06	1.19774e+06	1.19774e+06	52714.5	1.19775e+06	21810.5	Slc33a1	protein-coding gene	Poised	280	187	252	7388907	1428121	1428115	60131	187973	65952
Txn1	protein-coding gene	51	37	1161549	4404212	1161549	1161518	250059	592314	83537	Mcmdc2	protein-coding gene	Poised	164526	25936.3	164458	2515111	367718	367733	103649	127498	27450	Slc35a3	protein-coding gene	Poised	194183	44690.3	4.71921e+06	9.37374e+06	5.24591e+06	4.97603e+06	165158	26360.7	122359
Txndc5	protein-coding gene	136284	22985.2	136284	664860	136292	136274	317924	317952	117904	Mcrs1	protein-coding gene	Poised	45312.2	2234.2	45264.2	120907	120661	2146.2	45147.2	120606	143014	Slc35a5	protein-coding gene	Poised	735756	878.5	735758	852737	852783	735777	167763	377528	22628
Tyms	protein-coding gene	158932	7272.56	504366	2.00229e+06	158961	158909	158914	291577	48469.6	Mdc1	protein-coding gene	Poised	80.5	80.5	149.5	123.5	178.5	80.5	164.5	162.5	80.5	Slc38a9	protein-coding gene	Poised	106.6	188.6	142.6	212099	21378.6	14205.4	124765	237215	62197.6
Tyro3	protein-coding gene	70665.2	1080.62	169814	169710	70582.2	70225.2	11639.5	169828	33638.8	Mdm4	protein-coding gene	Poised	700714	5746.57	700734	1.39856e+06	1.39859e+06	700734	162616	592576	222424	Slc39a8	protein-coding gene	Poised	397336	12850.3	396601	834569	622828	397132	291297	1.67826e+06	50775.7
Uap1l1	protein-coding gene	7848.67	935.667	7819.67	139584	139603	139553	31748.3	139325	32133.3	Mea1	protein-coding gene	Poised	228.625	193.5	24190.4	821291	71620.3	450	245.625	71388.4	742.625	Slc7a7	protein-coding gene	Poised	107857	6317.75	108140	108073	108076	107910	17411.9	17618.9	99834.3
Ubr2	protein-coding gene	194.25	70.25	119900	525241	86171.1	86149.1	121372	224422	223895	Meaf6	protein-coding gene	Poised	271.5	234.167	507.5	130843	130854	130754	130879	130686	59164.1	Slc9b1	protein-coding gene	Poised	78299.9	14862.3	78592.9	1.3102e+06	147192	78503.9	5708.22	1.20262e+06	92789.9
Ubtf	protein-coding gene	6974	301.333	905.333	355703	489	503	90707.6	234102	113814	Med11	protein-coding gene	Poised	19537.3	82.6667	19641.3	195472	195444	73386.7	213993	73432.7	73432.7	Slirp	protein-coding gene	Poised	55437.5	23	55478.5	55446.5	55469.5	55443.5	55476.5	55463.5	138742
Uchl1	protein-coding gene	749785	639.25	913146	1.47866e+06	1.4786e+06	913100	253716	374899	411358	Med15	protein-coding gene	Poised	85545.2	1159.17	85561.8	577177	179855	179674	149989	179796	27504.3	Sltm	protein-coding gene	Poised	116047	2467.75	130118	1886728	130095	130118	48487	130105	1933.25
Unc5a	protein-coding gene	124860	3686.2	177660	382391	292343	120051	259594	292099	292406	Med16	protein-coding gene	Poised	175.5	316.167	288.167	54436.5	160.833	288.167	1510.57	50292.9	50453.6	Smad6	protein-coding gene	Poised	1052.5	1052.5	231644	1.8975e+06	233361	2706.67	152802	179272	153082
Unc5b	protein-coding gene	57951	3743	57955	1750701	252544	57974	57940	476905	546196	Med24	protein-coding gene	Poised	285.857	167.857	44751.9	39056.2	38981.2	8085.75	37773.9	39076.2	38997.2	Smap1	protein-coding gene	Poised	205979	25028	638375	3.07408e+06	638372	638391	113752	191370	67222.7
Ung	protein-coding gene	676.667	268.167	667.333	666.667	597.5	667.667	591.667	792.333	753.667	Med26	protein-coding gene	Poised	151	208	51	386775	307885	223	104381	102281	1934	Smc5	protein-coding gene	Poised	111720	2602.17	111355	1.59959e+06	1.57748e+06	111709	26464.8	111745	24528.8
Upp1	protein-coding gene	2.57414e+06	9317.56	2.64537e+06	2.67629e+06	2.574e+06	2.57412e+06	67596.1	129420	23230.1	Med27	protein-coding gene	Poised	221819	103	74	966241	695929	272745	243488	272657	63150	Smc6	protein-coding gene	Poised	2.24958e+06	9326.08	2.2495e+06	2.35771e+06	2.3577e+06	2.35769e+06	114149	115953	115951
Usf1	protein-coding gene	285.75	96.5	26068.2	2.98018e+06	190010	190019	1440.8	778889	51865.8	Med9	protein-coding gene	Poised	98397	74	107541	404892	108765	108870	184	195	108863	Smg6	protein-coding gene	Poised	89070.5	4730.17	148379	326350	153550	94294.5	84552.8	180432	104688
Usp22	protein-coding gene	156	147	168	168	150	153	239	168	245	Meiob	protein-coding gene	Poised	46182.3	54.3333	46149.3	46211.3	46211.3	46150.3	46150.3	46157.3	12409.7	Smim8	protein-coding gene	Poised	447679	65.875	1.52972e+06	1.53058e+06	1.53054e+06	1.52985e+06	48359.1	68709.9	109144
Usp26	protein-coding gene	98.5	44.5	44.5	4.37043e+07	1.16584e+06	1.16584e+06	1.46863e+06	2.90513e+06	68231.5	Meis3	protein-coding gene	Poised	45175.1	1725.56	78642.9	438315	78632.9	78705.9	44229.8	78620.9	45252.1	Smpdl3a	protein-coding gene	Poised	308167	16104.7	308206	4.78414e+06	308318	308254	190207	2.13676e+06	57378.7
Usp27x	protein-coding gene	198575	116.667	198592	338795	198560	198572	198523	198526	198466	Memo1	protein-coding gene	Poised	111548	5851.1	111540	205362	111538	111548	15501.7	51661.9	113702	Smurf2	protein-coding gene	Poised	67707.8	1409	67706.5	615208	67726.5	67685.8	64459.8	67743.2	30580.5
Usp36	protein-coding gene	78.25	62.25	78.25	627046	627038	5367.83	191684	126135	143842	Mepce	protein-coding gene	Poised	89.5	348.5	65	101383	7353.8	930.8	7339.8	7338.8	877	Snai2	protein-coding gene	Poised	388376	496	388390	388390	388376	388538	77927	388412	61201
Usp9y	protein-coding gene	89280323	173372	4000	4000	1200595	4000	449184	4000	91719	Mesp2	protein-coding gene	Poised	150662	192	150654	150408	150444	150445	100268	150662	150637	Snap23	protein-coding gene	Poised	65.1429	27.4286	61315.9	56731.9	56732.9	56693.9	5659.56	56702.9	56722.9
Vopp1	protein-coding gene	121922	2139.5	133382	6.64645e+06	133408	121876	121902	133392	121934	Mettl15	protein-coding gene	Poised	15.3333	34.6667	34.6667	738028	738062	999.8	34.6667	34.6667	23.6667	Snx1	protein-coding gene	Poised	66.6667	75.6667	51	606.333	709412	72.6667	619.333	60.6667	611
Vps13c	protein-coding gene	970536	5159.2	1.08164e+06	1.08161e+06	1.08164e+06	1.08163e+06	182623	982569	262588	Mettl17	protein-coding gene	Poised	127.4	145.4	92	219140	219122	266.25	116852	218987	116978	Snx13	protein-coding gene	Poised	13.2	24.2	25.2	3.10805e+06	3.10805e+06	11244.3	72448.3	984185	11248.3
Wdhd1	protein-coding gene	46362.2	1952.5	46364.2	507678	150139	46349.2	29042.8	46388.2	46362.2	Mettl22	protein-coding gene	Poised	37510.3	1242	37526.3	354022	196297	37503.3	37498.3	37488.3	37500.3	Snx3	protein-coding gene	Poised	103	69	224331	3132447	3132462	224320	104683	347178	23583
Wdr3	protein-coding gene	333593	4039.33	333637	766433	766369	333652	333652	766252	27717	Mettl23	protein-coding gene	Poised	220.143	230.143	179.429	410103	9226.12	743.5	8687.12	118968	56612.9	Sorbs2	protein-coding gene	Poised	316177	31947.5	316177	1.02806e+06	316311	316189	78609.5	316256	86101.7
Wdr45	protein-coding gene	281	290	284	290	288	280	288	307	154	Mettl6	protein-coding gene	Poised	155676	803.3	147238	363113	338566	148941	224110	273.429	273.429	Sorbs3	protein-coding gene	Poised	221909	34036.2	221880	221839	221724	221839	196219	217949	221687
Wdr76	protein-coding gene	58159.2	43.8	58155.2	299785	235996	57974.2	84834.2	152808	197050	Mfap1a	protein-coding gene	Poised	57449	47	57445	300495	235286	57264	84124	152098	197760	Sord	protein-coding gene	Poised	48452	303	48558	427588	427618	48588	591	48577	269
Wdr81	protein-coding gene	9000.5	2292.5	8958.5	8904.5	8945.5	8979.5	8874.5	8985.5	8980.5	Mfn2	protein-coding gene	Poised	33400.9	533.571	33319.9	238402	33309.9	33349.9	7338.14	33279.9	33339.9	Sox30	protein-coding gene	Poised	179	161	147	456622	275	180	155	138	152
Wdyhv1	protein-coding gene	251.143	258.143	6217.14	66903	66900	66870	35	35	6222.14	Mfsd12	protein-coding gene	Poised	89.5	59.5	85.5	64694.5	6969.5	6956.5	88.5	7030.5	7001.5	Sox6	protein-coding gene	Poised	411018	57541.3	411021	1.33333e+06	196804	196805	61132.8	645089	175638
Wfs1	protein-coding gene	136	136	136	500615	289583	234808	43206.7	234800	234804	Mfsd6l	protein-coding gene	Poised	135635	54549	135626	135629	135722	135628	135739	135739	135739	Spa17	protein-coding gene	Poised	405503	90.6667	405520	405483	405520	405474	72057.7	127678	127014
Wnk2	protein-coding gene	214874	17621.3	214866	2.51861e+06	214868	214871	107884	214869	214877	Mgat5	protein-coding gene	Poised	543644	20443	543607	872472	872525	543556	38460.8	205022	835185	Spaca1	protein-coding gene	Poised	736836	9145	798482	799336	799300	798606	6514	660079	311422
Wscd1	protein-coding gene	288546	53874.5	288532	734364	734378	288546	129588	251272	288440	Mgll	protein-coding gene	Poised	107855	419.1	98488.4	107733	107858	107741	116724	269082	99412.2	Spag16	protein-coding gene	Poised	1.23981e+06	14413.9	1.23984e+06	4.42163e+06	2.82435e+06	1.23979e+06	215794	338390	25744.1
Wwc1	protein-coding gene	133777	8105.67	133785	4.78949e+06	1.80466e+06	1.80464e+06	55210.7	1.28831e+06	138207	Mia3	protein-coding gene	Poised	43415	158	159	53823.2	53831.2	681196	190	481286	204	Spag4	protein-coding gene	Poised	57566.9	328.625	57155.9	57509.9	57369.9	57611.9	131068	131470	4294.12
Xiap	protein-coding gene	3.4333e+06	5021.45	3.4923e+06	3.39716e+07	3.61214e+06	3.4333e+06	817492	2.95122e+06	363095	Mib2	protein-coding gene	Poised	35768	169	164	1.50188e+06	61343.4	61396.4	61396.4	61376.4	61172.4	Spag9	protein-coding gene	Poised	141928	2731.33	141973	142051	141995	141904	142033	172696	71310.2
Xylb	protein-coding gene	20412.4	1890.6	20387.4	39023.4	39075.4	39049.4	38931.4	38941.4	23956.6	Mief1	protein-coding gene	Poised	158.429	140.429	21016.6	475398	120354	19311.5	1044.88	19174.5	6516	Spata1	protein-coding gene	Poised	83755.3	3145.29	37819.3	564032	564026	83788.3	34291.3	380156	12971.7
Xylt1	protein-coding gene	703283	37250.3	703508	831275	717289	703772	57025.7	717281	287769	Mif4gd	protein-coding gene	Poised	175.1	84.9	155.3	15421.7	15489.7	15418.7	15418.7	15340.7	15504.7	Spata17	protein-coding gene	Poised	1.74544e+06	8566.62	2.4999e+06	3.15399e+06	2.49992e+06	220790	25419	29861.2	166086
Xylt2	protein-coding gene	199859	1141	367119	463091	263004	199845	125041	246037	20110.3	Miip	protein-coding gene	Poised	116	160.333	142.333	271836	149	128	197	169	131.333	Spata24	protein-coding gene	Poised	233.286	222.857	230.286	729860	729862	232.857	95009.7	256827	17788.3
Ywhag	protein-coding gene	23166.8	360.8	23104.8	149312	488.8	23177.8	23104.8	23171.8	30784.2	Mkl1	protein-coding gene	Poised	129	132	120	131	125	130	118	123	118	Spata32	protein-coding gene	Poised	49144	23228	49144	49123	49130	49144	85429	85442	85418
Zbtb12	protein-coding gene	32862.5	2995.5	36709	159800	159825	72199	36824	37074	37054	Mks1	protein-coding gene	Poised	182.333	178.667	233749	263634	263550	231415	2490.8	7555.4	7617.4	Spata33	protein-coding gene	Poised	88.375	100.375	87.625	170526	105690	105693	105712	92631.6	43915.6
Zbtb14	protein-coding gene	516	285	462	2168600	2168619	2015348	42010	157186	51521	Mlec	protein-coding gene	Poised	480	496	451	453	534	130	108	15	456	Spata6	protein-coding gene	Poised	2.06907e+06	20188.1	2.46561e+06	2.54343e+06	725905	2.26902e+06	219138	969125	20222.9
Zbtb16	protein-coding gene	149070	173.5	149054	4.41684e+06	1.30583e+06	149084	150712	1.13181e+06	427152	Mlh3	protein-coding gene	Poised	13486.2	1257.6	13086.6	13478.4	13487.4	13544.8	12645.4	5663	13178.6	Spcs1	protein-coding gene	Poised	17783.9	141.714	127521	127601	127517	127508	11108.1	127111	38883.9
Zbtb33	protein-coding gene	266643	24110	266643	30092874	266615	266643	386498	386529	23711	Mllt1	protein-coding gene	Poised	127	127	121	77907.2	77909.2	24522	141	142	132	Spdya	protein-coding gene	Poised	93.6667	93.6667	47.6667	61.6667	42.6667	93.6667	62.6667	146.667	42.6667
Zbtb41	protein-coding gene	31970.3	654.667	31916.3	31831.3	31916.3	31888.3	31916.3	31920.3	31971.3	Mllt10	protein-coding gene	Poised	308375	8208.09	2.88528e+06	6.30671e+06	4.13969e+06	2.88526e+06	226736	21961.6	322079	Spem1	protein-coding gene	Poised	16268	1934	16134	26719	78800	16042	16286	78845	16305
Zc3h7b	protein-coding gene	21392.7	10303.8	55522.3	55355.3	55432.3	55438.3	55509.3	55516.3	55477.3	Mmachc	protein-coding gene	Poised	112	130	180	1471562	12436	12421	71408	80232	162	Spred3	protein-coding gene	Poised	619.667	548.667	10913	358317	69256.8	69247.8	24423.2	11884.2	1677.75
Zc3hav1l	protein-coding gene	134554	6	234389	252138	252140	252135	234077	251899	67692	Mmp25	protein-coding gene	Poised	28539.3	6692.33	95318.3	126508	126547	126495	126545	104103	67003.7	Spsb1	protein-coding gene	Poised	430.75	277	351.25	282355	423.75	436.75	15297.9	299313	135414
Zdhhc18	protein-coding gene	20057.2	574.2	25649.2	145525	145525	79442.2	79428.2	51254.2	145540	Mnt	protein-coding gene	Poised	798	741	749	517367	180	463	563	563	256887	Spsb2	protein-coding gene	Poised	20367.2	366.8	21196.2	21099.2	21185.2	20392.2	3312.8	20301.2	20413.2
Zdhhc8	protein-coding gene	59345	2688	18922	59277	59299	59409	59371	208722	303364	Moap1	protein-coding gene	Poised	13047	28	14240	14240	14197	12986	13001	13012	12539	Srek1ip1	protein-coding gene	Poised	588536	10071.6	588035	5.46411e+06	3.34122e+06	588508	123906	284196	92204.8
Zdhhc9	protein-coding gene	169.667	155	48159.7	4.01117e+07	165.667	159.667	111	173.667	241.667	Mocs3	protein-coding gene	Poised	23327	69	23138	149885	149777	39	39	23377	11036	Srpk1	protein-coding gene	Poised	68857	238.5	411	127161	127155	9123.77	81450.3	78719.3	127205
Zfp266	protein-coding gene	121318	11515.2	121397	130543	130548	130436	46662.8	61251.2	72595.2	Mon1a	protein-coding gene	Poised	15344.5	76.5	15229.5	114396	97735.5	15271.5	15.5	5069.5	62715.5	Srpk2	protein-coding gene	Poised	161818	15405.6	206435	390882	390873	205705	60610.4	206431	60701.6
Zfp275	protein-coding gene	58620.3	626.333	58636.3	2.84513e+07	953777	443534	115949	953837	166389	Morf4l1	protein-coding gene	Poised	124.7	109.1	1.63192e+06	3.53979e+06	1.7895e+06	3.53981e+06	284321	32958.3	282082	Srr	protein-coding gene	Poised	87236.5	191.1	87238.5	422552	94995.5	93555.5	15029.5	87483.5	162072
Zfp280b	protein-coding gene	89	73	73	73	88	106	90	87	101	Morn1	protein-coding gene	Poised	109	109	121	930768	509771	5068	117	125	245504	Srxn1	protein-coding gene	Poised	121262	60.3333	300678	725878	630657	293489	300719	165323	159126
Zfp292	protein-coding gene	343065	82	1634337	1635191	1635155	1634461	56255	173324	52862	Mpc2	protein-coding gene	Poised	228.75	237.25	116.75	170120	137555	3573.8	261.25	246.25	234.75	Ssmem1	protein-coding gene	Poised	110144	2135.33	110065	595039	108426	108433	110068	110147	25654.3
Zfp36	protein-coding gene	6419	130	6950	13113	13116	6877	13040	13070	13050	Mpi	protein-coding gene	Poised	9182.8	9205.8	9205.8	475071	9072.8	9179.8	8364.8	9188.8	9188.8	Ssx2ip	protein-coding gene	Poised	192.167	129.333	211.167	484157	484151	3912.57	119.167	296593	192.167
Zfp36l2	protein-coding gene	135	135	135	769853	769806	135	156	313176	146	Mplkip	protein-coding gene	Poised	356	67	304	3631763	3082166	369	438	260248	11168	St6galnac2	protein-coding gene	Poised	17606.3	3055.67	11234	252729	38387	11156.3	17614.7	18446	18424
Zfp395	protein-coding gene	25379.4	11810	219246	2.3466e+06	927678	219233	342720	25445.4	139349	Mrfap1	protein-coding gene	Poised	100960	53	101087	312356	101324	101044	231466	312319	135633	St7	protein-coding gene	Poised	647482	21774	647535	4.06811e+06	4.06808e+06	647460	618120	645387	647131
Zfp462	protein-coding gene	1.96696e+06	12272.5	4.13899e+06	5.34713e+06	2.53983e+06	1.96692e+06	377880	1.82318e+06	32455.5	Mrgbp	protein-coding gene	Poised	267.5	254.667	127546	605562	308890	308908	81571.5	58204.5	51061.5	Stag3	protein-coding gene	Poised	366.5	279.5	31	263.5	382.5	263.5	254.5	318.5	271.5
Zfp518b	protein-coding gene	1.64377e+06	328.75	1.69572e+06	2.20037e+06	1.98934e+06	1.46495e+06	463940	860202	609143	Mroh1	protein-coding gene	Poised	88.8333	114.833	78.8333	29246.5	88.8333	105.5	62.1667	144.833	29168.5	Stard10	protein-coding gene	Poised	340976	4754.27	11919	715227	715224	214229	145041	714091	67351
Zfp532	protein-coding gene	152755	21609.3	152770	152764	212932	152763	213060	213057	213113	Mroh2a	protein-coding gene	Poised	23145.8	22492.2	29583.6	29512.6	29488.6	29516.6	29501.6	29531.6	23226.8	Stard13	protein-coding gene	Poised	491201	17247.5	499256	1528423	1046389	203729	207265	207344	190184
Zfp553	protein-coding gene	11242.7	108.333	11200.7	27541.7	27532.7	11212.7	11139.7	27481.7	27541.7	Mroh8	protein-coding gene	Poised	456.333	508.333	468.333	461.333	433.333	508.333	487.333	495.333	430.333	Stard6	protein-coding gene	Poised	92531	54524	1783574	2675701	2675702	92524	416285	257757	38860
Zfp566	protein-coding gene	114	68	4272	190048	141459	141451	102463	102664	102545	Mrpl11	protein-coding gene	Poised	33991.4	85.6	33697.4	83568.4	83610.4	33945.4	33977.4	33979.4	33945.4	Stil	protein-coding gene	Poised	96.3333	96.3333	96.3333	106.333	85.3333	117.333	108.333	96.3333	96.3333
Zfp623	protein-coding gene	28182	80	28192	410284	410276	28189	27917	28257	26259	Mrpl12	protein-coding gene	Poised	207	207	17301	88344	17311	17277	17306	17319	17311	Stk17b	protein-coding gene	Poised	424999	4794.67	424958	480600	480606	7527.33	33.5	33.5	33.5
Zfp64	protein-coding gene	141742	429	179606	866073	332476	332419	31675.6	739565	332391	Mrpl16	protein-coding gene	Poised	141864	1463.5	141926	195086	195282	195266	195282	141830	195264	Stk33	protein-coding gene	Poised	80105.4	79647.4	80031.4	622527	622525	80147.4	426972	781.6	346615
Zfp7	protein-coding gene	168766	198	163893	528075	219467	168754	28498	164159	73333	Mrpl20	protein-coding gene	Poised	8862.17	152.833	8817.17	1.64273e+06	189637	9042.17	8845.17	202221	8781.17	Stk36	protein-coding gene	Poised	20967.9	10906.9	103257	245572	21048.9	21047.9	52804.1	20974.9	143823
Zfp703	protein-coding gene	64975.8	237.5	65057.8	819433	64971.8	64975.8	65037.8	65034.8	151127	Mrpl24	protein-coding gene	Poised	13689.5	7376.67	34117.5	377192	34096.5	34243.5	90677.5	13553.5	90674.5	Stpg1	protein-coding gene	Poised	968.667	91.3333	130999	641857	178151	131001	546.333	131071	419.667
Zfp74	protein-coding gene	132815	4692.2	133431	331077	282488	282480	95946.8	243693	41492.8	Mrpl27	protein-coding gene	Poised	179447	40.75	387531	442679	283416	179433	104629	242969	301.75	Stpg2	protein-coding gene	Poised	367986	156.5	133.5	2.53579e+06	99.5	678568	13299.5	367970	225036
Zfp740	protein-coding gene	68548.8	655.833	68681.7	68740.7	68599.7	68595.7	68388.7	68664.7	68706.7	Mrpl36	protein-coding gene	Poised	732050	914.333	1.28719e+06	2.37713e+06	2.37712e+06	731974	252123	994952	273510	Strbp	protein-coding gene	Poised	253.75	249.25	256.75	2.3236e+06	217563	42819.9	452.75	424.75	642.75
Zfp948	protein-coding gene	278789	50236	621741	621308	621668	621659	621901	621757	110133	Mrpl38	protein-coding gene	Poised	42.25	42.25	51791.2	50440.7	50449.7	1464.33	1563.33	30674.3	32270.3	Stx2	protein-coding gene	Poised	16206.6	10591	15892.6	784000	784001	210976	18177.7	55209.4	55169.4
Zfx	protein-coding gene	54705.7	217.857	291022	7.67128e+06	7.40932e+06	111435	243729	290981	280194	Mrpl41	protein-coding gene	Poised	152.5	100.5	142.5	249790	93.5	100.5	219.5	25341.5	25329.5	Stx8	protein-coding gene	Poised	725383	8757.67	488154	725377	725470	725376	473054	725487	137934
Zglp1	protein-coding gene	27119	28	27105	27103	27109	27105	26672	27102	26622	Mrpl43	protein-coding gene	Poised	51947	11	52124	75306	75338	51944	51903	75394	11	Styxl1	protein-coding gene	Poised	178.778	177.111	178.778	178.778	185.778	178.778	185.778	142.778	184.778
Zic1	protein-coding gene	1.25014e+06	33762.3	2.88217e+06	4.79299e+06	536289	3.17358e+06	45948.3	936972	99899.7	Mrpl51	protein-coding gene	Poised	389	224.667	358	389	373	389	76.6667	300	28.3333	Sucla2	protein-coding gene	Poised	1.83417e+06	2976.57	1.83414e+06	3.13316e+06	3.13327e+06	2.22458e+06	19590.4	1.14711e+06	543112
Zic2	protein-coding gene	57513.5	1332.5	506624	1.99916e+06	678104	57522.5	57505.5	19539.5	57537.5	Mrpl53	protein-coding gene	Poised	12528	44	12457	12522	12516	12524	12510	12536	12398	Suclg1	protein-coding gene	Poised	28833.8	1966.83	810744	888121	888101	888103	28815.8	28935.8	27309.5
Zmat1	protein-coding gene	113	52	408113	1746878	1746921	393624	393518	1746855	158041	Mrpl54	protein-coding gene	Poised	25909	302	90	25897	25900	25761	53658	33898	53959	Suco	protein-coding gene	Poised	221	642	225	662	227	236	91	655	225
Zmynd8	protein-coding gene	186.125	189.25	201.375	330741	551849	18224.2	113	211	304	Mrpl55	protein-coding gene	Poised	25841	183	10546	240943	39040	25668	38982	204110	86011	Sufu	protein-coding gene	Poised	81	81	81	81	81	81	191	78	190
Zrsr2	protein-coding gene	192.6	49.4	49498.4	465064	465092	45527	45653	1194255	34092	Mrpl57	protein-coding gene	Poised	64000	98	254677	2265709	427760	28218	641	427744	49613	Sugt1	protein-coding gene	Poised	94	59	59	1067637	1067633	178281	62	59	59
Zyg11a	protein-coding gene	327773	230	110121	984224	101848	83094	104592	198346	67381	Mrps11	protein-coding gene	Poised	255	344	220	112499	112576	106.333	153	1137	320	Supt20	protein-coding gene	Poised	170.909	176.909	97.7273	316784	149.909	180.909	177.909	202.909	160.909
Zyx	protein-coding gene	85839.5	922.727	85849.5	85840.5	85841.5	85839.5	48551.5	85845.5	85832.5	Mrps15	protein-coding gene	Poised	11508.7	112.667	11511.7	827460	706528	11417.7	11582.7	2295.33	11465.7	Svip	protein-coding gene	Poised	324.333	260.333	342.333	4.99742e+06	349.333	317.333	79850.7	299.333	320.667
7-qD2-40.1	prepachytene piRNA gene	84	59	83	2223316	2223317	84	66116	66217	65861	Mrps28	protein-coding gene	Poised	177	460	145	11133795	11133795	1420594	325989	293802	100849	Syce1	protein-coding gene	Poised	68570.5	333.5	68576.5	428028	427934	335258	406218	8471.5	133144
pi-Acvr2b.1	prepachytene piRNA gene	42787	295	61014	79650	79702	79676	79558	79568	16670	Mrps31	protein-coding gene	Poised	225654	35191.5	225716	3.37402e+06	225636	182596	61516.5	225518	350772	Syce3	protein-coding gene	Poised	120	120	120	321420	321368	120	120	120	120
pi-Bend4.1	prepachytene piRNA gene	109	234	419347	2228556	2228495	419366	179927	374995	338536	Mrps34	protein-coding gene	Poised	8666.67	70.3333	8661.67	8602.67	8661.67	8661.67	8691.67	8659.67	8661.67	Synj2bp	protein-coding gene	Poised	258300	37331.4	258295	2.39894e+06	1.96476e+06	258295	38953.4	258292	10152.2
pi-Cmtm4.1	prepachytene piRNA gene	182057	379	195593	1431475	195627	195630	62752	47247	73705	Mrs2	protein-coding gene	Poised	208248	9501	208258	1.24659e+06	1.24661e+06	208282	40969.5	247292	10775	Sypl	protein-coding gene	Poised	265.75	265.75	1.00385e+06	1.00864e+06	1.00864e+06	5021.14	470502	398446	49518.1
pi-D10Wsu102e.1	prepachytene piRNA gene	460171	47	596160	1277036	1276996	385839	228244	228141	159936	Mrto4	protein-coding gene	Poised	40746.4	920.714	158802	271189	222880	28911.6	158890	134075	158807	Tada2b	protein-coding gene	Poised	257.5	257.5	295.5	217.5	256.5	249.5	19225.5	254.5	146444
pi-D730040F13Rik.1	prepachytene piRNA gene	1008979	157	2170477	5413140	2170477	2170446	27026	145334	9483	Msl1	protein-coding gene	Poised	24309.2	1079	24293.2	116017	115942	24247.2	11982.8	116037	115958	Taf12	protein-coding gene	Poised	148077	24.6667	198981	493787	225164	62472.3	7683.33	62485.3	7780.33
pi-Dnmt3a.1	prepachytene piRNA gene	84663	398	18626	496838	496900	84652	174748	275951	193143	Msl2	protein-coding gene	Poised	39834.5	330.5	39880.5	39931.5	39962.5	39952.5	39852.5	39740.5	39476.5	Tapt1	protein-coding gene	Poised	1.24016e+06	5363.5	1.24016e+06	1.24018e+06	1.24018e+06	1.24022e+06	226799	61473.9	71408.1
pi-Fbxo41.1	prepachytene piRNA gene	51482	98	50874	51476	51485	51575	50653	50887	51588	Msl3l2	protein-coding gene	Poised	1375343	3604.5	1375304	3693422	1375192	1375256	458225	590543	22313	Tas1r1	protein-coding gene	Poised	10808	735	10788	176637	42201	10817	10789	10803	10819
pi-Foxo3.1	prepachytene piRNA gene	1041	3	1030	2907086	2907101	1041	120678	572539	114630	Msra	protein-coding gene	Poised	513346	10362.2	513319	1.59916e+06	1.67536e+06	513250	14949.2	702019	133514	Tas1r3	protein-coding gene	Poised	6101	2374	6125	1702572	129792	50803	51000	246437	50954
pi-Hist1h1a.1	prepachytene piRNA gene	113	48	77	1068	1088	61	9133	9115	8837	Msrb3	protein-coding gene	Poised	105883	14299.3	105882	1.63336e+06	1.63345e+06	468716	105823	105858	242648	Tax1bp1	protein-coding gene	Poised	83575.3	2537.71	83588.3	1.54541e+06	1.54536e+06	531966	306532	1.54537e+06	263664
pi-Igf2bp1.1	prepachytene piRNA gene	68073	387	67910	68041	67942	67956	51350	68052	67945	Msto1	protein-coding gene	Poised	231.25	52.25	176142	188452	188562	188466	28160.2	3146.8	137051	Tbc1d14	protein-coding gene	Poised	298	298	298	97679.5	298	298	95545.7	76065.7	70124.3
pi-Kcng3.1	prepachytene piRNA gene	118028	43137	242328	1325354	1325307	242339	64744	242325	99965	Mt1	protein-coding gene	Poised	67.6667	148	4267	35502	35455	35438	35342	12859	35329	Tbc1d15	protein-coding gene	Poised	151351	3009	128640	1991170	128677	128669	18074	880811	180835
pi-Klf13.1	prepachytene piRNA gene	189	192	189	2140614	183	178	239	199	214	Mt2	protein-coding gene	Poised	127	98	286	41918	41871	41854	41758	6443	41745	Tbc1d19	protein-coding gene	Poised	233981	26745.1	233959	8.37385e+06	1.63359e+06	1.63362e+06	27414.6	758914	71713.6
pi-Mafg.1	prepachytene piRNA gene	444	483	386	39334	39328	9903	9854	9853	9848	Mtfp1	protein-coding gene	Poised	1509.5	152.5	1494.5	446062	91420.5	1508.5	1217.5	1508.5	1518.5	Tbc1d23	protein-coding gene	Poised	128.25	127.25	98.25	1.2029e+06	1.20285e+06	84109.8	56193.8	84093.8	58579.2
pi-March08.1	prepachytene piRNA gene	73860	379	73863	3011261	73894	73901	69597	74011	73872	Mtfr1l	protein-coding gene	Poised	125.429	172.714	155.714	318479	125.429	172.714	66140.3	85005.3	66045.3	Tbc1d31	protein-coding gene	Poised	576.4	582.4	566.4	667.4	581.4	588.4	587.4	580.4	585.4
pi-Mllt6.1	prepachytene piRNA gene	33436	450	40072	474955	40161	33453	40124	40146	9736	Mthfr	protein-coding gene	Poised	635	650	643	98197.3	98268.3	3290.71	33065.3	3262.71	33090.3	Tbl1xr1	protein-coding gene	Poised	2.04628e+06	19266.4	2.04628e+06	2.04628e+06	2.04628e+06	2.04628e+06	312022	56416.8	56369.8
pi-Ndst1.1	prepachytene piRNA gene	25873	249	25858	222290	463030	25841	214398	463035	25954	Mthfsd	protein-coding gene	Poised	67760.9	848.688	67718.9	374447	374447	67760.9	67759.9	67776.9	67772.9	Tbp	protein-coding gene	Poised	62584.7	1334.92	62572.7	62584.7	62572.7	62584.7	62619.7	62629.7	62584.7
pi-Rcan3.1	prepachytene piRNA gene	60824	283	140753	580064	160821	80510	62339	126635	954	Mtif2	protein-coding gene	Poised	163823	2300.88	163835	163821	163815	163823	215922	163841	152946	Tbpl1	protein-coding gene	Poised	2.37751e+06	5770.75	2.377e+06	3.13345e+06	2.4131e+06	2.37759e+06	2025	1.01702e+06	13270.2
pi-Shank3.1	prepachytene piRNA gene	23171	411	70133	410893	410841	70296	68531	68608	23168	Mtif3	protein-coding gene	Poised	67926.8	100.833	23934.2	1.40768e+06	112882	67971.8	172.833	112825	67791.8	Tcp1	protein-coding gene	Poised	216.75	159.875	237.75	219	249	246.75	237	200.25	246
pi-Snx30.1	prepachytene piRNA gene	687704	194	687689	2554974	687689	687720	38876	21818	276167	Mtmr9	protein-coding gene	Poised	70133.5	9726.5	358128	698534	774732	358040	199514	357922	77035.5	Tcp11l1	protein-coding gene	Poised	116979	22515	104141	5.31042e+06	1.19725e+06	1.19721e+06	430746	116794	435972
pi-Ssh1.1	prepachytene piRNA gene	84883	12584	84806	137240	136522	84762	106345	137015	137073	Mto1	protein-coding gene	Poised	37.6667	37.6667	27.6667	5.46739e+06	61715.2	9279.17	43.6667	10.3333	74.3333	Tctex1d2	protein-coding gene	Poised	172573	83.6667	172516	755896	636591	172481	20196.7	320032	459692
pi-Tet3.1	prepachytene piRNA gene	51433	467	117030	333915	137834	129576	129603	137822	118586	Mtor	protein-coding gene	Poised	138.667	128.667	126.667	155.667	123.667	123.667	40.6667	94.6667	89.6667	Tdp1	protein-coding gene	Poised	408.4	437.6	1386.6	830145	830112	11635.3	1056.5	969.5	969.5
pi-Trim71.1	prepachytene piRNA gene	7629	7256	7650	633476	537554	7584	243	163553	17593	Mtrf1	protein-coding gene	Poised	189777	6968	189641	860853	860849	28503	28426	88181	189877	Tdrd3	protein-coding gene	Poised	795	359	703	311709	311725	37136.2	33560.7	296672	189141
pi-Zyg11a.1	prepachytene piRNA gene	327731	272	110163	984266	101890	83136	104634	198388	67339	Mturn	protein-coding gene	Poised	118.667	109.667	134778	3.50311e+06	3.00993e+06	125.667	107.667	134861	71410.7	Tdrd7	protein-coding gene	Poised	440010	4148.2	216153	972815	972811	15853.6	161220	503831	147375
2810410L24Rik	non-coding gene	743.5	220.5	37870.5	37901.5	37901.5	37904.5	37998.5	37875.5	37904.5	Mtx1	protein-coding gene	Poised	234.909	231.273	206.273	112176	112066	2665.68	3263.47	112109	112188	Tesk2	protein-coding gene	Poised	176.5	147.5	169.5	1.45895e+06	174.5	189.5	40915.2	68903.2	18171.8
2900052L18Rik	non-coding gene	1195	1177	55	1180	34	49	1195	1162	1195	Muc1	protein-coding gene	Poised	16596	13340.3	16659	128578	128468	16626	15704	128511	128590	Tex2	protein-coding gene	Poised	89826.2	3040.2	89796.2	314156	198492	89814.2	89727.2	89726.2	89805.2
5031434O11Rik	non-coding gene	284600	27189	284709	706122	285814	146016	13658	285806	59235	Mul1	protein-coding gene	Poised	104.333	126.667	109129	130072	130083	109053	130109	186.333	56158.3	Tfb1m	protein-coding gene	Poised	175.667	159.667	60.6667	34.6667	54.6667	175.667	52.6667	58.6667	44.6667
5530601H04Rik	non-coding gene	939714	7441.5	1.09086e+06	3.27763e+06	3.27762e+06	1.09091e+06	7518.5	1.11485e+06	581048	Mum1	protein-coding gene	Poised	169	163	86	58615	45	163	91	189	107	Thegl	protein-coding gene	Poised	71763.3	11023	71759.3	1.18235e+07	493807	59567.3	65074	71756.3	8213.33
Btnl7-ps	non-coding gene	39784	3735	39866	56270	56272	39791	1840	56178	56270	Mus81	protein-coding gene	Poised	133.5	186.167	1020.5	24311.8	24277.8	2851.75	24274.8	24287.8	24348.8	Thg1l	protein-coding gene	Poised	306	307	294.8	481783	286.8	291.6	283	325.6	25009.2
D430018E03Rik	non-coding gene	27579	3086	60609	327205	327212	27556	21781	27484	12013	Mxd1	protein-coding gene	Poised	370	230	359	350	351	362	359	350	378	Thnsl1	protein-coding gene	Poised	161753	91.4	236090	4.01908e+06	1.01832e+06	236110	710598	497623	60755.4
Firre	non-coding gene	124.6	79.6	97.6	4.25383e+07	91.6	100.6	1.70669e+06	1.70666e+06	206903	Mxi1	protein-coding gene	Poised	396.286	145.429	63357	187578	270021	13144.9	1188	170547	1171	Thsd7b	protein-coding gene	Poised	839135	43493.9	985156	1.3296e+06	1.32954e+06	871046	99450.2	1.15219e+06	315198
Gm11470	non-coding gene	12664	1754	62922	102985	101862	12827	12596	340490	69683	Mxra8	protein-coding gene	Poised	10088.9	1366.43	27147.6	1.68055e+06	151814	28780.9	28977.9	240044	29041.9	Thumpd3	protein-coding gene	Poised	27235	1715.2	27284	27280	27280	27261	2583.3	27045	27025
Gm12260	non-coding gene	62	188	57	254	234	117	117	142	118	Mybl1	protein-coding gene	Poised	56091.2	7511	56159.2	2.29449e+06	147101	147116	267.333	195.333	297.667	Thyn1	protein-coding gene	Poised	67	82	114	28843.6	28553.6	28816.6	28846.6	28857.6	28619.6
Gm18336	non-coding gene	3120	1881	3136	28395839	898277	388034	60449	898337	221889	Myd88	protein-coding gene	Poised	871.333	386.333	879.667	17849.7	17901.7	17875.7	17757.7	17767.7	17767.7	Timm17a	protein-coding gene	Poised	349665	1664.75	349642	896824	349663	1729.75	113.5	113.5	92.5
Gm22133	non-coding gene	1737	1705	1747	23504	23480	23480	1711	1870	1684	Mydgf	protein-coding gene	Poised	21369	122	21369	104627	72888	35227	21344	1732	16224	Timm21	protein-coding gene	Poised	99253.6	903	99248.6	4.79871e+06	2.0372e+06	99267.6	113411	1.31312e+06	99384.4
Gm29438	non-coding gene	6704	6782	6704	241008	241008	6786	178591	178984	178177	Myh10	protein-coding gene	Poised	284.571	247.143	291	288.857	222.429	289.571	213.143	213.143	213.143	Tiprl	protein-coding gene	Poised	136.8	194.8	118.6	401128	368563	227091	106.6	101.6	165384
Gm36995	non-coding gene	30979	171	30962	109241	30994	30982	31031	31028	31088	Mylk	protein-coding gene	Poised	463051	18571.8	462923	1.97403e+06	1.83026e+06	462934	95023.1	299722	305656	Tm9sf2	protein-coding gene	Poised	228651	82.6667	228734	1629543	308485	308498	224725	389159	2465
Gm37139	non-coding gene	41537	837	55833	330968	55862	55854	55819	55836	55848	Myo18a	protein-coding gene	Poised	108873	8979	179620	180369	180361	108869	83689.5	109061	35146	Tma7	protein-coding gene	Poised	130.5	73.5	94.5	565200	565269	8475	90.5	111.75	8373
Gm37179	non-coding gene	68806	94	68643	68774	68675	68689	52083	68785	68678	Myo1a	protein-coding gene	Poised	35350	17319.5	35352	35345	35345	35352	18797	35433	35129	Tmbim6	protein-coding gene	Poised	331.625	340.625	266.375	271.625	265.625	257.375	261.125	90.625	224.375
Gm37204	non-coding gene	22488	2005	22530	368661	119565	119587	22488	119608	255880	Mypop	protein-coding gene	Poised	406	254	751	81022	66144	32840	40387	5857	5821	Tmcc1	protein-coding gene	Poised	144976	9197.54	144979	2791755	145612	144950	29349.3	145495	74779.8
Gm37297	non-coding gene	447813	425	413259	1277570	1277546	413286	42811	1119912	179975	Myt1l	protein-coding gene	Poised	1.29735e+06	6531.45	989018	2.32522e+06	2.32522e+06	1.29733e+06	248372	1161456	294005	Tmem138	protein-coding gene	Poised	28399.2	166.4	28315.2	1.38834e+06	28379.2	28384.2	28222.2	28390.2	28367.2
Gm37352	non-coding gene	2408	188	36312	36315	36356	36320	36384	36277	36292	Mzf1	protein-coding gene	Poised	347.5	268.833	286.167	76362	76154	623	312.833	288.833	274.5	Tmem177	protein-coding gene	Poised	75467	28	75454	5647534	207882	207901	31	187428	75252
Gm38336	non-coding gene	352202	10179	372477	372243	372276	352207	244502	310193	127648	Naa11	protein-coding gene	Poised	280600	58	280658	3037144	2513992	280596	469299	64674	208040	Tmem191c	protein-coding gene	Poised	43104.9	371.933	144291	1.0125e+06	615181	43200.9	144322	129112	37246.1
Gm38372	non-coding gene	59234	2271	59233	249787	249760	249779	4072	188524	135974	Naa40	protein-coding gene	Poised	23414.2	93.6	23331.2	141988	141981	23208.2	142005	23408.2	8478.2	Tmem200a	protein-coding gene	Poised	303182	145244	708535	6.4766e+06	5.75625e+06	4.77447e+06	218023	298711	230858
Gm41	non-coding gene	569097	9300	569034	15448730	10679307	7286364	601162	1508155	78576	Nabp2	protein-coding gene	Poised	391.444	204.889	354.889	139446	72192	346.333	425.778	1620.67	365.222	Tmem202	protein-coding gene	Poised	38535.3	9480.33	38588	1.84032e+06	126046	47834.3	47840.3	247086	87556.3
Gm9785	non-coding gene	455224	333	455219	1731544	1731541	455170	928847	1704108	1406806	Nagk	protein-coding gene	Poised	503.286	178.571	36335.6	35197.1	35217.1	35201.1	7696.1	21783.9	35197.1	Tmem205	protein-coding gene	Poised	320.5	331.5	323.5	29382.1	29392.1	796	29468.1	29267.1	29338.1
Hyi	non-coding gene	49056.2	1657.8	49039.2	180355	49045.2	49119.2	49032.2	14510.8	49092.2	Naglu	protein-coding gene	Poised	1148.67	1162.33	1146.33	24388.3	1120	1125	1159.67	24309.3	1110	Tmem209	protein-coding gene	Poised	106174	93	106094	591068	104456	104462	106098	106176	21683.5
Mageb10-ps	non-coding gene	524580	53817	524517	15493247	10634790	7330881	645679	1552672	34059	Napepld	protein-coding gene	Poised	88	97	113583	2329345	113595	101	6693	113700	276437	Tmem210	protein-coding gene	Poised	15820	4238	25671	63338	63357	63307	25687	63079	25321
Rian	non-coding gene	738495	69175.8	738507	814302	807373	738501	157191	738489	127320	Narfl	protein-coding gene	Poised	23363	42	46191	46235	46238	35175	237	46262	46224	Tmem216	protein-coding gene	Poised	30360.8	161.5	30277.8	1.40968e+06	49719.2	30219.8	49562.2	49730.2	49707.2
Snhg4	non-coding gene	8777.21	8391.21	54643.8	621502	621504	54650.8	13348.2	313421	126146	Nat9	protein-coding gene	Poised	236	236.333	238.667	24222.2	24270.2	238.667	24189.2	24195.2	24130.2	Tmem217	protein-coding gene	Poised	141.429	155.714	163.571	59166.1	146.429	165.714	140	200.714	160.714
Spata5l1	non-coding gene	253079	7184	444455	823485	823515	444485	1985	253147	252976	Natd1	protein-coding gene	Poised	17212	469	17672	260929	260911	17672	17490	17695	17578	Tmem237	protein-coding gene	Poised	118602	1558.86	363253	363263	363294	118601	69735.1	222653	118607
Zim2	non-coding gene	68381	36114	68496	68244	68491	67684	59639	69200	63306	Nbas	protein-coding gene	Poised	2.40158e+06	83046.2	3.8512e+06	4.49341e+06	4.4934e+06	736826	522336	754828	106042	Tmem246	protein-coding gene	Poised	35441	1541.67	35421	35421	35439	35460	35323	35323	23895
2700038G22Rik	lincRNAs	6	9	180161	180142	180133	180133	6259	178571	180127	Nck1	protein-coding gene	Poised	216.333	198.667	248.333	488503	277.333	255.333	262.333	234.333	239037	Tmem258	protein-coding gene	Poised	21652.8	438	21693.8	1.3066e+06	400959	21781.8	102703	221949	102693
2810429I04Rik	lincRNAs	58236.7	46644.7	58229.7	5.61399e+06	438390	58238.7	57756.7	58213.7	43372.3	Ncln	protein-coding gene	Poised	27130.9	1058	52909.6	80021.1	80007.1	52897.1	58610.9	58597.9	58593.9	Tmem41b	protein-coding gene	Poised	76004.7	813	75986.7	76004.7	76002.7	1011.67	34683.7	75579.7	76016.7
AU020206	lincRNAs	92	67	91	2.21828e+06	2.21828e+06	5118.5	71150.5	71251.5	70895.5	Ncoa5	protein-coding gene	Poised	91.8333	98.8333	79110.8	206672	84383.1	68419.9	149625	206611	149564	Tmem53	protein-coding gene	Poised	193	173	94.6	927823	87.4	95.8	174	112.6	92.8
B230354K17Rik	lincRNAs	107.5	128.5	77	2.06822e+06	1.12262e+06	727156	116	138194	89747.5	Ndfip1	protein-coding gene	Poised	75296.6	2914.62	123201	175153	175142	75309.6	75301.6	75300.6	75300.6	Tmem60	protein-coding gene	Poised	158	150.5	158	3148392	158	158	68156	69481	53490
Fendrr	lincRNAs	98897.7	6980.33	98855.7	343310	343310	98897.7	98896.7	98913.7	98909.7	Ndst2	protein-coding gene	Poised	55399.3	4627.71	199262	199268	199245	183724	55680.3	199350	199360	Tmem67	protein-coding gene	Poised	121709	142.833	121728	602358	121706	121716	158.167	121781	78.1667
Gdap10	lincRNAs	132145	1157	871498	871513	871508	132143	443231	443222	82441	Ndufa2	protein-coding gene	Poised	30	30	18	184150	84	95	32	56	9	Tmem69	protein-coding gene	Poised	72014.7	2684.67	71916.7	1.55493e+06	73104.7	71805.7	73134.7	72809.7	72717.7
Gm15262	lincRNAs	301620	1954.86	301699	3.12317e+06	1.46385e+06	301645	17992.1	1.46385e+06	18092.1	Ndufa4l2	protein-coding gene	Poised	159970	1952	161930	161937	161937	161930	161889	161849	161910	Tmem88b	protein-coding gene	Poised	24659	3178	26460	1625084	184545	26685	26488	184578	26424
Gm21781	lincRNAs	1414019	1468	1414000	1432681	1432514	4761	779248	1410844	204831	Ndufa6	protein-coding gene	Poised	554.167	309.167	523.167	109308	526.167	554.167	550.167	533.167	533.167	Tmem8b	protein-coding gene	Poised	331.571	318.286	12874.6	206010	291.143	318.286	18008	129336	49809.9
Gm26917	lincRNAs	1091602	530	2644728	4001542	3005857	3005843	69648	365660	106782	Ndufa8	protein-coding gene	Poised	42053	147	87326	712269	712379	712391	87401	546470	302786	Tmem97	protein-coding gene	Poised	34	37	34	147187	51	43	39	40	30
Gm37494	lincRNAs	39.6667	62.6667	150.333	1842969	1842969	2056	255245	126277	172211	Ndufaf3	protein-coding gene	Poised	424.25	251.75	487.25	49770.8	49839.8	11751.2	11762.2	11710.2	59047.8	Tmf1	protein-coding gene	Poised	30099.3	1690	30058.3	5.08334e+06	2.05787e+06	30108.3	5654.67	1.57478e+06	210116
Gm7967	lincRNAs	4.78554e+06	45399.7	4.78564e+06	5.11103e+06	4.78561e+06	4.78562e+06	416988	69968.7	152937	Ndufaf7	protein-coding gene	Poised	42.6	49.2	1.1252e+06	1.12208e+06	1.12209e+06	1.12218e+06	66693.8	40617.2	366337	Tnc	protein-coding gene	Poised	616478	7285.5	616472	616440	616506	616496	244248	325508	325588
H19	lincRNAs	791.571	847.571	837.571	971711	719432	491746	217969	813.571	497698	Ndufb10	protein-coding gene	Poised	3874.5	616.5	3800.5	126654	126654	3813.5	3776.5	5824.5	5806.5	Tnfaip2	protein-coding gene	Poised	92296.7	11517.7	92262.7	368206	92375.7	92375.7	92375.7	92081.7	128681
pi-Zfp280b.1	hybrid piRNA gene	93	77	77	77	92	110	94	91	105	Ndufb2	protein-coding gene	Poised	174423	2032.5	174423	1.04286e+06	1.04286e+06	174423	174413	174422	2656.83	Tnks	protein-coding gene	Poised	34	26	21	8724410	6492274	727960	37673.2	83151	208815
											Ndufc1	protein-coding gene	Poised	131077	549.25	131186	859645	132291	7507.25	8896.75	132283	132342	Tns1	protein-coding gene	Poised	265545	26229.3	265549	265605	265614	265542	115657	265541	220375
											Ndufs2	protein-coding gene	Poised	22017	4487.25	22069	2812244	22069	22078	36624	946830	50014	Tomm20l	protein-coding gene	Poised	25850.3	25443.3	95678.7	95679.7	95765.7	95676.7	94868.7	95681.7	25350.3
											Ndufs5	protein-coding gene	Poised	187148	224.75	187166	199643	199643	32657.2	478.75	513.25	39809.2	Tomm22	protein-coding gene	Poised	11836.3	97.3333	11876.3	19624.7	17096.7	16986.7	17076.7	71650.7	71660.7
											Ndufs6	protein-coding gene	Poised	733747	2611.25	1.28889e+06	2.37883e+06	2.37882e+06	733671	250426	996649	275207	Tomm7	protein-coding gene	Poised	6431	42	186598	186579	186570	186570	178	185008	186564
											Ndufv3	protein-coding gene	Poised	25.5	25.5	36	42994.8	42599.8	1817.2	42524.8	244526	42504.8	Tor1aip1	protein-coding gene	Poised	684733	2659.7	685213	4.1612e+06	685113	685102	270312	265096	172254
											Necab2	protein-coding gene	Poised	54704.5	2856.5	54254.5	1.13971e+06	163044	163038	16773.5	34560.5	16800.5	Tor1aip2	protein-coding gene	Poised	677571	3032	678051	4.15404e+06	677951	677940	263150	257934	165092
											Necap2	protein-coding gene	Poised	14910.5	1122.45	14902.5	1.45277e+06	1.45278e+06	14849.5	169289	169290	169266	Tpgs2	protein-coding gene	Poised	156.5	156.5	156.5	6.4661e+06	156.5	156.5	82243.5	156.5	3980.5
											Nek2	protein-coding gene	Poised	264.667	169.667	267.667	84969	266.333	327	313	335	332	Tpi1	protein-coding gene	Poised	15771.4	3439.57	16600.4	16503.4	16589.4	15796.4	7908.57	15705.4	15817.4
											Nek4	protein-coding gene	Poised	67141.1	760.875	126141	176958	176874	176865	38249.1	176468	88241.1	Tpp2	protein-coding gene	Poised	69.5714	126.714	64.1429	6.97813e+06	6.97811e+06	121449	15437.8	246707	41869.2
											Nek8	protein-coding gene	Poised	236.2	172.2	239.2	191012	191020	3123.62	41791.1	127965	72349.9	Traf3ip1	protein-coding gene	Poised	30938	7031	30953	43130.3	30935.7	30935.7	30962	7476	43112.3
											Nek9	protein-coding gene	Poised	35487	248	58878	58895	58885	58800	35590	58883	58811	Tram1	protein-coding gene	Poised	213842	3377	213962	213885	213976	213880	213984	214010	115727
											Nell2	protein-coding gene	Poised	757464	58734	1678348	3389920	3005823	1181413	261870	950088	214171	Trim13	protein-coding gene	Poised	42008.5	18332.5	41977.5	1.23864e+06	1.16245e+06	41917.5	41926.5	41984.5	72591.5
											Neurl4	protein-coding gene	Poised	362.25	484.875	401.625	1017.25	399.5	375.125	389.375	454.25	371.625	Trim16	protein-coding gene	Poised	56405.4	16575.6	56293.4	271751	271899	56316.4	56401.4	56401.4	23340.6
											Nf2	protein-coding gene	Poised	402	359	259.8	328	327	425	19723.9	205841	523523	Trim24	protein-coding gene	Poised	141	180	142	168	277	135	175	171	183
											Nfkbib	protein-coding gene	Poised	332.667	344.333	359.333	24942.7	344.333	332.667	219.333	173.667	366.667	Trim27	protein-coding gene	Poised	533238	3103	533421	860272	604456	533382	27472	604407	27373
											Nfkbil1	protein-coding gene	Poised	12610.5	6570	63621.5	63680.5	63674.5	12851.5	12726.5	181894	34334.5	Trim33	protein-coding gene	Poised	908376	5564.86	209669	908355	908356	908359	20671.3	824642	83515.1
											Nfs1	protein-coding gene	Poised	37209	346.25	37223	135054	54006	37297	53524	53926	73250	Trim36	protein-coding gene	Poised	330422	10480.3	330413	1.81529e+06	3.63681e+06	330422	311685	546042	247066
											Nfu1	protein-coding gene	Poised	31226.7	353.667	31020.7	342012	342011	342000	31105.7	252794	326834	Trim37	protein-coding gene	Poised	277	114	18283	48831.2	48854.2	48803.2	48063.2	30551.2	48803.2
											Nhej1	protein-coding gene	Poised	85	478	55302	192182	106102	82939.5	88957	94504.5	192198	Trim66	protein-coding gene	Poised	22831	22373	22757	565253	565251	22873	484246	58056	289341
											Nicn1	protein-coding gene	Poised	59.6667	60.6667	118.667	15766.3	154.667	126.667	66.6667	77.6667	66.6667	Trip12	protein-coding gene	Poised	864226	369.375	527.875	1.56684e+06	1.5668e+06	47288.6	30227.8	898616	161257
											Ninl	protein-coding gene	Poised	74499.3	20687.2	74401.3	1.84724e+06	74447.3	74486.3	74250.3	28272.3	72410.3	Trip4	protein-coding gene	Poised	153	153	169	226448	696296	225891	170	177	156
											Nit1	protein-coding gene	Poised	64237.2	190.75	91974.8	2.91308e+06	122900	122909	16273.2	845999	15243.8	Triqk	protein-coding gene	Poised	59	59	97	1420908	71	59	64	72	83
											Nkapl	protein-coding gene	Poised	247644	19007	247827	574678	318862	247788	65753	318813	65656	Trmt10a	protein-coding gene	Poised	218	206.667	205	1.47366e+06	279232	222.667	189.333	118.833	54658.7
											Nkiras2	protein-coding gene	Poised	93865.5	190.667	8435.5	224002	302012	1164.5	8438.5	2202.5	8425.5	Trpm4	protein-coding gene	Poised	19744.8	2021.11	19722.8	39547.8	39539.8	39600.8	20488.8	20474.8	20508.8
											Nkx2-4	protein-coding gene	Poised	71931	4575	573209	3170278	2529241	573209	431408	29145	85481	Trpm8	protein-coding gene	Poised	1	5	71864	95786	95762	95790	95775	95805	23990
											Nkx6-2	protein-coding gene	Poised	193948	140.5	193940	1.63308e+06	193936	193950	1.28273e+06	202.5	442162	Tsacc	protein-coding gene	Poised	145	134	147	160	177	162	129	166	182
											Nmbr	protein-coding gene	Poised	1163997	20802	1532888	4865754	3646179	3509185	90587	1163991	85060	Tsga10	protein-coding gene	Poised	311.333	327	132074	1.31335e+06	1.31334e+06	4840	29804.1	136606	121549
											Nme6	protein-coding gene	Poised	42524	97.8667	42494	42566	42579	42506	98779	23367	42670	Tshr	protein-coding gene	Poised	167983	14980	357384	357402	357403	357402	75109.8	51637	68366.2
											Nmnat3	protein-coding gene	Poised	548795	1740.5	548757	2.74094e+06	1.1824e+06	548790	347551	949981	6274.17	Tsks	protein-coding gene	Poised	1469	1411	1398	16291.2	14158.8	7631.75	13507	161	135
											Nnt	protein-coding gene	Poised	281144	12871.5	281324	281308	281324	281298	44060.5	281328	718.5	Tsnaxip1	protein-coding gene	Poised	440.333	453.333	457.333	458.333	427.333	443.333	72492.7	435.333	24552.7
											Nol4l	protein-coding gene	Poised	133675	18491	224655	261804	261826	261819	96078.7	476892	75617.3	Tssk3	protein-coding gene	Poised	9850	2	10049	29519	29497	29509	29489	51752	28489
											Nop9	protein-coding gene	Poised	25578.5	1852	129422	186836	129430	25290.5	129476	3451.5	75277.5	Tssk6	protein-coding gene	Poised	659	713	69678	94236	94259	69687	69165	69751	34765
											Nosip	protein-coding gene	Poised	31.8571	128	88	79646.3	11912.3	12017.3	297	726	4916	Ttbk2	protein-coding gene	Poised	75.8333	63.8333	101.833	221403	136.5	101.833	104.5	87.1667	101.833
											Noxo1	protein-coding gene	Poised	954.5	977.5	22947.5	152387	152387	9625.25	19954.2	19909.2	19927.2	Ttc1	protein-coding gene	Poised	91	25	133	66063	66049	66052	52	19	66031
											Npas3	protein-coding gene	Poised	747090	2309.25	1.40554e+06	2.58559e+06	1.82938e+06	1.82949e+06	42704.8	42867.8	43233.8	Ttc21a	protein-coding gene	Poised	167185	12011	167222	167180	167075	48848.8	31169.8	54246.8	42580.8
											Npepps	protein-coding gene	Poised	61215	5308.53	65061.5	65061.5	65093.5	65050.5	20068.6	64239.5	65062.5	Ttc25	protein-coding gene	Poised	18435.4	852	18442.4	148572	226581	18448.4	253.25	34.75	17672.2
											Nphp1	protein-coding gene	Poised	62821	13692	62843	499024	62753	62823	45087	26001	62800	Ttc39c	protein-coding gene	Poised	96958.9	4456.38	96971.9	5.01727e+06	2.1388e+06	515590	58222.6	96980.9	23149.6
											Nphp4	protein-coding gene	Poised	660	464	666.333	622845	488409	7431.33	154022	165627	140347	Ttc39d	protein-coding gene	Poised	365	20	379	147573	147567	147571	102009	5439	147588
											Nploc4	protein-coding gene	Poised	29015	1216	38256	145917	46889.8	38253	44384	45744.6	44705.2	Ttc4	protein-coding gene	Poised	24904.6	886.778	24911.6	114980	164132	24875.6	24899.6	3022.22	24875.6
											Npm3	protein-coding gene	Poised	33839	21	99394	402798	402852	402852	34107	326242	13633	Ttc41	protein-coding gene	Poised	212.333	120.333	120.333	16.3333	104.333	109.333	120.333	120.333	182.333
											Npr1	protein-coding gene	Poised	15823.6	5836.2	15784.4	165995	16982.4	15757.8	15707	10405.8	16999.4	Ttll11	protein-coding gene	Poised	137049	15100.8	182322	617273	617383	617395	182397	451474	385331
											Nprl2	protein-coding gene	Poised	566.2	602.6	11922.8	93004.8	245973	11933.8	20585.8	102384	26315.8	Ttll13	protein-coding gene	Poised	47639.4	452.6	47735.4	77646.4	47709.4	47691.4	23359.4	47655.4	47691.4
											Nprl3	protein-coding gene	Poised	52921.1	5932.81	52855.1	2.56545e+06	196812	52881.1	159767	322460	322480	Ttll3	protein-coding gene	Poised	13337.6	7760	13347.9	70026.1	70036.1	13499.9	22565.9	69599.1	69920.1
											Nr2c1	protein-coding gene	Poised	114979	3123.33	114978	1.78957e+06	114971	114974	115026	114981	114971	Ttll4	protein-coding gene	Poised	90694.5	15088	162172	175845	90775.5	90774.5	15417.5	90701.5	74096.5
											Nr2c2	protein-coding gene	Poised	252.5	235	521.5	521.5	521.5	521.5	521.5	521.5	521.5	Tuba1c	protein-coding gene	Poised	44697	215	44737	111798	44738	44727	44824	44775	19116
											Nras	protein-coding gene	Poised	1.16203e+06	266.778	38137.3	1.16201e+06	1.16201e+06	1.16201e+06	249019	768588	214745	Tuba4a	protein-coding gene	Poised	26673.2	490.25	26648.2	98949.8	26685.2	7944.25	17633.8	38282.2	99092.8
											Nsg1	protein-coding gene	Poised	1.11547e+06	63690.6	1.16742e+06	1.67207e+06	1.46104e+06	936648	63702.6	331899	80840.4	Tubb4b	protein-coding gene	Poised	187	149	154	156	137	187	200	109	156
											Nt5c	protein-coding gene	Poised	22832.8	271.8	22834.8	136586	22848.8	22829.8	22834.8	22447.8	22743.8	Tubd1	protein-coding gene	Poised	160	155	186614	446806	188722	2218.8	2119.8	283381	339594
											Nt5dc1	protein-coding gene	Poised	118902	40720.2	118986	4.96863e+06	4.96861e+06	381369	141136	85063.5	105383	Txnl4b	protein-coding gene	Poised	106	93	95	1404546	109	108	190	42622	152
											Nt5m	protein-coding gene	Poised	317	100	111	513651	6	111	143	76	104	Ube2d2b	protein-coding gene	Poised	498940	39107	235533	498940	498940	498917	118	198856	98192
											Ntmt1	protein-coding gene	Poised	188.714	224.714	174190	174313	165.857	175.714	91909.8	2608.78	110441	Ube2f	protein-coding gene	Poised	231.286	231.286	238.286	285.286	214.286	235.286	219.286	285.286	227.286
											Nubp2	protein-coding gene	Poised	253.667	167.467	258.667	317.667	258.667	258.667	228.667	260.667	153.6	Ube2j1	protein-coding gene	Poised	19637	1782.67	214536	214531	214567	214596	214567	110813	134058
											Nudt13	protein-coding gene	Poised	96536.9	2597.12	473169	632121	632098	249129	96471.9	215894	473188	Ube2n	protein-coding gene	Poised	184.25	261	134.75	416474	416562	416587	8845.33	402441	70533.7
											Nudt16l1	protein-coding gene	Poised	103.2	108.6	112.4	74664.4	74677.4	25368.4	24727.4	74718.4	74672.4	Ube2q2	protein-coding gene	Poised	243670	11154.2	243658	243670	243684	243665	134171	228168	175634
											Nudt18	protein-coding gene	Poised	169	194.333	171.333	148451	148566	189.333	174	148400	195	Ubl3	protein-coding gene	Poised	150209	1227	150250	178803	178590	178663	23164	3471	125736
											Nudt3	protein-coding gene	Poised	49639.7	2389.3	59696.7	608952	437205	290229	23432.3	437158	89034.3	Ubl7	protein-coding gene	Poised	75638.1	1653.58	75629.1	835694	75638.1	75650.1	75638.1	75643.1	6600.58
											Nudt9	protein-coding gene	Poised	130140	284.5	160529	813011	813052	160545	118208	6324.33	30534.3	Ubqln1	protein-coding gene	Poised	70066.2	14614.8	70074.2	70066.2	70072.2	70072.2	48135.2	16841.8	70100.2
											Nup188	protein-coding gene	Poised	64911.9	528.143	69598.9	69521.9	69537.9	69625.9	45364	69666.9	12308.3	Ubr5	protein-coding gene	Poised	389.5	122.5	374.5	297191	297157	25884.1	44906.1	194272	128295
											Nup205	protein-coding gene	Poised	60211.1	7030.86	64162.6	721642	721581	131513	31075.3	131543	31566.4	Ubxn10	protein-coding gene	Poised	184162	1350.2	404369	425312	425323	404293	4887.6	88288	311580
											Nup62	protein-coding gene	Poised	369.75	372.75	360.75	113494	362.75	391.75	76162.8	32248.8	76167.8	Ubxn4	protein-coding gene	Poised	106	113	140880	152636	152583	11507.8	37623.2	104137	104217
											Nxn	protein-coding gene	Poised	7823	89	7700	937695	296867	296898	122090	296887	154006	Uchl3	protein-coding gene	Poised	2.35774e+06	3111.2	2.35775e+06	1.45151e+07	1.45151e+07	2.35777e+06	271729	3251	299906
											Nxpe3	protein-coding gene	Poised	822283	121	822305	2513087	2513036	78401	29040	222213	39723	Ugcg	protein-coding gene	Poised	82851.8	12476.8	82836.8	3.15983e+06	82836.8	82867.8	78851.8	82757.8	82847.8
											Nxt1	protein-coding gene	Poised	131.5	118.5	157.5	4.15878e+06	2.2371e+06	152.5	17.5	57.5	127.5	Uhrf1bp1l	protein-coding gene	Poised	337813	7526.75	337933	1.32208e+06	1.32149e+06	337872	26039.4	338010	100769
											Oaz2	protein-coding gene	Poised	88854.3	2333.43	88883.3	448947	473797	88884.3	19	121.5	39527.5	Ulk2	protein-coding gene	Poised	75729.3	615	332923	343565	343644	343634	10501.3	19883	329203
											Obsl1	protein-coding gene	Poised	13266.5	6217.92	24038.6	179922	179981	24021.6	24074.6	98685.4	98695.4	Ulk4	protein-coding gene	Poised	441.6	434.6	508.6	408.6	427.6	450.6	103.6	102.6	149.6
											Ocel1	protein-coding gene	Poised	462	364.25	433.5	474118	99070	246	25169	92062	421.5	Uqcc1	protein-coding gene	Poised	83020.8	2418.21	82985.8	83077.8	82975.8	82975.8	226021	225985	73996.8
											Ogfod2	protein-coding gene	Poised	416	550	315	215521	16493	16520	16452	215004	190375	Uqcrfs1	protein-coding gene	Poised	559090	290	559131	559099	559013	559083	11954	559098	473680
											Olfm2	protein-coding gene	Poised	66644.5	2498.5	66686.5	66729.5	66724.5	66836.5	66812.5	66732.5	66836.5	Usp1	protein-coding gene	Poised	424.333	352.333	410.333	448.333	329.333	421.333	847160	1.05601e+06	1563.5
											Orai1	protein-coding gene	Poised	42793	219	147	193849	114716	42862	16315	16255	20518	Usp15	protein-coding gene	Poised	101273	9429.09	1.08053e+06	3.93752e+06	3.8008e+06	1.08043e+06	281732	101328	43670.1
											Orai2	protein-coding gene	Poised	28170	270	53942	86757	86760	53988	53996	28138	34589	Usp16	protein-coding gene	Poised	251.857	96.1429	14656.7	30592.7	22855.7	22826.7	8236	22844.7	22830.7
											Orc5	protein-coding gene	Poised	844128	35989.8	887812	1.48513e+06	957811	844115	140539	887816	49227.2	Usp32	protein-coding gene	Poised	204	225	212	1.7877e+06	183746	57170.1	51877.8	139430	60537.3
											Os9	protein-coding gene	Poised	133.333	206.333	131.333	169676	208.333	205.333	183.333	139.333	215.333	Usp4	protein-coding gene	Poised	47884.9	13276.7	55874.9	55860.9	55922.9	55860.9	55839.9	15976.9	71693.9
											Oscar	protein-coding gene	Poised	13742	1180	28863	28710	29180	28931	5056	29117	13495	Usp42	protein-coding gene	Poised	171	219	183	186794	186802	9305.6	170	295	365
											Otud7a	protein-coding gene	Poised	365301	144739	365301	2.50573e+06	365295	365290	365351	365311	56412.8	Usp44	protein-coding gene	Poised	203244	757	203244	2.1078e+06	203252	203248	72553.5	171602	19524.5
											Otud7b	protein-coding gene	Poised	129896	1675	129928	228134	181422	129911	109785	123904	63726.6	Usp47	protein-coding gene	Poised	190997	4035.5	191023	912063	912100	191022	6541	191055	118819
											Ovol2	protein-coding gene	Poised	195713	833.333	113461	416555	224482	224483	224456	224429	176106	Usp8	protein-coding gene	Poised	31423.7	97.6667	363279	562725	562717	301283	159893	562802	189482
											Oxnad1	protein-coding gene	Poised	261.5	264.3	444597	959267	257588	257590	11427.5	16824.5	16833.5	Vash2	protein-coding gene	Poised	47124.3	135.333	47136.3	418299	418310	333524	108.333	325308	149.333
											P4htm	protein-coding gene	Poised	808	798	843	74883.3	74952.3	13361.3	797	849	71607	Vdac3	protein-coding gene	Poised	213843	1234.5	213923	3.19355e+06	213842	2124.25	213851	213824	213832
											Pabpc1	protein-coding gene	Poised	288	292	228	1.69824e+06	404789	404735	4423.7	404805	130271	Vps26a	protein-coding gene	Poised	165.75	202.75	215.75	91848.8	164624	190.75	155.75	132.75	91912.8
											Pacs1	protein-coding gene	Poised	23327.1	6144.71	23306.6	245346	184261	26357.9	31519.6	31528.7	38203.9	Vps35	protein-coding gene	Poised	211	216.5	193	220	221	215	270	101.5	154.5
											Pafah2	protein-coding gene	Poised	546.2	504.2	543.2	211332	136818	70645	43915	51705	70665	Vwa3b	protein-coding gene	Poised	51698.6	21309.2	363775	526577	526560	134092	77	57	141
											Paip1	protein-coding gene	Poised	257090	2077	257270	257254	257269	257243	68115.4	257273	24760.5	Wac	protein-coding gene	Poised	249816	3202.81	249820	249844	249850	249849	136512	907042	15143.7
											Palld	protein-coding gene	Poised	1849	1826	550449	718566	708949	708838	130844	170300	653884	Wdfy1	protein-coding gene	Poised	585484	5696.71	585479	585488	585495	585479	119396	514716	102080
											Pam16	protein-coding gene	Poised	57741.6	2526.8	57739.6	391691	57771.6	57761.6	57771.6	57771.6	57782.6	Wdpcp	protein-coding gene	Poised	240.333	353.333	233.333	634682	634612	80572	180109	281189	230676
											Pank1	protein-coding gene	Poised	350740	455.5	1.83809e+06	3.79546e+06	3.17653e+06	1.83814e+06	55712.5	636748	37730.5	Wdr12	protein-coding gene	Poised	85456.4	3169	182129	182152	182129	3218.12	3258.38	826646	146720
											Paqr8	protein-coding gene	Poised	39339.2	38846.2	39228.2	91769.8	91749.8	91753.8	91754.8	91753.8	91751.8	Wdr19	protein-coding gene	Poised	199.667	187.667	203.667	148.667	87.6667	102.667	210.667	182.667	228.667
											Pard6a	protein-coding gene	Poised	215.429	220.571	125916	125915	125946	125930	251.714	125938	6753	Wdr31	protein-coding gene	Poised	58330.7	12857.7	58607.3	58079.7	58314.7	58162.7	3807.11	58338.7	4975.89
											Park2	protein-coding gene	Poised	1504267	156	1504245	2075867	2075827	1504256	57749	199	86232	Wdr35	protein-coding gene	Poised	45827.9	23471.9	45840.1	59154.9	59146.9	59134.9	59134.9	59145.9	58363.9
											Parp10	protein-coding gene	Poised	88655.3	3472	112454	112444	112436	112440	112444	112353	112522	Wdr38	protein-coding gene	Poised	7178.67	320.333	71675.3	3.6609e+06	192576	192718	66956.7	66860.7	291399
											Pask	protein-coding gene	Poised	153	436.333	93.6667	149881	149875	14457.2	117.667	111.333	105.667	Wdr53	protein-coding gene	Poised	102	117	50	583425	583429	57	52382	147561	583465
											Pbk	protein-coding gene	Poised	28050	57	28052	1909929	491010	28035	93948	181672	180205	Wdr60	protein-coding gene	Poised	77.5	167.5	210.5	2.05778e+06	2.05786e+06	30461.1	167.5	110	167.5
											Pbld2	protein-coding gene	Poised	374032	9970.67	383007	383001	374031	374035	12507.7	374050	13760.7	Wdr70	protein-coding gene	Poised	1042888	9712.33	1.58369e+06	3371518	2783994	1042888	77869.7	88192	102202
											Pbx4	protein-coding gene	Poised	204.333	191.833	126.333	120550	120573	9304.22	193.333	194.333	132.333	Wdr78	protein-coding gene	Poised	159.75	132.75	125.75	1.46689e+06	182.75	123.25	22634.9	1.44457e+06	72964.4
											Pcbp1	protein-coding gene	Poised	466	33	87888	143155	87840	87867	732	143155	87872	Wdr93	protein-coding gene	Poised	83098	320	83090	82844	82880	82881	32704	83098	83073
											Pcbp2	protein-coding gene	Poised	16102.6	949.774	42798.7	42792.7	42684.7	4543.55	12346.5	4234.77	69359.3	Wfdc3	protein-coding gene	Poised	24712	1048	24724	24700	24709	24700	24734	24685	24834
											Pcbp3	protein-coding gene	Poised	225.5	221.5	246.5	306.5	215.5	223.5	49.5	128.5	213.5	Wrn	protein-coding gene	Poised	1.59396e+06	12993.8	270067	7.21365e+06	6.32925e+06	782799	187610	1.5939e+06	81427.2
											Pcdh1	protein-coding gene	Poised	41769	2380.5	41754	41815	41826	41716	41685	22522	41731	Wwtr1	protein-coding gene	Poised	160194	41	2882731	1000174	1000311	160194	242281	928985	341050
											Pcdh8	protein-coding gene	Poised	183630	61	183509	1234260	1234256	344904	183474	183522	162537	Xpr1	protein-coding gene	Poised	220807	6599.14	279655	3624231	1339635	279645	279640	220764	279645
											Pced1a	protein-coding gene	Poised	25821.1	137.429	735731	1.82816e+06	735733	149966	150009	150061	365572	Xrcc4	protein-coding gene	Poised	170.75	191.75	187.75	5.74129e+06	154.25	171.75	161.5	163.75	301.75
											Pcgf1	protein-coding gene	Poised	460.5	483.75	492	467.25	460.5	600	257.25	460.5	460.5	Xrra1	protein-coding gene	Poised	158	132	158	713610	657950	20041.2	158	119	136
											Pcgf6	protein-coding gene	Poised	17131.2	829.25	40170.2	289115	40163.2	40138.2	17122.2	289073	59034.8	Yif1a	protein-coding gene	Poised	135.833	144.833	215.833	209868	209910	18462.2	158.833	245.833	225.833
											Pcid2	protein-coding gene	Poised	429.5	159.5	182858	1.54273e+06	806730	684802	607380	298809	355155	Yipf5	protein-coding gene	Poised	142	149	158	1968998	1968987	135	150	230616	123699
											Pcmt1	protein-coding gene	Poised	275.333	124.333	4123.33	1.84006e+06	1.84023e+06	8635.7	8575.7	8591.9	8581.1	Yod1	protein-coding gene	Poised	1393	1	1418	810264	810208	1393	4236	810376	1411
											Pcnx	protein-coding gene	Poised	146540	26440.6	146545	1.9941e+06	1.55992e+06	146545	146570	63563.8	46314.8	Ypel4	protein-coding gene	Poised	6765.8	68.8	18592.8	18635.8	18599.8	18591.8	6687.8	9732.2	9740.2
											Pcsk4	protein-coding gene	Poised	475.333	492.333	2484	497.75	497.75	497.75	363.75	361.75	273.75	Zbtb44	protein-coding gene	Poised	166071	11871.3	166057	165954	166071	166071	165995	234577	14787
											Pctp	protein-coding gene	Poised	39	35	246467	2410808	2410724	64	13	15	535939	Zbtb5	protein-coding gene	Poised	175.25	193.25	175.25	176.25	180.25	174.25	176.25	175.25	193.25
											Pcyox1l	protein-coding gene	Poised	162.333	127.333	148.333	1.18126e+06	495944	152455	152451	223427	180.333	Zbtb8os	protein-coding gene	Poised	442.25	487.25	457.25	663.25	484.25	435.25	2055.8	44773.2	25102.8
											Pcyt1a	protein-coding gene	Poised	173749	3873.88	187789	771169	621318	173774	35469.9	335305	444419	Zc2hc1a	protein-coding gene	Poised	65.5	37.5	184.5	1.25424e+07	1.25424e+07	11951.3	180837	1.03369e+06	22546.3
											Pcyt2	protein-coding gene	Poised	69.8333	85.8333	15657.8	42381.5	42381.5	2370.5	2369.83	28262.5	28257.5	Zc2hc1c	protein-coding gene	Poised	6815.33	2633	6482.33	6811.33	6814.67	6843	5831	5307.33	6539.33
											Pdcd2l	protein-coding gene	Poised	285360	301.75	460065	861166	861048	861128	47045	285398	220263	Zc3h14	protein-coding gene	Poised	631936	588.538	631886	1.96509e+06	1.96506e+06	631811	16305.1	131849	161898
											Pdcd5	protein-coding gene	Poised	32884	331.429	32794	60122	60211	60095	32794	32846	32668	Zcchc6	protein-coding gene	Poised	53326	62	53260	1420997	1420780	53331	53229	53291	403785
											Pde10a	protein-coding gene	Poised	443366	46280.6	470792	470662	470670	470705	153270	470708	174563	Zcchc7	protein-coding gene	Poised	66243.9	1587.67	66271.2	201509	201513	201507	35603.2	35926.3	107582
											Pde3b	protein-coding gene	Poised	75457.2	15907.2	75454.2	75558.2	75441.2	73262.2	42955.8	75445.2	39188.8	Zdhhc17	protein-coding gene	Poised	248789	5486.7	248853	6.23044e+06	4.36795e+06	248883	106154	299652	28733.1
											Pde4dip	protein-coding gene	Poised	149130	11753.9	532553	1.21322e+06	901996	149188	98031.8	1.11707e+06	34773.9	Zdhhc5	protein-coding gene	Poised	564.667	524.667	551.667	508.667	112.333	552.667	173.333	744.667	650.667
											Pde6d	protein-coding gene	Poised	59	83.6	75.6	55.4	189.6	55.4	63.2	65.6	155.6	Zfand4	protein-coding gene	Poised	81.4	121.4	84.4	2.93748e+06	115.4	122.4	87.4	232.4	93.4
											Pde8a	protein-coding gene	Poised	119561	16363	119543	324286	324296	119562	42617.3	119562	119555	Zfp105	protein-coding gene	Poised	117458	18907.5	117494	628550	628532	117436	33903.5	595850	17322.5
											Pdha2	protein-coding gene	Poised	1638576	15085	1638600	3358049	2006610	1669749	37826	1894	262600	Zfp110	protein-coding gene	Poised	498	227	45839.4	142514	142722	45837.4	43328.4	43309.4	30663.6
											Pdhb	protein-coding gene	Poised	174.167	96.3333	211.167	232.167	202.167	151.167	211.167	248.167	217.167	Zfp13	protein-coding gene	Poised	86023.6	1127.2	152803	183993	184032	183980	184030	46618.4	9519.4
											Pear1	protein-coding gene	Poised	56603.6	1057	56555.6	524478	113189	113042	56607.6	160839	56610.6	Zfp189	protein-coding gene	Poised	88.5	116.5	103.5	110638	116.5	95.5	99.5	108.5	81.5
											Pebp1	protein-coding gene	Poised	100.75	103.75	108.75	957601	108.75	125.75	125.75	57.75	8067.75	Zfp286	protein-coding gene	Poised	95789.6	884.727	51779.4	232366	232514	95700.6	51829.4	51785.4	14080.4
											Pef1	protein-coding gene	Poised	152	29	137	90	12	73	135	133	146	Zfp35	protein-coding gene	Poised	1179345	569	1179185	7645323	1179252	614200	4899	36097	244133
											Pemt	protein-coding gene	Poised	119	144	93206	325448	163134	188314	78904.8	10985.6	163212	Zfp39	protein-coding gene	Poised	67	67	25	68	25	700	50	51	33
											Pet100	protein-coding gene	Poised	176.333	112.333	172.333	544735	172.333	176.333	211.333	211.333	162.333	Zfp423	protein-coding gene	Poised	215987	9668.71	217183	795418	217157	217186	263828	200749	217112
											Pex11g	protein-coding gene	Poised	153725	14983	153729	698636	153729	153725	153690	153439	125723	Zfp438	protein-coding gene	Poised	301	82.3333	655493	2292453	1695654	335	339	338	133884
											Pex13	protein-coding gene	Poised	32010.5	127.5	255.5	410186	410180	105414	359446	410182	236752	Zfp451	protein-coding gene	Poised	631066	6013.22	630897	631131	631098	631084	27584.9	630039	127227
											Pfdn1	protein-coding gene	Poised	106891	6753.67	106891	106976	106899	106891	106524	106944	106976	Zfp51	protein-coding gene	Poised	395423	7880	505107	504674	505034	505025	505267	505123	6501
											Pfkfb4	protein-coding gene	Poised	172.429	128.143	208.571	479884	479953	76840.8	20561.8	77007.8	57186	Zfp54	protein-coding gene	Poised	422558	17018.7	477972	477539	477899	477890	478132	477988	33635.7
											Pfkm	protein-coding gene	Poised	85175.4	3577.8	85264.4	822076	437979	85240.4	103124	324825	77107.6	Zfp558	protein-coding gene	Poised	2166829	2387.5	1146216	2176054	2176059	2175947	495392	2387.5	41045
											Pfkp	protein-coding gene	Poised	64.6	38	100624	2.47327e+06	215780	759173	292.6	435120	534.6	Zfp62	protein-coding gene	Poised	37832.6	2452.08	388612	506740	506708	388796	42946.4	506694	22385.6
											Pfn2	protein-coding gene	Poised	111100	337	3.15402e+06	1.27147e+06	1.2716e+06	111100	29012.8	1.20028e+06	69756.2	Zfp629	protein-coding gene	Poised	26342.1	271.222	41698.1	41657.1	41698.1	41626.1	26770.1	26742.1	41690.1
											Pgam2	protein-coding gene	Poised	74596	15419	74495	488183	282825	74457	15592	74589	45770	Zfp654	protein-coding gene	Poised	225	219	223	2004568	266	265	224	171	233
											Pgbd1	protein-coding gene	Poised	276012	9361.25	276195	603046	347230	276156	37384.8	347181	37287.8	Zfp691	protein-coding gene	Poised	325.25	307.25	332.25	325.25	325.25	325.25	314.25	300.25	315.25
											Pgls	protein-coding gene	Poised	10902.2	60.8	10846.2	358818	319676	22107.8	19089.8	16670.8	18834.2	Zfp748	protein-coding gene	Poised	620317	346	620260	3400030	2058079	2058224	18631	63527	143648
											Pgp	protein-coding gene	Poised	264.5	271.5	321.5	259.5	253.5	202.5	173.5	520.5	334.5	Zfp768	protein-coding gene	Poised	83	725	30582	71506	71369	71464	10117	423	71395
											Phc1	protein-coding gene	Poised	30021.4	1384.44	29985.4	2.32418e+06	30115.4	29958.4	1860.56	183984	29940.4	Zfp78	protein-coding gene	Poised	484.6	450.6	573.6	514.6	499.6	592.6	3173.57	363946	7431.29
											Phf1	protein-coding gene	Poised	6340	111.857	6318	6293	6339	6318	6359	6346	6305	Zfp821	protein-coding gene	Poised	289.75	224.75	268.75	1.26274e+06	14388.2	2287.17	14341.2	14323.2	4772.5
											Phf10	protein-coding gene	Poised	608117	4738	608105	608117	608105	608117	9420.8	608162	8677.6	Zfp830	protein-coding gene	Poised	56	108	126292	527322	527252	74	64808	527256	527262
											Phf2	protein-coding gene	Poised	245089	7476	245425	2774083	325155	245428	53768	245895	324520	Zfp91	protein-coding gene	Poised	500	432	504	830397	52	126	79	146	112
											Phf21a	protein-coding gene	Poised	136044	13078	181264	240054	240065	181274	116071	89061.6	80767.6	Zfp943	protein-coding gene	Poised	116769	139.333	263127	1.01687e+06	1.01723e+06	263126	262923	352326	352347
											Phkg2	protein-coding gene	Poised	183.5	161.5	183.5	142.5	183.5	113.75	106.25	142.5	175.5	Zfp949	protein-coding gene	Poised	65321.4	25095.4	65376.4	1.9762e+06	2.79852e+06	1.97622e+06	24422.4	25189.4	5171.6
											Phpt1	protein-coding gene	Poised	173	172.5	173	350217	220	173	17250	17259	171539	Zhx3	protein-coding gene	Poised	139057	1150.17	139230	238526	238514	139487	1231.17	72562.7	25939.3
											Phtf1	protein-coding gene	Poised	249440	197.8	249349	249419	249420	249423	45207.7	165706	93885.7	Zmynd12	protein-coding gene	Poised	320	341	128250	135542	135512	7609.33	14474.3	14486.3	60860.7
											Pick1	protein-coding gene	Poised	163	243	101.429	172069	172097	5883.55	352.286	154226	229.429	Zmynd15	protein-coding gene	Poised	27596.2	3401.17	27700.2	187413	187385	65327.8	208984	65373.8	65373.8
											Pigk	protein-coding gene	Poised	190680	3473	190729	6800681	1219667	514580	23209	190802	23200	Znrd1as	protein-coding gene	Poised	122.333	81.3333	239669	1.11845e+06	122762	122748	1349	8041.5	8035.5
											Pigl	protein-coding gene	Poised	92611	1566	92618	92754	92606	92730	1003	4713	92618	Zpbp	protein-coding gene	Poised	4915705	56	346803	5017857	4915561	346655	66466	297342	82729
											Pigo	protein-coding gene	Poised	257	265.5	14913.5	23864.6	13929.6	15744.8	23852.6	14101.6	23888.6	Zpbp2	protein-coding gene	Poised	35477.7	840.333	35274.7	130491	130566	786.667	87940.7	130471	130550
											Pigv	protein-coding gene	Poised	147	73	72783	192659	192659	126576	126562	98388	192674	Zscan10	protein-coding gene	Poised	70351.7	3269.33	137131	168321	168360	168308	168358	62290.3	25191.3
											Pigyl	protein-coding gene	Poised	128	129	136	146	98	86	78	130	94	Zscan12	protein-coding gene	Poised	353175	156.667	353358	680209	424393	353319	27577	424344	39875
											Pih1d1	protein-coding gene	Poised	173	164.429	561.286	169152	25210.2	1472.11	1464.33	13897.4	13904.4	Zscan21	protein-coding gene	Poised	54212.4	47.8571	54217.4	54217.4	54389.4	54217.4	38797.4	44029.4	54983.4
											Pik3cd	protein-coding gene	Poised	49476.4	2207.29	49574.4	170473	49571.4	49588.4	14764.3	170464	254172	Zswim3	protein-coding gene	Poised	75	60	71	63	66	67	69	72	67
											Pik3ip1	protein-coding gene	Poised	1081.22	541.444	1086.56	208000	1076.22	1086.56	1173.8	940	675.6	0610040B10Rik	non-coding gene	Poised	403158	388	403170	580709	580717	403221	83629	4595	103462
											Pik3r3	protein-coding gene	Poised	488.333	458.333	465.333	1.22159e+06	406443	471.333	421.333	650.333	671.333	1700001G11Rik	non-coding gene	Poised	97.6667	97.6667	105.667	1418946	105.667	107	105.667	97.6667	99.6667
											Pink1	protein-coding gene	Poised	704.5	457.5	713.5	18374	18385	3495	18411	18385	18424	1700003G18Rik	non-coding gene	Poised	214366	175	214369	1529980	152	153	75712	841741	324316
											Pithd1	protein-coding gene	Poised	36119.3	725	67527.3	325094	119613	64850.6	111911	112746	117594	1700016P03Rik	non-coding gene	Poised	2095	547	175826	175727	175826	939	175849	288931	84753
											Pitpnm3	protein-coding gene	Poised	53361.6	19258.6	53352	1.03981e+06	585876	61796.4	53364.4	61723.4	61902.4	1700018A14Rik	non-coding gene	Poised	327082	99	327073	1818630	3633473	327082	308345	542702	243726
											Pja2	protein-coding gene	Poised	251.667	212.667	233.667	233.667	207.667	233.667	207.667	161.667	152.667	1700023H06Rik	non-coding gene	Poised	51	559	56	897725	0	219	137559	747713	276652
											Pkig	protein-coding gene	Poised	17639.4	963.889	332358	332362	332397	19703.4	19765.4	90319.6	18590.2	1700030C14Rik	non-coding gene	Poised	32569	4975	32573	177066	81845	32604	81838	177038	33997
											Pkmyt1	protein-coding gene	Poised	12391	1225.4	12408	43598	43637	43585	43635	43659	43599	1700047K16Rik	non-coding gene	Poised	408	433	449	376	405	452	410	414	469
											Pknox1	protein-coding gene	Poised	106.833	102.833	44701.2	119.833	119.833	40.5	350.167	287401	370.167	1700082M22Rik	non-coding gene	Poised	55775	2029.5	55810	1180072	55776	55773	55404	55791	55787
											Pkp4	protein-coding gene	Poised	457.222	233.667	482.222	1.18251e+06	1.1825e+06	40144.6	448.222	447.222	460.222	1700095J03Rik	non-coding gene	Poised	80499	80041	80425	622921	622919	80541	426578	388	347009
											Pla2g2c	protein-coding gene	Poised	188945	277.667	399586	420529	420540	399510	230.667	93070.7	316363	1700120B22Rik	non-coding gene	Poised	186001	131	592815	592809	186012	186011	440	186011	121426
											Pla2g5	protein-coding gene	Poised	82720	10377.1	361434	526754	526765	361371	106206	17698.9	210138	1700120K04Rik	non-coding gene	Poised	15813	10426	31169	31128	31169	31097	16241	16213	31161
											Pla2g6	protein-coding gene	Poised	168.333	153	155	255679	255707	9710	8309.08	243447	89437.5	2010007H06Rik	non-coding gene	Poised	539828	27384	539819	3637720	468195	539892	273029	177257	233128
											Plbd2	protein-coding gene	Poised	85157.3	75.3333	85299.3	85322.3	85142.3	7564.33	1916.33	85290.3	85307.3	2810402E24Rik	non-coding gene	Poised	33566	109	288227	288233	288210	94759	33285	288315	288325
											Pld6	protein-coding gene	Poised	52119.5	37.5	50982.5	565454	51796.5	106.5	89.5	22313.5	203.5	2810408I11Rik	non-coding gene	Poised	210.333	129.333	91.3333	140.333	86.3333	115.333	136.333	104.333	83.3333
											Plec	protein-coding gene	Poised	118237	1555.59	142036	142026	142018	142022	142026	121083	142104	4921504A21Rik	non-coding gene	Poised	1.65593e+06	25682.5	1.65593e+06	4.80438e+06	1.65597e+06	1.65593e+06	442348	439844	259706
											Plekha4	protein-coding gene	Poised	26158.2	3702.2	26174.2	26161.2	19011	26161.2	31678.8	76593.2	26169.2	4921531C22Rik	non-coding gene	Poised	485	320	490	507	470	476	469	453	449
											Plekha5	protein-coding gene	Poised	886403	58212.7	1.8667e+06	3.69214e+06	1.8667e+06	1.82528e+06	40054.6	211520	208828	4930404I05Rik	non-coding gene	Poised	472579	658	472499	585295	584888	202040	2185	31988	17151
											Plekhm2	protein-coding gene	Poised	99754.5	6299.17	85939.5	1.51647e+06	1.51641e+06	173720	27019.5	266858	145298	4930429F24Rik	non-coding gene	Poised	33833	127	371287	4131202	371263	371182	33937	1345421	329563
											Plekhn1	protein-coding gene	Poised	125031	112	1247	2.06924e+06	236875	120233	417667	120230	111455	4930470G03Rik	non-coding gene	Poised	275683	9032	275866	602717	346901	275827	37714	346852	37617
											Plekho1	protein-coding gene	Poised	44875	1529	66662	113322	66610	66627	37143	40988	41043	4930483J18Rik	non-coding gene	Poised	73.5	76.5	64.5	75.5	69.5	74.5	62.5	67.5	62.5
											Plxna2	protein-coding gene	Poised	2.78375e+06	63194.4	2.78379e+06	2.78375e+06	2.78379e+06	2.78375e+06	92789.2	2.23981e+06	52288	4930518J20Rik	non-coding gene	Poised	415178	18293	415658	3891643	415558	415547	757	4459	97301
											Pmm2	protein-coding gene	Poised	31741.6	2782.71	31741.6	189453	31727.6	31715.6	49694.6	127081	127069	4930524O07Rik	non-coding gene	Poised	391	326	391	391	391	391	405.333	391	391
											Pnma1	protein-coding gene	Poised	109430	101	213417	213421	213345	136773	213417	207397	213423	4930527J03Rik	non-coding gene	Poised	89180	15255	89051	1919513	834528	89191	89224	46255	101132
											Pnpla2	protein-coding gene	Poised	383.286	218.286	389.286	239653	63397.3	362.286	461.571	63397.3	8321.29	4930539J05Rik	non-coding gene	Poised	453	453	403	1231794	225603	453	71836	1281034	14379
											Pnpla7	protein-coding gene	Poised	891.667	943.667	901.667	248746	950.667	943.667	33387.7	58948.7	50902.3	4930555B11Rik	non-coding gene	Poised	1978866	396	1978841	3201534	3201522	1978875	80171	728946	37127
											Poc1a	protein-coding gene	Poised	79166.4	2145.36	79171.4	188454	188454	6956.91	7315.82	79249.4	110509	4930566F21Rik	non-coding gene	Poised	536	555	518	1.84389e+06	1.22252e+06	3615.5	515	598	521
											Poc5	protein-coding gene	Poised	67	41	87	2965080	50	38	33	114	132	4932412D23Rik	non-coding gene	Poised	141.75	130.75	130.75	134.75	130.75	130.75	119.25	120.25	130.75
											Pofut2	protein-coding gene	Poised	126	149	290837	300468	300559	300551	294170	30230.2	289978	4933421O10Rik	non-coding gene	Poised	21537	168	216436	216431	216467	216496	216467	112713	132158
											Poldip2	protein-coding gene	Poised	21641.7	1876.17	36082.7	183236	36099.7	16551.3	2597.33	36088.7	36078.7	4933431K23Rik	non-coding gene	Poised	118	49	107	2.47635e+06	1.94979e+06	78760.8	105	105	108
											Pole3	protein-coding gene	Poised	367	171	116571	116	351	199	367	375	115	9530080O11Rik	non-coding gene	Poised	310	310	310	310	310	310	310	310	310
											Polh	protein-coding gene	Poised	39404	905	39311	1301751	356153	39311	141594	53499	141542	A230083N12Rik	non-coding gene	Poised	2050633	25	2050633	2050660	2050660	2050633	174566	2050738	21541
											Poll	protein-coding gene	Poised	222878	67	89645	591837	591891	502156	20927	189150	89571	A430108G06Rik	non-coding gene	Poised	136312	251	266651	136367	136272	136311	136101	65038	136342
											Polr1d	protein-coding gene	Poised	179	774	163	1294085	717	732	778	258	771	A930024E05Rik	non-coding gene	Poised	68601	5124	25661	168041	88908	68670	5323	5298	5290
											Polr3c	protein-coding gene	Poised	137.2	94.8	126493	132690	132885	97029.2	119358	36541.2	104963	AV039307	non-coding gene	Poised	244	262	205	221677	153	205	201	227	205
											Polr3gl	protein-coding gene	Poised	25	11	110	22	173	73	72	66	22	B230208B08Rik	non-coding gene	Poised	5112375	5771	6010873	6010900	6010900	6010873	799903	2600505	12327
											Pom121	protein-coding gene	Poised	150926	133	37444	150926	150767	35053	24662	74265	36796	BB557941	non-coding gene	Poised	1978942	472	1978917	3201610	3201598	1978951	80095	729022	37203
											Pomt1	protein-coding gene	Poised	46478.4	856.091	46550.4	46559.4	46543.4	46559.4	17090.6	5682.73	4038.09	Bloc1s6os	non-coding gene	Poised	360796	1	552172	931202	931232	552202	17942	360864	281427
											Pop4	protein-coding gene	Poised	43321.7	269.667	159190	1.35001e+06	1.3501e+06	43370.7	43366.7	43360.7	43359.7	C230038L03Rik	non-coding gene	Poised	629547	1597	629487	2191155	629526	629528	15717	629515	116608
											Pou6f1	protein-coding gene	Poised	22126.5	7596.73	22147.7	22389.3	22143.7	22180.3	11329.6	22628.3	40672.3	C920021L13Rik	non-coding gene	Poised	10866	72	10885	10964	10807	10846	4528	10856	10894
											Ppa2	protein-coding gene	Poised	1.76661e+06	15265.2	1.76662e+06	1.76662e+06	1.76662e+06	427606	139798	427591	25447.2	Cyp4f41-ps	non-coding gene	Poised	38.25	38.25	73931.8	798236	611597	70447	127253	127203	127250
											Ppfibp2	protein-coding gene	Poised	418664	12266	418664	2.43352e+06	2.22443e+06	418684	34038.6	418650	407496	Dcdc5	non-coding gene	Poised	270178	54925	227696	3.84303e+06	270147	270183	171405	270198	51671.6
											Ppia	protein-coding gene	Poised	196.5	178	183.833	28677.8	196.5	196.5	509.833	28804.8	28708.8	Erich2os	non-coding gene	Poised	546486	232	719574	2471309	1302930	546500	1954	112789	110973
											Ppil3	protein-coding gene	Poised	50511.9	1201.67	61567.1	142932	1.03858e+06	61465.1	143033	142930	51463.9	Etaa1os	non-coding gene	Poised	99	80	73	2247141	92	80	80	116	66
											Ppip5k1	protein-coding gene	Poised	225.667	212.667	208.667	458684	77097	55382.7	148.333	678.333	65841.3	Fcnaos	non-coding gene	Poised	57	460	32954	362874	45728.5	45616.5	62758.5	62767.5	126030
											Ppm1g	protein-coding gene	Poised	128	120	143	2119635	983275	13393	988.333	13387	13453	Frat1	non-coding gene	Poised	18319	142	27846	27848	27841	18313	27818	27834	27838
											Ppp1r12c	protein-coding gene	Poised	12450	3360.91	51142	248808	194225	194212	51133	51284	165842	Gm10516	non-coding gene	Poised	230440	12659.5	230474	230440	230470	230440	146862	146950	15068.5
											Ppp1r13l	protein-coding gene	Poised	761.25	145.75	585.75	16606.8	16616.8	14687.2	815.25	804.25	655.25	Gm10634	non-coding gene	Poised	273780	92662	273836	2.18466e+06	3.00698e+06	2.18468e+06	232882	233648	36916.5
											Ppp1r16a	protein-coding gene	Poised	126	91	42	336132	27523.6	14847.7	120	4187	99	Gm11240	non-coding gene	Poised	1590164	74937	1590164	1590191	1590191	1590164	200809	1590269	56875
											Ppp1r2	protein-coding gene	Poised	73822.5	142.5	154732	193718	193710	154656	154552	154576	56475.5	Gm11335	non-coding gene	Poised	4311	117	4199	153166	851	165	850	43442	380
											Ppp1r27	protein-coding gene	Poised	22046	1477	21938	22031	22031	22046	21872	22202	22059	Gm11520	non-coding gene	Poised	153	591	168	548463	373117	637	235	917	327325
											Ppp1r35	protein-coding gene	Poised	355.5	73	370.5	94350.5	328	348.5	321	320.5	338.5	Gm11629	non-coding gene	Poised	3593	646	35274	659394	277636	35204	35257	35225	35262
											Ppp1r37	protein-coding gene	Poised	34070.3	5132.67	29709	34054.3	34152.3	34014.3	16026.7	33578.3	33955.3	Gm11638	non-coding gene	Poised	181867	43781	181854	673507	673466	181838	126483	181843	170315
											Ppp1r9b	protein-coding gene	Poised	48100.7	686	48100.7	782109	56014.3	48108.7	10197.3	48026.7	10222.3	Gm11837	non-coding gene	Poised	103897	5001	103866	3444475	1083649	103930	34991	2023639	27744
											Ppp5c	protein-coding gene	Poised	237.5	257.5	103406	146124	146101	6799.09	6610.91	87824.9	43041.1	Gm11889	non-coding gene	Poised	1029854	108939	1029852	4658628	4658562	978096	33922	1029851	87718
											Prc1	protein-coding gene	Poised	89.25	64.25	19.75	29917.8	22.5	37.25	82.25	73.25	37.25	Gm12523	non-coding gene	Poised	931	954	887	951380	369017	884	27770	1021	306494
											Prdm2	protein-coding gene	Poised	46117	1625	46047	46060	46120	46120	46151	46039	46059	Gm12592	non-coding gene	Poised	1229	292	1245	207279	1214	1245	1229	849	860
											Prdx5	protein-coding gene	Poised	350	298.2	481.2	130743	70830.6	12466.6	15167.4	70981.6	130746	Gm12925	non-coding gene	Poised	237889	331	237907	250384	250384	83398.3	51181.3	51254.3	90550.3
											Prkaca	protein-coding gene	Poised	219	208	170	222	219	210	50	2002	96	Gm13427	non-coding gene	Poised	243	132	156	17718	17768	217	137	17812	137
											Prkag2	protein-coding gene	Poised	223.2	183.6	65782.4	87483.2	87484.2	87471.2	17799.3	47725.4	60006.2	Gm13610	non-coding gene	Poised	51743	286	51815	51824	51808	51824	11826	8629	289
											Prkar1a	protein-coding gene	Poised	841.5	596.25	940.5	41653	41304	33739	33609	33519	4320.4	Gm13986	non-coding gene	Poised	145672	130520	277322	923580	549016	277330	438590	201854	151272
											Prob1	protein-coding gene	Poised	8052.33	1924.67	8049.33	722041	722043	7947.33	87190.7	264646	25607.3	Gm13999	non-coding gene	Poised	55128	929	55131	55235	55218	55134	55139	55117	27881
											Proser3	protein-coding gene	Poised	113.8	136.8	96.8	17099.2	136.8	136.8	83.8	99.8	79.8	Gm14104	non-coding gene	Poised	31134	633	31133	594696	584198	31145	640	31137	223509
											Prpf40b	protein-coding gene	Poised	143.429	69	177.714	67352.1	67106.1	8248.67	8407.93	67051.1	89459.1	Gm14966	non-coding gene	Poised	112	112	112	112	112	121	112	195	112
											Prr14	protein-coding gene	Poised	402.571	425.143	382.857	102176	102135	7131.73	433.714	379.857	399.143	Gm15396	non-coding gene	Poised	136	131	128	32	91	132	183	108	134
											Prr19	protein-coding gene	Poised	248	223	218	221	33211	215	255	236	227	Gm15441	non-coding gene	Poised	17	22	17	36377	1	6	11	161	4
											Prr7	protein-coding gene	Poised	19195	245	19208	19200	19226	19200	19228	19189	15197	Gm15489	non-coding gene	Poised	18	28	92199	1176978	92227	92178	21	54	27
											Prrc2a	protein-coding gene	Poised	499	199	237	178	184	178	83571.3	111049	101754	Gm15579	non-coding gene	Poised	50951	42	50911	50999	50900	50995	74	50957	6
											Prrt4	protein-coding gene	Poised	87129	169	168302	737320	514558	168335	168457	514567	415923	Gm15587	non-coding gene	Poised	23	33	10780	10765	10773	10758	10074	10756	10754
											Prss48	protein-coding gene	Poised	1419807	92	428457	2294580	1883291	1883144	139941	266413	375647	Gm15743	non-coding gene	Poised	742.5	275.5	832.5	234818	234814	757.5	742.5	742.5	742.5
											Psip1	protein-coding gene	Poised	205	190	1212026	7.90005e+06	4.61796e+06	1.22186e+06	1338.71	23867.6	15426.4	Gm15784	non-coding gene	Poised	1007222	66	1149563	12533380	2473246	204278	37796	64782	64717
											Psma8	protein-coding gene	Poised	71188.9	17395.1	71162.9	7.08499e+06	71080.9	71188.9	6529.86	410663	608671	Gm16201	non-coding gene	Poised	82025.3	8910.67	81822.3	1.26137e+06	565648	565662	1.23956e+06	371510	70449.3
											Psmb6	protein-coding gene	Poised	615.75	400.25	682.75	121411	121383	673.75	142982	627.75	627.75	Gm16208	non-coding gene	Poised	108	72	25543	693052	65389	124	95392	23930	117075
											Psmc3	protein-coding gene	Poised	233.222	160.778	225.444	1379516	1379527	651	637	128573	128502	Gm16897	non-coding gene	Poised	3070280	350	3070315	3070280	3070311	3070280	63052	2526339	63041
											Psmc3ip	protein-coding gene	Poised	463	463	393	470	453	472	403	391	453	Gm17494	non-coding gene	Poised	489.5	482.5	496.5	9.27109e+06	340518	48255.5	482.5	462142	511976
											Psmd6	protein-coding gene	Poised	583401	1573.17	227921	583421	583421	583410	45329.8	87216.8	82533.8	Gm20633	non-coding gene	Poised	1096	1150	5829	347812	311434	5846	3724	4728	93
											Psmd7	protein-coding gene	Poised	185348	62	298214	1250325	491884	557397	185351	185363	185353	Gm24574	non-coding gene	Poised	132	99	105	118	118	132	110	124	55
											Psmd8	protein-coding gene	Poised	10349.6	411.8	375.6	368412	59161.6	59152.6	34518.4	21979.4	8417.43	Gm26672	non-coding gene	Poised	382970	1046.25	173575	488351	207688	488252	5870.25	143202	143080
											Pspc1	protein-coding gene	Poised	37631.5	1899.25	105950	1.21348e+06	106010	106010	395.667	75406.3	343.667	Gm26725	non-coding gene	Poised	386091	29346	386131	951647	951586	386085	108584	901914	519724
											Ptbp2	protein-coding gene	Poised	1661443	8418.69	1661472	11799774	2188167	1918291	167486	258901	396077	Gm26787	non-coding gene	Poised	149	149	149	149	176	149	176	159	128
											Ptcd1	protein-coding gene	Poised	37297	36	37306	37323	37305	37308	76	76	37303	Gm26850	non-coding gene	Poised	1249	868	1221	7387938	1429090	1429084	59162	187004	64983
											Ptcd2	protein-coding gene	Poised	2	32	9	8701	2673732	8701	3	8619	44613	Gm27252	non-coding gene	Poised	41811.5	17900.5	41811.5	2.18224e+06	41805.5	41800.5	41861.5	41821.5	32697.5
											Pten	protein-coding gene	Poised	1.6886e+06	2052	1692640	1692634	1692623	1692651	18896	321305	250603	Gm2822	non-coding gene	Poised	35	25	157638	3173804	157535	44	18	157613	220778
											Ptges3l	protein-coding gene	Poised	17733.2	330.2	17749.2	127539	17789.2	17775.2	10142.8	69424.2	38136.2	Gm38182	non-coding gene	Poised	320679	51621.2	111284	426060	145397	425961	58626.4	205493	205371
											Ptpdc1	protein-coding gene	Poised	57	55.6667	109.333	3.03447e+06	64771.2	13790	256.667	360.667	78985.7	Gm38327	non-coding gene	Poised	229	219	196	1790894	1302668	222	229	68	735
											Ptpn1	protein-coding gene	Poised	27392.7	72.6667	90	145742	145850	145784	145728	145728	78344.9	Gm4925	non-coding gene	Poised	271320	391.5	95804.5	271310	270722	271294	118146	56467.5	35299.5
											Ptpn20	protein-coding gene	Poised	19	1705	142011	2469999	1768320	151819	168199	503718	137690	Gm4984	non-coding gene	Poised	64605	28777	64604	4555364	4555362	64600	64623	64493	1516600
											Ptpn21	protein-coding gene	Poised	664556	3802.71	664506	1.99771e+06	1.99768e+06	664431	37330	99228.9	194518	Gm9939	non-coding gene	Poised	519.667	522.333	524	8807682	6409002	811232	50449	539	137944
											Ptprm	protein-coding gene	Poised	275355	60571.1	1003999	2748913	2480447	275344	102158	347263	75329.4	Gt(ROSA)26Sor	non-coding gene	Poised	440.75	431.75	391.75	395.75	395.75	414.75	52.25	50.75	650.75
											Ptprt	protein-coding gene	Poised	393023	33325.7	427862	427810	427911	427855	150559	146730	99346.5	Kbtbd8os	non-coding gene	Poised	109	95	139	3025311	156	213	189	121	291
											Pttg1	protein-coding gene	Poised	188.889	170.889	203.889	256117	256131	256128	173.889	181.889	177.889	Kcnab3os	non-coding gene	Poised	6007	3779	8203	237115	86780	8187	63298	63515	63494
											Pttg1ip	protein-coding gene	Poised	153.857	83.5714	24381.1	621722	621813	22402.3	108296	351484	482693	Kdm6bos	non-coding gene	Poised	5914	732	5840	271013	17390	5599	6092	85	5896
											Pum1	protein-coding gene	Poised	142972	211.714	303420	555720	303233	142977	38420.7	303164	198418	Kif16bos	non-coding gene	Poised	1012196	61	1012315	1012203	1012158	1012320	15528	720890	48353
											Pxdc1	protein-coding gene	Poised	223452	110078	223461	3206078	223427	223506	223417	621616	36118	Lrrc75aos2	non-coding gene	Poised	2968.5	1922.5	54614.5	54478.5	54626.5	54502.5	2940.5	8246.5	8133.5
											Pxt1	protein-coding gene	Poised	530	108.667	533.667	141109	530.667	531.333	532	555.667	539.667	Med9os	non-coding gene	Poised	98477.3	20.3333	107461	404972	108685	108790	103.667	114.667	108783
											Qk	protein-coding gene	Poised	1984594	3033.67	2.00493e+06	2011890	2011898	2.00491e+06	45996.3	285387	285375	Peg13	non-coding gene	Poised	250856	8233	250928	2275342	257233	257320	69329	70499	258711
											Qpctl	protein-coding gene	Poised	976.5	982.5	976.5	881.5	995.5	1029.5	929.5	956.5	881.5	Ppp1r2-ps4	non-coding gene	Poised	10064	630	10038	28921	28897	10296	28906	28906	1012
											Qrich1	protein-coding gene	Poised	126.091	150.273	133.636	184.727	140.818	195.545	7790.14	4150.86	15634.3	Rbm46os	non-coding gene	Poised	144.667	156.667	156.667	135.667	164.667	156.667	156.667	164.667	144.667
											Qsox1	protein-coding gene	Poised	644031	1024.12	702879	4.04745e+06	916411	702869	501610	496394	403552	Rpl29-ps2	non-coding gene	Poised	252	236	290	4.48272e+06	692882	692886	238	216	179
											Qsox2	protein-coding gene	Poised	207982	68	101	248015	248070	90973	146542	64394	373236	Stamos	non-coding gene	Poised	802410	43	2295321	2296221	2296267	2296215	190132	318153	462339
											Rab11b	protein-coding gene	Poised	157	191.4	161.8	161.8	85.4	192.6	264.4	123.2	164.8	Tctn2	non-coding gene	Poised	82.4286	133.429	106.429	284.429	33.5714	103.429	103.429	103.429	34.4286
											Rab11fip5	protein-coding gene	Poised	252	319	240	76811	238	300	30490.7	87798.3	87686.3	1700006H21Rik	lincRNAs	Poised	202938	68849	202785	3802681	471342	202785	202811	471264	171545
											Rab1b	protein-coding gene	Poised	253	214	10822.5	228082	228124	248.5	18372.5	18459.5	18439.5	1700018B24Rik	lincRNAs	Poised	2586807	95199	770681	3659068	2667132	2667125	275270	2667140	99690
											Rab20	protein-coding gene	Poised	18824	3574	76688	77293	77294	76719	77375	77310	10131	1700031P21Rik	lincRNAs	Poised	98684.7	486.667	757135	3.23399e+06	2.47779e+06	2.4779e+06	261437	299339	1020.33
											Rab21	protein-coding gene	Poised	69287.5	43.5	46576.5	1.90911e+06	46613.5	46605.5	19047.5	798748	98771.5	1700036A12Rik	lincRNAs	Poised	37977	10806	37971	614229	38029	37964	38040	38082	38006
											Rab22a	protein-coding gene	Poised	227	69	47	1051823	804377	52	156	59288	58830	1700057H15Rik	lincRNAs	Poised	205723	19394	205585	299694	299703	241648	241766	299697	279854
											Rab23	protein-coding gene	Poised	714666	5037.9	714496	714730	714698	714684	111184	713638	123690	1700086L19Rik	lincRNAs	Poised	376465	36166.3	376445	1.31203e+06	376465	376453	70861.3	383.667	21683.3
											Rab28	protein-coding gene	Poised	193	184	146	3.77421e+06	3.77421e+06	32151.8	80	575067	168	1700086P04Rik	lincRNAs	Poised	8798	85	64870	64753	64852	64823	64736	64727	28308
											Rab2a	protein-coding gene	Poised	111840	178	111840	2655779	111842	111797	111556	111467	22447	1700095J07Rik	lincRNAs	Poised	139	46	36	387708	97253	97241	41138	97184	97284
											Rab4b	protein-coding gene	Poised	158.667	218.667	195.667	17238.7	59.3333	158.667	148.667	162.667	186.667	1700101I11Rik	lincRNAs	Poised	730284	2248.5	730292	4.31814e+06	2.07984e+06	1.09479e+06	159478	202098	21631.5
											Rab8a	protein-coding gene	Poised	219.667	214.667	114.667	144.333	223.667	224.667	187.667	203.667	203.667	1700104B16Rik	lincRNAs	Poised	1.23391e+06	82.5	89985.5	7.5737e+06	6.6893e+06	422746	8.5	1.23385e+06	2604.5
											Rab8b	protein-coding gene	Poised	26249	89	84857	84828	84852	84843	84843	14216	25956	1700112J16Rik	lincRNAs	Poised	39	39	39	118	39	39	81	39	39
											Rabac1	protein-coding gene	Poised	87933.5	284.5	88022.5	102374	88110.5	87949.5	68002.5	102362	290.5	1700125G22Rik	lincRNAs	Poised	140	77	91	5554602	77	178	77	91	174
											Rabep2	protein-coding gene	Poised	337.333	221	32336.7	36305.3	36360.3	36309.3	36359.3	32868.2	36356.3	1810012K16Rik	lincRNAs	Poised	212995	47850	213057	3386679	212977	195255	48858	212859	338114
											Rabgap1l	protein-coding gene	Poised	129913	34057.2	136148	207386	207375	150860	96597.4	118516	56533.9	2310010J17Rik	lincRNAs	Poised	148715	155	149264	346328	346331	346328	19024.7	286500	590714
											Rabl6	protein-coding gene	Poised	533.75	130.75	33544.8	368151	22018.8	21906.8	39048.8	39057.8	149740	2700012I20Rik	lincRNAs	Poised	194	204	197	194	206	197	261	215	192
											Rad23a	protein-coding gene	Poised	7319.71	598.857	7303.71	7308.71	7306.71	7328.71	7383.71	7307.71	7328.71	2810029C07Rik	lincRNAs	Poised	121	31	103	239643	36187	126	81	36167	118
											Rai14	protein-coding gene	Poised	701902	209955	701902	701914	701876	701864	3502	488387	55518.1	2810414N06Rik	lincRNAs	Poised	157	179	224	162	183	183	157	147	162
											Ralgapa2	protein-coding gene	Poised	236	236	240.667	2538260	1897223	58828.6	24470.2	202603	518393	4921507G05Rik	lincRNAs	Poised	138058	160	48180	393997	394014	138043	138057	138091	198236
											Ralgds	protein-coding gene	Poised	48402.2	1375.27	590167	1.82949e+06	1.55918e+06	305994	526015	588070	34846.9	4930412F09Rik	lincRNAs	Poised	158	91	118	979994	126	201	107	88	222715
											Ralgps1	protein-coding gene	Poised	51.8	14.8	14.8	58.8	23.6	14.8	37.2	88571.2	45.2	4930455B14Rik	lincRNAs	Poised	452449	20	493321	493300	493330	493389	60	36	32
											Ralgps2	protein-coding gene	Poised	197615	9760.33	197514	3.27847e+06	197614	197625	46000.9	46065.1	53559.3	4930467D21Rik	lincRNAs	Poised	280652	110	280710	3037092	2513940	280648	469351	64622	208092
											Ran	protein-coding gene	Poised	672	114	807	767121	767122	194097	9456	72088	72048	4930467K11Rik	lincRNAs	Poised	93	156	132	5068858	244	180	116	1965979	91712
											Ranbp10	protein-coding gene	Poised	64.6667	69	70.3333	70.6667	60.3333	65.6667	72932.3	63	24992.3	4930471M09Rik	lincRNAs	Poised	36234	3576	448427	654903	654853	36128	78538	440584	472397
											Ranbp3	protein-coding gene	Poised	95.7143	61	71.7143	154930	154920	2565.88	15957	154914	3571.5	4930516B21Rik	lincRNAs	Poised	242	220	103559	122195	122247	122221	122103	122113	59215
											Rangrf	protein-coding gene	Poised	548.875	559.375	526.875	564.625	555.625	559.375	280.25	219.75	557.875	4930547M16Rik	lincRNAs	Poised	44	57	73	529674	529689	243049	57	49	36
											Rapgef1	protein-coding gene	Poised	208152	11098.1	103767	702938	432626	387888	229951	405282	275134	4930589L23Rik	lincRNAs	Poised	60794	7	60784	3308391	60726	60794	161	28	46
											Rapgef4	protein-coding gene	Poised	555501	34063.3	333654	895341	895296	683039	65960.4	327769	178639	4930593A02Rik	lincRNAs	Poised	976646	5644	4.01957e+06	2.13701e+06	2.13715e+06	976646	20120.5	1.86587e+06	54761.5
											Rassf1	protein-coding gene	Poised	474.5	457.5	466.5	81048.6	257929	2386.8	8629.6	90427.6	14359.6	4933405E24Rik	lincRNAs	Poised	224678	18157	224678	321332	224687	224678	62826	142369	73037
											Raver1	protein-coding gene	Poised	55	58	41	39	45	41	67	38	142	4933407E24Rik	lincRNAs	Poised	88383	43333	88245	182354	182363	124308	124426	182357	182357
											Rbl1	protein-coding gene	Poised	77517.2	381	77505.2	77512.2	77540.2	77465.2	77486.2	77478.2	77543.2	4933417D19Rik	lincRNAs	Poised	22166	3549	22167	192698	83518	83521	83540	114804	66088
											Rbm11	protein-coding gene	Poised	2.78394e+06	57.3333	2.78393e+06	7.97181e+06	7.97183e+06	2.78393e+06	440227	1.32498e+06	137072	6430573P05Rik	lincRNAs	Poised	341555	221.667	341545	3589152	341487	341555	201585	280789	280807
											Rbm33	protein-coding gene	Poised	119.25	144.25	245891	274278	274288	28562.5	137726	179938	162962	A930024N18Rik	lincRNAs	Poised	189438	1515	189426	189438	189426	189438	189473	189483	189438
											Rbm5	protein-coding gene	Poised	141.692	111.692	76.4615	127264	223043	107298	173.692	111.692	59.5385	C030037D09Rik	lincRNAs	Poised	386709	753.667	386705	1.12723e+06	1.12714e+06	341483	3069.33	87974.7	88121.7
											Rbmxl2	protein-coding gene	Poised	94	94	94	2852094	1809306	114	117	80	88	Crnde	lincRNAs	Poised	246	286	310	1221702	333	264	339	325	335
											Rcor1	protein-coding gene	Poised	303.5	343.5	309.5	592542	498610	315.5	361.5	368.5	309.5	D030040B21Rik	lincRNAs	Poised	419	416	520	852016	851988	450	28032	205557	440
											Rcor3	protein-coding gene	Poised	226217	10759.7	226252	226217	226248	226217	142639	142728	19290.6	D930030I03Rik	lincRNAs	Poised	77613	389	363115	363127	363127	363127	232103	363133	363127
											Rdh14	protein-coding gene	Poised	1360722	12	1360642	1468857	1468849	1468837	121821	772901	80439	Gm11608	lincRNAs	Poised	848610	324.5	848608	848606	848604	96187.5	1280.5	792030	87615.5
											Reep2	protein-coding gene	Poised	19652	19316	19575	88979	88951	20480	19592	45174	81575	Gm11840	lincRNAs	Poised	42455	1402	42474	523104	42452	42462	42470	42527	78942
											Reep4	protein-coding gene	Poised	31533.7	963	31526.7	116853	116968	31472.7	31518.7	116802	2661.33	Gm13830	lincRNAs	Poised	46.8	26.4	34.4	142516	47862.6	166.4	55.8	193.4	246.4
											Rela	protein-coding gene	Poised	28120.6	595.429	28086.6	28289.6	28147.6	28114.6	28161.6	28145.6	28021.6	Gm16853	lincRNAs	Poised	12991	81	13077	12983	13068	13004	13176	12840	13042
											Repin1	protein-coding gene	Poised	7969	636	7970	624124	622134	8038	7999	8094	7987	Gm19705	lincRNAs	Poised	53809.8	27843.5	212309	1.94067e+06	1.71607e+06	212267	71262.8	825660	212314
											Rfesd	protein-coding gene	Poised	311288	96.75	311235	311297	311312	311280	311257	311250	23607.2	Gm2093	lincRNAs	Poised	117	110	110	83	110	145	47	41	120
											Rfx2	protein-coding gene	Poised	214.25	218.25	235.25	228.25	218.25	209.25	231.25	212.25	232.25	Gm26628	lincRNAs	Poised	54896	349	132079	132063	132096	132531	38166	38559	37752
											Rfx5	protein-coding gene	Poised	379.706	361.706	351.706	61193.3	61292.3	431.706	368.706	361.706	379.706	Gm26637	lincRNAs	Poised	46552	8472	1180334	1180267	1180280	1180365	8506	98805	308149
[truncated: 1,586 more rows]
