# Supplementary material for: Transcription factor NFYA directs male meiotic entry by regulating accessible chromatin at meiotic promoters in mice
Source: EMBO J. 2026 Mar 19;45(8):2523–60. doi: 10.1038/s44318-026-00756-6 (PMC13083884; doi:10.1038/s44318-026-00756-6)
Supplement: Supplementary file 6 — Dataset EV4 [file 44318_2026_756_MOESM6_ESM.xlsx]

## Sheet: Dataset EV4
Dataset EV4. Number of reads and list of genes captured by scRNA-seq and scATAC-seq.
(A) Type of cells, and their numbers as well as number of genes captured by scRNA-seq.
(B) Expression of each gene in different cell types captured by scRNA-seq.
(C) Captured reads from scATAC-seq libraries.
(D) Average scATAC-seq signal around the promoter of each gene in undifferentiated spermatogonia from Cre/+ and Nfya-CKO mice.

## Sheet: Dataset EV4A
Dataset EV4A: Type of cells, and their numbers as well as number of genes captured by scRNA-seq
Sample	Cell type	Total reads	Captured genes	percent,mt	RNA_snn_res,0,8	Seurat clusters
CRE_8w_51245720	dSC	3234	1606	2.41187	9	9
CRE_8w_34890068	rST	2512	1089	1.51274	4	4
CRE_8w_34894876	pSC	18704	4930	0.48118	15	15
CRE_8w_33691397	rST	2014	962	0.943396	5	5
CRE_8w_34651471	rST	3842	1772	0.260281	4	4
CRE_8w_1055779	eST	1071	570	1.49393	27	27
CRE_8w_34593350	rST	2600	1130	0.230769	4	4
CRE_8w_22667679	dSC	558	515	1.07527	13	13
CRE_8w_33719573	SPG_diff	7646	2840	1.29479	20	20
CRE_8w_53379090	rST	1728	925	0.289352	5	5
CRE_8w_39018809	rST	1002	534	0.0998004	5	5
CRE_8w_18706128	rST	3758	1850	1.30389	5	5
CRE_8w_48425678	SPG_undiff	4638	2179	1.59552	16	16
CRE_8w_39810837	rST	6799	2880	0.485365	5	5
CRE_8w_22682117	rST	3594	1716	0.751252	4	4
CRE_8w_34821547	dSC	1192	672	0.755034	13	13
CRE_8w_38948277	rST	1518	785	0.263505	5	5
CRE_8w_52368253	rST	1708	936	0.234192	4	4
CRE_8w_53928265	rST	3543	1841	2.03218	5	5
CRE_8w_39156542	eST	2136	1739	1.45131	22	22
CRE_8w_32355477	dSC	3252	1588	0.246002	9	9
CRE_8w_17154724	rST	3608	1668	2.18958	4	4
CRE_8w_21668839	soma_CKO	5722	2177	0.524292	21	21
CRE_8w_54054981	dSC	4285	1677	0.0933489	9	9
CRE_8w_36278368	pSC	17654	4505	1.28583	15	15
CRE_8w_42344764	soma_CKO	3211	2169	0.716288	23	23
CRE_8w_47739739	rST	4366	2105	0.458085	4	4
CRE_8w_39800945	rST	3763	1889	0.478342	4	4
CRE_8w_4758752	rST	3524	1786	0.737798	5	5
CRE_8w_20455888	Lep_Zygo2	2263	1107	0.397702	0	0
CRE_8w_44240197	dSC	1952	918	0.665984	9	9
CRE_8w_38880640	dSC	5207	2328	1.22911	13	13
CRE_8w_10045539	Lep_Zygo2	1388	675	0.360231	0	0
CRE_8w_6464927	rST	933	510	0.214362	4	4
CRE_8w_8308631	pSC	12072	3609	0.985752	15	15
CRE_8w_48425028	dSC	2431	1434	1.31633	9	9
CRE_8w_2109904	dSC	12110	4640	1.54418	13	13
CRE_8w_30536972	eST	1339	706	2.83794	27	27
CRE_8w_1275759	rST	1443	696	0	4	4
CRE_8w_20478540	eST	12695	1875	0.133911	27	27
CRE_8w_35896908	rST	2751	1418	0.617957	5	5
CRE_8w_16785516	SPG_diff	5572	3772	0.86145	20	20
CRE_8w_42295843	dSC	10870	3799	1.51794	9	9
CRE_8w_48069672	rST	3318	1656	1.26582	5	5
CRE_8w_29753033	pSC	8284	3079	0.917431	15	15
CRE_8w_6460824	rST	1439	769	1.11188	4	4
CRE_8w_21651486	pSC	8938	3123	1.67823	3	3
CRE_8w_24319081	rST	8305	3413	1.43287	4	4
CRE_8w_48020052	rST	2070	1147	2.70531	5	5
CRE_8w_4634757	rST	4229	2100	1.60795	5	5
CRE_8w_5916573	rST	8649	3398	0.300613	4	4
CRE_8w_53940530	rST	1576	842	0.951777	5	5
CRE_8w_26746819	SPG_undiff	11942	4354	0.820633	16	16
CRE_8w_15077147	eST	1275	740	1.2549	27	27
CRE_8w_18695836	eST	1268	1089	0.788644	22	22
CRE_8w_32332456	eST	3351	2493	0.566995	22	22
CRE_8w_33962918	rST	2734	1329	0.329188	4	4
CRE_8w_32789047	eST	3599	2641	0.55571	22	22
CRE_8w_53357736	dSC	1153	596	0.433651	9	9
CRE_8w_30670069	eST	4095	2916	0.512821	22	22
CRE_8w_24844379	SPG_diff	7998	3188	2.37559	20	20
CRE_8w_34476210	soma_CKO	9759	5389	0.696793	23	23
CRE_8w_5002656	eST	4240	3018	0.660377	22	22
CRE_8w_39797492	rST	1035	592	0.483092	5	5
CRE_8w_36353148	rST	3124	1451	0.320102	4	4
CRE_8w_17196636	rST	5135	2169	0.155794	4	4
CRE_8w_7091085	pSC	14574	3998	1.97612	3	3
CRE_8w_4968044	rST	3973	1796	0.352379	4	4
CRE_8w_14875259	rST	2110	1087	0.947867	4	4
CRE_8w_40168596	rST	1230	716	0.569106	5	5
CRE_8w_24817356	rST	2292	1154	0.74171	5	5
CRE_8w_56128652	dSC	5329	2493	1.80146	13	13
CRE_8w_4729042	dSC	943	524	1.06045	9	9
CRE_8w_53275906	dSC	15868	4855	1.21628	9	9
CRE_8w_27002547	rST	2132	1145	0.515947	5	5
CRE_8w_2331277	eST	2933	2227	0.511422	22	22
CRE_8w_34634513	dSC	2122	1003	1.31951	9	9
CRE_8w_47726251	rST	4344	1994	0.89779	5	5
CRE_8w_23569992	dSC	4925	2125	0.263959	9	9
CRE_8w_33454790	rST	1178	513	0.254669	4	4
CRE_8w_13702455	rST	1121	616	0.624442	5	5
CRE_8w_33676173	rST	1778	1021	0.449944	5	5
CRE_8w_18464981	rST	2060	1155	1.65049	4	4
CRE_8w_24342736	eST	3347	2516	0.418285	22	22
CRE_8w_22990447	Lep_Zygo1	1524	933	0.787402	10	10
CRE_8w_22993912	dSC	8209	3424	1.57145	9	9
CRE_8w_32294093	rST	6908	2870	1.28836	5	5
CRE_8w_18611956	dSC	3070	1417	0.260586	9	9
CRE_8w_5961086	Lep_Zygo1	1984	975	0.252016	10	10
CRE_8w_27096369	dSC	4151	1888	0.770899	9	9
CRE_8w_42223622	pSC	11139	3709	2.25334	15	15
CRE_8w_35542901	rST	2267	1197	0.352889	5	5
CRE_8w_27289176	rST	2298	1254	1.00087	4	4
CRE_8w_48053380	eST	2933	2259	0.886464	22	22
CRE_8w_28157761	rST	1386	726	0.36075	5	5
CRE_8w_12453579	rST	2183	1107	0.595511	5	5
CRE_8w_14789257	rST	1387	790	0.144196	4	4
CRE_8w_47846142	rST	4032	2016	1.09127	4	4
CRE_8w_31704460	rST	2818	1513	1.91625	4	4
CRE_8w_53285496	SPG_diff	12986	4614	1.06268	20	20
CRE_8w_31770498	SPG_undiff	4769	2144	0.671	16	16
CRE_8w_30617946	dSC	1172	711	1.70648	9	9
CRE_8w_53432951	rST	1901	1074	1.10468	5	5
CRE_8w_33396061	rST	1807	911	0.332042	4	4
CRE_8w_52372679	dSC	1031	597	0.678952	9	9
CRE_8w_54016164	dSC	13656	4344	1.31078	13	13
CRE_8w_38094173	rST	3601	1871	1.41627	5	5
CRE_8w_49924049	rST	1188	676	0.3367	5	5
CRE_8w_48484765	dSC	3001	1640	2.19927	9	9
CRE_8w_26951367	dSC	3961	1929	2.12068	9	9
CRE_8w_26584111	dSC	4572	2058	2.07787	9	9
CRE_8w_47645925	pSC	13949	4141	1.16854	15	15
CRE_8w_49917557	dSC	1569	918	1.78458	13	13
CRE_8w_48000027	soma_CKO	1811	1427	1.04914	23	23
CRE_8w_12446473	SPG_diff	6379	2763	1.3952	20	20
CRE_8w_30573257	dSC	13663	4040	0.958794	9	9
CRE_8w_24795723	dSC	2014	1006	4.02185	13	13
CRE_8w_5586620	rST	2776	1327	0.82853	4	4
CRE_8w_47754867	dSC	975	574	1.94872	9	9
CRE_8w_29754871	pSC	38720	6538	0.847107	15	15
CRE_8w_4743535	rST	3010	1564	1.39535	4	4
CRE_8w_24364084	rST	4719	1978	0.169527	5	5
CRE_8w_18530961	pSC	25063	5594	0.857838	15	15
CRE_8w_2221983	rST	1825	865	1.15068	4	4
CRE_8w_34551544	rST	1058	558	0.567108	5	5
CRE_8w_47735345	rST	1855	1056	1.56334	5	5
CRE_8w_7120541	dSC	4794	2437	1.52274	9	9
CRE_8w_20351568	rST	10680	3998	0.252809	5	5
CRE_8w_14804922	SPG_diff	3618	1785	0.276396	20	20
CRE_8w_7202376	rST	6068	2724	0.675676	4	4
CRE_8w_24189518	pSC	22497	5824	0.951238	15	15
CRE_8w_44304025	SPG_diff	3212	2509	0.404732	20	20
CRE_8w_54366687	rST	1223	650	0.817661	5	5
CRE_8w_43086999	soma_CKO	1139	893	0.702371	23	23
CRE_8w_15351084	eST	961	833	0.520291	22	22
CRE_8w_24403603	rST	2250	1120	0.933333	5	5
CRE_8w_8340414	SPG_diff	17222	5138	0.632911	20	20
CRE_8w_34584744	Lep_Zygo2	1870	743	0.106952	0	0
CRE_8w_5548450	dSC	921	500	0	9	9
CRE_8w_13574370	rST	905	518	2.09945	5	5
CRE_8w_54104308	rST	1822	988	0.548847	5	5
CRE_8w_6415296	rST	1003	583	0.498504	4	4
CRE_8w_28106759	dSC	2473	1398	1.5366	9	9
CRE_8w_17183560	rST	3646	1781	1.48108	5	5
CRE_8w_5696918	rST	5654	2427	0.512911	4	4
CRE_8w_54036442	dSC	6846	2716	0.555069	9	9
CRE_8w_4575177	rST	3689	1801	0.56926	5	5
CRE_8w_21659480	rST	2196	1088	0.364299	5	5
CRE_8w_10134623	eST	6214	2725	0.885098	27	27
CRE_8w_53295598	rST	1193	688	0.670578	5	5
CRE_8w_12441152	rST	2267	1235	0.132333	4	4
CRE_8w_34444897	rST	1932	1076	1.44928	5	5
CRE_8w_19875871	rST	1734	868	1.32641	4	4
CRE_8w_43879648	SPG_diff	4032	2064	0.892857	20	20
CRE_8w_15467706	rST	1464	764	0.478142	4	4
CRE_8w_47807369	rST	3839	2063	1.17218	5	5
CRE_8w_26773706	Lep_Zygo2	921	506	1.19435	0	0
CRE_8w_5656600	rST	1025	589	3.5122	5	5
CRE_8w_39109201	rST	6210	2259	0.676329	4	4
CRE_8w_24250007	pSC	10172	3354	1.48447	15	15
CRE_8w_33935245	dSC	1498	791	0.734312	9	9
CRE_8w_4884089	eST	4029	2884	0.645321	22	22
CRE_8w_21589854	rST	1986	989	0.352467	5	5
CRE_8w_2246192	rST	1539	801	2.59909	4	4
CRE_8w_2076181	dSC	2818	1467	1.63236	13	13
CRE_8w_34549752	rST	1502	753	0.532623	5	5
CRE_8w_36297288	SPG_diff	9776	3883	1.17635	20	20
CRE_8w_177018	pSC	10729	3731	1.54721	15	15
CRE_8w_42442680	pSC	6790	2631	1.69367	15	15
CRE_8w_13543996	eST	7086	2958	3.30229	22	22
CRE_8w_43916024	SPG_diff	11699	4421	1.8805	20	20
CRE_8w_13494296	pSC	5180	2186	0.540541	3	3
CRE_8w_5137228	rST	944	553	0.105932	5	5
CRE_8w_33636529	rST	1020	548	0.784314	5	5
CRE_8w_53924190	rST	5328	2266	0.91967	4	4
CRE_8w_38112819	SPG_undiff	5605	2563	1.2132	16	16
CRE_8w_34821024	rST	1570	854	0.191083	5	5
CRE_8w_38960966	rST	2881	1441	2.32558	4	4
CRE_8w_42346321	pSC	32619	5855	0.5273	15	15
CRE_8w_31825495	rST	2958	1440	0.40568	4	4
CRE_8w_27704411	pSC	9518	3286	2.00672	15	15
CRE_8w_14886261	rST	7360	3204	0.80163	4	4
CRE_8w_53344018	dSC	1173	591	2.38704	13	13
CRE_8w_34860968	rST	3049	1506	1.24631	5	5
CRE_8w_35902910	eST	1986	1639	0.60423	22	22
CRE_8w_34425205	dSC	5413	2189	0.110844	9	9
CRE_8w_35937300	eST	8884	3806	3.86087	22	22
CRE_8w_8348394	dSC	5360	2420	1.08209	9	9
CRE_8w_24358379	pSC	36297	6400	0.8458	15	15
CRE_8w_48728704	rST	5399	2277	0.611224	4	4
CRE_8w_48418738	soma_CKO	4347	2823	0.644122	23	23
CRE_8w_18595417	dSC	3481	1596	0.919276	9	9
CRE_8w_17216747	SPG_diff	5530	2415	0.34358	20	20
CRE_8w_34021618	eST	1300	673	2.15385	27	27
CRE_8w_33395925	pSC	5915	2578	3.38123	15	15
CRE_8w_23580572	rST	1651	751	0.666263	4	4
CRE_8w_13677090	eST	2050	997	1.31707	27	27
CRE_8w_5717323	pSC	15887	4577	1.32813	15	15
CRE_8w_6059268	dSC	6531	2898	3.15419	9	9
CRE_8w_18033859	rST	975	513	0.307692	4	4
CRE_8w_22993371	dSC	4802	2157	0.229071	13	13
CRE_8w_22974559	rST	2143	1137	1.07326	5	5
CRE_8w_27639622	rST	1385	699	0	4	4
CRE_8w_41294292	eST	1738	804	2.35903	27	27
CRE_8w_45218720	rST	5250	2474	1.94286	5	5
CRE_8w_47673164	eST	1050	615	1.14286	27	27
CRE_8w_53338516	rST	1546	812	0.517464	5	5
CRE_8w_35610246	rST	1435	759	0.97561	5	5
CRE_8w_4397289	rST	2287	1138	0.0874508	4	4
CRE_8w_44255728	rST	4936	2417	1.62075	4	4
CRE_8w_167346	rST	1393	801	1.93826	4	4
CRE_8w_39068179	eST	2360	1310	3.22034	27	27
CRE_8w_5472568	dSC	8724	3592	1.3182	9	9
CRE_8w_18602318	rST	1490	813	0.604027	5	5
CRE_8w_18667129	rST	2025	1080	0.197531	4	4
CRE_8w_26851545	SPG_diff	4991	2316	2.00361	20	20
CRE_8w_33331800	rST	956	554	0.732218	5	5
CRE_8w_35839190	dSC	886	516	3.27314	9	9
CRE_8w_5073771	Lep_Zygo2	1332	706	0.675676	0	0
CRE_8w_44245012	eST	2956	2252	2.09743	22	22
CRE_8w_34490956	rST	1080	581	0	5	5
CRE_8w_18638061	rST	939	502	0.319489	4	4
CRE_8w_31820199	SPG_diff	10114	3662	0.701997	20	20
CRE_8w_35601636	dSC	12738	3691	0.816455	13	13
CRE_8w_24830136	dSC	2924	1278	0.512996	9	9
CRE_8w_26743976	pSC	11046	3652	1.57523	15	15
CRE_8w_22702751	dSC	2123	1273	1.41309	13	13
CRE_8w_5703205	rST	1360	770	0	4	4
CRE_8w_54349095	pSC	32152	6377	0.789998	15	15
CRE_8w_38166234	rST	1006	587	2.7833	5	5
CRE_8w_34632691	rST	1376	718	1.09012	4	4
CRE_8w_26599257	rST	1303	767	0.306984	5	5
CRE_8w_34921821	rST	2858	1434	2.41428	5	5
CRE_8w_34596775	rST	9885	3658	0.52605	4	4
CRE_8w_43163674	dSC	3783	1759	0.237906	9	9
CRE_8w_45116760	rST	1085	573	0.184332	4	4
CRE_8w_27292153	pSC	13932	3992	1.31352	15	15
CRE_8w_4719923	rST	1070	608	2.24299	4	4
CRE_8w_35955254	rST	2499	1196	0.960384	4	4
CRE_8w_2890970	pSC	19167	5247	1.3565	15	15
CRE_8w_8258069	eST	1018	502	1.76817	27	27
CRE_8w_41429216	rST	3464	1579	0.404157	4	4
CRE_8w_53876322	eST	2102	1053	0.999049	27	27
CRE_8w_5621651	rST	7964	3589	1.82069	4	4
CRE_8w_6380881	rST	1385	672	0.361011	4	4
CRE_8w_39078307	dSC	1937	966	0.516262	13	13
CRE_8w_38096338	rST	2232	1180	0.492832	4	4
CRE_8w_48061103	eST	1235	687	2.42915	27	27
CRE_8w_27400252	eST	1176	617	2.12585	27	27
CRE_8w_27714967	SPG_diff	4018	1905	1.41862	20	20
CRE_8w_6452826	rST	2038	1091	0.0981354	5	5
CRE_8w_38100134	dSC	5060	2147	0.6917	9	9
CRE_8w_53989161	eST	1705	861	1.40762	27	27
CRE_8w_4731734	rST	3201	1632	0.781006	4	4
CRE_8w_10099628	rST	2464	1244	0.608766	4	4
CRE_8w_54325190	rST	3362	1617	1.10054	4	4
CRE_8w_38177114	rST	1041	536	0.192123	4	4
CRE_8w_53290189	dSC	2046	993	1.07527	9	9
CRE_8w_24800645	rST	1190	637	0.0840336	5	5
CRE_8w_31804641	rST	985	555	1.11675	5	5
CRE_8w_28128554	dSC	973	547	1.54162	9	9
CRE_8w_36351736	dSC	5174	2248	0.173947	9	9
CRE_8w_36294850	soma_CKO	2308	1752	0.34662	23	23
CRE_8w_53473052	soma_CKO	3955	2594	0.581542	23	23
CRE_8w_38703046	dSC	3718	1681	2.23238	9	9
CRE_8w_5929972	rST	3171	1687	2.9959	5	5
CRE_8w_44364685	SPG_undiff	10106	3927	1.31605	16	16
CRE_8w_34364981	rST	6733	2889	2.3615	4	4
CRE_8w_26994763	rST	8219	2963	0.206838	4	4
CRE_8w_15113299	rST	6251	2677	0.255959	4	4
CRE_8w_43119105	SPG_diff	1595	1352	0.376176	20	20
CRE_8w_41373970	soma_CKO	6199	3657	0.483949	23	23
CRE_8w_24867459	rST	4641	2126	2.49946	4	4
CRE_8w_23524946	eST	4235	3051	0.590319	22	22
CRE_8w_23459172	SPG_diff	16556	4858	1.2201	20	20
CRE_8w_23484121	rST	3827	1973	0.600993	4	4
CRE_8w_53501914	rST	938	552	0.21322	4	4
CRE_8w_48716620	rST	7100	3214	1.05634	4	4
CRE_8w_1079004	pSC	8485	3012	0.954626	15	15
CRE_8w_5103685	pSC	6278	2966	0.748646	3	3
CRE_8w_12438699	dSC	7762	3074	0.798763	9	9
CRE_8w_53826728	SPG_diff	9898	3678	1.38412	20	20
CRE_8w_4376505	eST	2539	1984	0.827097	22	22
CRE_8w_4581049	rST	1145	644	0.960699	5	5
CRE_8w_27306805	rST	996	572	0.200803	5	5
CRE_8w_8341698	rST	5127	2471	1.61888	4	4
CRE_8w_39026291	rST	3247	1657	0.615953	4	4
CRE_8w_18602578	dSC	972	513	0.102881	13	13
CRE_8w_26949157	pSC	8449	3454	0.544443	15	15
CRE_8w_34481621	dSC	11505	3940	1.51239	9	9
CRE_8w_40158836	eST	1933	864	0.258665	27	27
CRE_8w_35956601	rST	17778	4590	0.258747	4	4
CRE_8w_5034416	eST	2351	1866	0.552956	22	22
CRE_8w_28134788	SPG_diff	10280	4130	0.535019	20	20
CRE_8w_53455725	SPG_diff	4326	2091	1.45631	20	20
CRE_8w_33763791	SPG_diff	13919	4466	0.704074	20	20
CRE_8w_5996970	rST	2512	1314	0.398089	5	5
CRE_8w_35967682	eST	5811	2509	2.04784	27	27
CRE_8w_18436791	Lep_Zygo2	1844	905	0.976139	0	0
CRE_8w_34939788	dSC	1061	509	0	9	9
CRE_8w_1078108	pSC	40271	6647	1.13481	15	15
CRE_8w_20454095	dSC	2638	1362	0.075815	9	9
CRE_8w_33401287	rST	976	511	0.102459	4	4
CRE_8w_18568010	rST	12959	4889	0.725365	4	4
CRE_8w_26988713	SPG_diff	2630	1311	0.646388	20	20
CRE_8w_31744384	SPG_diff	9879	3734	1.22482	20	20
CRE_8w_53838845	dSC	1383	689	0.433839	9	9
CRE_8w_39712829	pSC	19657	4652	1.27181	15	15
CRE_8w_5642388	rST	6126	2609	2.41593	4	4
CRE_8w_54063051	rST	986	566	0	4	4
CRE_8w_6176350	pSC	12707	4004	0.621705	15	15
CRE_8w_6178526	pSC	11068	3836	2.1142	15	15
CRE_8w_34379283	SPG_diff	15475	4818	2.30048	20	20
CRE_8w_35606257	eST	13183	6410	0.64477	22	22
CRE_8w_39207494	rST	988	547	0.506073	5	5
CRE_8w_46260602	rST	3617	1662	0.442356	5	5
CRE_8w_43940972	rST	959	579	1.35558	5	5
CRE_8w_190045	rST	828	502	0.724638	5	5
CRE_8w_39014750	rST	2772	1375	0.4329	5	5
CRE_8w_45050717	rST	3286	1585	1.36945	5	5
CRE_8w_5076893	pSC	8619	3042	1.85636	3	3
CRE_8w_16775655	pSC	33436	6477	1.42062	15	15
CRE_8w_6406763	rST	2046	1064	0.391007	5	5
CRE_8w_23533793	rST	3468	1647	0.259516	4	4
CRE_8w_34564043	dSC	2126	1097	0.28222	9	9
CRE_8w_4660029	rST	1578	862	1.45754	5	5
CRE_8w_41422505	dSC	5350	2192	1.98131	9	9
CRE_8w_24836720	dSC	4152	2996	0.55395	13	13
CRE_8w_26686394	pSC	7666	2738	1.94365	15	15
CRE_8w_21549578	soma_unknown	8057	2731	0.608167	31	31
CRE_8w_4295630	Lep_Zygo1	2058	1036	0.388727	6	6
CRE_8w_13494954	dSC	7994	3266	1.31349	13	13
CRE_8w_22643526	rST	5611	2547	2.03172	4	4
CRE_8w_21984247	rST	1765	952	2.49292	4	4
CRE_8w_33949581	dSC	1770	934	0.621469	9	9
CRE_8w_22046461	rST	3038	1478	0.493746	5	5
CRE_8w_5045024	eST	4276	2090	2.66604	27	27
CRE_8w_27577054	rST	9930	4068	0.996979	4	4
CRE_8w_24469404	rST	10914	4132	0.815466	4	4
CRE_8w_22962762	rST	1284	749	0.700935	4	4
CRE_8w_4862022	dSC	9690	3213	1.24871	13	13
CRE_8w_34815594	rST	2305	1061	0.477223	4	4
CRE_8w_2140587	rST	3424	1816	1.40187	4	4
CRE_8w_24266361	SPG_diff	3096	1600	1.06589	20	20
CRE_8w_29777201	SPG_diff	6807	2864	0.866755	20	20
CRE_8w_24816354	rST	1185	724	0.675105	5	5
CRE_8w_23493232	dSC	1666	924	2.28091	9	9
CRE_8w_54057055	rST	1051	585	0.856327	5	5
CRE_8w_5951485	rST	1452	781	0.619835	5	5
CRE_8w_43111065	rST	1518	794	0.85639	5	5
CRE_8w_18685372	pSC	43801	7162	1.22372	15	15
CRE_8w_23487367	rST	2978	1489	0.705171	4	4
CRE_8w_42187687	rST	1146	607	1.91972	5	5
CRE_8w_28025631	SPG_diff	7165	3068	1.06071	20	20
CRE_8w_22637565	rST	1530	812	2.4183	5	5
CRE_8w_35561354	rST	2068	888	0.580271	5	5
CRE_8w_4788566	Lep_Zygo2	2532	1142	0.197472	0	0
CRE_8w_35587599	rST	1730	920	0.578035	4	4
CRE_8w_22653577	rST	2787	1396	0.861141	5	5
CRE_8w_28038776	eST	1582	1312	0.5689	22	22
CRE_8w_53441839	eST	3035	1437	0.494234	27	27
CRE_8w_45102526	rST	3429	1659	0.262467	4	4
CRE_8w_26829008	dSC	1959	1064	2.50128	9	9
CRE_8w_26579677	rST	1389	630	0.215983	4	4
CRE_8w_32351499	dSC	1697	986	1.7089	9	9
CRE_8w_46188903	rST	951	534	0.630915	4	4
CRE_8w_44337958	rST	1751	997	0.342661	5	5
CRE_8w_53467450	pSC	10075	3941	0.466501	15	15
CRE_8w_18678416	rST	1883	974	0.424854	5	5
CRE_8w_53267474	rST	2057	1168	1.21536	5	5
CRE_8w_12477841	eST	20806	5668	2.20609	22	22
CRE_8w_15461030	rST	1900	1092	0.894737	4	4
CRE_8w_39015746	rST	7844	3273	1.65732	4	4
CRE_8w_54302902	pSC	6498	2446	1.0157	15	15
CRE_8w_27340705	pSC	10010	3203	1.55844	3	3
CRE_8w_34827130	rST	1678	873	0.238379	5	5
CRE_8w_24818295	rST	1090	665	0.733945	4	4
CRE_8w_12513390	eST	2312	1098	0.129758	22	22
CRE_8w_24840453	rST	1777	953	1.80079	4	4
CRE_8w_33652135	eST	2537	1164	4.53291	27	27
CRE_8w_18090064	SPG_diff	7741	3197	0.749257	20	20
CRE_8w_7117989	eST	8251	4933	0.496909	22	22
CRE_8w_4378864	SPG_diff	4890	2301	1.20654	20	20
CRE_8w_5494423	rST	4060	2100	2.38916	5	5
CRE_8w_18442423	pSC	3712	1643	0.942888	15	15
CRE_8w_27016518	SPG_diff	16411	5183	1.0237	20	20
CRE_8w_34509533	pSC	38929	6918	0.768065	15	15
CRE_8w_5682084	rST	10673	4045	1.20866	4	4
CRE_8w_4944452	dSC	2953	1421	1.89638	9	9
CRE_8w_53831938	rST	8254	3207	0.714805	4	4
CRE_8w_24427827	rST	23707	6478	1.17687	4	4
CRE_8w_32370634	SPG_diff	4482	1922	1.47256	20	20
CRE_8w_30557448	dSC	6594	2373	0.151653	13	13
CRE_8w_53871317	pSC	60425	8435	0.906909	15	15
CRE_8w_13657666	rST	4257	1913	1.08057	5	5
CRE_8w_15408943	dSC	9635	3847	1.17281	9	9
CRE_8w_5737598	eST	3028	2257	0.561427	22	22
CRE_8w_20349077	rST	1252	642	0.638978	5	5
CRE_8w_32336312	rST	1087	605	0.0919963	4	4
CRE_8w_41329642	eST	1077	578	3.43547	27	27
CRE_8w_27380664	SPG_undiff	3797	1751	1.05346	16	16
CRE_8w_14834940	rST	1063	640	2.06961	4	4
CRE_8w_22951556	SPG_diff	5078	2309	1.00433	20	20
CRE_8w_16721082	dSC	1154	666	0.606586	9	9
CRE_8w_34610925	dSC	7227	2219	0.096859	9	9
CRE_8w_35648318	rST	1771	981	0.677583	4	4
CRE_8w_39153597	Lep_Zygo2	1156	557	0.605536	0	0
CRE_8w_34880524	Lep_Zygo2	1226	574	0.163132	0	0
CRE_8w_48424389	rST	1720	985	0.697674	4	4
CRE_8w_5599375	rST	1807	893	1.43885	4	4
CRE_8w_18116706	rST	902	604	0.443459	5	5
CRE_8w_38750627	Lep_Zygo2	1499	743	0	0	0
CRE_8w_6191884	dSC	3013	1489	0.165948	9	9
CRE_8w_42425077	eST	3834	1763	0.96505	27	27
CRE_8w_42448206	dSC	9053	3711	1.43599	9	9
CRE_8w_34533167	dSC	5665	2257	0.317741	13	13
CRE_8w_5550206	rST	1132	635	0.883392	5	5
CRE_8w_34922283	rST	940	502	1.06383	5	5
CRE_8w_27659607	rST	1654	938	0	4	4
CRE_8w_15106755	soma_CKO	3605	2417	0.832178	23	23
CRE_8w_48677724	pSC	47161	7626	0.805751	15	15
CRE_8w_47976468	eST	2176	1772	0.919118	22	22
CRE_8w_40192528	rST	1589	907	3.65009	5	5
CRE_8w_5657575	dSC	3226	1503	2.29386	9	9
CRE_8w_48746433	rST	5728	2170	0.576117	4	4
CRE_8w_24919993	rST	1745	875	0.401146	5	5
CRE_8w_12434440	dSC	6272	2402	0.159439	9	9
CRE_8w_5981738	rST	3931	1944	1.47545	4	4
CRE_8w_1220139	rST	1790	868	1.06145	5	5
CRE_8w_4787656	rST	857	509	1.05018	5	5
CRE_8w_35833858	rST	1510	865	3.24503	5	5
CRE_8w_12430892	SPG_diff	10437	3779	0.632366	20	20
CRE_8w_38794797	rST	2688	1467	1.86012	4	4
CRE_8w_14775163	rST	3802	2002	1.26249	5	5
CRE_8w_4911974	pSC	11198	3843	1.56278	15	15
CRE_8w_19783296	rST	1977	983	0.354072	5	5
CRE_8w_48070587	pSC	7975	3207	0.76489	15	15
CRE_8w_51269593	rST	6986	3245	1.24535	4	4
CRE_8w_35569728	rST	2271	1216	1.67327	4	4
CRE_8w_23562848	SPG_diff	16616	5289	1.07126	20	20
CRE_8w_30657853	eST	2001	929	1.04948	27	27
CRE_8w_20404224	pSC	3592	1458	0.0278396	3	3
CRE_8w_8375320	rST	2847	1358	0.491746	4	4
CRE_8w_4368072	eST	2541	1988	0.590319	22	22
CRE_8w_18487397	rST	2434	1214	1.84881	5	5
CRE_8w_4599615	dSC	1996	1112	1.40281	13	13
CRE_8w_5674888	dSC	7512	2988	1.42439	13	13
CRE_8w_20464793	pSC	31893	6198	0.821497	15	15
CRE_8w_4840944	dSC	6268	2591	0.781749	9	9
CRE_8w_33681026	rST	3080	1532	0.25974	5	5
CRE_8w_29706869	rST	1627	783	0.184388	4	4
CRE_8w_26789425	rST	1232	690	0.649351	5	5
CRE_8w_286432	rST	1287	668	0.3108	5	5
CRE_8w_53261149	dSC	1049	556	1.42993	9	9
CRE_8w_41331000	rST	946	508	1.47992	4	4
CRE_8w_38846842	eST	8406	2449	0.70188	27	27
CRE_8w_36283293	Lep_Zygo1	1068	565	0.468165	6	6
CRE_8w_32414879	rST	1495	820	0.535117	4	4
CRE_8w_39209487	dSC	2265	1053	1.3245	13	13
CRE_8w_26922548	rST	2628	1310	0.418569	5	5
CRE_8w_42447795	dSC	6781	2603	0.0884825	13	13
CRE_8w_18444262	rST	1307	766	0.153022	5	5
CRE_8w_33723412	eST	6958	2028	0.416786	27	27
CRE_8w_24777056	rST	1695	835	0.235988	5	5
CRE_8w_34508554	dSC	11670	4047	1.00257	9	9
CRE_8w_263573	rST	1524	724	0.131234	5	5
CRE_8w_26755936	dSC	30692	6121	0.606021	9	9
CRE_8w_4302937	dSC	8369	3363	1.45776	9	9
CRE_8w_12447330	SPG_diff	3719	1648	2.9309	20	20
CRE_8w_5707935	rST	2770	1382	0.541516	5	5
CRE_8w_35599518	dSC	1077	579	1.02136	13	13
CRE_8w_54033075	eST	942	542	0.849257	27	27
CRE_8w_42308266	rST	868	531	0.576037	4	4
CRE_8w_5016667	rST	2802	1373	0.535332	4	4
CRE_8w_24307033	rST	1626	877	0.492005	5	5
CRE_8w_2350688	dSC	1407	758	0.21322	13	13
CRE_8w_34831931	rST	1473	782	0.475221	5	5
CRE_8w_43144838	rST	1982	1069	1.8668	5	5
CRE_8w_34570267	dSC	2771	1186	1.15482	9	9
CRE_8w_34835713	rST	1347	646	0.445434	4	4
CRE_8w_46285755	pSC	42378	6736	0.752749	15	15
CRE_8w_54321683	pSC	22513	4899	1.59463	15	15
CRE_8w_15055988	Lep_Zygo1	3685	1634	1.19403	10	10
CRE_8w_43067247	pSC	19246	4766	1.28858	15	15
CRE_8w_49957569	pSC	6850	2689	2.07299	15	15
CRE_8w_4580650	rST	2432	1240	0.328947	4	4
CRE_8w_8307929	dSC	3198	1556	2.03252	9	9
CRE_8w_2195638	rST	1820	941	0.32967	5	5
CRE_8w_22564806	dSC	2529	1215	2.45156	9	9
CRE_8w_38924884	dSC	11150	4110	1.0852	9	9
CRE_8w_22948448	eST	2408	1893	0.830565	22	22
CRE_8w_17149359	SPG_diff	2695	2142	0.445269	20	20
CRE_8w_34856457	pSC	13289	4046	1.19648	15	15
CRE_8w_12494729	rST	3395	1769	0.618557	5	5
CRE_8w_4746489	rST	2388	1099	0.125628	4	4
CRE_8w_15127724	rST	2911	1447	0.309172	5	5
CRE_8w_24842079	SPG_diff	12242	4549	1.56837	20	20
CRE_8w_35587133	rST	3072	1482	0.260417	4	4
CRE_8w_53963620	rST	1447	778	0.552868	5	5
CRE_8w_26722724	preLep	12108	4251	2.87413	12	12
CRE_8w_39184563	rST	8914	3568	1.52569	5	5
CRE_8w_53866110	rST	1150	599	0.608696	4	4
CRE_8w_4964895	Lep_Zygo2	1119	603	0.357462	0	0
CRE_8w_24778639	dSC	13050	4310	0.421456	9	9
CRE_8w_25956738	SPG_diff	3103	2381	0.644538	20	20
CRE_8w_33640369	dSC	1129	592	0.088574	9	9
CRE_8w_24797007	rST	953	511	0.629591	5	5
CRE_8w_40226737	rST	2436	1301	0.492611	4	4
CRE_8w_4420344	eST	5563	3659	0.539277	22	22
CRE_8w_47957363	SPG_diff	7560	3133	1.04497	20	20
CRE_8w_27015480	SPG_diff	12061	4243	0.563801	20	20
CRE_8w_13606145	dSC	1197	1023	0.167084	9	9
CRE_8w_39811996	rST	4635	2015	0.151025	4	4
CRE_8w_5154434	rST	1437	782	0.417537	5	5
CRE_8w_26579784	eST	3566	1705	1.96298	27	27
CRE_8w_33761907	rST	2465	1267	1.54158	5	5
CRE_8w_4353589	rST	2217	1226	0.45106	5	5
CRE_8w_44324317	rST	1526	835	0.655308	5	5
CRE_8w_22645491	rST	1726	1055	0.753187	5	5
CRE_8w_4759093	dSC	2593	1133	0.269958	9	9
CRE_8w_54027659	pSC	17330	4882	1.206	15	15
CRE_8w_24472434	rST	7210	2762	0.513176	4	4
CRE_8w_56057422	SPG_diff	15043	4954	1.11015	20	20
CRE_8w_18639300	eST	1624	889	3.50985	27	27
CRE_8w_53273456	rST	2178	1178	1.14784	5	5
CRE_8w_35769737	rST	776	512	1.80412	5	5
CRE_8w_17044905	Lep_Zygo1	2951	1402	0.609963	10	10
CRE_8w_17190673	Lep_Zygo1	1159	687	1.20794	10	10
CRE_8w_8338545	rST	4419	2003	0.859923	5	5
CRE_8w_26762751	dSC	12056	4000	0.646981	9	9
CRE_8w_48806687	rST	3390	1784	1.29794	4	4
CRE_8w_32395478	rST	8872	3168	0.304328	4	4
CRE_8w_13640092	rST	1514	843	0.924703	5	5
CRE_8w_12449681	dSC	2672	1169	0.449102	9	9
CRE_8w_1310722	rST	991	554	0	5	5
CRE_8w_31788420	rST	1836	960	0.381264	4	4
CRE_8w_34018959	SPG_diff	7374	3194	1.27475	20	20
CRE_8w_24865246	pSC	8151	2866	0.220832	3	3
CRE_8w_52383563	rST	2556	1236	0.782473	4	4
CRE_8w_15091819	rST	1752	958	0.570776	4	4
CRE_8w_13589151	pSC	19815	4948	1.42316	15	15
CRE_8w_34608341	rST	6025	2623	1.09544	5	5
CRE_8w_15339622	pSC	7544	2872	0.967656	15	15
CRE_8w_31754922	rST	7443	3209	0.631466	4	4
CRE_8w_18609258	rST	1156	616	0.692042	5	5
CRE_8w_13443298	dSC	1166	605	1.37221	13	13
CRE_8w_4748282	rST	3934	1706	0.355872	4	4
CRE_8w_32408450	eST	4231	3036	0.732687	22	22
CRE_8w_5694819	dSC	7318	3032	1.09319	9	9
CRE_8w_10156274	rST	2181	1088	0.550206	4	4
CRE_8w_5093349	pSC	8376	3172	0.978988	15	15
CRE_8w_10047088	rST	1221	769	1.2285	4	4
CRE_8w_54054074	pSC	6092	2573	1.85489	15	15
CRE_8w_26012858	rST	5366	2377	0.372717	4	4
CRE_8w_43149375	rST	1077	599	1.39276	5	5
CRE_8w_34058651	rST	1469	822	0.340368	4	4
CRE_8w_39212450	rST	4236	1867	0.16525	4	4
CRE_8w_35685880	rST	2387	1269	0.251362	5	5
CRE_8w_1189556	rST	902	543	0.110865	5	5
CRE_8w_45204285	eST	956	541	0.627615	27	27
CRE_8w_3209707	pSC	4345	1952	1.68009	15	15
CRE_8w_4795020	pSC	24454	5588	1.13683	15	15
CRE_8w_1319160	soma_CKO	8480	3171	1.33255	21	21
CRE_8w_48796035	dSC	1998	1631	0.850851	13	13
CRE_8w_24331981	pSC	5446	2226	0.477415	3	3
CRE_8w_26882742	dSC	3902	1779	2.12711	9	9
CRE_8w_47822687	Lep_Zygo1	1268	724	1.02524	10	10
CRE_8w_47761922	rST	942	593	0.530786	5	5
CRE_8w_53314833	rST	1320	726	0.606061	5	5
CRE_8w_16800179	rST	1567	872	3.19081	5	5
CRE_8w_27591371	eST	2229	1024	1.61507	27	27
CRE_8w_4293802	SPG_diff	5372	2401	1.61951	20	20
CRE_8w_46166143	rST	11850	4313	1.22363	5	5
CRE_8w_46280294	pSC	8922	3204	1.56915	15	15
CRE_8w_26311675	SPG_diff	6644	2822	1.38471	20	20
CRE_8w_12472787	rST	4080	1833	0.980392	4	4
CRE_8w_18539482	dSC	889	511	3.14961	9	9
CRE_8w_6015551	rST	1207	684	0.08285	5	5
CRE_8w_48694662	pSC	51140	8383	1.25538	15	15
CRE_8w_53270594	SPG_diff	1893	1568	0.792393	20	20
CRE_8w_51249146	dSC	5898	2534	0.525602	9	9
CRE_8w_14839397	eST	1381	683	1.3034	27	27
CRE_8w_49874066	dSC	3366	1688	1.15865	9	9
CRE_8w_39044810	eST	1565	829	1.27796	27	27
CRE_8w_24910911	rST	1188	641	0.757576	5	5
CRE_8w_13640763	eST	5020	3455	0.657371	22	22
CRE_8w_34882091	rST	2331	1194	0.3432	4	4
CRE_8w_5137834	rST	9576	3751	1.47243	4	4
CRE_8w_20482620	rST	4106	1863	1.31515	5	5
CRE_8w_40232347	dSC	841	516	1.78359	9	9
CRE_8w_26549154	dSC	2404	1151	0.62396	9	9
CRE_8w_53333875	soma_unknown	7875	2856	2.13333	31	31
CRE_8w_6030267	rST	1040	595	0.192308	5	5
CRE_8w_6343343	rST	2496	1418	1.40224	5	5
CRE_8w_46188169	rST	1460	764	0.410959	5	5
CRE_8w_48395133	rST	1789	1088	0.0558971	5	5
CRE_8w_13688360	pSC	21900	5871	0.968037	15	15
CRE_8w_35942689	rST	5335	2435	0.955951	4	4
CRE_8w_32334158	rST	1171	592	0	4	4
CRE_8w_34850057	pSC	28145	5867	1.64861	15	15
CRE_8w_19902428	rST	2003	1025	0.249626	4	4
CRE_8w_24792798	rST	1305	744	0.306513	5	5
CRE_8w_32302011	rST	1555	922	0	5	5
CRE_8w_33700684	pSC	42119	6795	1.4459	15	15
CRE_8w_41434295	Lep_Zygo2	2586	1159	0.386698	0	0
CRE_8w_5990075	rST	2221	1145	0.270149	4	4
CRE_8w_3239687	eST	1364	813	3.00587	27	27
CRE_8w_35562718	rST	1028	533	0.389105	5	5
CRE_8w_36279362	dSC	5212	2204	0.786646	9	9
CRE_8w_53987778	eST	1106	961	0.994575	22	22
CRE_8w_5573149	dSC	2045	1125	1.71149	9	9
CRE_8w_56162997	pSC	5815	2364	3.73173	15	15
CRE_8w_24440405	dSC	6721	2841	0.967118	9	9
CRE_8w_48711599	eST	871	505	2.52583	27	27
CRE_8w_23578798	rST	1015	572	0.985222	4	4
CRE_8w_28048527	pSC	5852	2363	1.0082	15	15
CRE_8w_56064028	dSC	2962	1514	1.48548	13	13
CRE_8w_26305572	rST	2264	1140	0.265018	4	4
CRE_8w_19889482	eST	1548	1328	0.452196	22	22
CRE_8w_8337539	rST	1888	1045	0.794492	4	4
CRE_8w_4796000	dSC	4531	2189	1.0373	9	9
CRE_8w_26637585	eST	3704	2697	0.458963	22	22
CRE_8w_13447440	dSC	1315	682	0.684411	13	13
CRE_8w_34845578	rST	1889	962	1.79989	4	4
CRE_8w_5051381	pSC	3829	1773	0.757378	3	3
CRE_8w_4304100	eST	2954	2250	0.575491	22	22
CRE_8w_4806456	pSC	19535	4908	1.22345	15	15
CRE_8w_27315043	SPG_diff	4522	1965	1.2605	20	20
CRE_8w_21534505	rST	1357	826	0.147384	4	4
CRE_8w_16721153	dSC	13907	4618	1.56756	9	9
CRE_8w_34918503	dSC	7653	2877	1.89468	9	9
CRE_8w_2115571	rST	2890	1427	0.207612	4	4
CRE_8w_27339529	rST	2310	1155	2.20779	5	5
CRE_8w_45268290	dSC	5940	2640	2.13805	9	9
CRE_8w_38163321	soma_CKO	1741	1454	0.459506	25	25
CRE_8w_23592255	SPG_diff	2599	1453	1.69296	20	20
CRE_8w_39147790	rST	1407	750	2.41649	5	5
CRE_8w_17148418	eST	2303	1078	0.477638	27	27
CRE_8w_5954416	rST	1199	652	0.417014	5	5
CRE_8w_6417539	pSC	28450	6196	0.773286	15	15
CRE_8w_38867493	dSC	3997	1950	1.57618	9	9
CRE_8w_1127729	rST	2842	1403	0.351865	5	5
CRE_8w_35607614	dSC	1668	889	0.779376	9	9
CRE_8w_1175654	rST	2479	1259	0.36305	4	4
CRE_8w_33647991	soma_CKO	3037	2145	0.757326	23	23
CRE_8w_33728068	rST	3637	1799	0.714875	4	4
CRE_8w_39062208	rST	1880	965	0.425532	5	5
CRE_8w_24790978	dSC	3576	1741	0.727069	13	13
CRE_8w_35794464	eST	3454	2603	0.694847	22	22
CRE_8w_32364564	Lep_Zygo2	2488	1328	2.93408	0	0
CRE_8w_54298930	rST	1169	658	0.513259	4	4
CRE_8w_27703190	SPG_diff	5290	2475	1.0775	20	20
CRE_8w_54110699	SPG_diff	5541	2404	1.26331	20	20
CRE_8w_39138590	rST	5362	2186	0.503543	4	4
CRE_8w_5742048	dSC	6621	2535	0.256759	9	9
CRE_8w_5723885	rST	3341	1633	1.37683	5	5
CRE_8w_35728490	pSC	7137	2987	1.37313	15	15
CRE_8w_18059201	rST	2969	1538	1.11149	5	5
CRE_8w_8374188	rST	939	580	1.17146	5	5
CRE_8w_35830284	rST	7317	3112	0.792675	4	4
CRE_8w_5459455	rST	4495	2162	0.600667	4	4
CRE_8w_34612835	rST	4033	1634	0.322341	4	4
CRE_8w_1324014	rST	5671	2460	1.11092	4	4
CRE_8w_27343335	rST	3685	1800	1.54681	5	5
CRE_8w_53281336	rST	4704	1967	0.403912	4	4
CRE_8w_17081888	eST	649	579	0.770416	22	22
CRE_8w_22860454	rST	2633	1506	3.53209	4	4
CRE_8w_38868369	soma_CKO	1856	1471	0.538793	23	23
CRE_8w_27061521	rST	1012	577	0.494071	5	5
CRE_8w_35593581	pSC	22464	5768	1.01051	15	15
CRE_8w_34404238	rST	3336	1532	0.659472	4	4
CRE_8w_43883706	rST	2400	1348	1.08333	5	5
CRE_8w_23572333	rST	5879	2719	1.02058	4	4
CRE_8w_24263271	rST	3599	1781	0.583495	4	4
CRE_8w_34408524	rST	2247	1219	1.1571	4	4
CRE_8w_15417501	rST	2127	1200	0.376117	5	5
CRE_8w_35747509	rST	8307	3284	3.17804	4	4
CRE_8w_24346031	eST	6583	2705	1.97478	22	22
CRE_8w_47631180	eST	1860	884	0.591398	27	27
CRE_8w_34442862	rST	1887	871	0.582936	4	4
CRE_8w_42280111	soma_CKO	7431	4442	0.578657	23	23
CRE_8w_18699334	dSC	962	518	1.4553	13	13
CRE_8w_22662236	rST	4185	1954	0.621266	4	4
CRE_8w_33444507	rST	4586	2120	1.26472	4	4
CRE_8w_12533403	pSC	21979	5350	0.846262	15	15
CRE_8w_41412711	pSC	42935	6863	1.42308	15	15
CRE_8w_43096723	rST	1995	1082	0.551378	5	5
CRE_8w_19765338	rST	1209	661	0.82713	5	5
CRE_8w_32340658	dSC	2095	1072	0.381862	13	13
CRE_8w_52371885	dSC	5687	2306	1.9694	13	13
CRE_8w_13494040	pSC	10539	3462	0.816017	15	15
CRE_8w_36324889	rST	3012	1441	0.232404	4	4
CRE_8w_45266998	pSC	8272	2959	1.43859	15	15
CRE_8w_39168827	rST	10001	3477	0.329967	4	4
CRE_8w_40165837	pSC	4650	2214	1.50538	15	15
CRE_8w_48768465	rST	1066	671	0.0938086	5	5
CRE_8w_27032896	dSC	9097	3249	0.505661	9	9
CRE_8w_45105970	rST	2917	1411	0.685636	4	4
CRE_8w_40214147	pSC	15563	4586	1.43931	15	15
CRE_8w_4661236	Lep_Zygo1	3012	1471	0.929615	10	10
CRE_8w_249428	SPG_diff	5363	2379	1.56629	20	20
CRE_8w_1316451	SPG_diff	49205	8363	1.34946	20	20
CRE_8w_24190274	rST	2263	1201	2.73973	5	5
CRE_8w_1225301	dSC	1061	562	0.565504	13	13
CRE_8w_46165756	rST	1894	934	0.105597	4	4
CRE_8w_36325670	pSC	19881	5342	2.08239	15	15
CRE_8w_15363583	SPG_diff	3303	1557	0.726612	20	20
CRE_8w_13538731	rST	1233	647	0.405515	4	4
CRE_8w_22948056	SPG_diff	1433	1225	0.907188	20	20
CRE_8w_17184044	dSC	6818	2707	0.220006	13	13
CRE_8w_40159446	rST	2701	1347	1.1107	4	4
CRE_8w_5666775	pSC	11251	3607	2.03537	15	15
CRE_8w_39739440	SPG_diff	15313	5061	0.927317	20	20
CRE_8w_35571001	rST	8784	3131	0.660291	4	4
CRE_8w_15174450	dSC	908	510	1.10132	13	13
CRE_8w_54375867	dSC	6431	2977	1.16623	13	13
CRE_8w_51312307	eST	4103	2996	0.7068	22	22
CRE_8w_26317597	rST	3889	1887	0.642839	5	5
CRE_8w_32325595	rST	7579	3123	0.554163	4	4
CRE_8w_28067925	SPG_diff	11978	4598	0.567707	20	20
CRE_8w_26669203	rST	1401	742	0.142755	4	4
CRE_8w_48721085	dSC	6609	2724	3.51036	9	9
CRE_8w_27066068	pSC	4987	2092	1.04271	3	3
CRE_8w_5616240	dSC	2004	996	0.998004	9	9
CRE_8w_23557831	pSC	11921	3728	1.0989	15	15
CRE_8w_13561080	rST	1789	915	0.223589	5	5
CRE_8w_40223687	SPG_undiff	4417	2042	1.92438	16	16
CRE_8w_35644552	rST	1213	617	0.741962	4	4
CRE_8w_36280137	Lep_Zygo1	3247	1637	3.14136	10	10
CRE_8w_47850548	rST	5868	2663	0.766871	4	4
CRE_8w_20488475	dSC	2013	944	0	13	13
CRE_8w_26881572	pSC	23353	6246	0.920653	15	15
CRE_8w_53326525	eST	2130	1716	0.938967	22	22
CRE_8w_15108167	pSC	9202	3706	1.21713	15	15
CRE_8w_6086241	rST	9220	3196	0.563991	4	4
CRE_8w_45262137	eST	2394	1893	0.626566	22	22
CRE_8w_5941809	Lep_Zygo2	1065	567	0.375587	0	0
CRE_8w_26588346	rST	1564	874	0.191816	5	5
CRE_8w_26656384	rST	991	539	0	5	5
CRE_8w_1312777	rST	1171	637	0.939368	5	5
CRE_8w_24878618	eST	1696	863	1.12028	27	27
CRE_8w_29693891	rST	1069	594	1.30964	4	4
CRE_8w_34526370	soma_CKO	64110	7856	0.500702	23	23
CRE_8w_38116902	pSC	20485	5714	1.38638	15	15
CRE_8w_26644376	dSC	12645	4126	1.2416	9	9
CRE_8w_149071	soma_CKO	5729	3450	0.733112	23	23
CRE_8w_41401833	rST	3309	1594	2.2061	5	5
CRE_8w_47787652	rST	1463	816	0.956938	4	4
CRE_8w_33928259	eST	2180	969	0.825688	27	27
CRE_8w_39060119	rST	10022	3510	0.528837	4	4
CRE_8w_52426601	eST	1347	702	1.41054	27	27
CRE_8w_54358813	rST	10528	3966	0.892857	4	4
CRE_8w_18582917	dSC	14212	4603	0.872502	9	9
CRE_8w_4963162	SPG_diff	7330	2954	0.668486	20	20
CRE_8w_14823254	pSC	8689	3404	0.471861	15	15
CRE_8w_2336458	pSC	20867	5172	0.158144	15	15
CRE_8w_51180411	rST	6067	2644	0.791165	4	4
CRE_8w_42376771	SPG_diff	6520	2781	1.87117	20	20
CRE_8w_24820294	soma_unknown	17344	4872	2.38699	31	31
CRE_8w_1317422	rST	4183	1885	0.956251	4	4
CRE_8w_18579570	rST	2415	1269	0.745342	5	5
CRE_8w_5031555	rST	5938	2571	0.319973	4	4
CRE_8w_39792815	rST	981	561	0.30581	5	5
CRE_8w_8302218	rST	1968	1092	0.355691	4	4
CRE_8w_22655275	pSC	4162	1626	4.68525	15	15
CRE_8w_18461230	rST	1088	585	0.275735	5	5
CRE_8w_34880952	dSC	1333	641	1.42536	9	9
CRE_8w_33940693	rST	2328	1122	0.816151	5	5
CRE_8w_54058062	rST	1214	692	1.31796	4	4
CRE_8w_5682724	rST	3455	1792	2.11288	5	5
CRE_8w_17200989	Lep_Zygo1	1909	978	2.04295	10	10
CRE_8w_43117809	dSC	1845	1003	2.38482	9	9
CRE_8w_6002995	dSC	968	560	1.03306	9	9
CRE_8w_19806502	rST	3515	1720	1.87767	4	4
CRE_8w_47756384	eST	2941	2237	0.510031	22	22
CRE_8w_35563609	dSC	1277	658	0.313234	9	9
CRE_8w_2807979	soma_CKO	3552	1798	2.2241	23	23
CRE_8w_38962212	rST	981	561	0.101937	5	5
CRE_8w_42315125	rST	1842	886	1.08578	4	4
CRE_8w_27593849	rST	3184	1556	4.14573	4	4
CRE_8w_32418801	rST	2977	1522	0.906953	5	5
CRE_8w_18113141	pSC	11428	3690	1.16381	15	15
CRE_8w_27042450	rST	1553	884	0.515132	4	4
CRE_8w_1222793	dSC	1042	615	0.479846	9	9
CRE_8w_34001101	rST	1263	692	0.950119	5	5
CRE_8w_45086088	rST	1267	629	0.552486	5	5
CRE_8w_39055307	dSC	2983	1472	3.28528	9	9
CRE_8w_35763020	rST	7048	3023	1.44722	4	4
CRE_8w_2123318	rST	2084	1048	0.191939	4	4
CRE_8w_4662924	dSC	8830	3426	0.973952	13	13
CRE_8w_33933474	rST	4354	1971	0.275609	5	5
CRE_8w_36321551	pSC	6532	2706	4.04164	15	15
CRE_8w_38748824	rST	3522	1767	0.425894	5	5
CRE_8w_32419967	rST	1038	611	1.7341	4	4
CRE_8w_51250933	rST	1322	740	0.605144	5	5
CRE_8w_38901161	rST	2955	1385	0.778342	4	4
CRE_8w_34493237	pSC	5042	2198	0.138834	15	15
CRE_8w_46236401	SPG_diff	16532	5465	1.79652	20	20
CRE_8w_3229438	dSC	547	512	0.914077	13	13
CRE_8w_13546712	rST	904	504	0.663717	5	5
CRE_8w_4283190	rST	843	531	0.474496	5	5
CRE_8w_41297492	rST	2306	1172	0.910668	4	4
CRE_8w_26723694	rST	2031	1014	0.738552	5	5
CRE_8w_34922039	rST	9311	3212	0.633659	4	4
CRE_8w_18097401	rST	3308	1632	0.604595	5	5
CRE_8w_24372080	pSC	9980	3433	1.51303	15	15
CRE_8w_53435689	rST	1571	819	0.318269	5	5
CRE_8w_2870196	eST	3179	2378	0.786411	22	22
CRE_8w_53940552	rST	4326	2069	2.03421	5	5
CRE_8w_27699406	rST	6987	3048	2.01803	4	4
CRE_8w_45107690	soma_CKO	42724	7037	2.22826	18	18
CRE_8w_27718527	rST	1951	1060	1.07637	5	5
CRE_8w_38926533	eST	7190	4446	0.584145	22	22
CRE_8w_28037491	soma_CKO	5621	3668	0.871731	11	11
CRE_8w_160811	rST	2805	1517	3.67201	4	4
CRE_8w_21657297	dSC	2569	1209	0.311405	9	9
CRE_8w_2180901	rST	1405	789	0.284698	5	5
CRE_8w_39189725	rST	1155	630	0.952381	4	4
CRE_8w_43829730	rST	2308	1164	0.216638	4	4
CRE_8w_33965647	dSC	4617	2032	0.671432	13	13
CRE_8w_26574446	rST	964	501	0.93361	5	5
CRE_8w_27676913	dSC	1666	964	0.060024	9	9
CRE_8w_44256406	eST	7099	4265	1.11283	22	22
CRE_8w_5083247	rST	1607	864	0.186683	5	5
CRE_8w_2106291	pSC	14060	4504	1.53627	15	15
CRE_8w_24387433	pSC	17851	4504	2.15674	15	15
CRE_8w_35559751	pSC	19131	4727	1.45314	15	15
CRE_8w_48046126	eST	2022	1667	0.840752	22	22
CRE_8w_18644726	rST	5979	2833	2.45861	5	5
CRE_8w_35727644	rST	858	503	1.51515	5	5
CRE_8w_22632044	rST	1592	854	0.439698	5	5
CRE_8w_38942059	rST	4062	1865	0.812408	5	5
CRE_8w_5980165	rST	1068	592	0.374532	4	4
CRE_8w_35627527	dSC	4823	2024	0.124404	9	9
CRE_8w_18510363	dSC	3627	1642	1.0477	13	13
CRE_8w_15433034	rST	2753	1496	2.79695	5	5
CRE_8w_27579054	rST	4244	1914	2.42696	4	4
CRE_8w_33456446	rST	1576	875	0.761421	5	5
CRE_8w_4803206	dSC	5324	2157	0.150263	9	9
CRE_8w_24201220	rST	1946	1028	0.719424	5	5
CRE_8w_21991348	rST	1158	685	2.15889	5	5
CRE_8w_15393937	pSC	26568	5533	1.26844	15	15
CRE_8w_35565082	eST	1558	1313	0.449294	22	22
CRE_8w_38089785	SPG_diff	7027	3113	1.1527	20	20
CRE_8w_24890265	dSC	930	510	2.25806	9	9
CRE_8w_53855620	rST	1677	828	0.0596303	4	4
CRE_8w_22860725	pSC	9354	3147	1.67843	15	15
CRE_8w_39079535	Lep_Zygo2	1001	500	0.599401	0	0
CRE_8w_35845680	SPG_diff	2823	1467	1.77117	20	20
CRE_8w_27604252	pSC	10732	3892	1.0902	15	15
CRE_8w_4911074	dSC	2393	1187	0.0417885	9	9
CRE_8w_29698020	pSC	15839	4534	1.66046	15	15
CRE_8w_23446685	dSC	10383	3912	1.41578	9	9
CRE_8w_53900166	dSC	1921	1025	0.364394	13	13
CRE_8w_19800269	rST	7356	3014	0.462208	4	4
CRE_8w_35571489	dSC	3904	1959	0.665984	9	9
CRE_8w_27682483	dSC	11635	4361	1.00559	9	9
CRE_8w_34626465	rST	7520	2626	0.345745	4	4
CRE_8w_14795254	rST	1742	978	1.37773	4	4
CRE_8w_26061472	rST	4748	2153	1.22157	4	4
CRE_8w_2070959	rST	2148	1077	0.372439	4	4
CRE_8w_22042813	pSC	15311	4470	2.28594	15	15
CRE_8w_33693320	rST	1066	612	0.938086	5	5
CRE_8w_40135507	dSC	1984	1043	0.352823	9	9
CRE_8w_26019524	dSC	1850	876	1.02703	13	13
CRE_8w_45078114	rST	1548	815	0.129199	5	5
CRE_8w_4735262	rST	6877	2717	0.785226	4	4
CRE_8w_44345261	dSC	918	523	0.217865	9	9
CRE_8w_34618867	rST	5889	2287	0.356597	4	4
CRE_8w_27675784	eST	3405	2525	0.587372	22	22
CRE_8w_24778994	rST	1509	773	0.0662691	5	5
CRE_8w_7143058	pSC	4165	1660	0.192077	3	3
CRE_8w_48774062	pSC	3588	1593	0.278707	3	3
CRE_8w_44316203	dSC	6124	2540	0.60418	13	13
CRE_8w_3114085	eST	1503	1275	0.864937	22	22
CRE_8w_24347590	rST	12155	3630	0.205677	5	5
CRE_8w_31706253	pSC	35370	7072	1.162	15	15
CRE_8w_4816390	rST	5994	2540	0.3003	4	4
CRE_8w_21595059	rST	1725	869	0.231884	4	4
CRE_8w_6125906	rST	1110	699	0.36036	4	4
CRE_8w_22582490	eST	6034	3853	0.530328	22	22
CRE_8w_53280921	rST	1264	691	0.39557	4	4
CRE_8w_52485067	rST	3865	1723	0.87969	4	4
CRE_8w_24281427	rST	4048	2145	2.00099	4	4
CRE_8w_54334708	dSC	1028	566	0.583658	9	9
CRE_8w_52390103	rST	1300	708	0.0769231	4	4
CRE_8w_27289610	rST	8894	3277	0.34855	4	4
CRE_8w_40239358	rST	2910	1505	0.549828	5	5
CRE_8w_19762957	rST	1440	841	0.555556	4	4
CRE_8w_54267119	rST	3053	1500	0.163773	5	5
CRE_8w_19779930	SPG_diff	4714	2174	1.33644	20	20
CRE_8w_16959973	pSC	23303	5244	0.939793	15	15
CRE_8w_26727462	rST	2440	1134	0.163934	4	4
CRE_8w_1233010	pSC	9956	3342	0.703094	15	15
CRE_8w_194897	rST	4751	2151	0.610398	5	5
CRE_8w_32777866	rST	2508	1371	1.43541	4	4
CRE_8w_47685567	dSC	4328	2054	2.19501	9	9
CRE_8w_53419101	rST	3443	1630	0.5228	4	4
CRE_8w_34883215	rST	2357	1131	0.254561	4	4
CRE_8w_5016429	rST	6317	2807	1.99462	4	4
CRE_8w_18562494	soma_CKO	4910	3091	0.549898	23	23
CRE_8w_53435173	dSC	1176	638	0.170068	9	9
CRE_8w_2340085	pSC	25040	5443	1.43371	15	15
CRE_8w_24911550	SPG_diff	4953	2100	1.67575	20	20
CRE_8w_44998130	eST	1976	933	0.657895	27	27
CRE_8w_25998785	eST	1551	726	2.45003	27	27
CRE_8w_54354401	eST	3520	2602	0.625	22	22
CRE_8w_18088883	dSC	1514	777	4.02906	9	9
CRE_8w_8294241	pSC	11967	3891	1.53756	15	15
CRE_8w_32395867	rST	2728	1307	0.256598	4	4
CRE_8w_54028336	SPG_undiff	12100	4401	1.71901	16	16
CRE_8w_17214297	rST	949	505	0.52687	4	4
CRE_8w_34520635	eST	1645	873	0.486322	27	27
CRE_8w_16781576	rST	6535	3071	1.08646	5	5
CRE_8w_34821765	pSC	19299	4616	0.652884	15	15
CRE_8w_40234999	SPG_diff	1911	1617	0.680272	20	20
CRE_8w_33409544	rST	2255	1288	1.50776	5	5
CRE_8w_49875130	SPG_diff	3566	1753	1.87886	20	20
CRE_8w_21649578	rST	2132	999	0.140713	4	4
CRE_8w_18054399	pSC	8702	3331	1.40198	15	15
CRE_8w_42245844	soma_CKO	5242	3271	0.419687	23	23
CRE_8w_53918322	rST	4454	1987	1.12259	4	4
CRE_8w_29729451	rST	9884	3843	1.00162	4	4
CRE_8w_22632836	pSC	26322	5370	0.558468	15	15
CRE_8w_53408520	rST	899	535	0.333704	5	5
CRE_8w_32321531	rST	1573	848	0.572155	4	4
CRE_8w_34005493	rST	2135	1098	0.562061	5	5
CRE_8w_7118147	rST	2634	1298	0.645406	5	5
CRE_8w_29696239	dSC	6931	2940	0.822392	9	9
CRE_8w_33995918	dSC	10936	4319	0.850402	9	9
CRE_8w_18476517	rST	1231	760	0.324939	4	4
CRE_8w_54297453	rST	2057	1064	0.243072	4	4
CRE_8w_20389993	rST	13292	4429	0.835089	4	4
CRE_8w_26724084	rST	1422	755	0.21097	5	5
CRE_8w_54297904	rST	1425	811	0.491228	4	4
CRE_8w_46158321	rST	1384	773	0.50578	5	5
CRE_8w_52473514	dSC	2342	1170	0.128096	13	13
CRE_8w_4419251	eST	4470	3111	0.536913	22	22
CRE_8w_10047050	dSC	3815	1798	0.917431	9	9
CRE_8w_15462898	rST	1215	718	4.36214	4	4
CRE_8w_33707777	rST	1105	613	0.0904977	4	4
CRE_8w_49876835	dSC	5792	2681	1.5366	9	9
CRE_8w_23508842	soma_CKO	728	644	0.274725	21	21
CRE_8w_46230033	pSC	10172	3765	2.85096	15	15
CRE_8w_15470422	SPG_diff	18985	5131	1.13774	20	20
CRE_8w_19789719	eST	2460	1921	0.691057	22	22
CRE_8w_5521170	SPG_diff	5394	2277	1.52021	20	20
CRE_8w_32418638	eST	2137	1728	0.51474	22	22
CRE_8w_33629396	pSC	32139	6173	1.17303	15	15
CRE_8w_30655460	eST	1940	914	1.03093	27	27
CRE_8w_38952130	soma_CKO	652	594	0.306748	21	21
CRE_8w_45018607	SPG_diff	4399	1948	1.40941	20	20
CRE_8w_22602369	Lep_Zygo1	1131	587	0.0884173	6	6
CRE_8w_48055312	pSC	6037	2371	0.397548	15	15
CRE_8w_45043463	rST	3782	1820	0.555262	4	4
CRE_8w_18070955	rST	1514	754	0.264201	4	4
CRE_8w_38931839	dSC	1792	961	0.725446	13	13
CRE_8w_46273048	rST	1203	700	0.74813	5	5
CRE_8w_51240880	pSC	21402	5113	1.48584	15	15
CRE_8w_36340336	rST	1082	579	1.66359	4	4
CRE_8w_38775594	eST	1488	765	1.47849	27	27
CRE_8w_1110182	rST	2538	1296	0.197006	4	4
CRE_8w_30545296	Lep_Zygo1	1222	594	0.490998	6	6
CRE_8w_15476488	pSC	14415	4786	1.1377	15	15
CRE_8w_51213447	rST	1153	686	0.346921	5	5
CRE_8w_5504019	SPG_diff	14139	4643	0.516302	20	20
CRE_8w_33393667	rST	1048	565	1.04962	4	4
CRE_8w_5102613	pSC	7344	2662	1.38889	15	15
CRE_8w_54316363	eST	7215	2490	0.26334	27	27
CRE_8w_28038835	rST	2859	1553	0.699545	5	5
CRE_8w_54376569	pSC	19160	4695	0.970772	15	15
CRE_8w_35700093	dSC	9350	3740	1.61497	9	9
CRE_8w_33763343	rST	1699	910	0.235433	4	4
CRE_8w_33333961	rST	25916	7306	0.914493	4	4
CRE_8w_42262879	pSC	58539	8238	0.573976	15	15
CRE_8w_27425644	SPG_diff	13120	4265	1.44817	20	20
CRE_8w_48708608	rST	5754	2558	0.782065	4	4
CRE_8w_26684201	rST	2050	1114	1.07317	5	5
CRE_8w_44999600	pSC	22398	6056	0.995625	15	15
CRE_8w_4351423	rST	1572	805	0.127226	5	5
CRE_8w_35940528	pSC	6515	2744	1.73446	15	15
CRE_8w_5054505	rST	1038	535	2.40848	4	4
CRE_8w_26920479	rST	994	599	0.301811	5	5
CRE_8w_39223165	rST	5988	2539	0.684703	4	4
CRE_8w_28078775	dSC	3421	1778	1.98772	9	9
CRE_8w_36277778	rST	878	507	0.22779	5	5
CRE_8w_29706829	rST	1534	827	0.391134	5	5
CRE_8w_18009650	dSC	1978	1065	1.97169	13	13
CRE_8w_26727033	rST	1664	892	0.300481	4	4
CRE_8w_34610985	rST	10973	3612	0.719949	4	4
CRE_8w_47915323	rST	7209	3063	1.72007	5	5
CRE_8w_8393142	pSC	12212	3633	1.13004	15	15
CRE_8w_53241250	rST	974	533	0	5	5
CRE_8w_53280349	rST	1591	823	0.439975	4	4
CRE_8w_4723837	rST	3613	1673	0.221423	5	5
CRE_8w_29711671	dSC	2385	1246	2.55765	13	13
CRE_8w_5738756	rST	1302	697	0.384025	4	4
CRE_8w_52399725	rST	1819	980	0.549753	5	5
CRE_8w_45208674	rST	2333	1105	0.12859	4	4
CRE_8w_22001391	SPG_diff	5177	2490	1.48735	20	20
CRE_8w_5611860	dSC	6864	3019	1.67541	9	9
CRE_8w_42187614	rST	2829	1515	1.37858	4	4
CRE_8w_49915920	SPG_undiff	4333	2040	1.29241	16	16
CRE_8w_4574483	SPG_diff	6958	3083	0.934176	20	20
CRE_8w_53980959	rST	2075	1130	0.771084	5	5
CRE_8w_18500061	Lep_Zygo1	3603	1593	1.49875	10	10
CRE_8w_5078074	dSC	14396	4707	1.09753	13	13
CRE_8w_35691953	dSC	7146	3099	1.41338	9	9
CRE_8w_4337027	rST	5944	2392	0.235532	4	4
CRE_8w_5678741	rST	3321	1567	0.0602228	4	4
CRE_8w_40184016	rST	3064	1564	0.391645	4	4
CRE_8w_46220348	rST	932	530	1.18026	5	5
CRE_8w_26313032	rST	3245	1673	0.3698	5	5
CRE_8w_13590976	pSC	4388	1831	0.524157	3	3
CRE_8w_39705216	rST	3979	1753	1.96029	4	4
CRE_8w_12391745	eST	2768	2147	0.722543	22	22
CRE_8w_52433452	rST	1413	748	0.424628	5	5
CRE_8w_1137038	pSC	15519	4252	0.45106	15	15
CRE_8w_17070404	rST	2950	1437	2.44068	4	4
CRE_8w_26702668	rST	1315	712	0.608365	5	5
CRE_8w_43833199	rST	2242	1167	0.401427	4	4
CRE_8w_26710739	dSC	4362	1783	0.137552	9	9
CRE_8w_6424448	rST	2411	1350	2.44712	5	5
CRE_8w_26282039	dSC	1771	945	0.790514	9	9
CRE_8w_34903464	rST	1924	970	0.0519751	5	5
CRE_8w_44290011	soma_unknown	8846	2943	0.655664	31	31
CRE_8w_5123536	dSC	4291	1973	1.77115	13	13
CRE_8w_39132488	rST	1330	657	0.526316	4	4
CRE_8w_34518025	dSC	2362	1037	0.84674	13	13
CRE_8w_38650017	rST	1061	598	0	4	4
CRE_8w_44242270	rST	6023	2641	0.680724	5	5
CRE_8w_4767283	rST	1016	606	0.295276	5	5
CRE_8w_22092302	rST	886	519	0	5	5
CRE_8w_24248795	rST	4031	1998	0.595386	4	4
CRE_8w_27378707	rST	2287	1150	1.00568	5	5
CRE_8w_15045617	rST	1025	646	0.390244	4	4
CRE_8w_54026262	rST	3031	1570	0.725833	4	4
CRE_8w_285500	pSC	8243	3186	0.218367	15	15
CRE_8w_19890237	rST	2169	1117	0.783771	4	4
CRE_8w_23573427	rST	1325	720	0.754717	5	5
CRE_8w_7219933	rST	2467	1168	0.202675	4	4
CRE_8w_39153358	rST	1473	775	0.475221	4	4
CRE_8w_5700034	rST	1055	616	0.28436	4	4
CRE_8w_46260008	rST	1984	1020	0.15121	4	4
CRE_8w_4954424	SPG_diff	7396	3122	0.784208	20	20
CRE_8w_18068698	rST	1078	635	0.556586	4	4
CRE_8w_13454002	dSC	1686	1007	1.54211	9	9
CRE_8w_278489	dSC	8170	3084	1.76255	9	9
CRE_8w_23526472	rST	11079	4099	0.893582	4	4
CRE_8w_45025948	pSC	45866	7593	0.723848	15	15
CRE_8w_19841107	SPG_diff	10513	3891	0.951203	20	20
CRE_8w_13598221	rST	2388	1276	2.38693	4	4
CRE_8w_8266506	pSC	5280	2141	1.91288	15	15
CRE_8w_18113689	rST	927	530	2.04962	5	5
CRE_8w_24333268	rST	1401	660	1.14204	5	5
CRE_8w_26272563	rST	1404	705	0.0712251	4	4
CRE_8w_22909991	rST	820	571	0.853659	5	5
CRE_8w_13544038	rST	2163	1198	1.2945	5	5
CRE_8w_26593184	rST	915	550	0.10929	4	4
CRE_8w_18090221	pSC	14059	4176	1.40124	15	15
CRE_8w_48796430	soma_CKO	1178	1028	0.764007	21	21
CRE_8w_12470365	rST	1049	589	0.85796	5	5
CRE_8w_17171958	rST	3222	1648	2.51397	4	4
CRE_8w_7157866	eST	1407	748	1.42146	27	27
CRE_8w_26551635	rST	2122	1049	1.13101	5	5
CRE_8w_22635523	soma_CKO	2403	1820	0.707449	23	23
CRE_8w_53963416	rST	1526	750	0.0655308	4	4
CRE_8w_18073568	rST	2111	1110	0.663193	4	4
CRE_8w_18520584	dSC	969	532	0.309598	9	9
CRE_8w_22998070	rST	1886	967	0.68929	4	4
CRE_8w_53405641	pSC	23697	5305	0.924168	15	15
CRE_8w_6429605	rST	2467	1260	0.486421	5	5
CRE_8w_26887299	eST	8633	4866	0.776092	22	22
CRE_8w_23469886	rST	9546	3597	0.775194	4	4
CRE_8w_28159059	rST	2539	1240	0.118157	4	4
CRE_8w_24287608	Lep_Zygo2	1080	571	1.38889	0	0
CRE_8w_43065285	rST	3499	1832	1.71478	5	5
CRE_8w_18134616	dSC	10231	3759	1.41726	9	9
CRE_8w_16769573	rST	1520	788	0.197368	4	4
CRE_8w_2197345	rST	1985	1111	0.151134	5	5
CRE_8w_34446298	pSC	9760	3563	1.20902	15	15
CRE_8w_28139376	pSC	10005	3572	0.43978	3	3
CRE_8w_4335656	dSC	4298	1952	1.047	13	13
CRE_8w_26579376	Lep_Zygo2	2850	1302	1.29825	0	0
CRE_8w_13529889	rST	1433	753	0.209351	4	4
CRE_8w_19886615	rST	1568	941	0.701531	4	4
CRE_8w_24209882	rST	1440	829	1.25	5	5
CRE_8w_34532020	rST	4853	2037	0.473934	4	4
CRE_8w_19790214	eST	1383	734	3.03688	27	27
CRE_8w_202403	pSC	10248	3472	2.04918	15	15
CRE_8w_54389570	pSC	20746	5055	1.03634	15	15
CRE_8w_39163596	pSC	4261	1967	0.117343	3	3
CRE_8w_27129517	rST	1395	728	0.286738	5	5
CRE_8w_43085923	rST	900	533	0.333333	4	4
CRE_8w_13629727	rST	4467	2258	1.16409	4	4
CRE_8w_17136072	pSC	3349	1426	1.8513	15	15
CRE_8w_18460290	rST	931	608	1.28894	5	5
CRE_8w_15094238	rST	1931	1057	0.7768	5	5
CRE_8w_26820553	rST	3603	1752	2.27588	4	4
CRE_8w_27057360	rST	1779	950	0.281057	5	5
CRE_8w_47949941	rST	1991	1038	0.25113	4	4
CRE_8w_26046510	dSC	18387	5615	0.734214	9	9
CRE_8w_18063082	rST	2684	1292	0.33532	4	4
CRE_8w_18707333	eST	2791	2170	0.716589	22	22
CRE_8w_51233007	rST	989	575	0.303337	4	4
CRE_8w_2872299	SPG_diff	1935	1096	1.49871	20	20
CRE_8w_24815134	Lep_Zygo1	2379	1305	0.252207	10	10
CRE_8w_22612251	dSC	3408	1564	0.234742	13	13
CRE_8w_5047601	eST	1724	1441	0.986079	22	22
CRE_8w_6016154	rST	1253	702	0.558659	5	5
CRE_8w_1324368	rST	2898	1378	0.0345066	4	4
CRE_8w_4774621	eST	1423	759	0.140548	27	27
CRE_8w_27361684	rST	17446	5323	0.37831	4	4
CRE_8w_35850341	dSC	6452	2935	0.914445	13	13
CRE_8w_48702167	rST	3221	1599	0.651971	4	4
CRE_8w_43199416	dSC	7674	2944	1.73312	13	13
CRE_8w_5980272	rST	922	502	0.542299	5	5
CRE_8w_47670229	rST	859	503	1.51339	5	5
CRE_8w_35934908	rST	4306	2046	1.11472	4	4
CRE_8w_13576085	dSC	3531	1656	2.03908	13	13
CRE_8w_34891317	dSC	1179	1018	0.593723	13	13
CRE_8w_21661482	rST	4510	1924	1.90687	4	4
CRE_8w_4572695	rST	1404	838	1.1396	5	5
CRE_8w_39207314	SPG_diff	2174	1785	0.367985	20	20
CRE_8w_53352358	dSC	1329	678	0.376223	9	9
CRE_8w_33470233	dSC	7360	2901	1.08696	9	9
CRE_8w_10108152	pSC	6654	2839	1.18726	15	15
CRE_8w_6089043	Lep_Zygo2	1141	612	2.2787	0	0
CRE_8w_26009313	rST	1205	648	0.497925	4	4
CRE_8w_45262525	dSC	1102	632	1.27042	13	13
CRE_8w_6112541	SPG_diff	10183	3740	0.972209	20	20
CRE_8w_15071412	rST	1232	684	0.811688	5	5
CRE_8w_53421924	dSC	13239	4454	0.94418	9	9
CRE_8w_53418511	rST	1167	618	1.11397	4	4
CRE_8w_52375964	dSC	871	514	1.0333	9	9
CRE_8w_24359029	dSC	901	524	0.221976	9	9
CRE_8w_4668645	rST	1016	590	0.590551	5	5
CRE_8w_27656943	SPG_diff	6326	2736	0.806197	20	20
CRE_8w_32766053	rST	4622	2329	0.908698	4	4
CRE_8w_13672727	eST	780	693	0.512821	22	22
CRE_8w_38724506	rST	1100	611	0.909091	5	5
CRE_8w_33971410	dSC	10537	3790	1.09139	9	9
CRE_8w_45024086	SPG_diff	2929	2285	0.477979	20	20
CRE_8w_4871099	dSC	888	517	0.337838	9	9
CRE_8w_16975081	rST	1725	858	0.289855	4	4
CRE_8w_18543549	eST	2943	2248	0.611621	22	22
CRE_8w_1113612	rST	2282	1202	1.57756	4	4
CRE_8w_33672391	eST	3702	2695	0.513236	22	22
CRE_8w_1303220	rST	907	500	0.330761	4	4
CRE_8w_38132717	rST	1818	1036	1.15512	5	5
CRE_8w_54295474	rST	1011	562	0.49456	5	5
CRE_8w_15151162	rST	10942	3923	0.173643	4	4
CRE_8w_20370601	pSC	18115	4815	0.634833	15	15
CRE_8w_34641655	pSC	9679	3345	1.50842	15	15
CRE_8w_4863244	soma_CKO	60455	8026	0.906459	23	23
CRE_8w_48720251	dSC	1063	599	0.376294	9	9
CRE_8w_33695562	rST	1042	538	0.479846	4	4
CRE_8w_53891764	rST	1902	1016	0.525762	5	5
CRE_8w_30547212	rST	2835	1280	0.599647	4	4
CRE_8w_6039410	rST	1371	727	0.364697	5	5
CRE_8w_53852445	rST	9163	3329	1.30961	4	4
CRE_8w_20445822	SPG_diff	7856	3186	0.636456	20	20
CRE_8w_15051646	rST	1072	604	2.23881	4	4
CRE_8w_2852902	rST	3460	1727	1.06936	4	4
CRE_8w_20391446	rST	3330	1700	1.02102	4	4
CRE_8w_53279784	soma_CKO	2979	2163	0.537093	23	23
CRE_8w_15393586	pSC	8183	3126	1.34425	15	15
CRE_8w_26736099	pSC	15813	4716	1.61892	15	15
CRE_8w_35630068	rST	1163	618	0.429923	4	4
CRE_8w_4816324	rST	1639	755	0.122026	4	4
CRE_8w_26664236	soma_CKO	7654	4346	0.548733	23	23
CRE_8w_4395902	dSC	1110	639	3.78378	9	9
CRE_8w_34520960	dSC	1726	783	0.521437	9	9
CRE_8w_24297348	eST	2491	1972	0.80289	22	22
CRE_8w_27665730	rST	1894	1012	0.739176	5	5
CRE_8w_17249323	rST	927	533	0.970874	5	5
CRE_8w_15389229	rST	2709	1470	1.25508	4	4
CRE_8w_27317652	rST	4406	1990	0.68089	5	5
CRE_8w_35849098	rST	2717	1362	0.478469	4	4
CRE_8w_33705916	SPG_diff	20585	6356	0.995871	20	20
CRE_8w_18098409	rST	1905	958	0.524934	5	5
CRE_8w_18067740	dSC	5142	2346	0.894594	9	9
CRE_8w_4698872	rST	8629	3466	1.70356	4	4
CRE_8w_4733732	dSC	12239	4152	0.694501	9	9
CRE_8w_4808341	pSC	24387	5615	0.692992	15	15
CRE_8w_54082516	SPG_diff	13993	5032	0.857572	20	20
CRE_8w_30586559	rST	1080	585	0.740741	4	4
CRE_8w_2153225	SPG_diff	6112	2681	1.07984	20	20
CRE_8w_44992323	rST	2222	1226	0.765077	4	4
CRE_8w_35621868	SPG_undiff	6623	2883	0.905934	16	16
CRE_8w_26353748	SPG_diff	6286	2581	1.47948	20	20
CRE_8w_38652980	pSC	43731	7923	0.674579	15	15
CRE_8w_23559318	rST	2366	1249	0.380389	4	4
CRE_8w_38122639	eST	1510	1263	0.463576	22	22
CRE_8w_43916035	rST	4417	2114	1.35839	5	5
CRE_8w_18113434	rST	1583	812	0.189514	4	4
CRE_8w_29658479	eST	2591	1114	0.578927	27	27
CRE_8w_39100377	rST	1792	878	0.558036	4	4
CRE_8w_24818255	soma_CKO	3476	2408	0.949367	23	23
CRE_8w_34588319	eST	3016	1243	1.69098	27	27
CRE_8w_43165246	SPG_diff	6094	2504	1.5425	20	20
CRE_8w_293153	eST	1287	1106	0.777001	22	22
CRE_8w_2306904	dSC	7790	3179	2.37484	9	9
CRE_8w_21618749	dSC	1633	841	0.734844	9	9
CRE_8w_7128886	dSC	14416	4987	1.92841	9	9
CRE_8w_52401995	soma_CKO	2135	1764	0.796253	25	25
CRE_8w_5627699	rST	2850	1323	0.140351	4	4
CRE_8w_32877074	rST	1234	714	1.70178	5	5
CRE_8w_41365120	rST	2149	1029	0.1396	4	4
CRE_8w_2811264	rST	2585	1216	0.812379	4	4
CRE_8w_46251042	rST	3480	1839	1.46552	4	4
CRE_8w_26987550	rST	1651	871	0.302847	4	4
CRE_8w_39679341	pSC	21614	5231	1.22143	15	15
CRE_8w_38896278	rST	1752	1009	1.5411	5	5
CRE_8w_30533553	rST	2690	1288	0.520446	5	5
CRE_8w_5659142	Lep_Zygo2	1168	624	1.79795	0	0
CRE_8w_15122381	rST	1367	731	0.146306	4	4
CRE_8w_43821719	SPG_diff	4725	2156	1.03704	20	20
CRE_8w_33433250	dSC	3192	1397	0.125313	9	9
CRE_8w_16685371	rST	10129	4070	1.25383	5	5
CRE_8w_44976190	dSC	9677	3983	2.46977	9	9
CRE_8w_39185963	pSC	11193	3384	1.1257	15	15
CRE_8w_41431938	rST	1493	724	0	4	4
CRE_8w_52360905	dSC	1355	744	0.369004	9	9
CRE_8w_5158781	pSC	19806	4764	1.60053	15	15
CRE_8w_52374186	rST	1442	794	0.138696	4	4
CRE_8w_24460869	SPG_diff	5873	2392	0.715137	20	20
CRE_8w_5740750	pSC	8380	3147	0.393795	15	15
CRE_8w_34530282	Lep_Zygo2	1577	713	0.190235	0	0
CRE_8w_40250538	rST	1042	613	0.479846	4	4
CRE_8w_4863602	rST	1055	598	1.32701	5	5
CRE_8w_15055981	pSC	28312	6157	1.23269	15	15
CRE_8w_46262041	dSC	4090	1972	0.660147	13	13
CRE_8w_2105172	pSC	9112	3489	1.32792	15	15
CRE_8w_38858408	dSC	1157	594	0.777874	9	9
CRE_8w_7111040	SPG_diff	3869	1773	0.568622	20	20
CRE_8w_39717271	rST	2174	1173	0.735971	5	5
CRE_8w_4340911	rST	2703	1288	0.443951	4	4
CRE_8w_38880342	SPG_diff	5069	2431	2.80134	20	20
CRE_8w_18451570	rST	3409	1553	1.1147	4	4
CRE_8w_27695299	rST	839	514	0.11919	5	5
CRE_8w_4786089	soma_CKO	8550	4765	0.666667	23	23
CRE_8w_4751185	rST	9456	3327	1.09983	4	4
CRE_8w_4349061	rST	917	521	0.109051	5	5
CRE_8w_5123133	dSC	10537	4028	2.94201	13	13
CRE_8w_41344875	rST	1040	553	0.480769	5	5
CRE_8w_38087651	rST	5607	2287	0.499376	4	4
CRE_8w_38886012	SPG_undiff	10550	3854	2.11374	16	16
CRE_8w_10121561	eST	1764	956	1.53061	27	27
CRE_8w_15411135	rST	4364	2166	0.96242	4	4
CRE_8w_42295782	rST	7761	3185	0.708672	4	4
CRE_8w_43927428	rST	1675	997	0.358209	4	4
CRE_8w_4830074	rST	2701	1353	4.66494	5	5
CRE_8w_52486357	Lep_Zygo2	1034	546	0.386847	0	0
CRE_8w_42437691	rST	1225	776	0.571429	5	5
CRE_8w_10108677	SPG_diff	1035	919	0.772947	20	20
CRE_8w_38789065	pSC	2013	1016	0.695479	3	3
CRE_8w_34559102	rST	2694	1093	0.259837	4	4
CRE_8w_34533638	rST	1536	743	1.30208	4	4
CRE_8w_47655642	dSC	5415	2452	1.25577	9	9
CRE_8w_24474706	rST	7087	2835	1.00183	4	4
CRE_8w_18564370	eST	1234	678	1.78282	27	27
CRE_8w_32876700	SPG_diff	7218	3237	1.16376	20	20
CRE_8w_41433370	pSC	29954	6442	1.16846	15	15
CRE_8w_29674860	SPG_diff	17632	5430	1.23072	20	20
CRE_8w_6378753	rST	5566	2468	0.467122	5	5
CRE_8w_32388891	pSC	12251	4124	1.15093	15	15
CRE_8w_54403423	dSC	2953	1392	1.52387	9	9
CRE_8w_33334144	eST	1867	914	1.44617	27	27
CRE_8w_33725351	rST	2071	1003	0.965717	4	4
CRE_8w_31814928	rST	1024	552	0.390625	5	5
CRE_8w_34566232	rST	4954	2076	0.867985	4	4
CRE_8w_26689228	rST	1120	594	1.07143	5	5
CRE_8w_22565379	rST	2217	1232	1.30807	5	5
CRE_8w_2105759	rST	3040	1529	0.230263	4	4
CRE_8w_35563751	rST	1044	548	0.574713	5	5
CRE_8w_2935571	pSC	32795	6375	1.33557	15	15
CRE_8w_6468090	eST	1872	1546	0.267094	22	22
CRE_8w_18618525	rST	3545	1887	2.42595	5	5
CRE_8w_26633224	eST	3800	2699	0.473684	22	22
CRE_8w_18646474	eST	693	632	0.4329	22	22
CRE_8w_26954077	rST	1815	1028	0.606061	5	5
CRE_8w_22013493	rST	2630	1447	1.02662	5	5
CRE_8w_2234859	rST	1403	752	0.356379	5	5
CRE_8w_17169388	rST	17521	4750	0.119856	4	4
CRE_8w_53434897	rST	9687	4053	1.47621	4	4
CRE_8w_53954781	rST	2612	1291	1.83767	4	4
CRE_8w_49936141	rST	4661	2164	0.300365	4	4
CRE_8w_19763608	dSC	7877	3216	0.241209	13	13
CRE_8w_34586185	rST	1882	940	0.21254	5	5
CRE_8w_34391234	rST	13051	4748	1.38687	5	5
CRE_8w_26719532	rST	4277	1700	0.210428	4	4
CRE_8w_42398553	rST	1767	969	0.282965	5	5
CRE_8w_38929015	eST	4435	3132	0.698985	22	22
CRE_8w_4608925	rST	6502	2883	0.753614	5	5
CRE_8w_6161988	dSC	979	559	0.20429	9	9
CRE_8w_4967295	SPG_diff	6225	2673	1.31727	20	20
CRE_8w_8300310	dSC	3605	1685	1.4147	9	9
CRE_8w_36361261	dSC	1231	613	0.324939	9	9
CRE_8w_46290342	rST	1260	658	1.19048	4	4
CRE_8w_33354096	rST	1559	831	0.256575	4	4
CRE_8w_5748046	rST	1543	807	0.129618	4	4
CRE_8w_27629762	rST	896	532	0.223214	5	5
CRE_8w_26791747	rST	3046	1539	0.26264	5	5
CRE_8w_16786134	dSC	4047	1800	0.172968	9	9
CRE_8w_42390852	pSC	8834	3286	1.41499	15	15
CRE_8w_34914121	rST	1355	723	0.295203	5	5
CRE_8w_33365270	eST	1657	918	1.75015	27	27
CRE_8w_27384547	rST	1257	707	0.636436	5	5
CRE_8w_42323789	SPG_diff	3497	1612	1.37261	20	20
CRE_8w_24250918	rST	5769	2471	0.242676	4	4
CRE_8w_2273633	pSC	36534	6534	1.76274	15	15
CRE_8w_26883009	pSC	9751	3711	1.38447	15	15
CRE_8w_8393156	SPG_diff	4371	2096	3.20293	20	20
CRE_8w_53343635	dSC	7835	2916	0.242502	13	13
CRE_8w_27097614	eST	5492	3660	0.455208	22	22
CRE_8w_53993489	SPG_diff	15538	4848	0.836659	20	20
CRE_8w_276346	pSC	14228	3919	1.06129	15	15
CRE_8w_24804732	SPG_diff	17317	5275	0.999018	20	20
CRE_8w_39110064	dSC	2829	1422	0.813008	13	13
CRE_8w_17033292	pSC	12798	4047	1.42991	15	15
CRE_8w_38820118	rST	3452	1775	1.68019	5	5
CRE_8w_17046880	rST	6021	2658	1.77711	4	4
CRE_8w_7126186	rST	4825	2148	0.601036	4	4
CRE_8w_5142499	rST	2612	1237	0.650842	5	5
CRE_8w_35777998	SPG_diff	6639	2726	2.33469	20	20
CRE_8w_43167960	pSC	3061	1613	1.40477	15	15
CRE_8w_32351189	dSC	1306	784	0.842266	9	9
CRE_8w_49905187	rST	2282	1278	0.701139	4	4
CRE_8w_4625628	eST	1893	1556	0.686741	22	22
CRE_8w_29673437	rST	1348	719	1.18694	5	5
CRE_8w_18442205	rST	1680	899	0.357143	4	4
CRE_8w_24900559	soma_unknown	1526	789	1.83486	31	31
CRE_8w_27085993	rST	2139	1101	0.280505	4	4
CRE_8w_40146096	dSC	1481	833	0.0675219	13	13
CRE_8w_29683549	rST	1264	724	0.791139	4	4
CRE_8w_26365935	SPG_diff	31226	7841	0.646897	20	20
CRE_8w_38647973	dSC	2175	1193	1.97701	13	13
CRE_8w_2820076	rST	1351	756	0.296077	4	4
CRE_8w_6480795	rST	1266	632	0.631912	4	4
CRE_8w_27587990	SPG_diff	6282	2775	1.25756	20	20
CRE_8w_2319556	rST	2347	1254	0.937367	5	5
CRE_8w_6068803	rST	1684	922	1.30641	4	4
CRE_8w_38746962	rST	1791	1005	1.84255	4	4
CRE_8w_31821883	soma_CKO	6463	3843	0.665326	23	23
CRE_8w_32419990	dSC	4855	2321	1.21524	9	9
CRE_8w_24250825	pSC	24964	6085	1.77456	15	15
CRE_8w_32355701	pSC	16802	4521	1.23795	15	15
CRE_8w_42301895	rST	993	522	0.503525	5	5
CRE_8w_6151722	eST	6273	4024	0.653595	22	22
CRE_8w_47938152	rST	3259	1438	0.153421	4	4
CRE_8w_48702793	rST	6953	2793	0.488998	4	4
CRE_8w_47728967	SPG_diff	7158	3112	1.28528	20	20
CRE_8w_21602383	rST	2129	1044	1.2682	5	5
CRE_8w_33374624	dSC	5832	2534	0.274348	13	13
CRE_8w_42246384	rST	1352	747	0.0739645	5	5
CRE_8w_53345420	soma_CKO	13571	6401	0.582124	23	23
CRE_8w_54000635	rST	4084	1938	1.51812	4	4
CRE_8w_13570651	rST	1814	978	1.48842	5	5
CRE_8w_24811289	dSC	17414	5189	0.557023	9	9
CRE_8w_33939384	dSC	977	574	1.84237	9	9
CRE_8w_29712332	rST	1837	1075	0.489929	4	4
CRE_8w_4859866	rST	2242	1086	0.0892061	5	5
CRE_8w_53304397	dSC	1036	565	1.1583	13	13
CRE_8w_38135573	rST	9941	3820	0.673976	4	4
CRE_8w_4376416	pSC	19805	5343	1.17142	15	15
CRE_8w_33971831	rST	1435	839	1.67247	4	4
CRE_8w_16745925	rST	2496	1351	1.68269	4	4
CRE_8w_53462488	pSC	12480	3825	0.641026	15	15
CRE_8w_5958771	dSC	1773	1497	0.282008	13	13
CRE_8w_12480069	rST	1052	539	0.095057	5	5
CRE_8w_48670456	rST	3460	1646	3.61272	5	5
CRE_8w_41328577	soma_CKO	2839	2073	0.704473	23	23
CRE_8w_54342258	rST	9974	3751	1.1931	4	4
CRE_8w_51236055	rST	1331	731	0.751315	4	4
CRE_8w_26869603	rST	2923	1618	2.18953	4	4
CRE_8w_14756759	pSC	9832	3445	1.34255	15	15
CRE_8w_34566896	rST	1143	578	0.787402	5	5
CRE_8w_53851496	rST	1710	962	0.292398	4	4
CRE_8w_26072094	rST	1705	1021	0.703812	5	5
CRE_8w_14782724	eST	1744	1444	0.860092	22	22
CRE_8w_19877805	pSC	58860	7378	1.00408	15	15
CRE_8w_2256600	eST	3285	2459	0.365297	22	22
CRE_8w_1189960	dSC	1030	550	1.35922	9	9
CRE_8w_29711164	pSC	28636	5611	0.869535	15	15
CRE_8w_2344760	pSC	11941	4050	0.988192	15	15
CRE_8w_46158524	rST	1018	563	1.27701	5	5
CRE_8w_271617	rST	846	513	1.77305	5	5
CRE_8w_36295726	dSC	17130	5368	0.554583	9	9
CRE_8w_22664210	dSC	2864	1440	2.12989	9	9
CRE_8w_39059883	rST	1030	597	0	5	5
CRE_8w_26709968	eST	1171	627	3.24509	27	27
CRE_8w_27037504	Lep_Zygo2	3990	1873	0.977444	0	0
CRE_8w_22072207	rST	1107	623	1.08401	4	4
CRE_8w_5651639	rST	1561	831	0.576553	4	4
CRE_8w_13530135	rST	2253	1175	0.221926	5	5
CRE_8w_28078212	pSC	14029	4428	2.10279	15	15
CRE_8w_40242149	rST	7191	2774	0.2225	4	4
CRE_8w_24342875	rST	1803	1108	0.610094	5	5
CRE_8w_17020154	pSC	23408	5854	0.96121	15	15
CRE_8w_32773519	pSC	12800	4228	1.69531	15	15
CRE_8w_53361348	rST	2691	1377	0.334448	5	5
CRE_8w_5484143	rST	4826	2324	1.51264	4	4
CRE_8w_30640267	rST	6858	2914	1.32692	5	5
CRE_8w_21576933	soma_CKO	5390	3278	0.445269	23	23
CRE_8w_48028409	rST	8298	3142	0.747168	4	4
CRE_8w_26788939	pSC	16883	4353	0.924006	15	15
CRE_8w_13578326	dSC	6105	2547	1.9656	9	9
CRE_8w_4917118	dSC	1798	1006	0.556174	13	13
CRE_8w_23519228	dSC	2579	1292	0.969368	13	13
CRE_8w_35855602	pSC	8287	3111	0.57922	15	15
CRE_8w_52441494	dSC	2594	1333	1.07941	9	9
CRE_8w_36305422	rST	1137	613	0.175901	5	5
CRE_8w_13448224	rST	1874	1021	0.58698	4	4
CRE_8w_42276752	soma_CKO	6341	3719	0.693897	23	23
CRE_8w_34914599	pSC	2776	1273	1.62104	3	3
CRE_8w_2835981	eST	3465	2544	0.46176	22	22
CRE_8w_24360232	pSC	11566	3906	1.27097	15	15
CRE_8w_54393983	Lep_Zygo1	3592	1567	1.05791	10	10
CRE_8w_45226075	rST	3196	1537	0.438048	4	4
CRE_8w_34799844	dSC	3737	1557	0.48167	13	13
CRE_8w_4421113	pSC	4495	2049	0.333704	3	3
CRE_8w_54409086	rST	1144	584	0.0874126	5	5
CRE_8w_25991668	rST	2072	1033	1.11004	5	5
CRE_8w_53948268	rST	8469	3023	0.295194	4	4
CRE_8w_24815241	rST	2452	1190	0.326264	5	5
CRE_8w_35588400	rST	3268	1579	0.458996	5	5
CRE_8w_40174891	rST	893	521	0.111982	4	4
CRE_8w_38777579	SPG_diff	16353	5462	2.42769	20	20
CRE_8w_26258123	rST	934	506	0.321199	5	5
CRE_8w_2222424	pSC	20899	5809	0.980908	15	15
CRE_8w_42406549	eST	2408	1918	0.581395	22	22
CRE_8w_53278321	eST	1643	847	1.15642	27	27
CRE_8w_52382687	rST	1035	582	0.772947	5	5
CRE_8w_44997642	Lep_Zygo2	3092	1457	2.36093	0	0
CRE_8w_291140	pSC	10438	3423	1.01552	15	15
CRE_8w_43118854	pSC	7837	2960	2.22024	15	15
CRE_8w_24474211	pSC	18584	4897	1.18381	15	15
CRE_8w_48444009	rST	1345	737	1.18959	4	4
CRE_8w_53260242	rST	1026	553	0.974659	5	5
CRE_8w_24905291	rST	7458	3062	1.83695	5	5
CRE_8w_22069050	rST	1279	751	0.469116	5	5
CRE_8w_34810839	dSC	4155	1854	0.312876	9	9
CRE_8w_6472088	rST	6794	2695	0.161908	5	5
CRE_8w_4383889	rST	1350	734	0.296296	4	4
CRE_8w_31739043	pSC	16718	4328	1.67484	15	15
CRE_8w_35599826	rST	1645	840	0.607903	5	5
CRE_8w_3159275	pSC	11153	3865	1.36286	15	15
CRE_8w_35588323	rST	1284	657	0.155763	5	5
CRE_8w_24397388	rST	6192	2435	0.613695	5	5
CRE_8w_22897524	eST	1402	687	0.784593	27	27
CRE_8w_42275580	rST	4764	2069	1.02855	4	4
CRE_8w_12436173	rST	9871	3863	1.75261	4	4
CRE_8w_32316719	dSC	20258	5216	0.745385	9	9
CRE_8w_35865459	dSC	3030	1507	1.51815	9	9
CRE_8w_17024940	rST	6041	2606	1.78778	5	5
CRE_8w_43098809	eST	1094	954	1.00548	22	22
CRE_8w_22705933	dSC	11247	3721	1.64488	9	9
CRE_8w_5594888	rST	2181	1063	0.825309	4	4
CRE_8w_26035343	rST	7646	2948	0.549307	4	4
CRE_8w_4625592	eST	5604	2471	1.14204	27	27
CRE_8w_22903556	rST	2881	1450	0.624783	4	4
CRE_8w_34872620	rST	1556	800	0.385604	5	5
CRE_8w_18107890	pSC	9969	3358	1.88585	15	15
CRE_8w_38911925	rST	2041	1073	0.832925	4	4
CRE_8w_6352234	eST	2461	1109	1.38155	27	27
CRE_8w_35564284	dSC	926	831	0.647948	13	13
CRE_8w_53825713	rST	1092	631	0.457875	5	5
CRE_8w_15145499	dSC	11053	3777	1.21234	13	13
CRE_8w_45255581	dSC	26742	5894	0.519782	9	9
CRE_8w_21534493	rST	1091	595	1.09991	5	5
CRE_8w_47808281	rST	10896	4087	1.59692	4	4
CRE_8w_20383340	SPG_undiff	5977	2491	2.50962	16	16
CRE_8w_5149880	rST	1393	778	0.0717875	5	5
CRE_8w_41364803	eST	6149	3999	0.569198	22	22
CRE_8w_3150417	pSC	6646	2607	1.36924	15	15
CRE_8w_36343703	rST	1577	888	0.317058	5	5
CRE_8w_13477018	dSC	6149	2592	2.26053	9	9
CRE_8w_35632083	rST	6603	2808	0.848099	4	4
CRE_8w_44238227	rST	6545	2986	1.43621	4	4
CRE_8w_4373193	rST	2065	1136	0.193705	5	5
CRE_8w_39809016	SPG_diff	14145	4705	1.44221	20	20
CRE_8w_20422647	rST	2174	1193	0.551978	4	4
CRE_8w_10151491	SPG_diff	4192	2034	0.763359	20	20
CRE_8w_6191223	eST	993	532	4.33031	27	27
CRE_8w_44356009	rST	1504	869	0.398936	4	4
CRE_8w_48686932	soma_CKO	620	577	0.16129	21	21
CRE_8w_35554979	dSC	2625	1085	0.761905	9	9
CRE_8w_32297024	eST	4690	2193	4.45629	22	22
CRE_8w_32872562	dSC	4130	1934	1.33172	9	9
CRE_8w_33918236	pSC	7449	2765	1.11424	15	15
CRE_8w_26816732	pSC	12232	3717	1.26717	15	15
CRE_8w_4351025	Lep_Zygo1	1205	616	0.165975	10	10
CRE_8w_36276105	rST	2052	1041	0.194932	5	5
CRE_8w_53410061	dSC	14052	4465	0.661827	13	13
CRE_8w_4646383	rST	1713	903	0.875657	5	5
CRE_8w_4294287	SPG_diff	15255	4768	0.786627	20	20
CRE_8w_42297448	rST	1327	673	0.452148	5	5
CRE_8w_17249976	soma_CKO	71796	9085	1.09616	18	18
CRE_8w_5707392	eST	3543	1572	3.41518	22	22
CRE_8w_1097078	rST	4889	2191	1.06361	5	5
CRE_8w_5058865	rST	2610	1345	0.229885	5	5
CRE_8w_16806915	rST	3661	1872	0.874078	5	5
CRE_8w_24843797	rST	5521	2324	0.434704	4	4
CRE_8w_35970003	eST	3276	2426	0.549451	22	22
CRE_8w_53878400	Lep_Zygo2	1080	586	0.277778	0	0
CRE_8w_4843425	eST	1499	1287	0.333556	22	22
CRE_8w_26033571	pSC	5143	2191	1.2833	15	15
CRE_8w_4684172	rST	1543	819	0.972132	4	4
CRE_8w_1190868	rST	919	509	0.652884	5	5
CRE_8w_56115073	eST	803	726	0.124533	22	22
CRE_8w_16784809	rST	1221	719	0.573301	5	5
CRE_8w_25996058	dSC	5065	2223	4.93583	9	9
CRE_8w_32746269	pSC	18417	5448	1.13482	15	15
CRE_8w_6143435	rST	1687	1048	0.829876	5	5
CRE_8w_53370893	rST	5344	2195	0.187126	4	4
CRE_8w_48762084	rST	7069	2913	1.37219	4	4
CRE_8w_18035853	SPG_undiff	22727	6106	0.84921	16	16
CRE_8w_2232184	dSC	6445	2652	1.05508	9	9
CRE_8w_39121966	SPG_diff	2770	2186	0.361011	20	20
CRE_8w_43836763	eST	1091	574	2.10816	27	27
CRE_8w_35624099	SPG_diff	10587	3635	0.406158	20	20
CRE_8w_26684976	rST	1251	620	0.239808	5	5
CRE_8w_4389522	pSC	19883	5137	0.704119	15	15
CRE_8w_33385290	eST	1564	1283	0.895141	22	22
CRE_8w_33710148	dSC	14278	4857	1.54784	9	9
CRE_8w_22067293	rST	5687	2481	0.316511	4	4
CRE_8w_26358043	soma_unknown	6155	2168	0.58489	31	31
CRE_8w_44376486	rST	1704	976	0.176056	5	5
CRE_8w_52365545	rST	3186	1581	2.10295	4	4
CRE_8w_22651291	SPG_diff	21661	6259	1.65274	20	20
CRE_8w_5645364	soma_CKO	6133	3662	0.554378	23	23
CRE_8w_10147337	rST	4742	2270	1.6027	5	5
CRE_8w_27425154	Lep_Zygo1	3130	1572	0.351438	10	10
CRE_8w_5113152	rST	8415	3543	2.42424	4	4
CRE_8w_27613336	rST	1106	645	2.53165	4	4
CRE_8w_38937693	rST	1342	674	0.447094	4	4
CRE_8w_38982777	rST	852	536	1.52582	5	5
CRE_8w_34886189	rST	2287	1158	0.131176	5	5
CRE_8w_38666293	rST	1329	746	1.3544	5	5
CRE_8w_2068709	pSC	24080	5940	0.793189	15	15
CRE_8w_2893733	rST	2451	1327	0.979192	5	5
CRE_8w_22034200	rST	6354	2705	0.739692	4	4
CRE_8w_1124615	pSC	4217	1770	1.09082	15	15
CRE_8w_53516771	rST	1081	568	0.277521	4	4
CRE_8w_18551386	dSC	1784	920	0.504484	9	9
CRE_8w_44252176	dSC	4037	2050	2.35323	13	13
CRE_8w_2923158	pSC	37383	6525	0.96033	15	15
CRE_8w_33715815	dSC	29397	7331	0.93547	9	9
CRE_8w_5043088	rST	1210	629	0.247934	4	4
CRE_8w_54056679	SPG_diff	6939	2836	0.619686	20	20
CRE_8w_27406059	rST	1242	640	0.402576	5	5
CRE_8w_28046758	eST	714	641	0.420168	22	22
CRE_8w_54332874	rST	1092	589	0.274725	5	5
CRE_8w_39103496	pSC	12883	3877	1.67663	15	15
CRE_8w_34566988	rST	1572	765	0.636132	5	5
CRE_8w_14778913	SPG_diff	12312	4261	0.950292	20	20
CRE_8w_33721211	pSC	15662	4217	2.26025	15	15
CRE_8w_19856610	rST	4234	1501	0.873878	4	4
CRE_8w_53336772	rST	2284	1144	0.30648	4	4
CRE_8w_34626084	rST	2658	1225	0.225734	4	4
CRE_8w_39129239	dSC	1166	643	0.428816	9	9
CRE_8w_25974523	rST	4755	2153	0.42061	5	5
CRE_8w_34516031	rST	1126	578	0.62167	5	5
CRE_8w_28102607	SPG_diff	8573	3272	1.39974	20	20
CRE_8w_5537620	Lep_Zygo2	1346	703	2.15453	0	0
CRE_8w_24346416	Lep_Zygo2	1135	593	0.0881057	0	0
CRE_8w_47684147	rST	1341	743	0.223714	5	5
CRE_8w_35638863	SPG_diff	9858	3603	1.12599	20	20
CRE_8w_27096561	dSC	3818	1502	0.209534	9	9
CRE_8w_24315180	rST	1817	1020	0.935608	5	5
CRE_8w_30537355	rST	2286	1198	0.48119	5	5
CRE_8w_54073533	SPG_diff	1164	1028	0.515464	20	20
CRE_8w_26282548	rST	1587	904	3.52867	5	5
CRE_8w_27340522	dSC	3005	1405	0.0998336	9	9
CRE_8w_38927453	rST	9006	3519	1.4879	4	4
CRE_8w_26304763	rST	3590	1679	0.529248	4	4
CRE_8w_33391546	rST	1932	1043	0.517598	5	5
CRE_8w_52375365	soma_CKO	2867	1980	0.662714	23	23
CRE_8w_47674802	dSC	4052	2093	1.11056	13	13
CRE_8w_1247330	eST	4218	2991	0.68753	22	22
CRE_8w_26708739	rST	962	547	0.623701	5	5
CRE_8w_7187189	eST	1600	732	1.3125	27	27
CRE_8w_36346616	soma_CKO	2714	2035	0.405306	23	23
CRE_8w_4696918	pSC	12435	4106	0.70768	15	15
CRE_8w_25983790	rST	5151	2212	0.36886	4	4
CRE_8w_4787551	eST	4253	2935	0.470256	22	22
CRE_8w_42297370	SPG_diff	11213	4021	1.23071	20	20
CRE_8w_38711904	dSC	9063	3500	2.57089	9	9
CRE_8w_26006402	rST	2715	1247	0.0736648	4	4
CRE_8w_34613522	rST	1764	881	0.566893	4	4
CRE_8w_15048750	rST	5460	2589	1.15385	5	5
CRE_8w_22602951	pSC	4346	1903	1.77174	15	15
CRE_8w_6398252	rST	4642	2135	0.861698	4	4
CRE_8w_45088543	eST	1450	760	1.7931	27	27
CRE_8w_53874086	rST	2759	1293	0.86988	5	5
CRE_8w_27405164	rST	2083	992	0.240038	4	4
CRE_8w_53368171	rST	2066	1042	0.580833	5	5
CRE_8w_34612437	rST	1334	681	0.149925	5	5
CRE_8w_39695475	soma_CKO	2519	1220	0.0396983	21	21
CRE_8w_17103337	eST	5337	2282	0.899382	27	27
CRE_8w_54106694	dSC	9644	3606	0.539195	9	9
CRE_8w_10084433	rST	1223	730	0.654129	5	5
CRE_8w_53955866	rST	1421	712	0.211119	4	4
CRE_8w_35612572	rST	980	577	0.510204	5	5
CRE_8w_47790165	soma_CKO	5123	3228	0.605114	23	23
CRE_8w_54386639	pSC	21011	5084	1.84189	15	15
CRE_8w_46200708	eST	1796	934	2.39421	27	27
CRE_8w_5542368	dSC	3532	1712	1.86863	9	9
CRE_8w_54375634	dSC	1362	677	0.440529	9	9
CRE_8w_22056459	pSC	27086	6156	1.63184	15	15
CRE_8w_25970446	dSC	1120	557	0	9	9
CRE_8w_42297695	pSC	31390	6478	0.748646	15	15
CRE_8w_39707621	soma_unknown	2677	2079	0.971236	31	31
CRE_8w_33936159	soma_CKO	5475	3407	0.712329	23	23
CRE_8w_53854351	dSC	1199	643	0	9	9
CRE_8w_34550154	dSC	1234	584	0.729335	9	9
CRE_8w_20495423	eST	848	744	0.707547	22	22
CRE_8w_16970468	rST	5109	2204	0.469759	4	4
CRE_8w_31822802	rST	2399	1229	0.333472	5	5
CRE_8w_26966825	pSC	7537	3352	2.32188	15	15
CRE_8w_34515126	rST	2148	1147	1.4432	5	5
CRE_8w_5643493	rST	1494	874	0.60241	4	4
CRE_8w_52369694	rST	3999	1884	0.900225	4	4
CRE_8w_39679386	rST	1053	632	1.80437	4	4
CRE_8w_26002462	rST	1516	828	0.791557	4	4
CRE_8w_22682835	dSC	1840	894	0.163043	13	13
CRE_8w_26955708	eST	1133	634	1.85349	27	27
CRE_8w_45080953	soma_CKO	3915	2702	0.613027	23	23
CRE_8w_44365469	rST	4139	1923	0.676492	5	5
CRE_8w_33975418	pSC	22010	5350	0.277147	15	15
CRE_8w_6014850	dSC	7086	3070	1.58058	13	13
CRE_8w_3115462	SPG_undiff	8114	3384	1.66379	16	16
CRE_8w_42365391	eST	1960	1584	0.765306	22	22
CRE_8w_53272569	dSC	1112	595	0.809353	9	9
CRE_8w_25953435	rST	1227	625	0.162999	4	4
CRE_8w_38053520	dSC	3040	1658	1.48026	9	9
CRE_8w_12445830	pSC	50152	7954	0.492503	15	15
CRE_8w_54030163	rST	1794	1047	1.22631	5	5
CRE_8w_45076719	dSC	17957	4779	1.20844	9	9
CRE_8w_35851927	dSC	3439	1745	0.378017	13	13
CRE_8w_24399296	rST	1765	919	0.793201	4	4
CRE_8w_38692650	pSC	13862	4076	1.94056	15	15
CRE_8w_26611913	rST	1794	977	1.95095	5	5
CRE_8w_56169509	dSC	5159	2324	0.949796	9	9
CRE_8w_45058426	rST	1060	587	2.16981	5	5
CRE_8w_39807712	SPG_diff	5748	2545	2.20946	20	20
CRE_8w_35668281	rST	1011	502	0.197824	5	5
CRE_8w_15118308	rST	1998	977	0.2002	4	4
CRE_8w_5721739	dSC	2324	1277	1.0327	9	9
CRE_8w_33934986	dSC	3237	1475	0.463392	13	13
CRE_8w_53476448	eST	2354	1892	0.679694	22	22
CRE_8w_4411983	rST	1916	1069	0.730689	4	4
CRE_8w_22675625	rST	1989	1091	1.55857	4	4
CRE_8w_51302711	rST	2621	1348	0.572301	5	5
CRE_8w_2146886	rST	1471	825	0.951734	4	4
CRE_8w_43172246	eST	2531	1986	0.671671	22	22
CRE_8w_39804542	eST	2900	1314	0.275862	27	27
CRE_8w_18017249	rST	1673	1003	0.41841	4	4
CRE_8w_39145381	dSC	7551	2741	0.662164	9	9
CRE_8w_35553408	rST	2643	1295	0.491865	4	4
CRE_8w_21632147	rST	965	538	1.1399	4	4
CRE_8w_33738178	eST	5635	3672	0.638864	22	22
CRE_8w_26846329	SPG_diff	7901	3452	0.658145	20	20
CRE_8w_12517048	dSC	7067	3045	0.778265	13	13
CRE_8w_43927381	rST	1365	819	0.3663	5	5
CRE_8w_51205321	pSC	31343	6206	1.56654	15	15
CRE_8w_47629094	SPG_diff	10357	4221	1.03312	20	20
CRE_8w_21546422	dSC	1163	620	0.343938	9	9
CRE_8w_34050949	rST	2091	1093	0.382592	4	4
CRE_8w_6013198	soma_CKO	1102	906	0.453721	23	23
CRE_8w_6345323	rST	3582	1733	1.50754	4	4
CRE_8w_43864123	rST	3369	1715	0.682695	5	5
CRE_8w_30585652	soma_CKO	4226	2818	0.615239	23	23
CRE_8w_40195070	rST	2940	1611	1.83673	5	5
CRE_8w_33698495	dSC	2730	1393	1.68498	9	9
CRE_8w_8305547	rST	3567	1703	0.560695	4	4
CRE_8w_45132725	rST	1232	623	0.649351	4	4
CRE_8w_2216772	rST	11047	3664	0.40735	4	4
CRE_8w_2313967	eST	1209	620	3.22581	27	27
CRE_8w_53305976	eST	5662	3689	0.794772	22	22
CRE_8w_1147902	eST	1860	1573	0.430108	22	22
CRE_8w_26684873	dSC	969	527	0.103199	9	9
CRE_8w_12460686	rST	4684	2243	2.88215	4	4
CRE_8w_42424215	rST	2685	1430	1.60149	5	5
CRE_8w_6471751	rST	4855	2257	0.514933	4	4
CRE_8w_54377910	rST	15508	4625	1.68945	5	5
CRE_8w_30560896	rST	1495	754	0.334448	4	4
CRE_8w_44284564	rST	1378	796	0.435414	4	4
CRE_8w_26257892	pSC	32069	5874	1.45935	15	15
CRE_8w_38768728	dSC	2996	1564	1.43525	13	13
CRE_8w_24354418	rST	1256	664	0.557325	5	5
CRE_8w_27130192	dSC	1390	750	1.15108	9	9
CRE_8w_47968239	rST	1634	899	0.611995	5	5
CRE_8w_1190458	pSC	6868	2702	1.33955	15	15
CRE_8w_18686610	pSC	13184	4069	1.35771	15	15
CRE_8w_16675838	rST	2905	1377	0.826162	4	4
CRE_8w_45172101	pSC	16980	4541	1.66078	15	15
CRE_8w_153882	rST	2862	1367	0.628931	4	4
CRE_8w_45144260	dSC	1601	899	4.12242	9	9
CRE_8w_4746691	rST	2324	1194	1.24785	4	4
CRE_8w_33656323	rST	1963	1046	1.3245	5	5
CRE_8w_5704298	eST	3741	2737	0.828655	22	22
CRE_8w_47696436	soma_CKO	2744	1963	0.69242	23	23
CRE_8w_52357601	rST	5389	2287	1.48451	5	5
CRE_8w_34463208	dSC	10401	3521	0.701856	9	9
CRE_8w_4402395	rST	1485	816	0.538721	4	4
CRE_8w_41289067	dSC	1113	649	0.718778	9	9
CRE_8w_38679726	SPG_diff	2975	2310	0.436975	20	20
CRE_8w_40133375	SPG_diff	9081	3779	1.11221	20	20
CRE_8w_4627523	rST	2085	1107	0.191847	5	5
CRE_8w_29731091	pSC	16196	4766	1.23487	15	15
CRE_8w_38989187	SPG_diff	4006	2938	0.723914	20	20
CRE_8w_38871893	pSC	15389	4621	0.571837	15	15
CRE_8w_48460211	eST	4409	1987	1.92787	27	27
CRE_8w_41376183	pSC	7442	2659	0.591239	15	15
CRE_8w_39018181	rST	2597	1379	0.500578	5	5
CRE_8w_12398495	rST	5091	2418	3.26066	4	4
CRE_8w_2249726	rST	3522	1684	0.141965	4	4
CRE_8w_48014287	rST	2062	1260	1.06693	5	5
CRE_8w_39222356	rST	1133	621	0.353045	4	4
CRE_8w_17251230	eST	4288	1974	2.07556	27	27
CRE_8w_38141122	eST	3014	1488	0.729927	27	27
CRE_8w_13678508	rST	1072	625	0.466418	4	4
CRE_8w_7167623	rST	1148	695	0.348432	5	5
CRE_8w_5645058	eST	3624	2645	1.07616	22	22
CRE_8w_38677731	pSC	5032	2284	1.64944	15	15
CRE_8w_53490503	rST	3318	1681	0.904159	4	4
CRE_8w_26896793	eST	1517	1271	0.527357	22	22
CRE_8w_24840474	dSC	1494	683	0.133869	9	9
CRE_8w_17145250	rST	2345	1156	1.44989	5	5
CRE_8w_27091775	dSC	5486	2180	0.255195	9	9
CRE_8w_22993106	rST	3440	1746	0.813953	4	4
CRE_8w_34529281	rST	1495	684	0.133779	5	5
CRE_8w_44981065	rST	1219	651	0.246103	4	4
CRE_8w_7160316	eST	5975	2373	0.753138	27	27
CRE_8w_13554292	pSC	5731	2288	1.27377	15	15
CRE_8w_22995391	rST	1145	673	0.69869	5	5
CRE_8w_34414595	rST	3572	1770	0.475924	4	4
CRE_8w_38785864	dSC	1795	1046	1.11421	9	9
CRE_8w_24277393	rST	3587	1708	0.808475	5	5
CRE_8w_48053437	rST	4823	2196	0.725689	5	5
CRE_8w_41397129	rST	1286	587	1.39969	4	4
CRE_8w_53273563	rST	1366	700	1.24451	5	5
CRE_8w_5499513	dSC	1683	890	0.178253	9	9
CRE_8w_38957927	rST	2312	1217	0.17301	4	4
CRE_8w_18433914	dSC	927	522	3.99137	9	9
CRE_8w_33461430	soma_CKO	1434	681	0.767085	23	23
CRE_8w_32386229	pSC	9583	3340	2.07659	15	15
CRE_8w_26304900	dSC	1052	581	0.760456	13	13
CRE_8w_18012816	pSC	18984	4934	1.95954	15	15
CRE_8w_36285602	rST	6630	2999	1.3273	4	4
CRE_8w_18062083	rST	2065	1082	0.242131	5	5
CRE_8w_2866205	pSC	9771	3584	1.50445	15	15
CRE_8w_1139537	rST	1394	826	0.35868	4	4
CRE_8w_34622709	Lep_Zygo2	935	520	1.17647	0	0
CRE_8w_45253775	dSC	8086	3359	1.40984	9	9
CRE_8w_20384546	rST	3547	1599	0.3947	4	4
CRE_8w_13660525	rST	4190	2100	0.357995	4	4
CRE_8w_36277437	dSC	10366	3592	0.704225	9	9
CRE_8w_54105221	dSC	1036	528	0.579151	13	13
CRE_8w_26605812	rST	1914	960	1.51515	5	5
CRE_8w_34823489	SPG_diff	2832	2212	0.564972	20	20
CRE_8w_17994414	pSC	22940	5505	1.39058	15	15
CRE_8w_7091283	rST	1131	625	1.85676	4	4
CRE_8w_53931068	rST	2725	1256	0.183486	4	4
CRE_8w_4822167	eST	7366	4419	0.434428	22	22
CRE_8w_26778025	rST	1602	858	0.062422	5	5
CRE_8w_32737569	pSC	16721	4628	1.51307	15	15
CRE_8w_22627580	rST	6061	2752	0.824946	4	4
CRE_8w_30569670	rST	1236	665	0.485437	5	5
CRE_8w_2889270	rST	2441	1307	1.47481	4	4
CRE_8w_48771710	rST	16169	4824	0.284495	4	4
CRE_8w_54010581	dSC	5288	2370	1.62632	13	13
CRE_8w_34399601	rST	1497	770	0.534402	5	5
CRE_8w_15353943	pSC	60144	7666	0.671721	15	15
CRE_8w_43859910	eST	9993	3989	2.25158	22	22
CRE_8w_31832832	pSC	3890	1981	1.07969	15	15
CRE_8w_6066414	pSC	20607	5386	1.56258	15	15
CRE_8w_4282652	SPG_diff	8279	3509	1.06293	20	20
CRE_8w_33920599	eST	2635	2057	0.796964	22	22
CRE_8w_5927229	SPG_diff	1599	1365	0.437774	20	20
CRE_8w_1073957	rST	1270	677	0.314961	4	4
CRE_8w_43917014	dSC	7049	2970	1.674	9	9
CRE_8w_54339020	dSC	2370	1181	0.337553	9	9
CRE_8w_20382706	eST	5983	3870	0.601705	22	22
CRE_8w_36326659	dSC	1804	953	0.554324	9	9
CRE_8w_38931719	eST	3140	2371	0.732484	22	22
CRE_8w_25957148	eST	1398	671	2.36052	27	27
CRE_8w_54066105	rST	6056	2773	1.84941	5	5
CRE_8w_42178783	pSC	26004	5844	1.11906	15	15
CRE_8w_24322799	rST	1195	684	0.251046	5	5
CRE_8w_5064969	rST	1268	756	0.0788644	5	5
CRE_8w_26896963	Lep_Zygo2	1884	995	2.01699	0	0
CRE_8w_22063379	rST	1362	752	1.0279	5	5
CRE_8w_21620223	rST	1329	724	0.150489	4	4
CRE_8w_1265792	rST	4833	2089	0.537968	4	4
CRE_8w_5696377	dSC	2385	1132	0.251572	9	9
CRE_8w_34860955	rST	2328	1056	0.343643	4	4
CRE_8w_27081280	dSC	1416	801	1.69492	9	9
CRE_8w_25967280	eST	3212	1199	0.1868	27	27
CRE_8w_44336848	Lep_Zygo2	1059	545	0.944287	0	0
CRE_8w_38779286	SPG_diff	5285	2132	0.64333	20	20
CRE_8w_35927358	rST	1241	664	0.241741	5	5
CRE_8w_24866402	eST	2289	1134	0.78637	27	27
CRE_8w_5092899	rST	932	523	0	5	5
CRE_8w_22116333	soma_CKO	731	626	0.820793	11	11
CRE_8w_15449033	pSC	6301	2429	1.2379	15	15
CRE_8w_47986862	eST	994	620	1.40845	27	27
CRE_8w_53370540	rST	1052	550	0.095057	4	4
CRE_8w_26828988	dSC	3670	1692	1.79837	9	9
CRE_8w_41349026	rST	2961	1442	1.9588	5	5
CRE_8w_30626749	rST	3255	1517	0.184332	5	5
CRE_8w_5729936	SPG_diff	1976	1631	0.404858	20	20
CRE_8w_4406563	dSC	4367	1890	0.160293	9	9
CRE_8w_38773267	rST	1293	691	0.696056	5	5
CRE_8w_51202968	rST	2495	1357	1.48297	4	4
CRE_8w_1220898	rST	6400	2529	1.59375	5	5
CRE_8w_16741996	rST	2073	1151	2.17077	5	5
CRE_8w_26680216	eST	2735	2111	0.548446	22	22
CRE_8w_48783387	eST	3264	2426	0.490196	22	22
CRE_8w_8375191	eST	3913	2788	0.894454	22	22
CRE_8w_6109156	dSC	5635	2420	1.82786	9	9
CRE_8w_42455813	dSC	1957	1034	0.868677	9	9
CRE_8w_10084803	dSC	3393	1480	1.88624	9	9
CRE_8w_6382124	pSC	12112	3933	0.990753	15	15
CRE_8w_54314243	rST	3156	1536	0.348542	5	5
CRE_8w_53934979	SPG_diff	12805	4565	1.33542	20	20
CRE_8w_4689205	dSC	15295	4804	0.993789	9	9
CRE_8w_48049623	rST	1298	782	0.693374	4	4
CRE_8w_44267163	rST	4369	2134	0.503548	4	4
CRE_8w_5680542	rST	2906	1405	0.344116	4	4
CRE_8w_38098203	rST	2964	1527	0.910931	4	4
CRE_8w_22705320	rST	4242	1811	0.518623	4	4
CRE_8w_6156375	rST	7197	3019	0.527998	4	4
CRE_8w_19898414	rST	1437	738	0.626305	5	5
CRE_8w_26733738	dSC	1067	545	0.374883	9	9
CRE_8w_38885788	rST	3974	1872	0.553598	4	4
CRE_8w_42375954	Lep_Zygo2	1572	751	0.381679	0	0
CRE_8w_30669098	pSC	14136	4143	1.07527	15	15
CRE_8w_19789356	rST	1580	830	0.126582	4	4
CRE_8w_15125701	pSC	11796	3695	1.8057	15	15
CRE_8w_30651770	dSC	1061	614	0	9	9
CRE_8w_48037942	pSC	18812	5152	0.706996	15	15
CRE_8w_1275243	rST	3088	1477	1.06865	5	5
CRE_8w_5945434	eST	1180	1000	0.423729	22	22
CRE_8w_44267087	rST	2127	1126	0.329102	4	4
CRE_8w_171464	soma_CKO	2474	1808	0.606306	23	23
CRE_8w_24354338	pSC	13428	3933	1.88412	15	15
CRE_8w_51259485	pSC	10583	3638	1.62525	15	15
CRE_8w_52422380	rST	6511	2522	0.491476	4	4
CRE_8w_10154977	Lep_Zygo2	1171	569	0.170794	0	0
CRE_8w_48370671	rST	3757	1878	0.638808	4	4
CRE_8w_45073503	dSC	6756	2671	3.00474	9	9
CRE_8w_53233947	dSC	2444	1160	0.777414	9	9
CRE_8w_25954311	rST	5011	1912	0.119737	5	5
CRE_8w_35800175	rST	6366	2734	0.832548	4	4
CRE_8w_2301078	SPG_diff	8224	3317	2.1644	20	20
CRE_8w_21591536	eST	3013	2277	0.829738	22	22
CRE_8w_53457860	rST	7394	3045	1.40655	4	4
CRE_8w_19877448	rST	1879	1071	2.07557	5	5
CRE_8w_10109482	dSC	2282	1110	1.05171	9	9
CRE_8w_15184174	dSC	2629	1209	0.190186	9	9
CRE_8w_4654605	rST	5779	2718	0.778681	4	4
CRE_8w_5494381	rST	4128	1832	1.11434	4	4
CRE_8w_33699892	dSC	1180	620	1.10169	9	9
CRE_8w_39085976	rST	13889	4630	0.611995	4	4
CRE_8w_13534588	rST	1899	1150	0.473934	4	4
CRE_8w_34618164	rST	5870	2461	0.681431	4	4
CRE_8w_38048755	SPG_diff	1581	991	1.13852	20	20
CRE_8w_43182954	pSC	23390	5235	1.53484	15	15
CRE_8w_52359171	rST	1122	617	0.26738	5	5
CRE_8w_53934388	rST	1408	764	0.497159	4	4
CRE_8w_26381915	rST	900	515	0	5	5
CRE_8w_35720850	dSC	5871	2345	1.90768	13	13
CRE_8w_12522551	rST	1106	624	0.271248	4	4
CRE_8w_19833868	rST	5880	2598	0.680272	4	4
CRE_8w_4913050	pSC	7389	2717	0.622547	15	15
CRE_8w_43882697	rST	1500	790	2	4	4
CRE_8w_43063268	rST	4313	2086	0.440529	4	4
CRE_8w_6188184	dSC	4089	1861	2.05429	9	9
CRE_8w_4853807	rST	1186	678	0.421585	5	5
CRE_8w_25974389	rST	2298	1144	1.30548	4	4
CRE_8w_42398456	rST	5591	2571	1.46664	5	5
CRE_8w_47816525	rST	2298	1335	1.74064	4	4
CRE_8w_47946985	rST	3419	1825	0.935946	5	5
CRE_8w_20493815	pSC	16961	5177	0.854902	15	15
CRE_8w_7225233	dSC	5418	2287	1.4581	9	9
CRE_8w_26069635	eST	2953	2207	0.60955	22	22
CRE_8w_32406613	eST	3237	1253	0.339821	27	27
CRE_8w_43174481	eST	2668	1496	0.787106	22	22
CRE_8w_19866503	pSC	19320	5526	1.26294	15	15
CRE_8w_53954635	rST	1830	1002	1.5847	5	5
CRE_8w_26787643	SPG_diff	5573	2344	1.32783	20	20
CRE_8w_2206122	rST	4567	2248	0.897745	4	4
CRE_8w_29639958	rST	3248	1697	1.23153	5	5
CRE_8w_18684230	pSC	15881	4464	0.881557	3	3
CRE_8w_2117555	rST	4241	1903	0.330111	4	4
CRE_8w_13512242	soma_CKO	4626	3011	0.843061	23	23
CRE_8w_18685105	SPG_diff	7112	3040	0.857705	20	20
CRE_8w_38863782	rST	4077	1796	0.539612	4	4
CRE_8w_34595316	rST	1483	673	1.21376	5	5
CRE_8w_53313317	rST	1633	854	0.367422	5	5
CRE_8w_27718841	dSC	6500	2508	1.70769	9	9
CRE_8w_4977173	dSC	10486	3610	1.4877	9	9
CRE_8w_24347031	pSC	5469	2117	0.201134	3	3
CRE_8w_195767	rST	1939	1055	1.18618	5	5
CRE_8w_4640988	rST	1675	867	0.298507	5	5
CRE_8w_26800367	rST	1323	717	0.907029	5	5
CRE_8w_40190119	rST	6012	2617	0.116434	4	4
CRE_8w_4835670	pSC	2828	1278	0.106082	3	3
CRE_8w_53371134	rST	6064	2252	0.148417	4	4
CRE_8w_49907045	eST	1156	1020	0.519031	22	22
CRE_8w_13708816	dSC	9569	3893	1.10774	13	13
CRE_8w_6379466	dSC	979	520	0.306435	9	9
CRE_8w_4402119	dSC	3845	1617	0.442133	9	9
CRE_8w_53241397	rST	3596	1699	0.500556	4	4
CRE_8w_4804301	Lep_Zygo2	1009	571	0.693756	0	0
CRE_8w_5959248	rST	1671	796	0.777977	4	4
CRE_8w_26748543	rST	935	504	1.17647	5	5
CRE_8w_48683826	eST	5253	3519	0.609176	22	22
CRE_8w_6386455	dSC	13373	4328	1.04689	9	9
CRE_8w_29674453	pSC	5399	2331	0.537137	15	15
CRE_8w_29738489	rST	3363	1664	0.564972	5	5
CRE_8w_18072258	dSC	7324	2919	1.6521	9	9
CRE_8w_39040849	rST	1055	518	1.80095	5	5
CRE_8w_21996220	eST	3297	2488	0.727934	22	22
CRE_8w_21635294	dSC	2425	1101	0.659794	9	9
CRE_8w_52426530	dSC	1489	764	0.470114	9	9
CRE_8w_38096635	pSC	8623	3130	1.15969	15	15
CRE_8w_18484560	rST	886	540	0.902935	4	4
CRE_8w_20431224	Lep_Zygo2	1239	616	0.968523	0	0
CRE_8w_33641336	rST	10311	3609	0.863156	4	4
CRE_8w_4722660	eST	4940	3402	0.647773	22	22
CRE_8w_34526541	dSC	4611	1708	0.260247	9	9
CRE_8w_34440353	dSC	1361	732	2.71859	9	9
CRE_8w_6151551	rST	2436	1233	0.410509	5	5
CRE_8w_5912413	eST	1600	829	0.3125	27	27
CRE_8w_54397241	pSC	8100	2818	1.71605	15	15
CRE_8w_17221699	rST	2053	1251	0.925475	5	5
CRE_8w_38063043	rST	3833	2055	1.59144	5	5
CRE_8w_40227550	rST	7823	3402	2.04525	4	4
CRE_8w_39767389	soma_CKO	1158	945	0.345423	23	23
CRE_8w_38969538	eST	4058	2941	0.73928	22	22
CRE_8w_51269161	rST	2035	1015	0.835381	4	4
CRE_8w_42254411	rST	1272	670	0.0786164	4	4
CRE_8w_38636606	dSC	6295	2616	1.28674	13	13
CRE_8w_23504923	pSC	22440	5792	1.28788	15	15
CRE_8w_33334211	dSC	4370	1946	0.480549	13	13
CRE_8w_5499657	dSC	1023	512	0	13	13
CRE_8w_48742892	rST	1002	558	0.199601	5	5
CRE_8w_20421605	pSC	20291	4919	2.543	15	15
CRE_8w_4606526	rST	1216	709	0.164474	5	5
CRE_8w_13580726	dSC	1155	637	1.47186	9	9
CRE_8w_26349291	rST	1087	604	0.827967	5	5
CRE_8w_26266084	rST	1422	768	1.40647	5	5
CRE_8w_53823178	rST	2275	1152	0.263736	4	4
CRE_8w_16802353	rST	11566	3925	0.881895	4	4
CRE_8w_20454265	rST	4443	2073	1.01283	4	4
CRE_8w_39772224	rST	3216	1645	1.39925	4	4
CRE_8w_4630637	pSC	8636	3097	1.85271	15	15
CRE_8w_5008128	rST	2142	1194	0.326797	5	5
CRE_8w_5686176	rST	3871	1881	0.103332	4	4
CRE_8w_29653032	soma_CKO	3662	2529	0.464227	23	23
CRE_8w_34439581	dSC	1076	568	0	9	9
CRE_8w_34539189	pSC	38277	7065	1.25402	15	15
CRE_8w_5017591	dSC	3965	1920	0.983607	9	9
CRE_8w_45143082	rST	3259	1569	0.42958	4	4
CRE_8w_5477199	dSC	1742	892	2.92767	9	9
CRE_8w_22079618	rST	5097	2442	3.29606	4	4
CRE_8w_26922922	rST	1942	1054	0.7724	5	5
CRE_8w_4832516	dSC	3457	1512	0.202488	9	9
CRE_8w_22036809	SPG_undiff	6794	2813	1.57492	16	16
CRE_8w_12457905	rST	3236	1465	0.556242	4	4
CRE_8w_4576181	rST	2719	1366	0.147113	4	4
CRE_8w_48049091	pSC	23821	5234	1.19642	15	15
CRE_8w_18029780	soma_CKO	4716	3060	0.614928	23	23
CRE_8w_2820958	rST	1924	1006	4.26195	5	5
CRE_8w_43890201	Lep_Zygo1	1449	848	0.414079	6	6
CRE_8w_20421450	dSC	4148	2017	0.458052	9	9
CRE_8w_34923453	rST	1420	748	0.422535	4	4
CRE_8w_38645942	dSC	894	516	1.67785	9	9
CRE_8w_4635415	eST	884	515	1.13122	27	27
CRE_8w_52449443	rST	955	505	0.104712	4	4
CRE_8w_45157365	eST	6996	4384	0.7004	22	22
CRE_8w_1229519	rST	1515	778	0.0660066	5	5
CRE_8w_39667003	rST	5195	2630	1.92493	4	4
CRE_8w_2226161	rST	8293	3128	0.409984	4	4
CRE_8w_36403906	rST	2082	1099	0.768492	5	5
CRE_8w_33651410	dSC	1221	680	0.982801	9	9
CRE_8w_13643714	pSC	2832	1301	3.17797	15	15
CRE_8w_23514895	soma_unknown	18867	5910	1.60598	31	31
CRE_8w_47669256	pSC	12567	4064	0.286465	15	15
CRE_8w_12405749	dSC	7218	2527	0.65115	9	9
CRE_8w_5706567	dSC	5847	2359	1.1972	9	9
CRE_8w_15055033	pSC	4170	2073	1.27098	15	15
CRE_8w_42349635	rST	1226	692	0	5	5
CRE_8w_7091002	rST	3799	1788	0.315873	4	4
[truncated: 43,252 more rows]

## Sheet: Dataset EV4B
Dataset EV4B: Expression of genes in the different cell types captured by scRNA-seq
Gene	SPG_undiff	SPG_diff	preLep	Lep_Zygo1	Lep_Zygo2	pSC	dSC	rST	eST	soma_Sertoli	soma_unknown	SPG_undiff_CKO	soma_CKO
Btd	0.102787	0.0814629	0.0698085	0.0800175	0.0467131	0.0209254	0.0556245	0.0320946	0.1025	0.207924	0.281368	0.211976	0.432786
1810010H24Rik	0.0428369	0.0428599	0.0324374	0.0201148	0.0205938	0.00715506	0.0127375	0.00732313	0.0183111	0.0159048	0	0.0706391	0.0699704
1700016K19Rik	0.237923	0.64265	0.0948573	0.205893	0.504006	0.67965	0.917518	1.16569	1.23034	0.0278969	0.242014	0.228512	0.402509
Bap1	0.808782	0.689648	0.777121	0.634252	0.559427	0.508368	0.435497	0.331168	0.354701	0.521351	0.593117	0.779142	0.514605
Phf7	0.365829	0.895587	0.205586	0.577762	1.09962	1.42095	1.40595	1.20592	1.64685	0.095252	0.631057	0.301222	0.673405
Galnt15	0.0127548	0.000842089	0.00232722	0.00305123	0.00489139	0.00301886	0.00744803	0.0134763	0.0195634	0.00937712	0.410703	0.015244	0.0573594
Mrpl24	0.842682	1.01375	0.713631	0.899317	1.14362	1.59475	1.24698	0.749818	1.03391	0.558825	0.724359	0.978671	1.04864
Sema3g	0.00332219	0.0127386	0.0032656	0.0207196	0.0127825	0.00559714	0.00208129	0.00611911	0.026838	0.00805304	1.70107	0.00500276	0.0104581
Dph3	0.285387	0.271731	0.267403	0.271316	0.307221	0.322693	0.288018	0.242613	0.365816	0.217464	0.30556	0.361915	0.303511
Rhox4f	0.00118786	0	0.00103305	0.00197706	0.00232791	0.00289842	0.000868871	0.00101231	0	0	0	0	0.00277566
Oxnad1	0.13095	0.205787	0.177997	0.152491	0.179959	0.253906	0.172235	0.139522	0.162267	0.113215	0.242551	0.145489	0.186481
Pmp2	0.00785979	0.014066	0.00423986	0.0539798	0.158751	0.326468	0.186017	0.0828123	0.0466104	0.00109497	0.0180735	0.00449576	0.0343887
Tcp10c	0.0260952	0.0604238	0.000642968	0.0356176	0.154861	0.251786	0.289838	0.167398	0.168878	0.00192552	0.0173754	0.00519574	0.0507921
Msmb	0.00260026	0.00176688	0.000580227	0.00155622	0.00156856	0.00143623	0.00199554	0.000339626	0.00249188	0.000905946	0	0.00372399	0.00215529
Rhox4d	0.000767899	0	0	0.000421472	0.00304213	0.00335152	0.000768766	0.00135094	0	0.000949545	0	0.00397972	0.00045839
Gle1	0.858778	0.749251	0.76876	0.795845	0.761358	0.579994	0.655367	0.535949	0.385675	0.34397	0.266377	1.18105	0.476781
Gm14762	0.00446861	0.00387149	0.00236226	0.000268806	0.00110879	0	0.000365083	0.00749367	0.00422904	0.00246319	0	0	0.00726883
Trim60	0.0525132	0.00830799	0.00936256	0.0115859	0.00124456	0.00535022	0.00277335	0.00386966	0.0136274	0.00317936	0	0.020481	0.00982901
Rhox4c	0.0100897	0.000875793	0.000601556	0.00116244	0.000296328	0.00145233	0.0015868	0.00123833	0	0.000161263	0	0.00534034	2.07495e-05
Fam47c	0.00382479	0.0189707	0	0.00356775	0.00834119	0.00709881	0.0241678	0.0622636	0.0254721	0	0.0025244	0.00319101	0.014559
Rhox3c	0.0069689	0	0.00451084	0.00451988	0.00624987	0.00358217	0.00802077	0.00602489	0	0.000124248	0	0.000688498	2.07495e-05
L3hypdh	0.100228	0.0128067	0.0208186	0.0306901	0.0150552	0.00643871	0.01495	0.00605814	0.0112552	0.0315731	0.0473125	0.0581208	0.0563075
Rhox2c	0.014776	0.0192939	0.0433948	0.0245141	0.0158466	0.00946631	0.0105773	0.00507642	0.00192027	0.00805539	0	0.00999605	0.00811089
F8a	0.109096	0.106894	0.160271	0.106536	0.0598495	0.0180182	0.02061	0.041273	0.0565347	0.127484	0.0370176	0.129695	0.121748
Rhox2b	0.00328468	0	0.000601556	0.00228479	0.000473415	0.00020839	0	0	0	0	0	0.000688498	2.07495e-05
Clptm1l	0.524024	1.00977	0.810029	0.650232	0.614385	0.766011	0.633718	0.499463	0.824288	0.526004	0.547965	0.643731	0.674855
Krtap15	0.00137993	0.00354283	0.000981078	0.00283598	0.00981527	0.00599484	0.00933704	0.0669617	0.0187513	0	0.0164344	0.00118865	0.00358656
Rhox4a	0.00201162	0	0.00157294	0.00508449	0.0102043	0.000294696	0.00110105	0.00288198	0	0.0003214	0	0.000688498	0.000166231
Tert	0.155048	0.180892	0.187407	0.137244	0.0546107	0.0253704	0.0331099	0.0394664	0.0271018	0.0542587	0.00599415	0.144942	0.0472494
Slc6a18	0	0	0.000758477	0.000269746	0	0.000327943	0.000117443	0.00363022	0	0	0	0.00443283	0.000375706
Hapln1	0.00564605	0.156635	0.00181941	0.00415622	0.0160366	0.0376012	0.105387	0.151544	0.329595	0.00447183	0.0571818	0.294359	0.500642
Vcan	0.0356287	0.0272737	0.0464525	0.0301261	0.0469857	0.0187499	0.0398535	0.0453825	0.0421333	0.0883171	0	0.0221531	0.0657489
Grik1	0.0649835	0.165723	0.0104048	0.0392725	0.196426	0.142837	0.445021	1.11014	0.400225	0.00876876	0.006611	0.0254526	0.0951528
Xrcc4	0.710475	0.62597	0.58609	0.809472	1.02513	1.03635	1.09616	0.779373	0.407452	0.633157	0.773118	0.576805	0.450396
Slc48a1	0.0663167	0.146053	0.147244	0.112613	0.0935904	0.0277911	0.0655946	0.04326	0.277218	0.197904	0.386063	0.232064	0.724919
Hist1h2bc	0.061906	0.0501793	0.0405181	0.105594	0.105058	0.050334	0.0833706	0.041944	0.384834	0.21109	0.608046	0.207365	0.881767
Gm5444	0.00768547	0.033315	0.00630882	0.0141717	0.0455766	0.0395864	0.0663155	0.110064	0.0242289	0.00358927	0	0.000578199	0.00755866
Lipo1	0.00118386	0.00203254	0	0	0.00576588	0.000669431	0.000199611	0.000408008	0	0	0	0.00269365	0.000133044
Fam3b	0.145837	0.177074	0.0620585	0.101113	0.117753	0.0805589	0.216625	0.560611	0.198928	0.00941777	0.0152191	0.149439	0.060688
C1s2	0.000884793	0.00226791	0.00542918	0.00726565	0.0104733	0.0165674	0.0184965	0.0162114	0.00856364	0.00321607	0	0.00709445	0.0114634
Lipo4	0.00600226	0.0019338	0	0	0	0.00129634	0.000636053	0.0113845	0.00690576	8.06134e-05	0	0	0
Atg10	0.70597	0.365134	0.410702	0.42392	0.264445	0.166857	0.222061	0.357753	0.179242	0.793416	0.379227	0.533361	0.267026
Enpp5	0.181355	0.113228	0.192741	0.200489	0.129181	0.0795431	0.109993	0.0841323	0.424708	0.575314	0.540124	0.295408	0.750413
1700013D24Rik	0.010223	0.1242	0.000226547	0.0141444	0.0581062	0.0628371	0.201143	0.476325	0.2403	0	0.0593435	0	0.0642986
Fkbp8	0.349455	0.604777	0.3891	0.41212	0.397639	0.515194	0.426573	0.35162	0.716286	0.321872	0.443576	0.744281	1.06198
Enpp4	0.756498	0.318244	0.438754	0.391664	0.235659	0.280094	0.228154	0.143576	0.169394	0.284079	0.488001	0.306643	0.252471
Ffar3	0.000534826	0.000398159	0	0.000481274	0.00148415	0.000880701	0.00190833	0.00200029	0	0.000787511	0	0.0019009	0.00455816
Bbx	0.692258	1.05308	0.928873	1.10373	1.15732	0.601056	1.14045	1.81448	1.36334	1.735	0.966624	0.448902	1.14711
Cyp39a1	0.218621	0.0988106	0.160288	0.10952	0.0728704	0.0308153	0.0848278	0.177653	0.110592	0.0826957	0.0344587	0.105299	0.0583967
Magea5	0.0866161	0.0939858	0.117635	0.109204	0.0541516	0.0182953	0.0305174	0.0162481	0.012809	0.0205306	0	0.0514132	0.017813
Calcr	0.000321641	0.00661391	0.00394474	0.00538651	0.00766717	0.00569418	0.00671045	0.0127469	0.0390356	0.00353336	0	0.00627529	0.00416764
Aoah	0.0154524	0.043962	0.0148942	0.028022	0.0426639	0.0284373	0.0609962	0.181051	0.0798509	0.00990594	0.1508	0.0539067	0.0521957
Fbxl17	1.02495	0.767895	0.628037	0.988769	1.14774	0.859097	0.864547	0.658675	0.699988	1.20785	0.753702	0.881054	0.813314
Rsph9	0.0622458	0.115756	0.00859126	0.0749341	0.201044	0.35303	0.333858	0.341767	0.399418	0.0136761	0.218958	0.0640324	0.133841
Mrps18a	0.242647	0.188358	0.164073	0.298755	0.3099	0.302038	0.24311	0.146653	0.35334	0.30832	0.25778	0.302869	0.456474
BC005537	1.28658	1.32576	1.23629	1.21337	1.15235	1.10317	1.37616	2.12069	1.35289	1.25054	1.39703	0.985638	1.20401
Crip3	0.0298429	0.0813056	0.0612949	0.132794	0.204774	0.178137	0.214748	0.0913919	0.080808	0.0450051	0.105463	0.0286198	0.0421119
Gm14025	0.0131849	0.0473856	0.00684845	0.00651219	0.014027	0.0120625	0.0525775	0.106341	0.0328504	0.00213948	0	0.00668796	0.00778344
Trim27	0.621294	0.708007	0.593512	0.519334	0.606553	0.774033	0.744983	0.959318	0.842519	0.423546	0.512114	0.554884	0.641236
Zkscan3	0.416162	0.438996	0.524613	0.729236	0.85281	0.72019	0.642846	0.358963	0.523133	0.674567	0.468565	0.321665	0.605521
Gm14010	0	0.00056805	0	0	0.00306202	0.00722989	0.00686238	0.00708013	0.0133973	0	0	0.00837369	0.0012235
Rbp4	0.242469	0.422937	0.627952	0.301392	0.152559	0.0859474	0.110325	0.0395219	0.109175	0.128347	0	0.186076	0.147998
Slc8a3	0.0148933	0.0140352	0.0157602	0.0237601	0.02342	0.0203052	0.0410971	0.0316299	0.0259476	0.032229	0.0469763	0.0212319	0.0341086
Kcnip3	0.0237331	0.0783253	0.128257	0.0852878	0.0396762	0.0570591	0.0622063	0.0346177	0.0339784	0.0166431	0.0744259	0.0604522	0.171707
Eif3a	1.29219	1.28864	1.29805	1.34693	1.41203	0.992375	0.974131	0.901102	0.831321	1.15265	1.1898	1.44918	0.891818
Pde6c	0.0191432	0.0265456	0.0269783	0.017555	0.0270512	0.0248037	0.0316883	0.0196147	0.0378747	0.00771759	0	0.0839655	0.0249343
Cyp4v3	0.116555	0.023924	0.0159745	0.0413462	0.0138641	0.00694151	0.00637265	0.00756284	0.0171653	0.0765341	0.00338716	0.170814	0.0696852
Washc5	0.740534	0.61198	0.707112	0.558175	0.328197	0.193944	0.195917	0.113392	0.228456	0.490474	0.513366	0.881242	0.479528
Isyna1	0.80559	1.33474	0.43403	0.593386	0.577656	1.07915	1.13921	1.06577	2.12076	0.677182	1.63226	1.80989	2.49284
Adam34	0.0185618	0.117171	0.0015699	0.0246872	0.129082	0.0819306	0.264204	0.792166	0.200271	0	0.0106507	0.010336	0.0635464
Sqle	0.644018	0.537599	0.641698	0.493864	0.447387	0.572929	0.460922	0.306773	0.322029	0.391967	0.213444	0.527523	0.469421
Fam45a	0.316399	0.426181	0.407924	0.433145	0.470465	0.650026	0.472438	0.300903	0.288606	0.304115	0.298917	0.338712	0.301086
Ngb	0.0387857	0.0124451	0.0226517	0.0281603	0.0134511	0.0253898	0.0306317	0.0273089	0.010298	0.0104799	0	0.0390235	0.010675
Mtss1	0.669066	0.685408	0.750141	0.565549	0.247138	0.0867582	0.136946	0.0984374	0.178878	0.4269	0.829827	0.592062	0.286532
Gstz1	0.33779	0.627726	0.483774	0.645059	0.895987	0.873708	0.921399	1.05268	0.806014	0.4448	0.377823	0.43794	0.741736
Ndufb9	0.807389	0.72019	0.771769	0.515139	0.39781	0.491539	0.35294	0.233835	0.370152	0.433523	0.510465	0.998855	0.647104
Prdx3	0.188116	0.107812	0.184891	0.206962	0.102555	0.0571009	0.102132	0.0499754	0.235917	0.888586	0.422438	0.335711	0.578051
Plce1	0.212356	0.16776	0.223387	0.400905	0.325796	0.154889	0.259999	0.301336	0.809614	1.60141	0.595083	0.383414	0.932756
Sptlc2	1.00739	1.01126	1.07863	1.10699	0.892282	0.597362	0.610153	0.382241	0.582934	0.940111	1.10695	1.23734	0.744523
Klhl38	0.0005981	0	0.00048428	0	0	0.000400454	0.000463799	0.00176257	0.00108436	0	0	0.00507178	0.0010514
Noc3l	0.459014	0.494972	0.51299	0.489876	0.385159	0.321211	0.243216	0.150143	0.178098	0.260003	0.181543	0.470598	0.248235
Cracr2b	0.124789	0.125805	0.149618	0.112286	0.0315593	0.0142761	0.041263	0.0127785	0.035801	0.0257934	0.703108	0.127143	0.0507209
Ahsa1	0.216777	0.135108	0.187087	0.125546	0.131227	0.165243	0.102979	0.0529345	0.073852	0.100105	0.029357	0.176128	0.100103
Fbxo32	0.670427	0.101438	0.0783837	0.0762927	0.0326657	0.0144729	0.0257643	0.0227413	0.0273016	0.0970614	0	0.346111	0.267411
Vipas39	0.324876	0.243795	0.289036	0.307213	0.322537	0.248405	0.271119	0.202044	0.232142	0.243414	0.151223	0.313636	0.270761
Wdyhv1	0.655984	0.489151	0.618338	0.492266	0.212549	0.101475	0.166581	0.0606473	0.0951282	0.302029	0.0373373	0.690253	0.218276
Apon	0.00802479	0.00476163	0.0128589	0.00949517	0.0076275	0.00982275	0.00403549	0.00387147	0.00599364	0.00316223	0	0.0216831	0.00524261
Snw1	1.08267	0.954771	0.903181	0.893993	0.767536	0.780008	0.666953	0.594725	0.715128	0.755981	0.867627	1.14578	0.880995
Nkx3-1	0.330014	0.0757857	0.103838	0.147699	0.0214222	0.00731751	0.0187478	0.012916	0.00779151	0.420089	0.0180364	0.0549463	0.0288642
Dnajb8	0.00151388	0.0449449	0.000875331	0.00437574	0.00942021	0.0219207	0.102173	0.259835	0.420745	0.00137335	0.0782702	0.000578199	0.02604
Pibf1	0.935356	0.945471	0.991933	1.16021	1.40128	1.47172	1.393	1.24871	0.612505	0.741834	0.571225	1.0649	0.592503
Hmx2	0.00637971	0	0.0024302	0.00299021	0.00249144	0.00293839	0.00128331	0.00150747	0	0.00105973	0	0	0.00323944
Gm14443	0.139844	0.0395163	0.0362684	0.0405122	0.0310589	0.052339	0.0386542	0.0225256	0.00769308	0.0231132	0.0147173	0.0609133	0.0343069
Entpd4b	0.00424482	0.00292768	0.00393119	0.00275776	0.00524194	0.00477355	0.00255095	0.000612122	0	0.00192081	0	0.00530512	0.000655183
Kcnk16	0	0	0.0010718	0.000638759	0	0.00226112	0.000181925	0.0018364	0.00713293	0.000672151	0	0.00371939	0.000329536
Gm14391	0.000581213	0	0.000196092	0	0.0023216	0.000315358	0.00106335	0.000388645	0	0.000575151	0	0	1.94454e-05
Krt82	0	0.00947613	0	0	0	0.000568674	0.00482951	0.00590873	0	0.000136579	0	0.00687474	5.60661e-05
Agmo	0.0156797	0.0344905	0.0386215	0.0681758	0.145	0.0590884	0.0888607	0.156357	0.175353	0.283305	0.551279	0.0417347	0.220396
A630001G21Rik	0.0472886	0.0220978	0.0278366	0.0301114	0.0482221	0.0389267	0.037983	0.0356213	0.0306113	0.00980536	0.0934501	0.0223746	0.0176488
Gm14393	0.00234234	0	0.00128782	0	0.00190709	0.000623342	0.000228933	0	0	0.00206752	0	0	0.000446592
Grrp1	0.0235154	0.0271559	0.0217003	0.0222936	0.0274108	0.0290353	0.0257036	0.0143045	0.0169777	0.00324386	0.203933	0.0235227	0.0174401
Gm14444	0.00180072	0	0.000350599	0.0027203	0.0062194	0.00133886	0.00296235	0.000656756	0	0.00160212	0	0.00249241	0.000263994
Fam186b	0.0488073	0.243608	0.0346712	0.113761	0.339874	0.522202	0.450622	0.320143	0.301854	0.0113051	0.0780608	0.0588894	0.163456
Tmc8	0.382835	0.172112	0.210884	0.157665	0.125022	0.0614729	0.131504	0.0476411	0.0342583	0.0703351	0.0798784	0.390895	0.100552
Ccdc157	0.306041	0.609718	0.48679	0.577361	0.681721	0.812095	0.800303	0.917037	0.679587	0.171323	0.301509	0.324394	0.423415
Haspin	0.243555	0.561969	0.239555	0.210158	0.39636	0.459718	0.718614	0.631121	1.26167	0.0382112	0.448167	0.230935	0.33267
Zfp212	0.318897	0.427283	0.46291	0.343242	0.325006	0.4565	0.310642	0.172084	0.300417	0.265294	0.20484	0.23768	0.254944
Mon1b	0.11795	0.174863	0.171687	0.162242	0.138496	0.110914	0.106318	0.054092	0.0853154	0.139112	0.0814389	0.061336	0.127274
Bpifc	0.0631102	0.0561444	0.0623245	0.0369697	0.0215254	0.0242705	0.0150327	0.0222552	0.00950302	0.0339651	0.0772646	0.0985812	0.0092865
Fhl1	0.300892	0.207889	0.278511	0.261025	0.152669	0.0476317	0.0697633	0.0691742	0.275432	0.709011	0.28761	0.291815	0.356422
Lrp1b	0.25341	0.304404	0.165962	0.243835	0.335081	0.246902	0.389564	0.653963	0.442342	0.11182	0.199506	0.466789	0.341721
Msrb2	0.0235406	0.0231132	0.0249172	0.0459921	0.040904	0.049747	0.0567566	0.0783469	0.0843096	0.231698	0.0453518	0.0770148	0.243853
Gm9889	0	0.00611691	0.00206753	0.0032062	0	0.00200267	0.00023343	0.00491787	0.00751287	0.00352461	0.00599415	0.000658066	0.00124943
Gm5901	0.00635018	0.0459199	0.000406373	0.00478451	0.00915743	0.01622	0.0587405	0.186943	0.1888	0.000105075	0	0.00289113	0.0167699
Fyb2	0.0833848	0.0906686	0.106832	0.211931	0.293359	0.107699	0.152321	0.133326	0.627395	0.771241	0.165406	0.355061	0.643611
Defb38	0.000675513	0.00110286	0	0.00283952	0.000440912	0.00218189	0	0.0078541	0.00942707	0.00230906	0	0.00188369	0.000286895
Trim30c	0.0208765	0.00328639	0.00571568	0.0107032	0.0152487	0.0119403	0.0131942	0.018297	0.0264815	0.00718327	0.0124686	0.0208336	0.00430577
Ghsr	0	0	0.00131325	0	0.000500891	0.000548868	0.00017325	0.00107035	0	0.000659085	0	0.00388857	0.000173092
Nisch	0.752056	0.749302	0.911415	0.777465	0.523514	0.330474	0.34499	0.24053	0.791238	0.947813	0.759312	0.924435	1.06024
4930456L15Rik	0.00315959	0.0285659	0.00447538	0.00394065	0.0213904	0.0202585	0.0895426	0.239865	0.0683966	0	0.0115805	0.00405066	0.00979076
Parg	1.02635	0.996649	1.25164	1.04902	0.82298	0.771801	0.708419	0.458264	0.494043	0.854984	0.396501	0.817206	0.588118
Smarcd2	0.540831	0.524833	0.522645	0.467659	0.485241	0.641217	0.529164	0.353762	0.440168	0.377318	0.643521	0.449448	0.502995
pi-Ccrn4l,1	0.374216	0.463701	0.461857	0.365285	0.241517	0.244861	0.211775	0.144768	0.32102	0.303191	0.0505821	0.410759	0.397316
Ogdhl	0.464072	0.208326	0.251419	0.288419	0.202743	0.103295	0.133718	0.0931443	0.562274	0.149223	0.449064	0.670375	1.07897
Krt16	0.000300804	0	0.00228977	0.00220157	0	0.000546216	0.000536216	0.000415341	0	0	0	0	0
Mtmr4	0.21478	0.291025	0.280094	0.260368	0.269806	0.240088	0.233307	0.234979	0.399692	0.207753	0.244082	0.356262	0.276963
C130026I21Rik	0.0186643	0.0267774	0.0145649	0.0167042	0.036371	0.0213275	0.0371404	0.079336	0.0415022	0.0124442	0.0177285	0.101754	0.0277848
Tex13c1	0	0.0131697	0	0.00184243	0.00847464	0.00897235	0.0303757	0.0689664	0.123406	0	0.0544782	0	0.020551
Rpl39	0.287823	0.158329	0.471299	0.414209	0.33649	0.136938	0.144878	0.0802789	0.138958	0.610304	0.643411	0.136389	0.559311
Exoc6	0.443678	0.276086	0.341648	0.422784	0.252565	0.0990762	0.132941	0.121948	0.221494	0.844069	0.431647	0.536714	0.254545
Glt8d1	0.387648	0.575534	0.269957	0.748519	1.20555	1.45021	1.26912	0.913261	0.733455	0.380716	0.634287	0.348602	0.630478
Gm6268	0.0648597	0.177886	0.0783312	0.121369	0.18957	0.0809614	0.214151	0.506308	0.13572	0.0211749	0.0770484	0.0213613	0.054798
A330008L17Rik	0.0304624	0.318277	0.0145103	0.0366479	0.0507974	0.128766	0.321529	0.516479	0.657596	0.0135673	0.448251	0.65503	0.609467
Spcs1	0.225699	0.419798	0.167013	0.372675	0.489148	0.693766	0.611023	0.583269	0.968397	0.692543	0.647889	0.246108	0.671372
Nek4	0.337987	0.431655	0.286784	0.438775	0.658152	0.817715	0.608948	0.425115	0.514747	0.175695	0.158784	0.285802	0.305744
Gm1110	0.0055294	0.0142155	0.005069	0.00686397	0.0105662	0.0106597	0.0145839	0.0099602	0.0305595	0.00370588	0.0690805	0.0145683	0.008029
Mrm1	0.0428321	0.129252	0.12089	0.0861695	0.0648385	0.0378439	0.0334174	0.0353948	0.109709	0.127724	0.0632096	0.126163	0.154226
Lyst	0.647355	0.740151	0.784971	0.865923	0.826788	0.430509	0.600017	0.698981	0.410574	0.263239	0.246224	0.710444	0.315338
Chat	0.00433572	0.00276244	0.00104979	0.00106372	0.0196992	0.00453871	0.0104489	0.037121	0.0866053	0.00505444	0	0.0119878	0.00226504
Btbd35f14	0	0.00135941	0	0	0.00130608	0.00206744	0.00497202	0.0176202	0	9.48627e-05	0	0.000948114	0.00199544
Serpinb6c	0.00235335	0.00894133	0.0160774	0.0037514	0.0271011	0.0179013	0.0348559	0.0296418	0.00493226	0.00376174	0.00580703	0.00282654	0.00620636
Pigp	0.189043	0.223588	0.379863	0.380173	0.287948	0.187291	0.164603	0.0776271	0.172386	0.239228	0.447717	0.116278	0.177398
Acot12	0.0145841	0.0115851	0.00335478	0.0112524	0.00251481	0.00517611	0.0195811	0.0490621	0.0596602	0.000567889	0	0.00828034	0.0217872
Ripply3	0.00816944	0.0133442	0.0035568	0.00394407	0.00167225	0.00248963	0.00195645	0.000778639	0	0.000496383	0.0421933	0.0258108	0.00754853
Zcchc9	0.194123	0.14094	0.216877	0.190295	0.208329	0.21363	0.126162	0.0645751	0.130976	0.308529	0.0541107	0.244545	0.172635
Ckmt2	0.0460785	0.0985348	0.0324991	0.0502249	0.056434	0.0663915	0.169313	0.314943	0.144326	0.00497331	0.012459	0.227741	0.046212
Cd180	0.00661888	0.000690691	0.00286433	0.0094575	0.0230295	0.0109536	0.00491848	0.0111699	0.0203518	0.0106263	0.0441876	0.00938824	0.0295861
Chaf1b	0.397292	0.119485	0.187377	0.183126	0.158844	0.14346	0.12004	0.10449	0.145587	0.136667	0.210069	0.410361	0.209633
Magea8	0.105189	0.108448	0.112335	0.093734	0.0377316	0.0100181	0.0238921	0.0149386	0.0102576	0.0221442	0.0196104	0.0555185	0.0117289
Hbb-y	0	0	0	0.000211777	0.00161746	0	0.000323736	0.000411737	0	0.000280794	0	0.00113912	0.000774904
Ddx39b	1.02954	1.41089	0.953038	1.00521	0.975096	1.34818	1.1587	0.835717	1.51112	0.892707	1.25155	1.49089	1.65744
Dopey2	0.523519	0.392799	0.282396	0.363803	0.426045	0.373067	0.371902	0.421663	0.316161	0.243897	0.643544	0.543727	0.325902
Gm14964	0.0373332	0.0195246	0.0463818	0.0163135	0.00759423	0.00527351	0.00913893	0.00689142	0.00371975	0.00811423	0	0.0302912	0.011341
Cbr3	0.0604665	0.0765974	0.00590698	0.00705019	0.0195248	0.0269225	0.0477664	0.0764022	0.0411705	0.0144289	0.16971	0.240695	0.154744
Gipc1	0.211889	0.160554	0.295077	0.218637	0.122422	0.100034	0.0976226	0.0563029	0.160172	0.204108	0.481154	0.114479	0.19221
Setd4	0.165266	0.176299	0.0843174	0.138339	0.168459	0.170882	0.136945	0.125816	0.102546	0.0456589	0.0384294	0.300697	0.100186
Gm11099	0.0055049	0.0170049	0	0.000423508	0.00861976	0.00641398	0.00757115	0.0324615	0.0120254	0.00367321	0	0.00435919	0.00648072
Clic6	0.481728	0.20079	0.13898	0.112201	0.0747242	0.0557454	0.162748	0.370361	0.202239	0.0602507	0	0.368118	0.0842375
Slc30a5	0.498157	0.451663	0.655838	0.525092	0.506688	0.480968	0.39815	0.206156	0.287228	0.563384	0.200884	0.628654	0.356807
Ackr4	0.0236514	0.00658432	0.0203438	0.0315329	0.0124609	0.0127921	0.0179914	0.0148281	0.00704219	0.0190033	0.145119	0.0111451	0.0344934
Tlcd1	0.138006	0.260333	0.220096	0.285824	0.267084	0.113189	0.210871	0.138068	0.312063	0.241573	0.218437	0.249904	0.376349
Retnlb	0.00187871	0.000879721	0.00146023	0.00211608	0.000521871	0.000468231	0.000952627	0.000661851	0	0	0	0	0.000360566
Rrp36	0.565429	0.395231	0.44052	0.404303	0.292265	0.272087	0.223948	0.239026	0.239755	0.347443	0.22155	0.497257	0.242953
Retnlg	0.00187871	0.00398498	0.00146023	0	0.00221093	0.0007252	0.000544373	0	0	0	0	0	0.000112482
Ptk7	1.06081	0.775345	0.85637	0.589503	0.135173	0.0823018	0.119152	0.0873471	0.0800646	0.264689	0.177962	0.905676	0.174068
Morc1	1.00441	0.376613	0.240685	0.384136	0.191058	0.182032	0.210787	0.2337	0.104732	0.0912338	0.0235654	0.918561	0.217826
Cnpy3	0.410255	0.466858	0.432318	0.397797	0.307673	0.267859	0.298925	0.177849	0.368132	0.555769	0.454415	0.39488	0.495095
Nectin3	0.519589	0.763249	0.625509	0.657321	0.895011	1.07819	1.11489	1.24316	0.93739	0.285718	0.34387	0.330796	0.477475
Slc17a1	0.000903217	0.0374546	0.00849123	0.00989066	0.0118654	0.00816479	0.0199165	0.0307431	0.0079251	0.00297517	0	0.0775391	0.0175249
Ubr2	1.19128	0.913075	1.06236	1.09657	0.813567	0.451255	0.519613	0.328488	0.574692	0.937271	0.888067	1.19372	0.771301
Gm11042	0.00047896	0	0	0.00938923	0.00365565	0.00225332	0.00442603	0.000432399	0.010387	0.0119074	0.0156912	0.00131222	0.0107852
Cd96	0.00494314	0.0899199	0.000676277	0.0138077	0.0231259	0.0414554	0.135183	0.37491	0.314458	0.000319355	0.0025244	0.00556716	0.0381576
Hars2	0.122925	0.116316	0.0980151	0.142648	0.159905	0.166426	0.116958	0.0656373	0.106648	0.145141	0.281236	0.184616	0.179578
Slc17a4	0.00123152	0.0035333	0	0.000733432	0.00479878	0.00225109	0.00134108	0.0115043	0.00599768	0.00492321	0	0.00239386	0.00394174
Prph2	0.00607024	0.0214594	0.00467448	0.0310798	0.0433391	0.0147664	0.0175392	0.0234091	0.117776	0.0443509	0.00599415	0.0465291	0.106002
Tagln3	0.00603361	0.0118007	0.00552538	0.00963369	0.0207215	0.0257034	0.0356488	0.0328405	0.0396198	0.00185071	0.103144	0.0122596	0.0203385
Defb15	0.00254504	0.00475099	0.00383611	0.00399636	0.00588689	0.0048396	0.0096669	0.0269292	0.0127996	0.00145343	0	0.00539573	0.00522875
Scgn	0.0160061	0.0163875	0.00315898	0.00670319	0.0132777	0.0122148	0.0336641	0.137893	0.0901313	0.0069282	0.0264073	0.00563928	0.0140852
Guca1b	0.0252127	0.0206322	0.0121187	0.0272544	0.0355117	0.0141677	0.0100688	0.00716465	0.0142938	0.0411859	0.14424	0.0289535	0.0332246
Gcsam	0.00357211	0.0309954	0	0.00866992	0.0351479	0.0690746	0.0774261	0.0242915	0.0126145	0.000168512	0	0	0.00620913
Carmil1	0.277057	0.224719	0.208572	0.350309	0.490993	0.169097	0.361393	0.527792	0.79988	1.36084	0.578513	0.341453	0.794383
Duxbl1	0	0	0	0.0107771	0.00268669	0.000418499	0.000299316	0.000954415	0	0.00683989	0	0.00385202	0.000398282
Cacng2	0.0085534	0.0349637	0.0370134	0.0241088	0.0397924	0.0223598	0.0300572	0.0959331	0.0433613	0.00574316	0	0.0208479	0.00873502
Mrs2	0.244786	0.219141	0.185487	0.331731	0.475922	0.615865	0.516274	0.232055	0.355791	0.44048	0.457877	0.231903	0.52953
BC005561	1.33135	1.51522	1.36824	1.84388	2.10866	1.66473	1.73825	1.51111	0.969713	0.769722	1.11509	1.49698	0.913287
Tmem136	0.0295031	0.0175775	0.0244182	0.0233436	0.0129959	0.00500517	0.00749837	0.00158485	0.00382024	0.0267568	0.0158425	0.0244172	0.0400226
Atad2	0.85089	0.904236	0.978964	0.943499	0.720101	0.42073	0.533201	0.883672	0.38759	0.308146	0.0697557	0.839693	0.284138
Zhx1	0.229986	0.378139	0.249947	0.546365	0.689699	0.686035	0.591447	0.307415	0.361791	0.34175	0.37814	0.17154	0.354218
Slirp	0.154777	0.174636	0.113948	0.165084	0.232441	0.316005	0.2737	0.208027	0.208286	0.151203	0.155955	0.141731	0.226742
8430423G03Rik	0.0032875	0	0	0	0.00100588	0.00179015	0.00191303	0.00203087	0	0.000111742	0	0.000695885	0.00213035
Gm29394	0.285	0.418707	0.314807	0.592888	0.722701	0.706416	0.625983	0.328175	0.372682	0.383142	0.382364	0.256914	0.382104
Tbc1d31	0.342003	0.405846	0.343799	0.506097	0.762234	0.8979	0.907303	1.18821	0.501986	0.186618	0.520611	0.28429	0.382051
Derl1	0.413524	0.304549	0.281972	0.316704	0.256601	0.237014	0.249111	0.27872	0.508313	0.691054	0.48571	0.505096	0.828581
Adck1	0.2503	0.318839	0.417124	0.317282	0.237946	0.23129	0.196237	0.117713	0.221035	0.251548	0.341022	0.344873	0.207645
Wdcp	0.14575	0.17863	0.241614	0.205691	0.140105	0.199037	0.124749	0.0837608	0.0681199	0.0752907	0.0685088	0.169136	0.12444
Slc22a22	0.0158915	0.0893219	0.00782582	0.0207076	0.0683126	0.0598235	0.16779	0.512879	0.179298	0.0131614	0.113323	0.0327316	0.0521924
Has2	0.0017353	0.000502248	0.00151574	0.00253252	0.00444646	0.00113721	0.0023595	0.0148986	0.00239131	0.00274087	0	0.00663542	0.00116726
Nova1	0.40493	0.400669	0.647575	0.677655	0.709179	0.380719	0.370345	0.201895	0.0948964	0.271507	0.180534	0.202688	0.115738
Ceacam19	0.00789962	0.000415985	0.00134046	0.00276054	0.000925421	0.00023199	0.000509706	0.00204674	0.00262065	0.00416175	0	0.00268174	0.0050134
Mthfd1	0.354169	0.308078	0.390136	0.266194	0.132429	0.0789125	0.11073	0.109292	0.249513	0.389447	0.318738	0.512922	0.325997
Mtbp	0.420466	0.599781	0.604524	0.638333	0.678611	0.650767	0.790334	1.1821	0.538599	0.217691	0.303226	0.390316	0.37624
Kcnf1	0	0	0	0.0017022	0.00951171	0.000690116	0.00598856	0.0236959	0.0150596	0	0	0.00255363	0.000900968
Kctd14	0.36846	0.108063	0.421732	0.57346	0.295829	0.122518	0.17464	0.119032	0.457838	1.94262	0.660897	0.230125	0.577964
4930563D23Rik	0.0085511	0.117632	0.000833024	0.015461	0.0280011	0.0491528	0.137951	0.37192	0.769459	0.00019373	0.207091	0.000923355	0.0421041
Dlx2	0.0143658	0.00583315	0.0327306	0.00940396	0.00520144	0.000673955	0	0.00275685	0	0.00523252	0	0.0266323	0.000375923
Clip1	0.807508	1.37878	1.2638	1.04634	0.880591	0.69473	0.987879	1.64083	1.11127	0.645758	0.918369	1.12869	0.798216
Bora	0.723467	0.680607	0.604811	0.707521	0.82263	0.978008	0.951368	0.586299	0.436871	0.18418	0.423297	0.716478	0.362396
A630023P12Rik	0.0114014	0.0133132	0.00701165	0.00618437	0.00953138	0.00877849	0.010739	0.00312305	0.0170431	0.00741653	0.0040675	0.0239186	0.0144805
Fzd9	0.0824093	0.0310985	0.0776892	0.0515727	0.0253016	0.0186825	0.012343	0.0160245	0.0511318	0.118367	0.0591738	0.0458434	0.0491203
Gpr85	0.0049146	0	0	0.0134715	0.00432378	0.0039822	0.00137837	0.00616888	0	0.00310427	0.00604834	0.0209657	0.00508033
Slc17a9	0.0922032	0.169285	0.0797006	0.149066	0.302318	0.35365	0.373397	0.417513	0.172226	0.0318138	0.186789	0.171619	0.0810396
Nags	0.00397075	0.0101156	0.0149527	0.021563	0.00902707	0.00661567	0.0151755	0.00732098	0.102923	0.0709022	0.0196702	0.0395531	0.15147
Polr1a	0.80435	0.618405	0.706562	0.759609	0.645978	0.514891	0.465642	0.316061	0.406084	0.693276	0.218417	0.820996	0.532488
Amigo2	0.114539	0.088456	0.0840691	0.0669841	0.0425387	0.0150103	0.0216155	0.0207802	0.156185	0.121466	0.107899	0.154914	0.205603
Tnfrsf10b	0.13273	0.18881	0.221457	0.100943	0.0390604	0.0436463	0.0741112	0.087264	0.0563669	0.0479116	0.151607	0.307551	0.0923321
Gpr87	0	0	0	0.00217567	0.00139125	0	0	0.0072554	0	0.000592507	0	0.00079906	0.000102809
Tmie	0.0389288	0.0412918	0.0702988	0.0935439	0.0579747	0.0284691	0.0323634	0.0165807	0.086	0.433909	0.309058	0.0484121	0.150089
Rhobtb2	0.173962	0.229008	0.174062	0.123106	0.146466	0.140896	0.323965	0.843497	0.323564	0.114802	0.102699	0.15863	0.15361
Lingo1	0.11555	0.154337	0.221644	0.15076	0.0435791	0.0364692	0.0885655	0.101356	0.0451618	0.0367184	0.0365927	0.139478	0.0411659
Klhl1	0.0709835	0.0624625	0.0556148	0.0962428	0.11413	0.0846579	0.118359	0.18519	0.138206	0.039746	0.130695	0.165789	0.0836388
Fhad1	0.357131	0.877784	0.559866	0.535636	0.684589	0.706412	0.879646	1.45347	1.02485	0.119421	0.219715	0.705872	0.370707
Prdx6b	0.075549	0.364344	0.00958958	0.131367	0.393889	0.602747	0.734003	0.619006	0.801423	0.0273824	0.154165	0.00705445	0.276892
Ubqlnl	0.00550754	0.100553	0.000273894	0.00447031	0.00754108	0.0419671	0.111278	0.252984	0.723963	0	0.00580703	0.00399658	0.0623296
Dpm1	0.473363	0.64371	0.594081	0.589589	0.618128	0.735411	0.597864	0.424717	0.51159	0.400535	0.391963	0.635695	0.526967
Cd14	0.0238012	0.0390929	0.0174266	0.0165514	0.016192	0.0137354	0.0137423	0.010926	0.0292519	0.0054474	0.0953193	0.051736	0.0540365
Oas1a	0.0228612	0.00185979	0.00439911	0.00482618	0.00220965	0.000780201	0.00198041	0.00463585	0	0.00343432	0.0118718	0.00570919	0.00181293
Gm10964	0.00243152	0.000557021	0.00975781	0.00139595	0.00350034	0.00486325	0.00494247	0.00654769	0.00617633	0.00561939	0	0.00176576	0.0114852
Gm11273	0.126984	0.0285182	0.136797	0.114989	0.1051	0.0870414	0.0374623	0.0213333	0	0.0920784	0.00386768	0.00871711	0.0193999
Kcnk3	0.175443	0.0807758	0.10031	0.107002	0.0323182	0.0145235	0.0251245	0.0125579	0.0182806	0.0950396	0.809698	0.176583	0.609969
Ccdc47	0.438777	0.541602	0.559369	0.530183	0.514354	0.513669	0.459335	0.240124	0.351614	0.575167	0.419629	0.566594	0.531249
Olfr613	0.00253298	0	0	0.00024793	0.00198369	0.0029414	0.000323605	0.00136821	0.0214383	0	0	0	6.24248e-05
Dync1h1	1.44598	1.48623	1.25778	1.33186	1.2142	1.01258	1.04722	0.742483	1.12611	0.84189	1.20621	1.73996	1.18048
Gm12790	0.000473366	0	0	0.00457028	0.00561899	0.000172192	0.000220581	0.00182343	0	0.000665317	0	0	0.00223659
Camk2n2	0.0507668	0.0495948	0.0414183	0.022292	0.0360464	0.0156021	0.0417263	0.0445542	0.0437674	0.0143876	0	0.0267628	0.047839
March10	0.16517	0.690302	0.0375859	0.329347	0.934362	1.33002	1.41876	1.52877	1.29817	0.01552	0.68295	0.0355307	0.502475
Nat2	0.0412938	0.0127532	0.0232625	0.0226694	0.00510607	0.0134339	0.0134839	0.00603316	0.0210484	0.0257221	0	0.0121318	0.0297675
Adnp	0.976001	0.94996	1.07187	1.02869	0.87291	0.760861	0.81236	0.891472	0.73959	1.06314	0.458136	1.10719	0.71827
Itih4	0.00607619	0.0258683	0.029034	0.0215913	0.00704188	0.00477936	0.00274773	0.00682989	0.00793049	0.00211618	0	0.0161734	0.0184484
Tmem171	0.00201044	0	0.00116154	0.00391955	0.00032818	0.000795108	0.00111733	0.000917979	0.00167124	0.00159299	0	0.00116567	0.0045981
Slc35e1	0.164017	0.213799	0.173088	0.153924	0.111715	0.064785	0.063617	0.058039	0.151941	0.188054	0.105583	0.255789	0.287315
Mapt	0.158839	0.11983	0.14192	0.138743	0.0887882	0.0505416	0.0850127	0.107038	0.0536989	0.0422314	0.0211039	0.204856	0.148259
Calr3	0.0904763	0.201372	0.0809272	0.10194	0.0653648	0.081302	0.249493	0.638137	0.697686	0.0378371	0.0371365	0.181177	0.120341
Kansl1	1.87238	1.94829	2.2161	2.08355	1.99751	1.83134	1.78269	1.54426	1.2627	1.68475	1.4624	1.96389	1.32517
Cherp	0.982129	0.932219	1.02936	0.985407	0.77924	0.759887	0.655779	0.390195	0.50575	0.47767	0.602548	1.01705	0.54159
Fam71f2	0.0204112	0.18448	0.0304375	0.0325693	0.0845988	0.168119	0.310258	0.455932	0.818319	0.0162584	0.076937	0.0246001	0.0702255
Tmc4	0.0600688	0.069723	0.0461547	0.0767985	0.0629014	0.0531536	0.0760896	0.0929726	0.0755437	0.0698636	0.270533	0.169299	0.236436
Ebpl	0.430166	0.505137	0.665885	0.432905	0.238085	0.195257	0.162118	0.0841239	0.147462	0.286412	0.210893	0.605715	0.398044
Gid4	0.478418	0.812618	0.78648	0.750524	0.664014	0.622098	0.825971	1.41757	0.913731	0.38539	0.25421	0.588532	0.442165
Prrt4	0.00055476	0.00651533	0.00388277	0.00084353	0.00335453	0.00321117	0.00248541	0.00454265	0	0.00025207	0.0387647	0.000550134	0.00105967
Kpna3	0.888601	0.783222	0.942076	0.904372	0.737032	0.661787	0.530502	0.339352	0.421002	0.680344	0.353943	0.821053	0.483002
Gm5168	0	0.00827557	0	0.00102604	0.00202022	0.00246934	0.0101441	0.0237577	0.0163646	0.000117951	0.00533952	0	0.00268173
Syne4	0.0143157	0.0123725	0.012289	0.0142557	0.0320933	0.0282347	0.0163592	0.0081091	0.0316484	0.00773684	0	0.023557	0.0812356
Myo1b	0.63319	0.621976	0.647869	0.404877	0.102844	0.0565456	0.11244	0.0635165	0.0873185	0.183952	0.523938	0.722971	0.217117
Polr2i	0.344982	0.369783	0.406463	0.372132	0.32159	0.339165	0.313461	0.258407	0.360339	0.270907	0.216697	0.439822	0.428325
Rab26	0.0168355	0.0798934	0.0753353	0.0585635	0.0200384	0.00848647	0.0159823	0.0106563	0.00194445	0.0142234	0	0.0441986	0.00667657
Eloc	0.491984	0.612379	0.614254	0.539579	0.549136	0.620456	0.546801	0.666044	0.641169	0.495994	0.510177	0.467207	0.583565
Rcan1	0.450221	0.307577	0.332596	0.298651	0.192201	0.175457	0.165252	0.0906407	0.251305	0.251917	0.125781	0.437467	0.293922
Tmem243	0.457338	0.60964	0.902275	0.519938	0.249842	0.156767	0.383799	0.838182	0.21943	0.281709	0.236925	0.344971	0.194964
Runx1	0.0907798	0.0326521	0.043974	0.0612902	0.0646188	0.02049	0.0555228	0.0524757	0.0624174	0.109763	0.158797	0.0903239	0.0748201
Rad17	0.651734	0.652743	0.675234	0.73627	0.675108	0.54934	0.550898	0.368929	0.494528	0.437776	0.239674	0.632703	0.479958
Atp5o	1.18415	1.03555	1.1486	0.997842	0.858584	0.979728	0.872223	0.606477	1.02084	0.92654	1.15538	1.14136	1.04375
Marveld2	0.38044	0.227153	0.267564	0.166928	0.0437699	0.0259712	0.0347018	0.0354634	0.0639717	0.060145	0	0.229585	0.0740808
Itsn1	0.871673	0.922154	1.00895	1.0479	1.04672	0.855667	0.791856	0.516538	0.477593	0.82235	0.63709	0.77477	0.52766
Gm43302	0.00766024	0.00412902	0.00243923	0.00786999	0.000440912	0.00446101	0.00598945	0.00707298	0	0.00632562	0.0269643	0.00500988	0.0015133
Gbp4	0.0121729	0	0	8.36327e-05	0.000364336	0.00101307	0.00115806	0.00237026	0	0	0.404611	0.00279906	0.00514788
Moxd1	0.0214549	0.0171858	0.0061098	0.0160963	0.012584	0.00824239	0.0126102	0.0283809	0.0415817	0.00966242	0.00810126	0.0535989	0.0053796
Ocln	0.417358	0.0793668	0.153529	0.172219	0.109639	0.0435814	0.0581029	0.0467076	0.169819	0.863447	0.437698	0.240236	0.266988
Gm3558	0.00397424	0.00284169	0.000180108	0.00406789	0.0185446	0.0101717	0.0217518	0.0385557	0.0105492	0	0.0126351	0.000694888	0.00489482
Gtf2h2	0.600062	0.618339	0.748839	0.718404	0.560486	0.566794	0.431223	0.244124	0.270184	0.372103	0.515606	0.617484	0.352607
Baiap2l2	0.0202385	0.0741184	0.0472973	0.0278548	0.0192311	0.0245477	0.0340068	0.101181	0.0312588	0.0134862	0.128816	0.0678916	0.0133969
Pex7	0.275999	0.337222	0.290247	0.350672	0.386504	0.370091	0.267954	0.180439	0.23622	0.247811	0.586503	0.283651	0.240502
Taf8	0.446029	0.29911	0.305023	0.304354	0.20111	0.131495	0.141859	0.0644341	0.0810902	0.18688	0.205023	0.463361	0.16063
Cd200	0.0146764	0.00990874	0.0111233	0.0202271	0.0132243	0.0111894	0.0159923	0.00956475	0.0142707	0.0404681	1.69689	0.0211933	0.352008
Gpld1	0.0526323	0.00327892	0.0194671	0.0412112	0.0484164	0.0285775	0.0492238	0.0226153	0.050298	0.08508	0.0172554	0.0640293	0.235129
Ifnb1	0.000644841	0.0093165	0.000445176	0	0.000773524	0.00191726	0.00216398	0.00207308	0.0223853	9.75269e-05	0	0.0165137	0.0163767
Guca1a	0.00488233	0.0307317	0.0226695	0.00989208	0.00925503	0.00590111	0.00677987	0.019051	0.0120346	0.00413421	0.00533754	0.0301145	0.018196
Slc35e4	0.0383901	0.03017	0.0308926	0.0196203	0.015022	0.0055186	0.00846247	0.0151084	0.0198798	0.00752251	0.052845	0.023422	0.045357
Atg3	0.296763	0.426384	0.453434	0.375702	0.324819	0.299634	0.365558	0.366199	0.280715	0.353221	0.399603	0.286088	0.288486
Prl	0	0	0.000760712	0	0.0017448	0.00036901	0.0015575	0.00117799	0	0.000288512	0	0	0.00264183
Il20ra	0.146583	0.0416919	0.00495219	0.0313971	0.0198167	0.0149571	0.0496078	0.0771266	0.00869536	0.0125996	0	0.0417272	0.0128878
Gm20517	0.746825	0.962586	0.941439	0.876944	0.86434	0.741003	0.802098	0.799311	0.951383	0.485363	0.52509	0.886041	0.66808
Slc35a5	0.222513	0.301283	0.237004	0.259259	0.292126	0.294963	0.343501	0.448772	0.489019	0.266988	0.242738	0.265827	0.333345
Ccdc80	0.00621038	0.032274	0.00321049	0.0144781	0.00392001	0.00328102	0.00429529	0.00724532	0.0335837	0.0117568	0.0192677	0.0179576	0.138866
Ifngr1	0.411714	0.107925	0.285451	0.242652	0.219843	0.157067	0.14952	0.0615741	0.269563	0.434188	0.674436	0.205658	0.315546
Emilin3	0.0309574	0.091448	0.0831766	0.0463545	0.0203035	0.0138543	0.0378855	0.0124606	0.0168535	0.123899	0	0.0439096	0.0147239
Gm3985	0.0138707	0.0117953	0.0125236	0.00371872	0.00722145	0.00687754	0.00180054	0.00752185	0	0.000562652	0	0.0356341	0.000163846
Pgc	0.0292968	0.00744478	0.0117586	0.00180419	0.00195454	0.00259637	0.00253449	0.00150457	0	0.00173361	0.0211039	0.0970453	0.0268257
Cd200r1	0.0046106	0.0074672	0.00324503	0.00137067	0.00161274	0.000328454	0.00332708	0.0042637	0	0.00548736	0	0.00963823	0.0030754
Gm14085	0.00229772	0.0108256	0	0.00280387	0.00645645	0.00417107	0.00541213	0.0158024	0.0042429	0.00116045	0	0.0046779	0.00427036
4930563M21Rik	0.118614	0.393575	0.0210405	0.171183	0.607136	0.672371	0.971161	1.54778	0.527436	0.00498369	0.256424	0.0203673	0.271726
Bysl	0.253943	0.284624	0.307506	0.220663	0.197774	0.222674	0.182904	0.110692	0.249151	0.115581	0.0750139	0.234756	0.171975
Gtpbp8	0.0842419	0.138151	0.148986	0.128541	0.129671	0.144334	0.138936	0.0625625	0.130812	0.107245	0.17296	0.119842	0.161359
Prl7d1	0	0.00119603	0.000759694	0	0.000811719	0.00040595	0.00383466	0.00255858	0	0	0	0.00120326	0.00109419
2310061I04Rik	0.452914	0.60632	0.440303	0.428761	0.432733	0.415144	0.473261	0.52727	0.669715	0.190243	0.280095	0.650783	0.506759
Tmem160	0.0969217	0.0209508	0.0566467	0.0349252	0.0153037	0.0124643	0.00577261	0.0110032	0.00557474	0.064365	0.381168	0.0702948	0.0857236
Mrpl13	0.465622	0.473701	0.56493	0.452169	0.357428	0.427572	0.280959	0.162933	0.273527	0.341214	0.345676	0.42912	0.305664
Ftl1	1.16808	0.523861	0.93047	0.723763	0.278587	0.154764	0.179079	0.122365	0.392064	0.956692	1.1901	0.882185	0.992481
Col14a1	0.090249	0.091572	0.0424359	0.107247	0.0889374	0.089612	0.164134	0.281471	0.158774	0.0295317	0	0.131131	0.131722
Adam26a	0.0019929	0.0390429	0.000619066	0.00739969	0.0242116	0.0196997	0.0584931	0.195463	0.111435	0	0.00533952	0	0.0190429
Ppp2r5e	0.571789	0.832806	0.924818	0.865219	0.858518	0.788496	0.755654	0.503013	0.559658	0.782013	0.625742	0.517766	0.548217
Sla	0	0	0.00158876	0.00516723	0.00170847	0.00338984	0.00801891	0.00801316	0.00141064	0.00026922	0.00599415	0.00955655	0.0117809
Mettl5	0.230384	0.233698	0.257542	0.260205	0.27978	0.274974	0.195615	0.11742	0.154292	0.144466	0.210892	0.222324	0.142249
Sgpp1	0.31787	0.143019	0.129741	0.349211	0.291043	0.382375	0.256298	0.168126	0.555639	1.06085	0.239301	0.358164	0.665521
Tcf19	0.0882599	0.088817	0.12265	0.106115	0.0913868	0.0299482	0.0458119	0.03192	0.0649654	0.0427563	0.0471118	0.0409015	0.0637858
Lrrc6	0.0809442	0.231845	0.0359641	0.198271	0.571403	0.649548	0.72333	0.881689	0.39939	0.0342944	0.159686	0.0164574	0.19937
Esr2	0.0388458	0.0156113	0.0203935	0.0206224	0.0151001	0.00603191	0.0157997	0.0197226	0.0114613	0.10844	0	0.0348422	0.0164647
Pabpc2	0.0609642	0.422824	0.0188907	0.14399	0.491234	0.663975	0.814418	0.721117	0.725673	0.00161491	0.403732	0.00366293	0.296789
Adcy8	0.0128551	0.0190188	0.0147525	0.0141441	0.0172196	0.00863274	0.0183388	0.0411696	0.0248636	0.00972675	0.00414511	0.0304724	0.0114047
Tex21	0.0241984	0.191044	0.0213756	0.0314944	0.123035	0.119465	0.3357	0.689432	0.3154	0.00650503	0.132593	0.0826912	0.109776
Asap1	1.2097	1.22755	1.13124	1.04766	0.834219	0.684913	0.932396	0.730529	0.667521	0.665608	0.791399	1.19706	0.725107
Akap5	0.0562696	0.0868947	0.0684225	0.0620054	0.0369668	0.0124318	0.0318828	0.0367119	0.0550368	0.0255053	0.0420674	0.206653	0.0608837
Suox	0.0714221	0.0924738	0.0961826	0.0662084	0.0640573	0.101122	0.048617	0.0379773	0.0133652	0.0179231	0	0.0428792	0.0555204
Fam49b	0.979125	1.09425	1.25358	1.05704	0.872788	0.839972	0.813474	0.718061	0.571253	1.03055	0.557981	1.0687	0.723347
Rinl	0.0777384	0.0897774	0.0932733	0.0981046	0.0757732	0.0865979	0.0671039	0.0543548	0.0640241	0.0510087	0.0282553	0.0866515	0.0651058
Mfap1b	0.335277	0.359997	0.414271	0.435265	0.318762	0.339424	0.281557	0.221945	0.195864	0.357498	0.24333	0.285738	0.272332
Fam229b	0.177518	0.691762	0.0515083	0.413878	0.88267	1.23956	1.22466	1.24986	1.46597	0.0269658	0.362839	0.0415809	0.523129
Defb20	0.0137729	0.0300264	0.0187719	0.00619277	0.0140691	0.00899295	0.00972017	0.013013	0.00883792	0.00786278	0	0.00188977	0.00223074
Olfr95	0.00062309	0.00413886	0	0.000801897	0.00138868	0.000508514	0	0.00412052	0.00598105	0.000738191	0	0.00468854	0.001204
Olfr1212	0.00059502	0.00525427	0	0	0	0.00280752	0.00739925	0.00816016	0.0351277	0	0.0223904	0.0114004	0.0203636
Ap5b1	0.0123025	0.0293203	0.024346	0.0240141	0.0601217	0.0917378	0.1048	0.0180871	0.0327562	0.0157306	0.0391758	0.021732	0.028688
Ifi47	0.0232289	0.00860549	0.00142493	0.00901468	0.00329946	0.0036283	0.00631359	0.00334265	0.0399841	0.00774108	0.833318	0.0442339	0.0361373
Tgtp2	0	0	0	0.00324676	0.000716739	0	0.000601301	0	0	0.000122587	0.032295	0	0.000867605
Aknad1	0.0152142	0.0368811	0.00544788	0.0258067	0.0329124	0.0288162	0.0740796	0.310958	0.0991658	0.00230046	0.030936	0.0121814	0.0254063
Pebp4	0.131599	0.631433	0.0222283	0.389483	1.05434	1.46917	1.44492	1.05445	1.41998	0.0479248	0.829125	0.0425771	0.447054
Tgtp1	0.0015732	0	0.00218322	0.00519524	0.00938868	0.00146472	0.00211496	0.000997019	0.00512738	0.00951648	0.136721	0.00554741	0.00722234
Opalin	0.000983865	0	0.000928765	0.00703931	0.00517692	0.00119593	0.000423794	0.00400099	0.0016281	0.00256329	0	0.0032371	0.00433348
Ube2v1	0.145943	0.11411	0.160542	0.139454	0.0756043	0.0552796	0.0389189	0.0236946	0.0277604	0.0811686	0.0230023	0.197078	0.0309839
Vwa3b	0.121546	0.552183	0.0162764	0.146039	0.46244	0.552079	1.02095	1.8341	1.25278	0.0278812	0.523299	0.0415089	0.360056
Bbs12	0.30188	0.169472	0.207984	0.170071	0.145442	0.0929146	0.0919243	0.0874689	0.0836592	0.0502046	0.060995	0.228911	0.0821335
Gm12169	0.0070227	0.0134861	0.0176265	0.0186937	0.00813806	0.017325	0.0056227	0.0075305	0.0042604	0.0150645	0	0.0135265	0.00664929
D030018L15Rik	0.0185269	0	0.0018819	0.00778709	0.0123926	0.0104214	0.0173336	0.016538	0.0066095	0.000272157	0	0.0440269	0.00614071
Bin3	0.292627	0.321631	0.217565	0.303355	0.370891	0.422366	0.466375	0.546854	0.521748	0.334405	0.315219	0.371996	0.414091
Cdc20b	0.108549	0.181486	0.0652319	0.192305	0.422495	0.662375	0.513832	0.382977	0.280064	0.0181463	0.110674	0.0521919	0.171851
Grk4	0.753673	0.83874	0.642114	1.21749	1.83015	1.67957	1.70413	1.12154	1.09545	0.301423	0.730251	0.706388	0.681647
Olfr1023	0	0	0	0	0.000454393	0.000439396	0	0.000780695	0	0.000462597	0	0	0.000736699
Tomt	0.0377567	0.0620055	0.0433011	0.123629	0.136274	0.0803912	0.119178	0.080045	0.0922837	0.0235081	0.0025244	0.045399	0.0879376
Lrrc37a	0.0516557	0.210854	0.00762997	0.0723891	0.228703	0.193595	0.593209	1.30251	0.396682	0.00212155	0.0939617	0.0200879	0.131771
Tas2r105	0	0	0	0	0.00102626	6.34295e-05	0.00234446	0.00260103	0	0.000317083	0	0.00572443	2.62768e-05
Commd3	0.154748	0.305473	0.185821	0.206247	0.183546	0.199134	0.241428	0.283171	0.441226	0.225183	0.31986	0.433198	0.602466
Olfr1491	0.00186555	0.00797797	0	0.0059986	0.00884686	0.00405707	0.00637358	0.0136664	0.000514391	0.000169463	0	0.00260209	0.00571282
Spryd7	0.246732	0.394474	0.498988	0.471738	0.385015	0.346535	0.326989	0.184014	0.166254	0.21645	0.178039	0.231369	0.201886
Gm12695	0.0274431	0.094269	0.00110511	0.0470169	0.20505	0.100321	0.352197	0.683789	0.17863	0.00452999	0.0910536	0.0101832	0.0590825
Cited1	0.208414	0.695957	0.837955	0.66474	0.369409	0.162296	0.246439	0.138245	0.605756	1.2306	0.71105	0.582772	0.892903
Rnaseh2b	0.385428	0.217904	0.363101	0.234839	0.110026	0.0586884	0.0623736	0.0345981	0.0624749	0.153378	0.0773298	0.316016	0.126437
Gucy1b2	0.000690119	0.00859376	0.00122335	0.00292619	0.000431051	0.00176987	0.000360258	0.00438926	0.00861655	0.00159291	0	0.0071705	0.0142957
Pkdrej	0.00890425	0.0147569	0.00582541	0.00911887	0.0405037	0.0439155	0.0571133	0.0415892	0.021742	0.00090165	0	0.0047507	0.0155578
Mapk8	0.97506	0.986992	1.06812	1.04704	0.872588	0.74754	0.776547	0.65323	0.523374	0.920697	0.930457	1.13306	0.729344
Pspc1	0.631154	0.944909	0.968809	0.989762	1.05165	1.04552	0.924995	0.609062	0.550005	0.70776	0.897288	0.63142	0.579327
Cpeb4	0.392158	0.709554	0.781461	0.712367	0.68823	0.540113	0.755879	0.917776	0.401353	0.412901	0.218027	0.359873	0.39538
Ctsb	1.04675	0.892428	1.28202	0.947917	0.334611	0.197451	0.273251	0.145708	0.774179	1.77194	1.11619	1.11224	1.75874
Dhx40	0.997402	0.858184	0.842441	0.91366	0.851277	0.706971	0.789438	0.801818	0.588715	0.661748	0.453552	1.03446	0.668137
Stc2	0.04023	0.0240752	0.0381941	0.0203355	0.0130332	0.00393402	0.0142158	0.00623546	0.012174	0.0352016	0.107624	0.0689156	0.217234
1700015F17Rik	0.0590111	0.30112	0.106601	0.122306	0.183245	0.162185	0.403263	0.876232	0.469826	0.0112131	0.172005	0.0277212	0.0929995
Ypel2	0.462079	0.25964	0.219614	0.250396	0.223401	0.103903	0.214804	0.161057	0.172236	0.617561	0.285092	0.415098	0.294379
H2al1n	0	0.00491336	0	0.00328499	0.00296186	0.00751879	0.0169614	0.0411624	0.112674	0	0	0.00487856	0.0128667
Donson	0.240273	0.45285	0.422909	0.362431	0.350548	0.362411	0.348565	0.196824	0.255748	0.130553	0.0182103	0.442305	0.255992
Akap1	0.930566	0.88184	0.720531	0.505453	0.35417	0.362139	0.835467	1.44764	2.27134	0.349901	0.700674	0.77893	0.550966
Naip1	0.009224	0	0.0101763	0.0132168	0.00900302	0.0157787	0.0119144	0.00492429	0.0102686	0.00122398	0	0.019093	0.00596544
Son	1.67903	1.72014	1.59819	1.78695	2.01267	1.854	1.88904	2.07477	1.66907	1.51163	1.68344	1.72425	1.70478
Asb3	0.496049	0.506109	0.425401	0.667112	0.899685	0.878453	0.798819	0.591083	0.459736	0.557161	0.515099	0.584194	0.435263
Sf3b5	0.438566	0.568779	0.359701	0.260354	0.212952	0.384601	0.313345	0.243496	0.517801	0.260686	0.518787	0.80445	0.588144
Gart	0.46234	0.473248	0.522518	0.487889	0.398059	0.299112	0.276508	0.232395	0.409231	0.672277	0.623855	0.622671	0.589588
AW011738	0	0	0.00131241	0.00308065	0	0.000169283	0	0.00370789	0.000388673	0.00166226	0.0532596	0.00467021	0.00265514
Cdc34	0.841937	0.86582	1.0283	0.729939	0.525573	0.562968	0.584693	0.710569	1.54932	0.487298	0.481758	1.02846	0.609113
Serf1	0.494041	0.922737	0.160708	0.482914	1.07089	1.28744	1.38373	1.37003	1.59471	0.304144	0.544971	0.516384	0.931664
Olfr1186	0	0	0	0	0.00306943	0	0.00096135	0.00302544	0	0	0	0.00271476	0.00290031
Tmem50b	0.22482	0.249125	0.260822	0.406198	0.480657	0.663937	0.564073	0.359959	0.58458	0.913766	0.181311	0.30453	0.495184
Tpgs1	0.0653029	0.114513	0.0753298	0.0664217	0.075533	0.0853406	0.0791732	0.0621311	0.0925191	0.0963316	0.20362	0.0900852	0.149863
Ifngr2	0.255652	0.109113	0.182795	0.251516	0.116002	0.0471602	0.087756	0.0842582	0.308048	0.983915	0.526887	0.29849	0.442662
Chac2	0.0989907	0.0394235	0.0471033	0.0461972	0.0736617	0.0624652	0.044928	0.0612339	0.0278551	0.0610663	0.032295	0.10291	0.0364472
Smn1	0.46524	0.534437	0.511837	0.410916	0.454446	0.490515	0.482404	0.718194	0.40796	0.343736	0.743672	0.479264	0.383196
Gm3476	0.0014132	0.00814846	0.00234044	0.00356238	0.0119474	0.00876536	0.027561	0.0542692	0.00818639	0	0.0025244	0.000686133	0.00287976
Mccc2	0.158751	0.0717133	0.0891946	0.104985	0.112488	0.0620156	0.118291	0.305246	0.262588	0.488131	0.260821	0.126384	0.300115
Ifnar1	0.515511	0.450367	0.420432	0.392188	0.300267	0.164429	0.173523	0.112952	0.187244	0.329466	0.604817	0.485482	0.297789
Cartpt	0.1438	0.0392025	0.0127227	0.0470054	0.00393366	0.00759123	0.00420097	0.00259253	0.00903221	0.0088783	0	0.117367	0.0228149
Vnn3	0	0.00153332	0.000683769	0	0.00171923	0.000579281	0.000229567	0.000895952	0	0.000176779	0.012459	0.000713686	0.00170503
Il10rb	0.174154	0.059252	0.0791938	0.150607	0.0500557	0.0309468	0.0609429	0.0245843	0.262204	0.681789	0.682867	0.237646	0.590631
Lonrf2	0.154752	0.0211514	0.0148041	0.0411255	0.0142268	0.00402714	0.0119918	0.00442658	0.0124978	0.0216643	0	0.1472	0.0308969
Tfeb	0.0734787	0.0884797	0.0933612	0.111343	0.0509581	0.0244117	0.031928	0.0352124	0.0997166	0.0821214	0.177286	0.201347	0.164047
Cfap54	0.204362	0.386492	0.0607602	0.33007	0.833238	1.01627	1.02526	1.16685	0.619783	0.0411493	0.364444	0.200436	0.310699
Foxp4	0.193487	0.161021	0.149506	0.227756	0.114638	0.0513399	0.110422	0.126287	0.663634	0.787133	0.435098	0.599332	1.28281
Gm8279	0	0.00156854	0.000153381	0	0.000856664	0.00117858	0.00125598	0.00567457	0	0.000126345	0	0	0.000187745
Mzt2	0.0726877	0.166569	0.0568191	0.0724304	0.173332	0.256897	0.291829	0.26577	0.240597	0.0469463	0.134039	0.0642995	0.151251
Cdk17	0.648354	0.494519	0.337273	0.562882	0.622276	0.621357	0.806825	1.02149	0.642351	0.593041	0.732	0.638449	0.527611
Trem2	0.000426846	0	0	0.00394686	0.00114914	0.00340722	0.0014848	0.00238541	0.00125834	0.0014641	0	0.0225679	0.021538
Prkdc	0.846085	0.801236	0.671943	0.711194	0.460376	0.309571	0.497118	0.663368	0.385383	0.320228	0.20279	1.17716	0.513477
Treml1	0.00238195	0	0	0.000992061	0	0.00121988	0.00360198	0.00398803	0.00400832	0	0	0.00340875	0.000695786
Mcm4	0.621278	0.562156	0.768861	0.462763	0.187457	0.105307	0.114058	0.0601503	0.105363	0.23984	0.0444987	0.555437	0.16724
Hal	0.00817332	0.00622147	0.00891117	0.00432338	0.00456858	0.0069275	0.00512032	0.0422792	0.00347259	0.00373699	0	0.0218967	0.00765032
Nfya	0.375378	0.511161	0.346735	0.318571	0.331055	0.470796	0.499165	0.545234	0.569132	0.307389	0.406329	0.744447	0.600189
Ube2v2	0.280958	0.325844	0.352518	0.352283	0.342337	0.196526	0.317389	0.612738	0.239454	0.263937	0.414181	0.335715	0.205341
Snrpf	0.823286	0.623818	0.866524	0.664042	0.598136	0.627808	0.457017	0.389251	0.301388	0.491035	0.170372	0.41336	0.274704
Tspo2	0	0	0	0.000538199	0	0	0	0.00441313	0.0028745	0.000710208	0	0.00156183	0.000147951
Ntn4	0.174188	0.0537439	0.219086	0.441045	0.290505	0.11512	0.153105	0.108911	0.890858	1.61232	1.00375	0.334819	1.11739
Snai2	0.00323754	0.00807875	0.00493645	0.00435026	0.00350486	0.00470505	0.00535664	0.00765256	0.0119908	0.022413	0.0291265	0.00493862	0.0416596
Irf4	0.00112877	0.00871092	0.00279513	0.00493573	0.00152093	0.00364921	0.00326135	0.00916298	0.00923261	0.000209629	0	0.0166391	0.00603517
Fopnl	0.212541	0.33626	0.282322	0.313888	0.287917	0.332878	0.292647	0.260278	0.383189	0.336106	0.198562	0.253665	0.463721
Fbxl13	0.125761	0.541932	0.0592509	0.196659	0.509192	0.418275	0.929297	1.77014	0.768111	0.0325651	0.257777	0.0893225	0.31187
Exoc2	0.643022	0.707939	0.664541	0.773969	0.701694	0.639654	0.61355	0.718814	0.511734	0.71891	0.540584	0.577825	0.520221
Nde1	0.401337	0.347939	0.387375	0.322475	0.18067	0.169563	0.152753	0.110543	0.160275	0.215552	0.283714	0.324859	0.265458
Kif6	0.739886	0.304582	0.211651	0.409785	0.703625	0.916278	0.557994	0.352278	0.329159	0.680707	0.112682	0.566453	0.328535
Zbtb26	0.16712	0.0997701	0.143226	0.107816	0.134468	0.107411	0.0893086	0.0991391	0.089315	0.112459	0.0163138	0.0775106	0.0916565
Jrkl	0.124312	0.12986	0.121848	0.141778	0.145368	0.134195	0.125932	0.0760913	0.114411	0.138183	0.0154385	0.074045	0.105233
Cxcr6	0.00055476	0.00198797	0	0	0.0020242	0.000797484	0.000158676	0.00100145	0.0251675	0.000971207	0	0.0012054	0.0038922
Mpv17l	0.487922	0.348601	0.441784	0.573553	0.46449	0.195284	0.26327	0.218988	0.118428	0.270243	0.19498	0.443333	0.175617
Ccdc82	0.183636	0.337816	0.368805	0.380387	0.462939	0.33198	0.369067	0.29749	0.189353	0.126601	0.425464	0.15159	0.178775
Tfap2a	0.197543	0.200784	0.172008	0.138767	0.113299	0.056279	0.0674924	0.0251199	0.0495801	0.0336591	0	0.146847	0.0407348
Vmn1r54	0	0	0	0.00395335	0.000385636	0.000822217	0.00295559	0.00725355	0.00481989	0	0	0.00412364	0.00284904
Dusp18	0.904317	0.393159	0.391578	0.43859	0.299855	0.374076	0.31085	0.363263	0.21067	0.223888	0.151852	0.581404	0.231607
Sptb	0.270946	0.205129	0.166442	0.16095	0.0788524	0.0575141	0.0657	0.0576525	0.20596	0.349211	0.0382586	0.420007	0.396364
Wnt7b	0.00679467	0.00412632	0.00656466	0.00938592	0.000501706	0.00164474	0.00390135	0.00289162	0	0.00653887	0	0.00197159	0.00443667
Rab15	0.012329	0.00755068	0.0180818	0.00382602	0.0109215	0.00455122	0.0104659	0.00416056	0.0125506	0.010969	0	0.0168188	0.0195685
Olfr1495	0.00186555	0.0079414	0	0.00140494	0.000884791	0.0014591	0.00281266	0.000983568	0	0.000169463	0	0.00278454	5.26668e-05
Ppara	0.0636998	0.0521378	0.04024	0.060227	0.0597186	0.0227062	0.0292653	0.0677124	0.0350862	0.0520531	0.0106507	0.0776061	0.166825
Nkx1-2	0.00634528	0.0401636	0.0231734	0.0147225	0.00278568	0.00087378	0.00196099	0.00177993	0.0167536	0.0471939	0	0.0246374	0.0376654
Gtse1	0.407719	0.489872	0.517402	0.409899	0.216056	0.261376	0.207137	0.108287	0.118501	0.116753	0.0466606	0.486415	0.145829
Arl4c	0.221285	0.0530087	0.108696	0.0964129	0.044829	0.0261129	0.0520968	0.029777	0.192798	0.386937	0.191319	0.349377	0.407471
Fut8	1.16265	1.10225	1.18554	1.29643	1.22403	0.909881	1.07299	0.961729	0.606039	1.19369	1.01127	0.889582	0.744513
Trmu	0.0489031	0.119776	0.13577	0.133428	0.177651	0.19887	0.138679	0.0712991	0.108436	0.076123	0.0920163	0.114662	0.103793
Atl1	0.233665	0.443863	0.375029	0.479836	0.565525	0.554387	0.556136	0.520022	0.374977	0.109891	0.120898	0.204214	0.222361
Brd1	1.10991	0.581928	0.426319	0.835478	0.789567	0.871761	0.687967	0.47177	0.860877	1.1858	0.968017	0.797828	0.900182
Ppp1r3g	0	0	0.00062989	0.00235815	0.00481279	0.000815954	0.000535739	0.0025384	0	0.000337381	0	0.000788115	0.00140623
Fbxo43	0.143785	0.274896	0.0502357	0.269659	0.702513	1.00049	0.902138	0.451592	0.421219	0.0221392	0.183895	0.0960363	0.270529
Sav1	0.693831	0.73851	0.606573	0.712183	0.891701	1.0967	0.859671	0.738038	0.72356	0.393769	0.415989	0.421936	0.537191
Ttll8	0.165384	0.676892	0.031299	0.196346	0.619634	0.695497	1.24859	2.27744	1.08988	0.011119	0.495508	0.0595424	0.41401
Pnma5	0.82219	0.565681	0.696786	0.456155	0.157347	0.0773662	0.109394	0.0484071	0.0511893	0.181345	0.0259885	0.438899	0.108155
Nin	0.106447	0.0523537	0.0317186	0.0428692	0.0324617	0.00749158	0.0227068	0.0260335	0.0233516	0.0331325	0.335131	0.126522	0.102803
Tef	0.654895	0.864968	0.622348	0.699613	0.526105	0.414459	0.441765	0.31999	0.565106	0.491948	0.886816	0.985324	0.739984
Fbxo10	0.606471	0.399646	0.441044	0.387066	0.190316	0.082338	0.119761	0.0484296	0.0951858	0.15136	0.1858	0.586939	0.190486
Mrgprb2	0	0.00243304	0	0.00749014	0.0139131	0.012063	0.012897	0.0133374	0.0141348	0	0	0.00267505	0.00281657
Pygl	0.385743	0.03893	0.0144028	0.0661588	0.016486	0.0150077	0.0215123	0.0288722	0.0334214	0.0305567	0.0112373	0.381562	0.1253
Ttn	0.743538	0.236845	0.086991	0.391802	0.266348	0.147856	0.14954	0.324664	0.234432	0.0773537	0.153905	0.463645	0.177695
Rnf149	1.137	0.82333	0.967614	0.924026	0.735453	0.535314	0.52391	0.307205	0.460647	1.06398	0.460529	0.981	0.624673
Wfdc21	0	0	0.000304779	0.000366178	0.00200703	0.000558325	0.00193436	0.00344588	0.00420052	0.000808681	0	0.00332258	3.53944e-05
Pdlim2	0.00104907	0.00548712	0.00386128	0.00662555	0.00633273	0.00377749	0.00133826	0.0116052	0.0187977	0.0042324	0.10249	0.0208638	0.16664
Fbxo46	0.224978	0.124474	0.187393	0.17186	0.132148	0.114288	0.13235	0.153678	0.260562	0.291154	0.229847	0.176513	0.245982
Sorbs3	0.0861447	0.331954	0.109112	0.267383	0.258726	0.180462	0.466925	0.932403	1.11821	0.650514	0.904223	0.428226	1.26364
Cfap46	0.270324	0.731732	0.147205	0.625834	1.56962	1.88341	1.8877	1.54586	1.07221	0.0711161	0.819071	0.340966	0.751947
Ppp3cc	0.461787	0.777721	0.695679	0.842947	1.02827	1.03301	0.975084	0.807212	0.745305	0.700121	0.797828	0.538789	0.669265
Olfr780	0	0.000219212	0	0.0014682	0.000569322	0.000377041	0.00162868	0.00706363	0.00269145	0.000284948	0	0.000412963	0.00108745
Slc39a14	0.328746	0.278166	0.305132	0.316119	0.255053	0.329677	0.220222	0.156687	0.170011	0.453869	0.467209	0.404868	0.24518
Fam160b2	0.309168	0.311804	0.420807	0.420532	0.452406	0.57316	0.466737	0.216342	0.299102	0.701085	0.477872	0.189952	0.382571
Pdf	0.149811	0.237837	0.258886	0.207564	0.172042	0.192082	0.183735	0.101988	0.192091	0.154686	0.165368	0.215478	0.261057
Crebzf	0.280185	0.387032	0.507901	0.425506	0.484253	0.365972	0.348526	0.256393	0.275842	0.396099	0.391201	0.302719	0.227358
Hr	0.0632108	0.0578487	0.0843912	0.0721818	0.0282771	0.00783324	0.0189784	0.0316152	0.0401284	0.194495	0.0204861	0.0900332	0.137977
CN725425	0.165357	0.104192	0.123274	0.149443	0.268817	0.167329	0.182506	0.107535	0.0590875	0.018942	0.0253298	0.086798	0.0408225
Gm11437	0.0130814	0.0191833	0.0136071	0.0175586	0.0161712	0.00776741	0.0117338	0.0211946	0.0139774	0.00746206	0.0824363	0.0159187	0.00460809
Sftpc	0.000968996	0	0.00154324	0.00412965	0.00307282	0.00387549	0.00301138	0.00153155	0	0.00302829	0	0.00703403	0.0112778
Sarm1	0.0305642	0.0326315	0.0580637	0.0321233	0.0359129	0.0503715	0.035905	0.0424051	0.0150677	0.0132721	0	0.0499792	0.0142637
Zfpm1	0.125267	0.170332	0.152398	0.177219	0.155821	0.0889474	0.141477	0.103649	0.385857	0.377264	0.397602	0.287748	0.569688
Bmp1	0.0361563	0.0806833	0.11801	0.0745086	0.0558888	0.0276302	0.0485205	0.0682246	0.0828637	0.185249	0.393068	0.0765306	0.237673
9230113P08Rik	0	0.000659447	0.000648401	0	0.0031058	0.00153157	0.00875254	0.017475	0.00687611	0.000433597	0	0	0.000335213
Dmtn	0.0435805	0.0876932	0.0387449	0.0358872	0.0499498	0.0407345	0.099193	0.23987	0.0815233	0.0250788	0.0855357	0.0495538	0.049747
1700025C18Rik	0.00369077	0.0332882	0.00134509	0.00360925	0.0170531	0.0203099	0.0713615	0.226209	0.114291	0	0.0230023	0.0039775	0.00728906
Olfr430	0	0	0	0	0.00299062	0.000877976	0.000632657	0.000849165	0	0.000212612	0	0	0.00113293
Meioc	0.34322	1.17687	1.21469	1.12909	1.20849	1.29376	1.13433	0.679454	0.65025	0.270836	0.415321	0.0500313	0.487417
Hspb3	0.0124251	0.00279368	0.000281274	0.00324076	0	0.000512101	0.000553183	0.00132353	0	0.000694515	0	0.00842449	0.00493868
Cpt1b	0.0531005	0.220272	0.0170129	0.178336	0.564684	0.971296	0.990442	0.500944	0.456677	0.0150012	0.306839	0.0143798	0.229167
Spn	0.0175103	0.00292154	0.00414861	0.00488882	0.00450546	0.00512542	0.00310576	0.0123005	0.00657557	0.0023318	0	0.0307208	0.0122496
Syce3	0.266098	0.418137	0.270575	0.408837	0.754047	0.637348	0.616513	0.640299	0.683468	0.0968231	0.223579	0.335886	0.319766
1700030K09Rik	0.176002	0.32355	0.151838	0.227119	0.343871	0.493838	0.478677	0.622095	0.541193	0.140186	0.204324	0.258214	0.323722
Kcnk12	0.00115386	0.0016968	0.0138012	0.00524104	0.00598656	0.00299653	0.00541031	0.00585589	0.00176037	0.000715564	0	0.0377026	0.00133372
Scn3b	0.00133305	0.00862872	0.000774089	0.00217845	0.00294212	0.00181085	0.00198002	0.00359816	0.0114871	0.0142076	0.0575371	0.00727689	0.0196366
Nup107	0.6843	0.605055	0.530708	0.630887	0.657747	0.61523	0.471439	0.347054	0.359556	0.332859	0.392911	0.575754	0.419699
Gm11627	0.0206468	0.0208414	0.00667605	0.00516114	0.00968285	0.00428109	0.00257672	0.00840403	0.00533862	0.00484691	0	0.0126925	0.0164462
Olfr853	0.000637406	0	0.0011962	0.00340168	0.000579485	0.000771537	0.00199077	0.00396511	0	0.000473419	0	0.00152371	4.9377e-05
Mblac1	0.0183346	0.0184798	0.00664861	0.0194884	0.0410054	0.0712569	0.0334185	0.0209249	0.0389024	0.0173262	0.0101273	0.00691773	0.0291701
Slc7a15	0.00903165	0.0336204	0.00569232	0.0207506	0.0314571	0.0216595	0.0543722	0.157682	0.0278678	0.00472836	0	0.0228946	0.0127248
Trib2	0.0204578	0.00615126	0.0131581	0.0153735	0.00973844	0.00373215	0.00392277	0.00388413	0.00854621	0.0586549	0.403807	0.051337	0.207632
Iba57	0.132306	0.141819	0.110292	0.10046	0.0803487	0.097914	0.168035	0.461392	0.203637	0.0786332	0.0101094	0.130524	0.130823
Lix1l	0.352616	0.261163	0.288483	0.249446	0.211908	0.213885	0.170678	0.122602	0.364306	0.454628	0.436178	0.300868	0.477622
Cpsf4l	0.0369754	0.0851332	0.00508746	0.0144411	0.0459	0.0336192	0.165379	0.475702	0.254073	0.00673582	0.0025244	0.0445949	0.0613313
Arsg	0.125499	0.134884	0.0770157	0.0683546	0.0480814	0.0308886	0.0798861	0.164696	0.0983572	0.0557199	0.179574	0.17417	0.161389
Eml5	0.839796	0.978739	1.10044	1.48977	1.49776	0.5161	0.849285	0.424033	0.558491	0.654821	0.402558	0.9291	0.617238
Hs1bp3	0.111651	0.048912	0.0658264	0.0655069	0.023152	0.0075082	0.00852236	0.0109883	0.0431489	0.0685362	0.0468068	0.0671824	0.0815314
Ptpn20	0.468365	0.50195	0.245416	0.612609	1.30825	1.70232	1.54666	0.740829	0.57745	0.0520791	0.410558	0.205189	0.470818
Gm17546	0.00127492	0.0016898	0.00132435	0.00125394	0.000501298	0.000430802	0	0.000297123	0	0.000200674	0	0.00249916	0.000832592
Fam84a	0.0227106	0.0614984	0.0381665	0.0900084	0.0556644	0.0699925	0.125417	0.129628	0.239976	0.325276	0.14556	0.0503046	0.208502
Rpusd3	0.0863262	0.0691645	0.0723443	0.0437664	0.0541105	0.076906	0.0455464	0.0297274	0.0414897	0.0246007	0.0115948	0.108839	0.0458049
Smc6	1.50432	1.60494	1.71496	1.56003	1.6958	1.62367	1.56321	0.983771	1.18705	1.36052	1.00529	1.2616	1.12911
Gdf10	0.165895	0.0074552	0.00945673	0.0255574	0.0062089	0.000510468	0.00287809	0.00754932	0.00282979	0.0114915	0	0.0520126	0.0307049
Apob	0.00408619	0.00125679	0.00257185	0.00116066	0.0126056	0.00159446	0.0066236	0.003594	0.00845975	0.000278068	0.00533754	0.0104786	0.00178847
Gata4	0.204067	0.14989	0.276108	0.528393	0.295681	0.147851	0.255184	0.146459	0.851229	1.78646	0.509565	0.550353	1.37776
Zmym2	0.643521	0.735349	0.69256	0.739086	0.745018	0.669038	0.668976	0.50509	0.545153	0.576241	0.46838	0.889618	0.559545
Smim1	0.0408422	0.0930666	0.0442836	0.101947	0.0661974	0.0515063	0.12308	0.245667	0.45753	0.298701	0.351709	0.345122	0.940326
Nol11	0.46487	0.466745	0.605814	0.549701	0.442914	0.339465	0.316839	0.181635	0.189843	0.291786	0.370017	0.674794	0.262284
Cryl1	0.311924	0.396608	0.395791	0.337933	0.181658	0.0948141	0.110059	0.0724237	0.116942	0.601763	0.376504	0.527866	0.371826
Madcam1	0.000289042	0.00926594	0.00322778	0.00379038	0.000794155	0.00118362	0.0033101	0.00422438	0	0.00393251	0.155353	0.0230998	0.00878991
Prkcd	0.179229	0.247081	0.1809	0.177744	0.141059	0.0936362	0.177867	0.416119	0.630902	0.0572198	0.0686816	0.333912	0.154904
Erlec1	0.298098	0.51408	0.319622	0.546472	0.74401	0.721602	0.618537	0.441747	0.546227	0.449792	0.487183	0.358127	0.648014
Shc2	0.0708781	0.0252269	0.107043	0.161621	0.0690154	0.0379378	0.0637031	0.0486457	0.309409	0.538096	0.1143	0.200219	0.473214
Fdx1l	0.430742	0.346271	0.378346	0.350086	0.296116	0.273707	0.214794	0.158831	0.207952	0.242975	0.361588	0.427326	0.266924
Sptbn1	1.29579	1.10791	1.0117	1.03326	0.68637	0.353956	0.735266	1.22361	1.03669	1.37031	2.1339	1.5055	1.51143
Ptcd2	0.154771	0.140738	0.0505424	0.0801982	0.0911526	0.113892	0.0876392	0.0741571	0.191813	0.069793	0.146724	0.198838	0.198922
Ifnar2	0.279738	0.0475928	0.0499258	0.181274	0.112838	0.0531751	0.0368793	0.0641689	0.196825	0.796331	1.3088	0.2577	0.549612
Vwde	0.00753255	0.0112313	0.00499113	0.00609309	0.00328964	0.00576167	0.0139326	0.0218819	0.0065189	0.00203429	0	0.0321269	0.00458229
1110004E09Rik	0.366659	0.769035	0.297861	0.433845	0.596376	0.925791	0.911519	0.782702	0.888653	0.149588	0.487916	0.467707	0.521459
Theg	0.0178346	0.226561	0.00154922	0.0400668	0.0912165	0.102988	0.285035	0.708142	0.559541	0.00426034	0.113241	0.00326999	0.0998465
Synj1	0.477362	0.642163	0.742841	0.906254	1.01558	0.761094	0.799509	0.518907	0.347728	0.366619	0.930406	0.485877	0.444488
Paxbp1	0.632949	0.776991	0.575018	0.93622	1.08169	0.791569	0.920609	1.07041	0.706017	0.576835	0.509148	0.824005	0.63786
Plscr3	0.25451	0.233788	0.26035	0.199395	0.0621075	0.0432573	0.0472729	0.0465454	0.126816	0.228107	0.356737	0.294478	0.32725
Wdpcp	0.5073	0.623223	0.391216	0.708382	1.12047	1.19714	1.1608	1.06457	0.70647	0.312222	0.129091	0.400331	0.494274
Gm8271	0	0.00156854	0.000153381	0	0.000538973	0.00094737	0.00173745	0.00476837	0.00549959	0.000126345	0	0	0.00283103
Ptger1	0.00520631	0.0128634	0.0172499	0.0208644	0.00556124	0.00425299	0.0110535	0.0224153	0.0221888	0.0071169	0.0838398	0.00574075	0.00477904
Gm3443	0	0	0	0.00182225	0.0118803	0.0322872	0.0372742	0.00694755	0.000634571	0	0	0.00366048	0.0059581
Mafk	0.259658	0.233957	0.156829	0.130397	0.078352	0.0504914	0.0842539	0.115643	0.223952	0.318219	0.445771	0.507788	0.542109
Mis18a	0.476917	0.660947	0.742815	0.567819	0.492661	0.609498	0.462973	0.26539	0.387216	0.244189	0.29337	0.432993	0.301483
Gm3298	0	0.00156854	0.000153381	0	0.000915111	0.000898892	0.000740965	0.00470942	0	0.000126345	0	0	0.000187745
Usp44	0.300192	0.418494	0.0396859	0.156477	0.310809	0.492967	0.700182	1.27077	1.36035	0.0271859	0.359625	0.163852	0.26478
Cldn4	0.0361966	0.00671677	0.00495726	0.0035675	0.000403683	0.000923144	0.00498917	0.00215218	0.0292053	0.0178134	0.179696	0.0448966	0.147759
Fgd6	0.723559	0.803031	0.883632	0.794549	0.63121	0.453775	0.571752	0.445814	0.372452	0.477731	0.459354	0.64307	0.381728
Mroh7	0.0784532	0.347246	0.0184394	0.100468	0.254184	0.221168	0.604947	1.3923	0.65644	0.01036	0.141208	0.0425248	0.163794
Ndufa12	0.34653	0.504264	0.651463	0.715281	0.871023	0.996335	0.776532	0.602909	0.625305	0.547767	0.641761	0.280703	0.614542
Arhgef25	0.282644	0.118015	0.0396212	0.192685	0.335671	0.344493	0.188211	0.143839	0.161642	0.0421191	0.0725581	0.277783	0.225914
Gm3173	0.00361648	0.0027454	0.00843247	0.00736352	0.0161928	0.00739475	0.023082	0.0425194	0.0106742	0.000466417	0	0.00368725	0.00435376
Gm568	0.00601079	0.0406468	0.0269231	0.0205983	0.00668997	0.00963735	0.0310045	0.0493793	0.0807379	0.00300901	0	0.000948114	0.00914068
Tmcc3	0.705825	0.249268	0.335013	0.389026	0.364779	0.296915	0.432571	0.370892	0.689698	1.22322	0.621533	0.694016	0.779025
Pdxdc1	0.897441	1.13824	1.21135	1.15062	1.08505	0.850796	0.909897	0.777348	1.03424	0.943147	0.775804	1.13001	0.848714
Luzp4	0.329777	0.39565	0.491624	0.272144	0.0871212	0.0732806	0.177239	0.153217	0.271483	0.0865231	0.140566	0.206592	0.155305
Cep83	1.15981	1.21241	1.34358	1.4316	1.67678	1.32788	1.36786	1.30518	1.04299	0.613383	0.812589	0.95269	0.738296
Ntan1	0.418151	0.290378	0.285589	0.242444	0.142476	0.125351	0.118327	0.159861	0.0754927	0.169566	0.428366	0.294792	0.17252
2610042L04Rik	0.000863372	0.00386603	0.00383548	0	0.00358823	0.00573186	0.0119399	0.0267733	0.00783134	0.00283828	0	0.00829794	0.00336579
Gcnt2	0.28911	0.0671682	0.071664	0.0678529	0.0432546	0.0191705	0.0132607	0.021187	0.0241207	0.0269452	0.440357	0.170994	0.0780388
Dact2	0.264919	0.0433695	0.0724696	0.0802641	0.0544926	0.0436946	0.0771277	0.0729326	0.143143	0.24792	0.0446389	0.102242	0.205124
Rrn3	0.633548	0.78317	0.759466	0.594086	0.429607	0.393704	0.340286	0.263147	0.407505	0.57064	0.366847	0.809787	0.484028
Gm3149	0.00188871	0.00304416	0.00117071	0.00658951	0.0327537	0.0228602	0.0352559	0.0876603	0.00838053	0.000126345	0	0	0.0137706
Tmem14c	0.368335	0.31188	0.387385	0.202748	0.0895638	0.0814689	0.0768767	0.0592876	0.252852	0.456798	0.327985	0.437395	0.535806
Pkd1l3	0.0915286	0.492082	0.0402592	0.111703	0.249514	0.234464	0.686556	1.61945	0.749913	0.0194266	0.608555	0.0894961	0.255793
Pla2g10	0.0828942	0.378642	0.244951	0.150279	0.234161	0.216417	0.597434	1.43838	0.427843	0.0267074	0.240678	0.0780758	0.152725
Gcm2	0	0	0	0	0	0.000266426	0.000661659	0.00129357	0	0.000574204	0	0.00137534	0.00281636
Baiap3	0.0190499	0.0813239	0.0808814	0.0819554	0.0460924	0.026834	0.0537942	0.0160752	0.0106605	0.0105164	0.0280506	0.0601195	0.0105509
Socs2	0.167128	0.0757083	0.19933	0.240904	0.200552	0.245887	0.179165	0.0855825	0.111348	1.27859	0.701106	0.0840922	0.168905
Bfar	0.560622	0.635707	0.725571	0.693819	0.621297	0.584245	0.524347	0.455916	0.401652	0.744444	0.822252	0.668099	0.533216
Mak	0.203794	0.318032	0.0551608	0.217145	0.554665	0.770003	0.821928	1.07263	0.55459	0.0178157	0.290307	0.171525	0.21946
Mbd3l2	0.000434319	0	0	0.000180634	0.000721086	0.000820861	0.00243512	0.00543527	0	0.00212311	0	0.000747832	0.00011513
Parn	0.641881	0.633433	0.632699	0.501963	0.334268	0.230201	0.321687	0.583511	0.334021	0.389748	0.147968	0.734061	0.387594
Elovl2	0.299731	0.384191	0.5525	0.725473	0.715175	0.869868	0.811722	0.400877	0.718766	1.89095	0.473497	0.220221	0.71652
Nudt4	0.801209	0.679646	0.580146	0.682918	0.798315	0.936417	0.947572	0.870263	1.50343	1.50261	0.963273	0.440923	0.815176
Plekho2	0.228113	0.0957718	0.115977	0.152263	0.107251	0.0434817	0.104205	0.150032	0.407001	0.526472	0.502516	0.169668	0.322138
B3gnt5	0.0714837	0.0270606	0.0117025	0.0165595	0.00174333	0.00198748	0.00310311	0.00488966	0.00871562	0.00681361	0	0.0499199	0.00702106
Nedd9	0.180538	0.0300149	0.140073	0.216059	0.0720396	0.0472198	0.0943611	0.150612	0.184624	1.34401	0.979963	0.14072	0.286332
Gm3404	0.00632135	0.00971541	0	0.0141489	0.0465928	0.0246857	0.0707071	0.125169	0.00553248	0	0	0.00033981	0.00627388
Boc	0.0339898	0.0643229	0.00567612	0.0126699	0.0471987	0.0350894	0.058337	0.18707	0.150148	0.00635315	0.0483143	0.0941003	0.296538
Rab5c	0.797446	0.705708	0.753729	0.665299	0.456532	0.357078	0.339894	0.317396	0.586911	0.810217	0.723753	0.767455	0.872193
Hivep1	0.254874	0.120844	0.0947126	0.265903	0.312427	0.255276	0.236284	0.194121	0.280719	0.425779	0.379412	0.211402	0.225222
Edn1	0.0648286	0.0106599	0.122936	0.171518	0.0602387	0.0227831	0.051895	0.0224238	0.445119	1.22644	0.756312	0.115679	0.525251
4930449I24Rik	0.0228611	0.0529895	0.00125236	0.0179078	0.0605711	0.0630027	0.185025	0.489806	0.117779	0	0.0315295	0.00033981	0.0379225
Tbc1d7	0.101193	0.130596	0.0928671	0.0966024	0.0848928	0.129451	0.0964246	0.0822993	0.144775	0.0832792	0.0594282	0.142017	0.160037
Ythdf3	0.949398	0.833717	0.794374	0.860408	0.718315	0.70361	0.637154	0.438787	0.631555	0.904316	0.557873	0.874429	0.681295
Jaml	0.0104267	0.00538002	0.0207642	0.0175418	0.0258976	0.00469065	0.00286299	0.00927389	0.0015057	0.00430589	0	0.019432	0.000613474
Styxl1	0.0877765	0.228398	0.109757	0.178625	0.294377	0.372876	0.350053	0.373021	0.308133	0.0408133	0.0381442	0.120522	0.155237
Zc3h7b	0.845077	0.616566	0.708787	0.683612	0.395939	0.180684	0.247768	0.207406	0.664604	1.46004	0.763253	0.794	0.895196
Mdh2	0.910553	0.755388	0.818742	0.616137	0.331152	0.268765	0.239101	0.137201	0.318978	0.481992	0.822365	1.11145	0.716807
Nlrc3	0.0417379	0.0811932	0.0930178	0.120481	0.0783071	0.0354178	0.053867	0.0359819	0.0360727	0.0236605	0.050715	0.0561537	0.0301448
Bdkrb2	0.224697	0.0187472	0.0175424	0.0251166	0.0159014	0.0139061	0.00987767	0.0201753	0.0504491	0.0162926	0	0.219784	0.030123
Rpl9	1.58719	0.973497	1.29472	1.2437	1.22003	1.17797	0.865002	0.604448	0.680012	1.19517	1.75834	0.969042	1.1102
Rangap1	0.675873	1.07281	0.855086	0.744604	0.57615	0.609539	1.01289	1.61666	1.70394	0.587796	0.541886	1.0928	1.00258
Phldb1	0.431722	0.216355	0.259696	0.16772	0.0709855	0.0181186	0.0490535	0.0267202	0.0469642	0.0910478	0.336726	0.404416	0.170789
Fam26e	0.00104761	0.00240464	0	0	0	0.00154717	0.000601739	0.000626324	0.000634571	0.00821236	0	0.00355443	0.00657715
Trim9	0.119589	0.0298647	0.0411798	0.0457919	0.0807559	0.0402836	0.0388917	0.0433134	0.019379	0.0207614	0	0.152612	0.083135
Cdh19	0.000963334	0.00364025	0.00827331	0.0545964	0.00808247	0.00470661	0.012378	0.00671022	0.0456988	0.215166	0	0.00950216	0.0455984
Tmx1	0.379866	0.878926	0.833704	0.678211	0.635639	0.677977	0.568047	0.393139	0.55739	0.548441	0.671901	0.339637	0.54304
L3mbtl2	0.500301	0.621935	0.608794	0.564822	0.602658	0.690753	0.613313	0.268878	0.386827	0.205112	0.291852	0.592588	0.328076
Actr10	0.833363	1.01581	0.784346	0.940153	0.996229	1.23758	1.26301	1.50025	1.47325	0.813846	0.891275	0.770852	1.0723
Gng7	0.189933	0.134901	0.152292	0.187957	0.114179	0.0591866	0.0523986	0.0554316	0.0629759	0.194405	0.0539821	0.214057	0.0889519
Rlf	1.10417	1.05943	1.1556	1.15269	0.950687	0.675208	0.725382	0.803013	0.591608	1.25404	0.641454	1.07947	0.691867
Tomm20l	0.00597022	0.0416746	0.00510174	0.0194028	0.100158	0.119501	0.189755	0.131371	0.0850427	0.00195905	0.00690174	0.0324318	0.0468952
Ube2dnl1	0.00251548	0.0123618	0	0.000210353	0.00573966	0.00691533	0.0270454	0.0563874	0.00586711	0	0	0	0.00465768
Timm9	0.500852	0.383986	0.393893	0.40926	0.453164	0.429351	0.397494	0.263373	0.312001	0.291394	0.0795823	0.479952	0.289593
4930544M13Rik	0.0216641	0.0790863	0	0.0224305	0.067811	0.0561623	0.186794	0.632674	0.18155	0.00228536	0.0603155	0.0256018	0.0448675
Tsku	0.0506425	0.0623104	0.016621	0.0210875	0.00160389	0.00292211	0.0042132	0.00173582	0.00546821	0.00491511	0	0.0788537	0.0703697
Enthd1	0.137077	0.143001	0.0795997	0.194544	0.429744	0.599958	0.436701	0.202688	0.147801	0.0212183	0.0194988	0.111688	0.109974
Grm5	0.124371	0.187961	0.196485	0.169949	0.0638013	0.0372066	0.119507	0.106801	0.0958037	0.0320736	0.0187391	0.240983	0.0494496
Wfdc11	0.00577601	0.00713824	0	0.000579694	0.00571629	0.00315392	0.00253691	0.00140642	0	0.0058415	0	0.00671925	0.00499929
Crebrf	1.03246	0.896819	0.782278	1.08173	1.28229	1.1692	1.24661	0.802273	0.850881	1.1861	0.871866	1.04057	0.908923
Ak6	1.02363	0.83637	0.866156	0.970511	1.1664	1.43708	1.08981	0.863954	0.960296	0.467859	0.730374	0.774649	0.731937
Naip6	0.00234657	0.00846381	0.00038253	0.000483694	0.00348583	0.00499817	0.0149474	0.0380303	0.013698	0.00229075	0	0.00984876	0.0165562
Myh10	0.384662	0.532506	0.480794	0.55368	0.809102	0.791834	0.767552	0.731227	0.508325	0.193679	0.458133	0.329685	0.280555
Fam205c	0.0434633	0.233413	0.00908511	0.0198034	0.059098	0.0998104	0.341331	0.78755	1.13519	0.00514064	0.130205	0.0240692	0.137078
Pik3r5	0.00736938	0.0177813	0.00201163	0.00529611	0.010725	0.00363648	0.00766092	0.0126847	0.0176433	0.0021454	0.065423	0.0133626	0.00810302
Ccdc69	0.0449214	0.0189188	0.0186039	0.0543201	0.031072	0.0132846	0.0144112	0.0475748	0.125771	0.217237	0.0403484	0.0659512	0.114685
Ntn1	0.275667	0.131965	0.148913	0.123004	0.0463236	0.02641	0.0512244	0.0710726	0.00810986	0.0392132	0.0557004	0.176292	0.179433
Naip2	0.00119317	0.00199763	0.00656289	0	0.00320585	0.0082554	0.0037077	0.00266537	0.00147817	0.00119971	0.0943089	0.00776606	0.00311082
Stx8	0.471083	0.551379	0.590456	0.56429	0.5376	0.491138	0.463303	0.312929	0.323233	0.508851	0.472534	0.475895	0.358585
Slc25a44	0.267909	0.227766	0.272396	0.185133	0.119656	0.123967	0.0986165	0.101807	0.180416	0.362322	0.315455	0.125773	0.20093
Cfap52	0.0787391	0.208838	0.017144	0.101945	0.406143	0.60915	0.610004	0.603978	0.272965	0.00998746	0.0301282	0.036531	0.17628
Usp43	0.0955367	0.0323695	0.00935418	0.0153372	0.0451272	0.0324643	0.0748535	0.0691076	0.0777482	0.0613804	0.147662	0.113865	0.105152
F2rl3	0.000462836	0.0163205	0.003529	0.00359497	0.00319128	0.0044141	0.00292814	0.00401841	0.0334095	0.014992	0.0111559	0.0183179	0.0552345
R3hdml	0.00089584	0.00871092	0.00893279	0.00293207	0.000831416	0.00247592	0.00242082	0.000641072	0.0015951	0.00347674	0	0.00996046	0.000817652
Rcvrn	0.00268807	0.00719121	0.00223595	0.00135159	0.000611063	0.00244126	0.00364213	0.000699578	0	0.00931323	0	0.016955	0.00608767
Ubqln2	0.275389	0.309967	0.420751	0.413805	0.254103	0.116288	0.137073	0.0835345	0.387146	0.873975	0.565133	0.439994	0.679985
Zfp24	0.351805	0.347874	0.401645	0.350897	0.269666	0.287694	0.258637	0.215224	0.210186	0.371265	0.212237	0.31282	0.198635
Myh3	0.0292999	0.0644106	0.0294648	0.0248234	0.0144784	0.0116921	0.0203006	0.0105134	0.0216752	0.00955821	0	0.0436749	0.00804903
Prss38	0.0276741	0.0470645	0.0407248	0.0571544	0.0740999	0.094562	0.0647496	0.0526881	0.0483532	0.0150913	0.0933934	0.013561	0.0230836
G6pc	0.0255335	0.00494617	0.0244882	0.0176601	0.0136623	0.00933058	0.00779252	0.0163508	0.0131518	0.012071	0	0.021553	0.0103271
Pex12	0.193878	0.252868	0.17856	0.215265	0.233397	0.239426	0.30153	0.477921	0.371007	0.0911783	0.125192	0.157106	0.166914
Aoc2	0.128371	0.090188	0.120304	0.115255	0.120261	0.114742	0.127682	0.151836	0.085809	0.0427802	0.30057	0.111958	0.0474417
Zfp219	0.364645	0.482692	0.207158	0.214097	0.141176	0.137312	0.387495	0.937498	0.887515	0.4782	0.42159	0.500406	1.00915
Psme3	1.72427	1.49603	1.56574	1.21663	0.784491	0.960057	0.780379	0.743986	1.08605	1.02246	0.933214	1.48864	1.09763
Amz2	0.422331	0.462748	0.195218	0.433348	0.710496	0.80772	0.71898	0.573625	1.01004	0.322473	0.332565	0.34099	0.510914
Cntd1	0.14606	0.485456	0.200154	0.623531	0.971997	1.45561	1.088	0.679547	0.834898	0.0572041	0.465929	0.0677181	0.528062
Gna13	0.949808	0.69231	0.871807	0.704089	0.446697	0.477434	0.397983	0.301315	0.55601	0.919511	0.790357	0.558268	0.551743
Ndel1	0.772089	1.09421	0.838357	0.821266	0.686005	0.598792	0.951998	1.53879	1.26893	0.833295	0.632081	1.21055	1.19389
Prkar1a	1.19951	1.15144	1.03955	1.00443	0.883604	1.042	0.872104	0.765961	1.25133	1.06213	1.18749	1.06946	1.36309
Gm10972	0	0.000739153	0.00306543	0.00400414	0	0.000813377	0.000568031	0.000507376	0	0.000834305	0	0.00353068	0.00251415
Trappc1	0.434493	0.38548	0.504019	0.457681	0.362979	0.385752	0.312468	0.172519	0.40713	0.543224	0.557168	0.498083	0.508282
Zfp42	0.09438	0.0903046	0.0588692	0.118778	0.173094	0.248029	0.174931	0.0953215	0.0673553	0.0145767	0.0125309	0.0205026	0.0418677
Vps25	0.420996	0.441925	0.561508	0.496072	0.502745	0.5827	0.41695	0.234861	0.396936	0.466163	0.501918	0.302514	0.54686
Fam20a	0.0144887	0.0387706	0.00471031	0.0361975	0.0340379	0.0501263	0.0983313	0.146031	0.107042	0.00692599	0.00645909	0.0416082	0.0686033
Plcb1	0.116477	0.167712	0.150527	0.253027	0.427788	0.143631	0.268658	0.32823	0.67485	0.631647	0.985765	0.271352	0.772476
Anxa8	0	0.00615377	0.00179322	0	0	0.000494487	0.00218457	0.00364696	0	0.000442118	0.0555233	0.00139495	0.00181985
Eef1akmt1	0.202373	0.242628	0.264745	0.231591	0.168592	0.158227	0.19893	0.416412	0.264963	0.199572	0.148676	0.288863	0.235404
Xpo4	0.744381	0.72231	0.782409	0.775176	0.780117	0.628446	0.616102	0.398254	0.335386	0.624648	0.422648	0.768051	0.381395
1700012B07Rik	0.148371	0.341551	0.022481	0.077166	0.148438	0.160216	0.414738	0.997958	0.764664	0.0108556	0.185794	0.0543095	0.139201
Tdh	0.0311135	0.0232917	0.0266694	0.0137502	0.0184009	0.0148469	0.0132423	0.00560042	0.00817863	0.00667846	0	0.036319	0.0104821
Krt10	0.0371228	0.0319901	0.0429819	0.0419068	0.0773544	0.0716801	0.072011	0.037966	0.0434954	0.0409323	0.0801608	0.0367129	0.0354419
pi-PC-Cdc42ep3	0.273147	0.598005	0.185076	0.474517	1.13421	1.632	1.23948	0.794559	0.805523	0.0559561	0.847889	0.0906479	0.639405
Zglp1	0.0610665	0.122446	0.135734	0.0704986	0.0110166	0.0142143	0.0281577	0.0130002	0.020441	0.0293717	0.0280692	0.17846	0.0397571
Derl2	0.22318	0.315824	0.298605	0.309827	0.281214	0.2481	0.253385	0.185533	0.374444	0.344386	0.0731086	0.384425	0.400853
Rmnd1	0.550269	0.528479	0.551213	0.639728	0.552567	0.256438	0.511547	0.976143	0.43769	0.512088	0.201005	0.564396	0.434977
Tkt	0.214636	0.0675417	0.0961737	0.15246	0.0749556	0.0489877	0.0480119	0.0332964	0.141426	0.598803	0.586211	0.280873	0.576199
Pinx1	0.520278	0.505362	0.561256	0.578683	0.611017	0.464791	0.498925	0.304614	0.333395	0.394768	0.311658	0.396157	0.335857
Mdh1	0.385518	0.336999	0.334996	0.316977	0.231744	0.181229	0.184396	0.105497	0.394759	0.724098	0.423114	0.45607	0.792295
Lats2	0.909273	0.822319	0.927654	0.727428	0.345588	0.268236	0.320164	0.596305	0.548159	0.759847	0.953448	0.860973	0.509258
Ulbp1	0.0497446	0.0754862	0.0503072	0.0601042	0.0459982	0.0628732	0.0397368	0.0355725	0.0328225	0.050369	0.0230926	0.0632549	0.0672249
C1qbp	0.359413	0.275525	0.287788	0.198158	0.0782986	0.0624463	0.0763444	0.0709965	0.218818	0.22535	0.226685	0.541686	0.420458
Ccdc170	0.137295	0.0423331	0.0458541	0.0992217	0.118172	0.0362723	0.0583217	0.0738398	0.146151	0.393235	0	0.0909609	0.152067
Mos	0.00205409	0.00193519	0.0067127	0.00680891	0	0.00115955	0.00230434	0.00537915	0.00546156	0.000945467	0.00323476	0.00112696	0.0010889
Prss57	0.00145829	0.00446716	0.00854191	0.00780669	0.00560215	0.0023339	0.00885337	0.00200542	0.00810726	0.0061605	0	0.0228681	0.00621745
Esr1	0.496558	0.093476	0.0201779	0.0779553	0.0720697	0.047133	0.102039	0.195839	0.108644	0.0952509	0.0250081	0.208908	0.455369
Akap10	0.898204	0.828013	0.867478	0.783273	0.83526	0.704465	0.877951	1.30595	0.568974	0.762063	0.751226	0.947563	0.532895
Btf3	0.470485	0.201437	0.55441	0.517482	0.547837	0.500214	0.429414	0.244283	0.161363	0.591985	0.387815	0.0600735	0.230263
Fstl3	0.216517	0.246375	0.364924	0.491927	0.321234	0.184459	0.254805	0.237521	0.597804	1.50362	0.73058	0.296624	0.881117
Rpain	0.330074	0.492325	0.400852	0.471781	0.493573	0.346191	0.517599	0.927084	0.534405	0.142811	0.189526	0.313843	0.351366
Ankra2	0.144226	0.104203	0.102042	0.17709	0.266954	0.27485	0.241109	0.192781	0.257892	0.32796	0.270014	0.116496	0.297006
Sod1	1.26726	1.25173	1.41596	1.0956	0.902469	0.691126	0.728162	0.73947	1.01878	0.942918	1.30289	1.42467	1.42728
Ccng1	0.216097	0.360924	0.504692	0.217068	0.0660594	0.0481447	0.0432809	0.040532	0.0546582	0.303168	0.134224	0.363532	0.222458
Arhgef28	0.0677816	0.0535991	0.0305207	0.035668	0.0555379	0.028879	0.0491459	0.0703571	0.0380657	0.127988	0.441335	0.153938	0.123874
Scaf4	0.632569	0.650991	0.774951	0.793454	0.771215	0.701673	0.683814	0.434609	0.419955	0.550494	0.50943	0.679467	0.490864
Fgf22	0.0909574	0.110295	0.153048	0.0529255	0.0111227	0.00965766	0.0169	0.0158338	0.0471096	0.0276395	0.169121	0.073776	0.0274684
Xab2	0.246939	0.267461	0.232141	0.249127	0.229752	0.236541	0.199888	0.186682	0.228773	0.131076	0.24064	0.295223	0.232354
Nudcd2	0.277718	0.220878	0.237706	0.208523	0.158711	0.0842213	0.1551	0.314892	0.0854837	0.16297	0.0610201	0.370984	0.170511
Cdc37	0.999674	0.610385	0.682753	0.696887	0.443664	0.461758	0.421772	0.27971	0.420985	0.613826	0.793768	0.943392	0.61977
Polrmt	0.283125	0.393704	0.402263	0.372603	0.303536	0.331542	0.2652	0.148881	0.247312	0.155514	0.277714	0.358184	0.263228
Hexb	0.18839	0.0692503	0.0152505	0.0691817	0.0344752	0.0223741	0.0449546	0.0215817	0.0976095	0.11486	0.126539	0.327469	0.203057
Krt75	0.00239332	0.00266464	0	0.000407272	0	0	0.00110102	0.0012418	0	0.000177465	0	0.0101745	0.00156773
Gm2974	0.0127259	0.00130473	0.00157773	0.00362596	0.00545336	0.00103977	0.000452721	0.00695283	0	0.000908221	0	0.00727601	8.50466e-05
Gfm2	0.478853	0.35915	0.434044	0.493471	0.586413	0.509685	0.424604	0.26457	0.274765	0.337065	0.158832	0.548642	0.378392
Zfp641	0.0257244	0.0120165	0.00512382	0.0227332	0.0224481	0.0242573	0.034566	0.0153613	0.0642306	0.248681	0.287396	0.0265524	0.134685
Polk	0.361971	0.490647	0.472378	0.460986	0.490085	0.46264	0.588779	0.825717	0.585589	0.318869	0.272622	0.577281	0.392768
Vps37c	0.0873916	0.126707	0.125865	0.0973245	0.119642	0.147413	0.145895	0.0573033	0.0607834	0.0865863	0.0164784	0.109924	0.0695341
Col4a3bp	0.891153	0.988382	1.0257	1.04235	1.10672	0.9763	1.16379	1.45756	0.937767	0.961828	0.992023	0.810237	0.859055
Gm15114	0.00485118	0.00115537	0.00433101	0.0063687	0.000534535	0.00053056	0.000178665	0.00295879	0.00279389	0.000601112	0	0.000442385	3.29793e-05
Slc39a9	0.606385	0.562672	0.703621	0.705631	0.538911	0.432711	0.450909	0.247327	0.293798	0.563576	0.375779	0.473071	0.422376
Nuak1	0.214326	0.123898	0.216062	0.111377	0.0412284	0.0260117	0.012544	0.015783	0.0406667	0.0714673	0.865629	0.0774987	0.06085
Brms1	0.338639	0.277493	0.220647	0.307728	0.367378	0.417435	0.459759	0.657517	0.418936	0.237529	0.339931	0.344849	0.298625
Gm3411	0.0114427	0.00535132	0.0035667	0.00217184	0.00764857	0.00777917	0.00973969	0.0348158	0.00812121	0.00369078	0	0.000836817	0.00254549
Vstm2a	0.0289177	0.0358133	0.0138109	0.0212379	0.0341531	0.0315278	0.0749631	0.0674137	0.06322	0.00687138	0.0214097	0.0304953	0.0341849
4930463O16Rik	0.0490968	0.117465	0.00574353	0.119353	0.412862	0.746429	0.445591	0.299225	0.213016	0.00343751	0.159936	0.0029665	0.136218
Rab4a	0.132846	0.0817165	0.0611056	0.155214	0.0863241	0.0462189	0.087647	0.0621081	0.271476	0.445519	0.636408	0.247203	0.497982
Tspyl1	0.321133	0.230291	0.266865	0.227879	0.15461	0.107275	0.109816	0.0767518	0.141934	0.234657	0.371997	0.224752	0.258845
Tcp11l2	0.0999114	0.0713403	0.0453336	0.107504	0.152196	0.199887	0.140328	0.164286	0.110518	0.0659419	0.0720842	0.103767	0.147052
BC049715	0.0920908	0.259298	0.0732818	0.164668	0.280967	0.277926	0.42743	0.691508	0.660671	0.0284412	0.345535	0.0773264	0.14352
Mcur1	0.149133	0.0794651	0.1318	0.0837389	0.0234314	0.0141143	0.0368481	0.00604879	0.0448849	0.122373	0.263131	0.177198	0.158142
Dmbt1	0	0.00253234	0.000973222	0.00148852	0.00446212	0.00139579	0.00427294	0.0117251	0.00379147	0.00134246	0	0.00694686	0.000179782
Rfx4	0.113904	0.411534	0.0607364	0.292143	0.83165	1.12972	1.16492	1.39231	0.588008	0.0208752	0.439059	0.125116	0.319125
Slfnl1	0.0245152	0.303848	0.00072627	0.00629872	0.0323809	0.104202	0.346658	0.846507	1.25763	0.00178444	0.239906	0.0264419	0.134219
Cap2	0.0945841	0.20616	0.0870641	0.110915	0.174026	0.163376	0.337915	0.642376	0.415672	0.0203003	0.0738217	0.214856	0.131683
Cry1	0.482725	0.673757	0.576168	0.586179	0.541501	0.640556	0.498894	0.319472	0.491661	0.395196	0.310911	0.572309	0.495581
Arhgap42	0.0679735	0.0579528	0.0557458	0.0792074	0.0647965	0.0377096	0.0672988	0.228258	0.129324	0.295068	0.0845385	0.0978997	0.213062
Nup153	0.646136	0.637324	0.721991	0.68202	0.606758	0.459855	0.613054	0.815725	0.766725	0.380122	0.383059	0.716683	0.330964
Kif13a	0.285294	0.173986	0.0968612	0.175419	0.146197	0.0823636	0.146473	0.196171	0.203409	0.435266	0.601714	0.379036	0.296822
Sidt1	0.158241	0.0332444	0.0378734	0.062066	0.0532714	0.027339	0.0677443	0.0531224	0.033582	0.0218068	0.0309424	0.222813	0.0413498
Vamp8	0.0288854	0.0580551	0.0692402	0.081807	0.042449	0.0318474	0.0289892	0.0192819	0.134532	0.210393	0.332818	0.115314	0.32142
Tpmt	0.173507	0.0582095	0.102205	0.196145	0.134356	0.0595686	0.101829	0.0666136	0.269502	0.541203	0.268092	0.262695	0.350415
Nhlh2	0.0145327	0	0.00457502	0.00927525	0.00439406	0	0.000141231	0.00103973	0	0.0015529	0	0.0141743	0.00661162
Dek	1.42951	1.77701	1.94594	1.64887	1.42516	0.735711	1.08137	1.11262	0.67249	1.15787	0.944239	1.18181	0.860026
Naa50	0.924149	0.881249	0.96684	0.81257	0.595453	0.590806	0.564789	0.405822	0.527312	0.952892	0.549893	0.791826	0.539993
Ccdc36	0.218028	0.424313	0.594741	0.549741	0.451632	0.258875	0.385477	0.428376	0.139286	0.114961	0.116687	0.246156	0.120084
Fam185a	0.308135	0.293768	0.235845	0.342002	0.346205	0.193747	0.270872	0.465032	0.132358	0.195893	0.42161	0.320038	0.180687
Id4	0.519775	0.323286	0.0994512	0.330866	0.611067	0.942823	0.600481	0.353503	0.529788	0.243165	0.253205	0.254995	0.476935
5930422O12Rik	0.00963816	0.0103169	0.0115671	0.0148402	0.0038725	0.000772656	0.00142393	0.000653603	0.00126214	0.00350467	0	0.0125449	0.000242484
Ptges	0.0516338	0.0236042	0.0155955	0.0345978	0.0522429	0.0347492	0.0813388	0.173146	0.0395855	0.0334771	0.0473605	0.110201	0.170206
H13	0.709596	0.791303	0.785625	0.774396	0.644562	0.708149	0.745569	0.717943	0.818257	0.774577	0.882607	0.923797	1.11604
Rnf145	0.566287	0.328816	0.367549	0.373729	0.222739	0.193271	0.211107	0.133287	0.409326	0.827918	0.420467	0.634668	0.558539
Tob2	0.675744	0.772666	1.00285	0.653645	0.445059	0.433647	0.356938	0.268538	0.252293	0.55007	0.652972	0.327938	0.425756
Vcpkmt	0.151279	0.136536	0.134771	0.113817	0.057925	0.078399	0.0530654	0.0237726	0.0822595	0.143371	0.173772	0.187165	0.160525
Serpina1f	0	0.00147061	0	0	0	0.000347838	0.000771682	0.00312137	0.0128812	0	0	0	0.000280792
Gm527	0.257527	0.300729	0.32339	0.229662	0.114061	0.100234	0.121179	0.278486	0.158092	0.144009	0.0666823	0.325409	0.145855
A2ml1	0.108817	0.00777496	0.0295775	0.0304683	0.0132664	0.00725703	0.0226795	0.0226754	0.0243807	0.0146442	0.0436899	0.0980191	0.0391957
Hamp	0.000534826	0.00455735	0.00800861	0.00732175	0.00563272	0.00763076	0.00498488	0.00346955	0.00752933	0.00424069	0	0.00501167	0.0114248
Ccdc175	0.146594	0.295242	0.0190465	0.200036	0.649505	0.78938	0.868183	1.14153	0.554441	0.00776891	0.215679	0.0660723	0.225872
Rtn1	0.520391	0.370763	0.19196	0.386863	0.855144	1.11786	1.00491	1.01349	0.806028	0.0959494	0.287031	0.350341	0.49211
Bcl11b	0.104162	0.228429	0.340667	0.244148	0.0522083	0.0220638	0.0381962	0.0382096	0.0209407	0.0680673	0	0.127061	0.0302725
Lypd6	0.281232	0.0532299	0.0221346	0.0659914	0.0297833	0.031049	0.024904	0.05527	0.011852	0.0137062	0	0.233673	0.0625237
Xrcc1	0.748804	0.628103	0.63726	0.715083	0.733085	0.844892	0.650798	0.386019	0.435379	0.353418	0.369971	0.62384	0.397617
Wfdc15a	0.167826	0.57917	0.0781715	0.205746	0.467976	0.852286	0.633076	0.60987	0.879786	0.0339086	0.632101	0.167101	0.400951
Igkc	0	0	0	0	0.000278782	0.000725418	0.00136395	0.00131112	0.00916383	0	0	0.00394041	0.00256868
Slc9b1	0.736157	0.670083	0.341714	0.572163	1.11716	1.37564	1.32723	0.751109	0.775782	0.0840076	0.329638	0.587695	0.442254
Lncenc1	0.0521962	0.00332315	0.0139986	0.00462222	0.0060252	0.00362177	0.0125682	0.00720016	0.0164601	0.0126755	0	0.00659972	0.0107254
Adprm	0.214992	0.254189	0.287002	0.217481	0.150755	0.203673	0.142303	0.0806669	0.136732	0.103003	0.0456128	0.21546	0.129341
Gm11020	0	0	0.00035832	0	0.000809584	0.00239612	0.000514287	0	0.00135998	0.000196282	0	0.00162996	0.000441533
Krt19	0.0133243	0.00198103	0.00464281	0.00520594	0.000984701	0.00124048	0.0071976	0.00210664	0.00207022	0.000922819	0.00323476	0.0144071	0.0022756
Arhgap8	0.0695515	0.0262244	0.0135685	0.0196203	0.0161918	0.00647635	0.0140846	0.0212193	0.031048	0.00819005	0.0313737	0.0872605	0.0390786
Krt12	0.0145631	0.00939636	0.00554238	0.00443057	0.0019139	0.00323856	0.000250311	0.00452659	0.0048903	0.00388295	0	0.0149643	0.000672783
Vsig8	0.0033651	0.0350747	0.00284533	0.00969283	0.011762	0.0113405	0.0781272	0.204227	0.256154	0.00102686	0	0.00821482	0.0210309
Krt24	0.0526187	0.00375798	0.00218883	0.00792861	0	0.00050254	0.00134831	0.00257582	0.013643	0.00473767	0.00493877	0.0776395	0.00674322
Stac2	0.0917666	0.047437	0.124767	0.156877	0.0883722	0.0546726	0.0701231	0.11628	0.253665	0.443831	0.045698	0.1272	0.251085
Gm14221	0.0522981	0.0478228	0.0197773	0.0494279	0.0843131	0.0584787	0.0892084	0.0911391	0.0703092	0.0488127	0.0673556	0.0195532	0.0545858
Top2a	1.46787	1.93308	2.10485	1.96054	1.92017	1.75276	1.63478	1.12753	1.16136	0.846764	1.30736	1.09224	1.00981
1700060C20Rik	0.00110774	0.00821903	0.000607022	0.00264727	0.00809688	0.010942	0.0224661	0.021022	0.0294081	0.00105437	0	0.000730033	0.0111181
Atp6ap1l	0.019126	0.211073	0.0070601	0.0398345	0.137179	0.224552	0.380444	0.405415	0.435618	0.00363013	0.0860456	0.00418594	0.112547
Gm867	0.00557809	0.0467712	0.0111395	0.0167699	0.0253175	0.0283878	0.0547026	0.0320349	0.0886162	0.0163584	0.0118294	0.0591651	0.189053
Olfr165	0	0	0.000207826	0.00248322	0.00181895	0.00124348	0.00225326	0.00594579	0	0.00126496	0	0.000896568	0
Acly	1.06746	0.632929	0.750731	0.604164	0.259725	0.185493	0.231055	0.135477	0.484834	0.825864	0.805596	0.957032	1.02151
Rpl19	1.24323	0.646873	1.02184	0.864689	0.676822	0.592723	0.464677	0.285104	0.387998	0.815417	1.00431	0.773417	0.628933
Kat2a	0.35064	0.221236	0.176341	0.177875	0.125531	0.175418	0.164223	0.12522	0.167244	0.157661	0.180029	0.422049	0.213298
Nek8	0.174291	0.158681	0.138923	0.154236	0.205759	0.284021	0.221429	0.115758	0.11776	0.132629	0.0368219	0.114158	0.142139
Slc25a35	0.138016	0.190453	0.0661435	0.0634217	0.082287	0.0752115	0.212859	0.793112	0.294168	0.0245213	0.188664	0.0760083	0.231042
Stat5b	0.305455	0.301747	0.421433	0.298994	0.0752889	0.0571205	0.0694446	0.0720377	0.0690217	0.704531	0.357581	0.340951	0.271324
Olfr522	0	0	0	0	0.00415567	0.00284253	0.00207701	0	0	0	0	0	0.000322686
Olfr655	0	0	0.00058877	0.00112616	0.00192249	0.00164786	0.000191666	0.00232593	0.00177098	0.000153897	0	0.0020028	0.00229107
Abca8b	0.0280839	0.00972066	0.00539113	0.0168145	0.0139008	0.00775872	0.0127814	0.0221406	0.0176297	0.0561086	0	0.0334763	0.0757086
Rdh14	0.164439	0.109167	0.101526	0.139725	0.142166	0.169549	0.131764	0.0942129	0.13309	0.227185	0.422911	0.11427	0.163358
Zfp524	0.0303302	0.0314915	0.0241861	0.019976	0.0169142	0.00995746	0.0137822	0.0101991	0.0223249	0.022794	0.00323476	0.0238227	0.0373489
Nt5c1b	0.0341902	0.25259	0.00482629	0.0341937	0.134321	0.144326	0.388031	0.873629	1.16396	0	0.107503	0.0118056	0.145046
Fam174a	0.27202	0.443897	0.382201	0.392478	0.420948	0.429008	0.479757	0.687718	0.456125	0.487671	0.325632	0.205118	0.372627
Map2k6	0.0634626	0.0417137	0.0501162	0.104111	0.0792031	0.0315736	0.0382374	0.0518087	0.0824586	0.310991	0.419446	0.0635613	0.0990981
4933434M16Rik	0.00882096	0.070824	0.000840297	0.0156389	0.0465757	0.042625	0.125148	0.325923	0.202172	0.00689701	0.0025244	0.00226328	0.0288689
Gm11595	0.00346727	0.0170173	0.00682874	0.01439	0.0142277	0.0148709	0.0288992	0.0695328	0.0322757	0.0041256	0	0.00651932	0.0159562
4930578I06Rik	0.0238627	0.247275	0.00270725	0.0330365	0.0861689	0.106355	0.350171	0.828171	0.703646	0.000201201	0.124035	0.00225141	0.143938
Dcp1a	0.568902	0.288841	0.467037	0.467958	0.433714	0.352445	0.338853	0.201031	0.20078	0.538936	0.244495	0.339879	0.227101
Klhl29	0.375548	0.0930383	0.0968215	0.184424	0.0796656	0.054536	0.0535297	0.108845	0.261233	0.480535	0.133854	0.337379	0.472402
Sap18	0.364809	0.286089	0.463327	0.432695	0.345489	0.321154	0.222987	0.133497	0.11521	0.352822	0.275081	0.287375	0.232954
Trappc12	0.530593	0.474811	0.514778	0.448541	0.496754	0.469439	0.444303	0.257911	0.337619	0.335929	0.375711	0.561427	0.389964
Adi1	0.353747	0.412307	0.515777	0.299586	0.0670642	0.0411732	0.0744719	0.0507731	0.127355	0.323376	0.145853	0.468095	0.44933
Vip	0	0.00179424	0	0.000519998	0	0.000587894	0.00126939	0.000175888	0	0	0	0.00888616	0.000331746
6330403K07Rik	0.0884599	0.00665422	0.0106316	0.0163712	0.00144093	0.000739802	0.00391926	0.00019989	0	0.00782067	0.00772045	0.0411415	0.0333784
Ska3	0.410421	0.438956	0.589249	0.391365	0.254092	0.221589	0.275398	0.150166	0.0818721	0.135189	0.0743088	0.450934	0.0919447
Fbxo5	0.292239	0.390891	0.405762	0.319841	0.179464	0.0665943	0.111063	0.0444929	0.0797834	0.132576	0.174922	0.286999	0.0878374
Prss52	0.00609123	0.114409	0.00427785	0.00656318	0.0166412	0.0409727	0.203579	0.455736	0.584788	0.00101545	0.0284184	0.00101089	0.049229
Mtrf1l	0.11946	0.149643	0.166266	0.147467	0.0699303	0.0402819	0.060585	0.0470108	0.0927832	0.150349	0.215253	0.181236	0.15991
Mrpl57	0.172224	0.36539	0.170192	0.176782	0.21267	0.265694	0.295673	0.264519	0.384968	0.126463	0.194589	0.385459	0.427708
Rgs17	0.0720825	0.0612773	0.178431	0.229777	0.20525	0.057497	0.0940968	0.0597204	0.221666	1.13312	0.188997	0.137594	0.244269
Ccdc88b	0.0206983	0.0330743	0.00624634	0.0292673	0.0521422	0.122187	0.132094	0.0469136	0.0767527	0.0038269	0	0.0231876	0.0360219
Hmmr	0.461254	0.569667	0.760201	0.611972	0.594306	0.464569	0.511859	0.366391	0.304905	0.186678	0.0896034	0.477896	0.258569
Nbr1	0.974002	0.948649	0.877388	0.822497	0.615455	0.467572	0.722967	1.11749	1.19606	0.666436	0.662889	0.960141	0.762565
Gm14862	0.0024308	0	0	0.00111686	0.00241157	0.000349822	0	0.00121036	0	0.000505658	0	0	0.000270833
Hcn2	0.0448266	0.111698	0.0659339	0.064592	0.0145239	0.00832896	0.0155312	0.012594	0.049999	0.0163027	0.303672	0.15661	0.0443403
Zdhhc20	1.06074	0.890429	0.891017	1.06397	0.916009	0.599961	0.689948	0.83325	0.763786	1.42506	0.873387	1.12917	0.915026
Hdac2	0.699726	0.627118	0.746699	0.587708	0.401643	0.426772	0.345411	0.233123	0.222555	0.605025	0.344781	0.652873	0.443704
Meikin	0.073574	0.236494	0.0684943	0.162311	0.324343	0.436248	0.349427	0.326067	0.270625	0.022637	0.158071	0.182823	0.179546
Acsl6	0.0755071	0.174418	0.0905618	0.196068	0.355636	0.608132	0.506785	0.308514	0.222493	0.319639	0.131132	0.0121199	0.162887
Frk	0.0186255	0.00255859	0.00289329	0.0063098	0.0202352	0.00717193	0.012535	0.0263087	0.019963	0.0420089	0	0.00661563	0.0433001
Gm5751	0.226309	0.0252825	0.0169225	0.0232185	0.00520706	0.00708321	0.00570308	0.00568812	0.0128231	0.0114029	0	0.137311	0.00970087
Slc22a4	0.0747274	0.131569	0.0482449	0.0890813	0.0408289	0.0191059	0.0460631	0.0447624	0.0611165	0.0841007	0.1461	0.414171	0.0954598
Lalba	0.00937359	0.00156871	0.0120209	0.00423263	0.00664036	0.00548497	0.00532249	0.00282739	0	0.0058415	0	0.00624039	0.0117385
Vmn2r93	0.00139825	0.00364641	0	0.00667008	0.00256717	0.000856496	0.00165329	0.00102159	0.0051396	0.000273401	0	0.00745203	0.00346574
Hmgcr	0.689419	0.457561	0.449853	0.488142	0.423451	0.428451	0.354095	0.24363	0.289066	0.460908	0.206298	0.386218	0.340409
Zfp354b	0.00199575	0.017624	0.000668869	0.00797186	0.0306377	0.0546421	0.0485072	0.00742225	0.021754	0.00263558	0	0.00321231	0.0244487
Slc13a3	0.000646781	0.00788326	0.00381975	0.00338448	0.0151015	0.00510267	0.0125031	0.00891027	0.00163815	0.0019346	0	0.0163579	0.00346146
Kansl2	0.417527	0.207667	0.500997	0.34608	0.271093	0.23454	0.247515	0.111957	0.0803859	0.342218	0.462817	0.19451	0.138267
Gm6592	0.0160712	0.000716853	0.00164313	0.0011917	0.000509582	0.000779192	0.000283622	0.00188029	0.00235116	0.000221772	0	0.00832888	0.000350488
Poc5	0.235823	0.230656	0.211494	0.267927	0.334473	0.419839	0.401847	0.251817	0.285353	0.130965	0.188868	0.20391	0.238894
4930415O20Rik	0.0429696	0.116959	0.036345	0.0673709	0.128427	0.0897998	0.263862	0.584105	0.231737	0.0166907	0.0542486	0.05441	0.073064
Adcy6	0.0895657	0.00792791	0.0377587	0.0283088	0.0279365	0.0193238	0.0208763	0.0190078	0.0117296	0.104339	0.194849	0.0550952	0.0765834
Med1	1.14231	1.18548	1.2838	1.18235	1.04134	0.964698	0.998101	0.963955	0.674686	0.833286	0.508458	0.938342	0.697917
Enah	1.83102	1.64291	1.81	1.71747	1.28434	0.728079	1.13583	1.62778	1.35012	1.91982	1.6081	1.93687	1.3875
Tigd4	0.000757268	0.00130457	0.000364413	0.0138546	0.0188798	0.0100177	0.0126904	0.0162678	0.00555222	0.000844326	0	0.00224465	0.00270803
Wnt10b	0.0096077	0.011418	0.0117652	0.00598806	0.00961534	0.0113209	0.0135118	0.00496804	0.00549256	0.00737135	0	0.0100937	0.0215189
F2rl2	0.000411373	0.00142779	0	0	0	0.000115343	0.000426229	0.00193002	0.00710113	0.00165432	0	0.00947639	0.020911
Olfr585	0	0.00314468	0.00196427	0.00199879	0.00267205	0.00195496	0.000355402	0.00209917	0.00204542	0.000353129	0	0.00120383	0.00134692
Wnt1	0.00302425	0.0195952	0.00404772	0.0124281	0.00737924	0.0109963	0.00796666	0.0417015	0.0335076	0.00361421	0	0.020792	0.0138019
Iqgap2	0.257346	0.409634	0.289379	0.269221	0.250657	0.126339	0.334931	0.884799	0.261394	0.0563475	0.600794	0.317692	0.394489
F2rl1	0.118418	0.0104186	0.00297818	0.0284102	0.00690303	0.00533588	0.00823255	0.00654395	0.00952347	0.0248739	0	0.17713	0.0144996
Lmbr1l	0.478116	0.395977	0.265838	0.394488	0.506945	0.5732	0.597531	0.625435	0.84081	0.541111	0.459749	0.63515	0.656968
S100z	0.0163022	0.00976899	0.00362817	0.00767605	0.00292097	0.000937511	0.00711555	0.00277149	0.018151	0.0189961	0	0.0393275	0.0124521
Erbb3	0.230704	0.113101	0.134439	0.113266	0.0566499	0.0423314	0.0555465	0.0756206	0.0805087	0.156403	0	0.330279	0.151881
Scaf8	1.49647	1.47828	1.65489	1.56454	1.27769	1.06712	1.01561	0.678674	0.814731	1.16853	0.900877	1.44661	1.06841
Btbd11	0.0677656	0.0768392	0.0576055	0.069067	0.0345642	0.0278178	0.0476462	0.0314728	0.0651485	0.013562	0	0.159244	0.0674842
Trip10	0.321771	0.2868	0.229826	0.174063	0.0561418	0.0923833	0.111238	0.126742	0.140762	0.104078	0.830565	0.490657	0.331278
Stard3	0.368754	0.388551	0.378946	0.407492	0.275597	0.212487	0.297873	0.41477	0.322734	0.418939	0.102663	0.572624	0.449158
Ikzf3	0.0380883	0.0569933	0.109087	0.101765	0.061298	0.0187199	0.020902	0.0207812	0.0032023	0.0128829	0.0025244	0.0883489	0.0103341
Timp3	0.186684	0.128313	0.267746	0.485701	0.310124	0.117736	0.159131	0.126382	0.714713	1.72265	2.32987	0.272684	1.08786
Cd70	0.0489637	0.0101786	0.00325828	0.00999417	0.00363315	0.00160316	0.00205616	0.00264421	0	0.00533141	0	0.0226074	0.00402477
Mfng	0.0397675	0.00544363	0.00376379	0.00993579	0.00582738	0.00474948	0.00293311	0.00888315	0.0218035	0.00600446	0.263205	0.0229167	0.00239484
Pnma2	0.00266563	0.0136414	0.000721564	0.00462479	0.00256636	0.00425412	0.0195436	0.0616573	0.0734942	0.000746456	0.00533754	0.00611967	0.00447948
Barx1	0.060714	0.0114452	0.0084857	0.00476659	0.00491123	0.000716596	0.00361603	0.00654465	0.00239833	0.00172387	0	0.161157	0.0415656
Pik3r6	0.0741252	0.00567297	0.00313371	0.0238136	0.0163531	0.0287665	0.0344499	0.0379996	0.0204416	0.00603862	0.169053	0.0342576	0.0192313
Als2cr12	0.212287	0.674973	0.0497983	0.471511	1.3003	1.62495	1.71186	1.87781	0.958958	0.0167661	0.791899	0.018208	0.55378
Hsp90b1	2.35088	2.51493	2.60976	2.57885	2.4823	2.58709	2.28954	1.88868	2.21257	2.90746	2.30173	1.50003	2.36916
Susd3	0.0990458	0.0809458	0.118567	0.273803	0.158997	0.0680483	0.102889	0.0896045	0.492957	0.835389	0.334772	0.33961	0.968047
Traj29	0.000515039	0.000392024	0	0.00168913	0.00044959	8.62317e-05	0.000449833	0.00226925	0	0	0	0.0011761	0.00148461
Ippk	0.260384	0.392251	0.456424	0.317247	0.2235	0.154906	0.22733	0.369469	0.221509	0.16453	0.277675	0.189271	0.164119
Traj28	0.000515039	0.000392024	0	0.00168913	0.00044959	8.62317e-05	0.000449833	0.00226925	0	0	0	0.0011761	0.00148461
Olfr164	0.00226737	0	0.0008236	0.00193926	0.000925624	0.00114003	0.00738501	0.00304371	0.00174841	0.00038136	0	0.000896568	1.25445e-05
Thnsl1	0.291663	0.182682	0.1754	0.210601	0.247868	0.234772	0.240477	0.244929	0.178364	0.149811	0.102486	0.21252	0.14988
Traj27	0.0015859	0.000392024	0	0.00606278	0.00276834	0.00303789	0.000449833	0.00435249	0	0.00288272	0	0.0011761	0.00397718
Scn1b	0.00718956	0.0201643	0.012389	0.00519843	0.00534724	0.00174049	0.0017435	0.00239458	0.0924123	0.00843771	0.0646011	0.107549	0.213469
Cldn2	0.00488379	0.000512241	0.0010926	0.0109663	0.00575313	0.00185628	0.00343804	0.0168598	0.00245461	0.000563312	0	0	0.000625028
Traj26	0.000515039	0.000392024	0	0.00168913	0.00044959	8.62317e-05	0.000449833	0.00226925	0	0	0	0.0011761	0.00148461
Aspn	0.00358557	0.0143007	0.00378548	0.0127443	0.00758847	0.00688384	0.0044052	0.00768395	0.00954265	0.00521842	0.0370055	0.0101021	0.0133643
Traj25	0.000515039	0.000392024	0	0.00168913	0.00044959	8.62317e-05	0.000449833	0.00226925	0	9.29765e-05	0	0.0011761	0.00148461
Traj24	0.000515039	0.000392024	0	0.00168913	0.00044959	8.62317e-05	0.000449833	0.00226925	0	0	0	0.0011761	0.00148461
Traj23	0.000515039	0.000392024	0	0.00168913	0.00044959	0.000547644	0.000449833	0.00226925	0	0.000349835	0	0.0011761	0.00158003
Traj22	0.000515039	0.000392024	0.00237838	0.00168913	0.00044959	8.62317e-05	0.000449833	0.00226925	0	0	0	0.0011761	0.00148461
Lrrc9	0.278134	0.570648	0.206915	0.293921	0.643149	0.804252	0.996163	1.38775	1.10604	0.0411729	0.525486	0.488639	0.345369
Traj21	0.000515039	0.000392024	0	0.00168913	0.00044959	8.62317e-05	0.000449833	0.00226925	0	0	0	0.0011761	0.00148461
11-qB1,3-590	0.0720403	0.3064	0.0548642	0.133501	0.32356	0.564739	0.441557	0.298421	0.38115	0.0159683	0.18245	0.210593	0.206303
Rasd1	0.0693638	0.0521058	0.143922	0.17214	0.149032	0.0700508	0.0732153	0.0524287	0.262817	0.606612	0.280462	0.133074	0.584693
Serpina3n	0	0.00514944	0	0.000576449	0.00119651	0.00115792	0.00323965	0.00391944	0.104853	0.0026161	0.0441185	0.249042	0.778118
Traj20	0.000515039	0.000392024	0	0.00168913	0.00044959	8.62317e-05	0.000449833	0.00226925	0	0	0	0.0011761	0.00148461
Fbxw21	0.0337353	0.00198346	0.000552508	0.00464656	0.00255044	0.00106534	0.00323668	0.00747698	0.00700749	0.00265679	0	0.0229167	0.00442548
Mageh1	0.0242421	0.0274009	0.0202029	0.0104812	0.00898267	0.00431788	0.00503917	0.00517026	0.0156386	0.0905822	0.136403	0.0188403	0.0890612
Dhrs7	0.0459092	0.0252485	0.0564593	0.120632	0.0790083	0.0292103	0.0443038	0.0397076	0.243391	0.572416	0.112301	0.15134	0.521952
Gsc	0.00337186	0	0.00616312	0	0.00347635	0.00558853	0.0187121	0.0067496	0.00472198	0.00124334	0.0191585	0.0109541	0.00487627
Stkld1	0.0434676	0.0834438	0.016545	0.0746428	0.20448	0.428139	0.392777	0.234967	0.27063	0.00255065	0.0894863	0.0471923	0.114427
Ppm1a	0.831007	0.760163	0.76803	0.774547	0.70403	0.676286	0.731143	1.01639	1.45134	1.18556	0.732749	0.757742	0.945292
Clmn	0.224162	0.395104	0.0437057	0.0753184	0.0845904	0.146447	0.423913	0.985923	1.76511	0.0302331	0.611647	0.278839	0.241849
4930447C04Rik	1.71677	1.78429	2.10734	2.2553	2.09259	1.46545	1.54145	0.944717	0.998487	1.01549	0.806485	1.48544	0.990054
Six6	0.000553451	0.00605424	0.00338433	0.000250376	0.00514819	0.0021743	0.00509881	0.00619116	0.0135959	0.000833837	0	0.00405766	0.0107688
Iqcj	0.00357476	0.0220528	0.00679373	0.00893414	0.0122343	0.020161	0.0489368	0.126789	0.0840719	0.00382562	0.0705893	0.0527179	0.0230741
Ighg3	0	0	0	0	0.000457426	0.00202566	0.00332783	0.000334221	0.0041743	0	0	0	4.42316e-05
Dip2c	0.746597	1.0278	1.0916	1.2347	1.17012	0.53384	0.737772	0.668113	0.409456	0.953818	0.535924	0.613642	0.570466
Ighm	0.0857421	0.01186	0.00541033	0.0148935	0.0133284	0.00487006	0.00607073	0.0115901	0.0135889	0.00243273	0	0.0261667	0.0138192
Serinc3	1.0337	1.19566	1.33521	1.42444	1.08769	0.914162	0.95119	0.849519	1.58718	2.11324	2.46035	1.50675	2.50682
4932414J04Rik	0.00403728	0.0125331	0.00179513	0.00208553	0.00985277	0.0103059	0.0386382	0.177655	0.0273074	0.00147566	0.0916998	0.000853482	0.0211105
Nrbf2	0.160093	0.0980315	0.180887	0.13042	0.0858775	0.0564666	0.0679711	0.0490604	0.0208402	0.0755675	0.031466	0.0588418	0.0382173
Hsbp1l1	0.0220974	0.0921562	0.00869602	0.064127	0.198732	0.3428	0.328307	0.198826	0.226644	0.0509137	0.157667	0.0182916	0.0856747
Cbr1	0.113444	0.252912	0.0744059	0.134747	0.17244	0.205989	0.290685	0.331992	0.245443	0.0667164	0.231254	0.362482	0.352438
Tmem101	0.466444	0.334553	0.401872	0.345882	0.297398	0.366463	0.213822	0.109699	0.211031	0.228393	0.364463	0.292623	0.206421
Ces1b	0	0	0	0.00270522	0.00106694	0	0.00306292	0.00302052	0	0.0001243	0	0	4.39605e-05
Lsm12	0.989608	0.797373	1.00671	0.697356	0.504481	0.577286	0.582162	0.420714	0.457511	0.670453	0.23747	0.72335	0.450736
Gm813	0	0.00248012	0	0	0.00106687	0.000225695	0.000168955	0.000802729	0	0.000257907	0	0.000788694	2.77576e-05
Mchr1	0.00345813	0	0	0.000976709	0.000825849	0.00123589	0.000783496	0.00516591	0.0021154	0.000345471	0	0.00490627	0.00415338
Ubtf	0.694156	0.631112	0.685046	0.47843	0.255006	0.114389	0.142065	0.121075	0.508733	0.824426	0.793013	0.59474	0.682805
Pcdhb11	0	0.00229942	0	0	0.00314011	5.7641e-05	0.000298095	0	0.00174077	0.000129109	0	0	0.000723877
Ccdc43	0.17931	0.104023	0.121829	0.153482	0.136592	0.174017	0.178897	0.0918796	0.217754	0.163013	0.14845	0.164332	0.192507
Cacnb4	0.302308	0.177406	0.184258	0.203617	0.200648	0.249443	0.166605	0.144511	0.0632624	0.298999	0.0094626	0.40753	0.293648
Adam11	0.024219	0.0882029	0.0715036	0.0371081	0.0523113	0.0581043	0.0797539	0.0586297	0.0555074	0.00522881	0.0211039	0.042509	0.0415108
Gm10799	0.000226057	0.000821879	0.000736443	0	0	0.000784979	0.000670068	0.00170313	0	0.000586852	0	0.000876202	0.000720789
Higd1b	0.00265376	0.00855623	0.00716459	0.00474224	0.0028961	0.00328591	0.00159415	0.00196222	0	0.00103143	0.011955	0.0102739	0.00163219
Eftud2	0.764641	0.731664	0.847812	0.799424	0.669406	0.624296	0.592638	0.533745	0.361503	0.431643	0.168245	0.835195	0.405756
Zbtb4	0.0961172	0.298961	0.228179	0.264727	0.354882	0.276097	0.369773	0.509411	0.274034	0.359872	0.525544	0.105184	0.328841
Olfr1356	0	0	0.000385962	0	0.00515908	0.00159585	0.00529369	0.000738612	0	0	0	0.00358335	0.000175243
Fam174b	0.0446198	0.0335147	0.0442239	0.0381578	0.0108417	0.0147945	0.0173022	0.010097	0.0299685	0.00730341	0	0.06396	0.0319795
Plxdc1	0.0714731	0.120437	0.0290337	0.0516066	0.1596	0.164783	0.237373	0.290168	0.161259	0.0534817	0.0340395	0.11031	0.0885451
Tnfsfm13	0.119111	0.0389613	0.0539755	0.118805	0.046513	0.0321768	0.0347232	0.0493081	0.213568	0.227539	0.497671	0.133276	0.414831
Chd2	0.845838	0.693265	0.545071	0.795736	0.960299	0.716665	0.727597	0.757526	0.561603	0.645554	0.8678	0.856514	0.679008
Arl5b	0.406764	0.318739	0.354028	0.255569	0.144656	0.116935	0.171672	0.239213	0.276602	0.337007	0.440238	0.334553	0.302791
Mup20	0.000288859	0.000985483	0	0.000109533	0.00203007	0.000438424	0.00144156	0.00310404	0.00226682	0.000144284	0	0.00297345	0.00756308
Rnaseh1	0.231097	0.235742	0.267134	0.215904	0.197022	0.235087	0.169112	0.140095	0.118007	0.160859	0.092128	0.207096	0.137125
Dcdc2c	0.0311046	0.15106	0.0142937	0.0328358	0.149017	0.07306	0.286772	0.772228	0.26944	0.000645241	0.153429	0.00824738	0.0640782
Casc3	1.5855	1.75463	1.64851	1.51022	1.40265	1.61969	1.49536	1.50986	1.48624	1.21487	1.27072	1.58685	1.2543
Ubxn2a	0.244983	0.351252	0.400001	0.3962	0.359197	0.19622	0.243282	0.128731	0.137609	0.269612	0.3737	0.200134	0.22783
Gm10974	0.000265851	0.000519919	0	0	0.00139601	0.00128391	0.00592503	0.00109329	0.0191376	0.00119821	0	0.025452	0.00749606
Fkbp1b	0.0145942	0.00831051	0.00377206	0.00732094	0.00468007	0.00159378	0.00521503	0.00595978	0.00569404	0.00376409	0	0.0224124	0.00670489
4930548G14Rik	0.00398594	0.0349874	0	0.00555043	0.0187739	0.0243822	0.0681681	0.302237	0.0683869	0.000562957	0.0156912	0	0.0208355
Allc	0.0270269	0.25291	0.00347828	0.0645769	0.177162	0.171828	0.497293	1.19921	0.931743	0.000342148	0.385725	0.000680698	0.134535
Hmbox1	0.590344	0.412308	0.446828	0.5667	0.52435	0.369282	0.471435	0.590381	0.49949	0.795103	1.10552	0.39216	0.473787
Micu2	0.619692	0.76111	0.674621	0.608726	0.618652	0.57164	0.429411	0.30132	0.519448	0.633971	0.618786	0.827051	0.638373
Cmpk2	0.0226448	0.0325727	0.0218111	0.0100879	0.0123367	0.00646262	0.021724	0.0573769	0.00930273	0.0131629	0.165644	0.0316064	0.019946
Fgf9	0.0799649	0.0337942	0.0163609	0.0203357	0.0154809	0.010399	0.00403642	0.0157466	0.00488651	0.00886107	0	0.108486	0.00984063
Pfn4	0.0577031	0.239148	0.0470254	0.119854	0.318504	0.424317	0.369638	0.389316	0.422086	0.0165179	0.0964237	0.0459528	0.14051
Rwdd1	0.360994	0.281051	0.430641	0.314224	0.425594	0.304309	0.21344	0.164889	0.123015	0.24694	0.139967	0.136784	0.158036
Ints9	0.672903	0.388331	0.578724	0.557268	0.528757	0.49638	0.407305	0.221617	0.283792	0.583621	0.574844	0.472138	0.364298
Gm6096	0.00108602	0.00465016	0.000859852	0.000423265	0.00260814	0.000451325	0.00135466	0.0011803	0	0.000779554	0	0.0126175	0.00124752
1700129C05Rik	0.0323573	0.260458	0.0129224	0.0604164	0.189849	0.316284	0.560412	1.08358	0.826809	0.000780229	0.283507	0	0.165417
Cyfip2	0.214447	0.165339	0.213591	0.105488	0.0649119	0.0297481	0.05793	0.060705	0.0378128	0.0449133	0.151767	0.277301	0.0884858
Clvs2	0.00567654	0.00233534	0.0030064	0.00588333	0.021844	0.0113612	0.0202465	0.0298947	0.0217551	0.00439571	0.0918497	0.00245753	0.00837871
Extl3	0.457027	0.534089	0.591841	0.438605	0.283568	0.19573	0.194572	0.145718	0.178373	0.352158	1.15468	0.647064	0.298799
Fam19a4	0.0349865	0.0479742	0.00768511	0.0190221	0.0460094	0.0392877	0.0995862	0.299287	0.0933045	0.00361253	0.0025244	0.0236542	0.0223428
Trim16	0.0233316	0.0376047	0.00547014	0.0129388	0.0763937	0.148543	0.143557	0.0979404	0.0215231	0.0156813	0.109902	0.0157581	0.0402745
Angptl8	0.00301158	0.00623459	0.00473901	0.00270598	0.00349449	0.00299015	0.0025312	0.00285052	0.00101369	0.0044641	0	0.00512677	0.00289831
Trdn	0.0238213	0.0544921	0.0117809	0.0368063	0.100846	0.0661997	0.150206	0.321312	0.101759	0.0134563	0	0.096028	0.064779
pi-Zyg11a,1	0.872546	0.724903	0.841425	0.693953	0.345484	0.136524	0.269697	0.120552	0.11989	0.213903	0.229038	0.614395	0.142122
Pygo2	0.905409	0.807617	0.824483	0.606781	0.365817	0.503	0.42155	0.284919	0.393675	0.44242	0.3458	0.763275	0.416507
Hey2	0.0264022	0.00802229	0.0142224	0.0134649	0.0137169	0.00501396	0.0109017	0.00404026	0.00248559	0.0226704	0	0.0132305	0.0102796
pi-Fam53b,1	0.513811	0.603496	0.600714	0.515717	0.414074	0.357234	0.382221	0.271591	0.258982	0.34762	0.609338	0.658514	0.312944
Crhbp	0.00781728	0.0133108	0.00671342	0.0124984	0.0119417	0.00963182	0.012221	0.0176579	0.015086	0.0126093	0.0745235	0.0215506	0.00664938
Aggf1	0.807009	0.685565	0.724758	0.576969	0.493495	0.412554	0.404182	0.28605	0.468418	0.683313	0.494093	0.788544	0.572807
Mgat1	0.41799	0.358386	0.322019	0.270979	0.229937	0.220908	0.221714	0.130627	0.252646	0.284109	0.359723	0.454669	0.502131
Pde8b	0.100035	0.105386	0.128527	0.183478	0.0962768	0.0833636	0.0956694	0.220611	0.0575164	0.781985	0.203192	0.141258	0.151898
Ppp2ca	1.09242	1.14029	1.36582	1.0498	0.714406	0.690983	0.5509	0.394029	0.82762	1.22151	1.05324	1.07143	1.09506
Vmp1	1.31148	1.20593	1.54219	1.28523	1.09149	0.954095	0.930835	0.651153	0.850636	1.26854	0.931179	1.17424	1.11205
Otp	0.00063946	0.00251141	0.00552878	0.00592802	0.00856888	0.00153199	0.00121427	0.00152363	0.0123211	0.00250343	0	0.000695885	0.000291091
Ap3b1	1.20342	1.268	1.28855	1.22798	1.08592	0.958561	1.03828	0.799998	0.841331	1.33362	0.644791	1.11881	0.852329
Gm10912	0.000999105	0.0125516	0.00108177	0.00360462	0.00616107	0.0123847	0.0204517	0.0135981	0.0319558	0.000175332	0.00622925	0.00129253	0.00281532
Cops6	0.745848	0.640774	0.801273	0.537149	0.436775	0.548416	0.447931	0.362412	0.646193	0.51192	0.318719	0.554804	0.550918
Scamp1	0.429476	0.43189	0.309987	0.458586	0.513361	0.55474	0.621782	1.04928	0.843255	1.05152	0.827952	0.387254	0.838011
Olfr735	0	0.00203407	0	0.000888151	0	0.00103122	0.0128671	0.0216757	0	0	0	0	9.82247e-05
Rtp2	0	0	0	0.000217667	0.00265985	0.00058965	0.000733347	0.014691	0.00905475	0.000723138	0	0.00168777	0.00149651
Gm12185	0.16091	0.0366492	0.0840306	0.0780202	0.0558745	0.0270174	0.028583	0.0231292	0.0496622	0.119895	0.357953	0.173015	0.139099
Pah	0.00483709	0.00201169	0.000738358	0.000773089	0.00891981	0.00175571	0.00971698	0.0051546	0.000850238	0.00151124	0	0.00360769	0.00358555
Ascl1	0.00850342	0.00548697	0.0133527	0.00434702	0	0.00037487	0.000383662	0.00127198	0.00163308	0.00422044	0	0.013757	0.00400678
Igf1	0.0289924	0.0319462	0.0153743	0.0581598	0.044419	0.0354361	0.0861839	0.206667	0.0536114	0.033341	0.0335064	0.0380585	0.87487
Cym	0.00150762	0.000644476	0.000769838	0.00121136	0.00142173	0.000406783	0	0.00222336	0.000753133	0.000107593	0	0.000732765	6.43606e-05
Mis18bp1	0.841824	0.726754	0.895852	0.821654	0.702528	0.503052	0.540395	0.418544	0.281026	0.270364	0.386641	0.896521	0.336168
Ogn	0.00566306	0.00729312	0.00647663	0.024757	0.0140223	0.0128873	0.0129602	0.00805901	0.00497282	0.0059744	0	0.0304811	0.307273
Slc25a47	0.0768039	0.0352906	0.0632474	0.103163	0.0625924	0.0271558	0.0703376	0.163798	0.0279141	0.0442763	0	0.0600816	0.0527724
Washc3	0.339411	0.433623	0.233526	0.344088	0.446542	0.608427	0.554378	0.536537	0.64695	0.328879	0.332559	0.378595	0.64266
Cenpp	1.9207	1.6855	1.70438	2.06607	2.37946	2.09856	1.95255	1.36707	0.970028	0.559959	1.1246	1.75044	0.882815
Rprml	0.0388992	0.0234824	0.00883598	0.0145033	0.00509313	0.010325	0.00801546	0.0121912	0.0103983	0.00177644	0.00533952	0.0442288	0.016671
Nol8	1.14062	1.27942	1.10829	1.49821	1.97398	2.03023	1.71675	1.2131	1.08151	0.471359	0.940731	1.07992	0.967833
Dram1	0.137093	0.235994	0.043177	0.106828	0.142304	0.162617	0.35604	0.909434	0.419149	0.13381	0.496684	0.202928	0.377473
Sycp3	0.514517	1.16526	0.787311	1.22957	1.33743	1.57342	1.31619	1.02775	1.22947	0.248357	0.774111	0.765135	0.812686
Fbxo28	0.589869	0.668888	0.760006	0.599332	0.47048	0.415062	0.393018	0.295505	0.351371	0.511705	0.329562	0.522405	0.383547
Spin1	0.6829	0.373048	0.571199	0.478501	0.195177	0.119728	0.122142	0.0949049	0.17518	0.741161	0.590995	0.4324	0.336214
Traj19	0.000515039	0.000392024	0.00129505	0.00168913	0.00044959	8.62317e-05	0.000449833	0.00226925	0	0	0	0.0011761	0.00148461
Pgbd5	0.144136	0.0621165	0.0408953	0.0713713	0.0649702	0.0281284	0.0646968	0.0859586	0.224067	0.143716	0.0193843	0.206485	0.531498
Nxnl2	0.0446543	0.0183267	0.0496804	0.109062	0.0647361	0.0337412	0.0495458	0.0275166	0.400941	0.347893	0.0282729	0.151066	0.447502
Traj18	0.000515039	0.000392024	0	0.00451363	0.00142881	8.62317e-05	0.000449833	0.00226925	0	0.00119583	0	0.00190527	0.00317028
Traj17	0.000515039	0.000392024	0	0.00168913	0.00044959	8.62317e-05	0.000449833	0.00226925	0	0	0	0.0011761	0.00148461
Traj16	0.000515039	0.000392024	0	0.00168913	0.00044959	8.62317e-05	0.000449833	0.00226925	0	0	0	0.0011761	0.00284613
Sp8	0.00416415	0.00134803	0.00216285	0.00305735	0.00216716	0.00159366	0.00317906	0.000633831	0	0.000867123	0	0.00886148	5.01141e-05
Traj15	0.000515039	0.000392024	0	0.00168913	0.00044959	8.62317e-05	0.000449833	0.00226925	0	8.91523e-05	0	0.0011761	0.00148461
Taf9b	0.56724	0.584524	0.689859	0.450503	0.199788	0.100254	0.168869	0.199331	0.189019	0.210474	0.306962	0.407213	0.184875
Traj14	0.000515039	0.000392024	0	0.00168913	0.00044959	8.62317e-05	0.000449833	0.00226925	0	0	0	0.0011761	0.00148461
Defb6	0.00153928	0	0.000797013	0.0014285	0.00207347	0.00130801	0.00110433	0.00131309	0	0.000399561	0	0	0.000713628
Traj13	0.000515039	0.000392024	0	0.00168913	0.00044959	8.62317e-05	0.000449833	0.00226925	0	0	0	0.0011761	0.00148461
Traj12	0.000515039	0.000392024	0.000838312	0.0018093	0.00044959	0.000388366	0.000449833	0.00226925	0	0.00212016	0	0.0011761	0.00152792
Traj11	0.000515039	0.000392024	0	0.00168913	0.00044959	8.62317e-05	0.000449833	0.00226925	0	0	0	0.00229467	0.00148461
Hist1h2be	0.0462055	0.0128986	0.0245302	0.0149625	0.0437695	0.0106253	0.0114055	0.0105742	0.0615409	0.0630223	0.0122431	0.0493785	0.0722404
Traj9	0.00181588	0.000392024	0	0.00168913	0.00044959	8.62317e-05	0.000449833	0.00226925	0	0	0	0.00229467	0.00148461
C2cd3	0.606355	0.592158	0.466666	0.610178	0.825353	0.812859	0.897121	1.17542	0.579557	0.336724	0.330428	0.693756	0.363669
Krt78	0.00157833	0.00422139	0.00240251	0.00207712	0.00290938	0.00847509	0.00642011	0.00994717	0.00298972	0	0	0.00118409	0.000491907
Rbm33	0.723124	0.839154	0.884181	0.867163	0.968754	0.878759	0.842401	0.524507	0.612299	0.745368	0.532586	0.684497	0.61797
Erich2	0.0990578	0.306532	0.0331916	0.155777	0.452587	0.575234	0.676434	1.1256	0.702926	0.0137664	0.38865	0.0356717	0.202306
Tubgcp6	0.294301	0.307397	0.300125	0.312971	0.278612	0.185497	0.178218	0.0990662	0.128749	0.130428	0.0601974	0.336	0.145506
Sp5	0.0101068	0.00393466	0.00748644	0.00687049	0.000573557	0.000767829	0.000277434	0.000871819	0	0.015939	0	0.00597408	0.00141353
4930564D02Rik	0.00126493	0.0111399	0.000780769	0.0109933	0.0194387	0.0380325	0.0494718	0.0205762	0.0517445	0.000205831	0	0.0141517	0.00517688
Tha1	0.000804065	0.00372658	0.00870417	0.0151554	0.0124123	0.0111446	0.00264639	0.00524535	0.0276884	0.00720345	0.0381854	0.0128774	0.0728838
Astl	0.00253366	0.0015355	0.00817501	0.00434476	0.00164828	0.000859732	0.0019419	0.00237024	0	0.000349314	0	0.0081686	0.00060863
Klhl41	0.0283665	0.0996273	0.0227099	0.0203766	0.0888226	0.0686429	0.156196	0.475276	0.127842	0.00852993	0.133457	0.0283349	0.043303
Syngr2	0.237322	0.460573	0.637662	0.439499	0.354267	0.27733	0.202105	0.136217	0.532414	0.666568	0.473223	0.379013	0.714791
Pgs1	0.552373	0.736936	0.511982	0.568798	0.584812	0.527156	0.505024	0.433755	0.73564	0.327624	0.373888	0.921618	0.836589
Birc5	0.569385	0.770896	0.851601	0.653937	0.565139	0.648635	0.55342	0.374489	0.482008	0.255171	0.193305	0.863615	0.36525
Wdr92	1.06423	0.614319	0.686919	0.596487	0.362726	0.392503	0.437177	0.47242	0.5166	0.955907	0.902051	0.687297	0.58598
Foxd4	0.000657426	0	0.00260035	0.00158081	0.000557234	0.00051176	0.00360533	0.000184318	0	0.000596987	0	0	2.40699e-05
Sacs	0.751698	0.583992	0.533384	0.892	0.949637	0.586226	0.652273	0.300305	0.183447	0.214317	0.456715	0.872074	0.276149
Afmid	0.12901	0.186735	0.223466	0.261542	0.218322	0.0674589	0.118195	0.156251	0.145158	0.195642	0.235225	0.212732	0.209142
Gm15557	0.00376592	0.00907311	0.00166622	0.00384895	0.0034129	0.00167021	0.00156878	0.00177042	0.00437855	0.00116134	0	0.0128008	0.00284733
Ccdc103	0.00613306	0.0353056	0.00770278	0.0160833	0.0479368	0.0753623	0.0895233	0.0982384	0.0927968	0.0077171	0.134377	0.025576	0.0220947
AW112010	0.00346221	0	0	7.50431e-05	0.00628502	0.00959087	0.00639213	0.00398143	0.00587614	0.00156822	0.187002	0.00952696	0.0220732
Sec61g	0.361851	0.0850539	0.337603	0.332847	0.428526	0.390742	0.230334	0.100698	0.0283092	0.315568	0.289483	0.0490405	0.155271
Gfap	0.0061082	0.0187572	0.00461974	0.0143445	0.0191408	0.0226527	0.0278403	0.020973	0.0267109	0.00208375	0	0.012894	0.00939224
Fjx1	0.122332	0.0974545	0.173644	0.0851592	0.00920917	0.00872947	0.00761567	0.00354993	0.0144602	0.0489144	0	0.0917588	0.0427536
Nudt6	0.265713	0.141056	0.171344	0.18708	0.18369	0.0851428	0.10923	0.0467334	0.0621227	0.0984194	0.0842404	0.288507	0.106173
Irf2bp2	0.879824	0.414102	0.715595	0.479024	0.136152	0.0746481	0.130932	0.0568118	0.298588	1.43914	1.11972	0.537695	0.565765
Gm10800	0.644402	0.410454	0.419169	0.540728	0.642436	0.438455	0.50773	0.463461	0.270458	0.193968	0.155342	0.706294	0.278786
Kcnj16	0.0225191	0.00324324	0	0.0010418	0.00423287	0.00115724	0.00306619	0.00598113	0.000766657	0.000539949	0	0.00573618	0.00326418
Dcakd	1.20617	1.00184	1.11498	0.890464	0.529394	0.471701	0.494233	0.37472	0.463944	0.763966	0.335179	1.19884	0.783276
Zfp207	0.838055	0.816474	0.847205	0.846601	0.871415	0.876641	0.88054	0.692933	0.678593	0.732272	0.625418	1.08799	0.765656
Gm10801	0.151327	0.0756578	0.078821	0.201236	0.283389	0.180494	0.198146	0.174604	0.0380705	0.0421125	0.038182	0.181564	0.0489062
Tlr6	0.0142075	0.00112353	0	0.00374425	0.00376682	0.000811272	0.000366412	0.000325767	0.00408384	0.00215812	0.0609458	0.00154294	0.0112046
Nmt1	0.52787	0.586093	0.578135	0.607496	0.525155	0.524521	0.514751	0.373376	0.52781	0.505595	0.593772	0.626156	0.517791
Zfp786	0.037515	0.0937597	0.15538	0.105663	0.080536	0.0243033	0.037392	0.0216292	0.0109804	0.0313271	0	0.0348841	0.0148838
Plcd3	0.017962	0.0732043	0.0388	0.0425588	0.0343163	0.0119991	0.0328745	0.0212863	0.0559867	0.0839862	0.0186012	0.0467994	0.112802
Mpdu1	0.426514	0.317953	0.416312	0.352788	0.198717	0.185216	0.160199	0.125968	0.367411	0.48567	0.178692	0.440689	0.602823
Tm2d3	0.52604	0.40897	0.437701	0.40068	0.389043	0.41036	0.309377	0.188511	0.383658	0.49403	0.2292	0.489019	0.412881
Psmd11	1.10345	1.30658	1.41263	1.14575	0.96321	0.872231	0.805703	0.598786	0.741791	0.876903	0.880418	1.07618	0.8136
Itsn2	0.645936	0.945557	1.07497	1.17978	1.1296	0.455864	0.650754	0.429906	0.647543	0.941267	1.11181	0.779721	0.76377
Mup1	0	0.0019338	0	0.00031652	0.000863424	0.000182735	0.000694251	0.00244265	0	0	0	0.00211751	0.00153406
Rsad2	0.0713121	0.0247505	0.004583	0.0143004	0.00132689	0.00115454	0.00167033	0.00359504	0.00456734	0.00687643	0.106804	0.139569	0.024148
Fxr2	1.23688	0.831534	1.10979	1.19771	1.15346	1.07938	0.90938	0.535907	0.597673	0.99508	0.469958	0.98232	0.743335
Rnf144a	0.3375	0.219183	0.254707	0.33122	0.262672	0.104045	0.197035	0.25423	0.588075	1.26946	1.06449	0.40818	0.702366
Id2	0.0698411	0.0784449	0.178105	0.199724	0.165753	0.0591884	0.0786463	0.067281	0.139928	0.974065	0.47349	0.0839176	0.5373
Phgr1	0.00143377	0.000524087	0.00415325	0.000736031	0	0.00460693	0.00342158	0.00082233	0.00160952	0.00118456	0	0.00553582	0.000765283
Cyth1	0.105653	0.337417	0.251848	0.294828	0.322271	0.225473	0.288095	0.391982	0.321126	0.17458	0.332792	0.122515	0.172685
Mup2	0.000351083	0	0.000248965	0.00159658	0.00236361	0.00268725	0.000718831	0.00258699	0	0.000589187	0	0	0.000843973
Mpeg1	0.0380287	0.0273954	0.0597203	0.146762	0.0677783	0.0292115	0.0522561	0.0253004	0.208699	0.381816	0.269767	0.122667	0.463773
Cab39l	0.954757	0.927402	1.05443	0.952666	0.967353	0.848039	1.01843	1.15259	0.640139	0.612686	1.14257	0.704238	0.475605
Mboat2	0.66904	0.64267	0.823808	0.794325	0.503139	0.188109	0.314685	0.346156	0.53447	1.80632	0.663266	0.740275	0.772588
Cdadc1	0.354327	0.555676	0.516442	0.623273	0.621143	0.488596	0.473273	0.407222	0.351224	0.346402	0.403364	0.467811	0.438866
Mup6	0.00752656	0.0195837	0.00358305	0.00511511	0.0144613	0.0059283	0.013552	0.0293344	0.022587	0.00122838	0	0.0403304	0.0100507
3110062M04Rik	0.103274	0.137944	0.0862041	0.0722682	0.0316242	0.0377375	0.0402387	0.0270799	0.0464652	0.041533	0.0419205	0.229625	0.157707
Ncoa1	0.412207	1.13599	1.22169	1.19058	1.09167	0.686323	0.868675	0.777807	0.608456	1.19936	0.992429	0.55396	0.737883
Atp8a2	0.355968	0.41801	0.20372	0.30817	0.340965	0.233071	0.549946	1.31984	0.60629	0.324437	0.753805	0.452724	0.177999
Stxbp5	0.456697	0.690932	0.722704	0.636015	0.543602	0.42738	0.348709	0.21071	0.288098	0.283558	0.754723	0.328947	0.289407
Lrrc75b	0.024005	0	0.019467	0.0687212	0.0214022	0.00914785	0.00656195	0.0107635	0.0401432	0.375524	0.03114	0.016441	0.0744754
Dus4l	0.208145	0.18919	0.226801	0.204099	0.141183	0.0860463	0.0723687	0.049215	0.0960589	0.117461	0.26346	0.146234	0.104982
Kcnab3	0.153792	0.0934999	0.064665	0.0463022	0.0313432	0.0188788	0.0440664	0.118207	0.0970835	0.0418604	0.0151912	0.310806	0.0868606
Hint3	0.150823	0.254954	0.253477	0.253592	0.269045	0.238737	0.188173	0.126648	0.155481	0.285321	0.23629	0.153912	0.226975
Rrm2	0.19297	0.540263	0.686597	0.362989	0.157062	0.0963402	0.146773	0.083453	0.0979461	0.157651	0.0421876	0.1085	0.0975333
Trmt11	0.32705	0.323478	0.39303	0.335654	0.157332	0.135722	0.14342	0.0745424	0.0892881	0.220821	0.207731	0.327405	0.154471
Amer2	0.0741965	0.225001	0.0178369	0.0605184	0.176284	0.198036	0.49022	1.07424	0.566743	0.00579983	0.274714	0.0168411	0.127476
Mtmr6	0.561589	0.623641	0.547591	0.739474	0.892295	0.952086	0.82749	0.612471	0.563393	0.351968	0.771885	0.422231	0.529203
Katna1	0.40169	0.351092	0.328681	0.353813	0.269438	0.215397	0.2187	0.158593	0.176187	0.191775	0.197649	0.490283	0.215999
Chd3	1.05159	1.17213	0.91922	1.05279	1.1229	0.781557	0.857818	0.623757	0.883544	0.868544	0.804637	1.17881	1.02081
Pcmt1	0.852702	0.933174	0.857239	0.918588	1.03588	1.02865	0.991965	1.05725	1.3579	0.70081	0.58225	0.721187	0.728596
Lrp11	0.197233	0.152267	0.264454	0.200772	0.161687	0.0984821	0.104794	0.0554069	0.129681	0.0844418	0.278825	0.327829	0.197159
Cdca4	0.86969	0.594353	0.609498	0.485249	0.37511	0.424946	0.393129	0.318852	0.440419	0.392554	0.465679	0.814191	0.456599
Kdm6b	0.992266	1.04116	1.21196	0.863647	0.577634	0.414454	0.595366	0.999777	0.600543	1.01404	0.744639	0.943416	0.731874
1700021F05Rik	0.366537	0.269225	0.208775	0.252766	0.358096	0.36097	0.252027	0.201672	0.324789	0.194507	0.218266	0.286363	0.27259
Sgcd	0.238666	0.303909	0.325513	0.249807	0.165122	0.0963868	0.212755	0.369237	0.216611	0.0516738	0.0211039	0.413599	0.115791
Jmy	0.855393	0.80099	0.805053	0.809417	0.595609	0.371634	0.540299	0.737796	0.743732	1.08427	0.631339	0.742221	0.710591
1700125H20Rik	0.0572465	0.119802	0.0366848	0.0795917	0.174203	0.16708	0.288454	0.455079	0.195184	0.0127488	0.0217418	0.0473948	0.0761051
Dimt1	0.218146	0.164306	0.29738	0.240252	0.185547	0.169915	0.15244	0.122679	0.102058	0.129142	0.0246841	0.263332	0.110923
Cox17	0.418017	0.493348	0.348156	0.493883	0.724583	0.711772	0.574965	0.399116	0.565379	0.398944	0.578415	0.455046	0.632227
Flt4	0.0122973	0.0125784	0.0151278	0.0100197	0.00784368	0.00569608	0.0233231	0.0701749	0.10968	0.00244305	0.449044	0.0306825	0.0431116
Kif2a	1.40296	1.17795	1.28996	1.15002	1.34582	1.40439	1.31657	0.880433	0.904086	0.742532	0.839566	1.16127	0.782282
Hnrnpab	1.46299	1.30164	1.45337	1.13219	0.761263	0.814328	0.727608	0.683476	1.0097	1.50167	0.845497	1.18367	1.25058
Ercc8	0.550835	0.58803	0.620676	0.512446	0.579108	0.553167	0.546565	0.500046	0.339442	0.278654	0.201785	0.533994	0.26579
Ferd3l	0	0.00116064	0.000588526	0	0.00229826	0.000813045	0.000583168	0.000185849	0	0.000399924	0	0	0.000224645
Phykpl	0.150181	0.357398	0.432094	0.328916	0.247024	0.194207	0.16002	0.122404	0.140738	0.130775	0.166821	0.454384	0.229186
Golph3l	0.64985	0.418827	0.489622	0.622292	0.700828	0.792548	0.770579	0.469371	0.362864	0.406788	0.341777	0.587595	0.311431
Elovl7	0.0349063	0.0324618	0.0312968	0.0278694	0.0316441	0.037966	0.0386934	0.0393537	0.0444615	0.0181399	0.429548	0.0713561	0.0434427
Depdc1b	0.107455	0.193583	0.133032	0.11926	0.233887	0.282444	0.27696	0.328347	0.110441	0.0229854	0.0963429	0.135751	0.0746179
Pde4d	0.429673	0.348933	0.301826	0.758454	1.00861	0.515761	0.797478	0.98348	1.24712	1.79991	1.09429	0.579203	1.21301
Mybpc1	0.0875592	0.0692597	0.034513	0.0699511	0.0506357	0.0478733	0.0512684	0.0618402	0.0629849	0.224836	0.0275264	0.210857	0.0953374
Slc5a8	0.0241736	0.0177947	0.00696759	0.0102627	0.00257448	0.00809559	0.0146071	0.0132945	0.00173572	0.00403583	0.0225806	0.0333972	0.00487131
Sirt1	0.63252	0.953814	0.999795	0.923694	0.700143	0.674552	0.674352	0.426349	0.526895	0.599549	0.666219	0.775881	0.565935
Arhgap30	0.0310968	0.0744792	0.0354519	0.0295864	0.0551919	0.0491395	0.0986511	0.345886	0.172801	0.0084916	0.0846126	0.0541395	0.0703037
Olfr616	0.00202517	0	0.00194979	0.00554826	0.00307196	0.00366788	0.000387234	0.000193214	0.00287747	0.00655804	0	0	0.00154913
Plaur	0.0607625	0.0710126	0.0470632	0.0499813	0.0199625	0.0104917	0.0255386	0.00729635	0.0203812	0.0162446	0.0438607	0.265194	0.0639441
Herc4	1.0869	1.01167	1.09967	1.17838	1.0533	0.75777	1.01526	1.28068	0.951366	1.26583	0.756899	1.25821	0.926119
Uchl5	0.529361	0.67251	0.799187	0.558911	0.535017	0.552069	0.498882	0.320297	0.394541	0.355669	0.415132	0.574304	0.388273
Cltb	0.403315	0.17046	0.190957	0.326984	0.170611	0.098363	0.136091	0.105711	0.486795	0.852583	0.674538	0.390978	0.774351
Mypn	0.219546	0.0876597	0.0558801	0.0765253	0.104202	0.132298	0.0973678	0.0912812	0.0728689	0.0281585	0.139384	0.216441	0.0375016
Hnrnph3	0.660588	1.12434	0.875597	1.09256	1.42457	1.65453	1.34828	0.901205	0.999886	0.746261	0.581288	0.507776	0.887949
Traj8	0.000515039	0.000392024	0	0.00168913	0.00044959	8.62317e-05	0.000449833	0.00226925	0	0	0	0.00229467	0.00148461
Gp1bb	0.0785258	0.61283	0.222894	0.20334	0.27376	0.498418	0.621411	0.429183	0.810298	0.043937	0.379491	0.153038	0.387637
Scand1	0.0203117	0.0913186	0.0175412	0.0287894	0.0302399	0.0568238	0.102754	0.193466	0.263063	0.0297873	0.130444	0.118941	0.18012
Zc3h3	0.389213	0.37928	0.322596	0.34011	0.340833	0.406019	0.353234	0.337259	0.411076	0.305475	0.207029	0.37413	0.379073
Traj7	0.000515039	0.000392024	0	0.00168913	0.00044959	8.62317e-05	0.000449833	0.00250056	0	0	0	0.00229467	0.00148461
Prss27	0.00150664	0.00156695	0.00737677	0.0100377	0.00427513	0.00401558	0.00401649	0.00544366	0.0126648	0.00276015	0	0.0153608	0.0042514
Traj6	0.000515039	0.000392024	0	0.00168913	0.00044959	8.62317e-05	0.000449833	0.00250056	0	0.000283893	0	0.00229467	0.00148461
Olfr1395	0.000457339	0.0010014	0	0.000483694	0.00582403	0.000481895	0	0.00195627	0	0.000221611	0	0	2.4796e-05
Ptgs1	0.000759721	0	0.00401097	0	0.000698228	0.00223651	0.00487462	0.00183721	0.00185911	0	0.186477	0.00652381	0.00476785
Ly6a	0.0144341	0.00409954	0.00417876	0.00160389	0.00881741	0.00345523	0.00697477	0.0129682	0.0247509	0.00306819	1.67651	0.00982733	0.0725305
Traj5	0.000515039	0.000392024	0	0.00168913	0.00044959	8.62317e-05	0.000449833	0.00250056	0	0.000283893	0	0.00317711	0.00148461
Tmem252	0.00209223	0	0.00055165	0	0	0.000816143	0.00457066	0.00103664	0	0.000972704	0.466297	0.00740671	4.86344e-05
Traj4	0.000515039	0.000392024	0	0.00168913	0.00044959	8.62317e-05	0.000449833	0.00250056	0.00124542	0.000283893	0	0.00317711	0.00163439
Gm5084	0	0	0	0.000565765	0	0.00174955	0.00208372	0	0	0.000441959	0	0.00165976	0.00356516
Cypt3	0.00730613	0.0615679	0	0.00591105	0.0409514	0.0504967	0.12716	0.363054	0.468402	0.000444615	0.0106507	0	0.0425489
Cyp11b1	0	0	0	0.00124845	0.00226698	0.000207769	0.00186048	0.000663109	0	0	0	0.00159025	0.000918175
Traj3	0.000515039	0.000392024	0	0.00168913	0.00044959	8.62317e-05	0.000449833	0.00250056	0	0.000283893	0	0.00317711	0.00148461
Krtap1-5	0.00346727	0.0344855	0.00713231	0.0159482	0.0149685	0.0181824	0.038149	0.0906056	0.0446266	0.0041256	0.00622925	0.0242603	0.0312802
Slurp2	0	0.00119842	0.00445583	0.00377009	0.00213488	0.00159733	0.00134613	0	0	0	0	0.00605059	0.00145322
Traj2	0.000515039	0.000392024	0	0.00168913	0.00044959	8.62317e-05	0.000449833	0.00250056	0	0.000283893	0	0.00317711	0.00148461
Traj1	0.000515039	0.000392024	0	0.00168913	0.00044959	8.62317e-05	0.000449833	0.00250056	0	0.000283893	0	0.00317711	0.00148461
Trac	0.016258	0.00084519	0.00510961	0.0258749	0.019215	0.0144515	0.00700384	0.00797317	0.0289325	0.0822403	0	0.0281258	0.0643768
pi-PC-1700006A11Rik	0.158573	0.661273	0.0446265	0.45884	1.05723	1.77805	1.30134	0.803183	0.979113	0.0195059	0.27186	0.00258121	0.556614
Prss45	0.0222515	0.0717058	0.0102291	0.0387918	0.104526	0.209361	0.147219	0.115624	0.109564	0.00250541	0.111222	0.00259223	0.0459095
Mlec	1.01689	1.33574	1.24302	1.1688	0.980431	1.03115	0.98698	0.792545	1.45191	1.77481	0.979817	1.10448	1.65185
Nlgn2	0.421335	0.619997	0.616826	0.385508	0.0965706	0.0548844	0.0776898	0.0765847	0.219251	0.205674	0.316423	0.693478	0.448642
7-qD1-16444	0.173972	0.419162	0.0278872	0.432378	1.19901	1.84983	1.36414	0.663605	0.677046	0.0127187	0.37445	0.00688682	0.422357
Mc4r	0	0	0	4.53297e-05	0.00130859	0.000115261	0.0013064	0	0	0	0	0	0.00893873
Fam118b	0.669719	0.466457	0.464681	0.519827	0.577777	0.725633	0.619784	0.393359	0.432377	0.232432	0.154632	0.576179	0.351769
Olfr284	0.00330785	0.000640344	0	0	0.000704625	8.37669e-05	0.000878266	0.00252138	0	0.000568537	0	0	0.000188143
Zfp738	0.32989	0.256663	0.282306	0.24919	0.147452	0.133004	0.115323	0.141439	0.152505	0.243343	0.0613194	0.294996	0.194858
Slc35d3	0.00943521	0.00661259	0.0117811	0.00474732	0.00119339	0.00162967	0.00021521	0.00691335	0	0.000459648	0	0.0209518	0.000845514
pi-Klf13,1	0.930147	0.402626	0.475089	0.464944	0.261803	0.108009	0.166954	0.0977791	0.249116	0.953846	0.771207	0.557249	0.477202
Dleu7	0.0106165	0.00998867	0.00452671	0.00245407	0.00474779	0.00190331	0.00183877	0.00494717	0.00392453	0.00217241	0	0.0123117	0.0163482
Trp53tg5	0.0176311	0.0613382	0	0.0121438	0.00591679	0.0246095	0.0872132	0.230972	0.310751	0.00795911	0.00784852	0.00492783	0.0239047
Pigt	1.07896	1.15777	1.27224	1.1532	1.05532	0.95729	0.748215	0.503635	0.911815	1.22274	1.16029	0.952168	1.06233
Tas2r126	0.00319916	0	0	0	0	0.000597055	0.00191137	0.000387322	0.00200475	0.00128154	0	0	0.00211527
Frmd6	0.80961	0.293898	0.38571	0.378086	0.253634	0.115429	0.116813	0.129519	0.174475	0.447182	0.353559	0.573842	0.238253
Wfdc2	0.0201659	0.0148954	0.016237	0.0111121	0.0140472	0.00621038	0.0098058	0.00437693	0.0138628	0.0545856	0	0.0690221	0.0209061
Scn9a	0.00848358	0.016867	0.00363574	0.0124544	0.00832654	0.0109171	0.024021	0.0287783	0.0249634	0.00423538	0.00338716	0.10265	0.0174955
Etv4	0.298363	0.0525056	0.0280188	0.0482415	0.00809706	0.00816292	0.0260079	0.018206	0.0171507	0.0286701	0	0.451303	0.0498957
Scn2a	0.024996	0.0870776	0.00600132	0.0339656	0.0651177	0.0881747	0.179431	0.487787	0.140563	0.0470379	0.0101273	0.0488595	0.0951095
1700023F06Rik	0.0868973	0.511662	0.0463223	0.0834327	0.133887	0.203947	0.645227	1.43113	1.24691	0.0130258	0.345409	0.0342841	0.249164
Mir670hg	0.417083	0.0911931	0.0771338	0.121871	0.147955	0.123603	0.162709	0.18038	0.172747	0.106209	0.0471251	0.377395	0.17051
Map3k14	0.156142	0.21489	0.235748	0.219723	0.225016	0.154892	0.141326	0.155453	0.165449	0.299549	0.254297	0.213358	0.19435
Nkap	0.307134	0.293478	0.331736	0.340545	0.292428	0.0808937	0.154387	0.123338	0.096205	0.227645	0.139172	0.230219	0.18759
Gm11027	0.00245992	0	0.000960752	0.000349751	0.0107624	0.00123559	0.000756487	0.000938212	0	0.00166543	0	0.00181409	0.000103001
Accsl	0.003174	0.000905264	0.00464911	0.00549736	0.00159005	0.00335917	0.00381258	0.00477876	0	0.00106919	0	0.00784306	0.000745215
Lyzl6	0.0337353	0.216299	0.00178283	0.0299232	0.0883547	0.123845	0.369392	0.85862	0.419789	0.000458354	0.0878989	0	0.152842
Gm10804	0.00375636	0	0.00150104	0.00419237	0.00887752	0.0119838	0.00915564	0.0265985	0.00375553	0	0	0.016689	0.00240958
Gosr2	0.205943	0.224055	0.224641	0.14844	0.137839	0.120178	0.146092	0.140977	0.224126	0.182876	0.31902	0.201514	0.267999
Lsm10	0.222775	0.13254	0.146702	0.167878	0.0836133	0.140766	0.0820309	0.0845353	0.117632	0.13244	0.0564006	0.247811	0.187989
Klhl28	0.230795	0.280451	0.3192	0.256069	0.234681	0.19971	0.223023	0.24921	0.201334	0.331492	0.177712	0.168278	0.220887
4631405J19Rik	0.00181375	0.00309169	0.00147433	0	0.00192687	0.00309116	0.00675152	0.000641038	0	0	0	0.00283284	0.00472329
Etos1	0.0113104	0.00814589	0.000905773	0.0019579	0.00247643	0.00194043	0.00707415	0.00141224	0.00172819	0.00126469	0	0.00794604	4.41026e-05
Fkbp3	0.643579	0.605518	0.696865	0.561841	0.425601	0.333568	0.328119	0.143235	0.339958	0.452757	0.277732	0.662602	0.470305
Atp5g3	1.05913	0.909618	0.847409	0.987274	0.967641	1.17613	0.826961	0.605334	1.09308	1.14085	1.27582	1.37202	1.83888
Prdm11	0.254469	0.330638	0.285855	0.318237	0.18685	0.20507	0.193722	0.125302	0.170757	0.175462	0.184042	0.335585	0.209215
4930558J22Rik	0.000513808	0.00761686	0	0.00242124	0.0139416	0.0113972	0.0183482	0.01552	0.0204388	0.00025469	0	0.00191035	0.00618612
Bcap29	0.83687	0.79653	0.709846	0.807996	1.05505	1.0977	1.04773	0.724606	0.70207	0.44853	0.356334	0.591355	0.507968
Cd68	0.0348669	0.0485643	0.0489535	0.0742602	0.0655763	0.0316779	0.0337151	0.0390423	0.0542769	0.0382107	0.0790975	0.112501	0.151592
Slc26a4	0.00701163	0.00608555	0.0214716	0.00747508	0.0244581	0.00363949	0.0227427	0.0289719	0.00893778	0.00844249	0	0.0339964	0.00599406
Slc35g3	0.006426	0.109248	0.0126293	0.0198665	0.0364166	0.0402532	0.149115	0.357011	0.299475	0.00465032	0.0464989	0.023823	0.0514681
Gltpd2	0.00104674	0.00208157	0.00107274	0.000682341	0.00381761	0.000636191	0.00278815	0.00179031	0.00291151	0.000294867	0	0.00205218	0.000429325
Cenpo	0.307685	0.366441	0.234504	0.325883	0.469785	0.745151	0.689246	0.277658	0.396283	0.115075	0.168886	0.336204	0.263269
Klf11	0.592802	0.482719	0.600192	0.305188	0.0774404	0.0337867	0.05379	0.0388064	0.0332885	0.275043	0.17191	0.268937	0.138037
Cisd3	0.0948286	0.0278108	0.0450249	0.0532077	0.026619	0.0430422	0.0221806	0.012042	0.0402589	0.0305852	0.0039461	0.0467459	0.0226882
Adcy3	0.276457	0.236317	0.27194	0.208501	0.103088	0.0690699	0.10451	0.041692	0.0551306	0.0470178	0.083941	0.406878	0.140651
Gchfr	0.00545994	0.0172764	0.0217568	0.0159983	0.0113239	0.0120243	0.0185545	0.0232642	0.0264392	0.000696101	0.00738948	0.0569721	0.0116285
Spata13	0.417114	0.265315	0.323887	0.302306	0.159679	0.097472	0.114604	0.0953888	0.11207	0.443803	0.811041	0.490907	0.235591
Grhl1	0.102783	0.138973	0.22555	0.162566	0.152636	0.171462	0.189748	0.0847226	0.043902	0.0464441	0.00676289	0.153018	0.0656114
Mrgpra3	0.000755715	0.00356954	0.000493955	0.00181061	0.00131575	0.00421975	0.00257874	0.00821079	0.0125321	0.00116327	0.0974357	0.00884536	0.00311141
Cacna2d3	0.215981	0.496519	0.465169	0.445418	0.163803	0.0860955	0.175247	0.434619	0.141035	0.0629592	0.171915	0.467257	0.103704
Dnajc27	0.439458	0.46166	0.353814	0.462029	0.665559	0.739632	0.678201	0.620946	0.46622	0.152082	0.329631	0.417058	0.278195
Efr3b	0.214975	0.180464	0.295991	0.249617	0.121579	0.056798	0.0875899	0.0632841	0.071008	0.0474166	0.564775	0.419195	0.0735437
Rnd3	0.0264583	0.0169915	0.0270923	0.101867	0.0843708	0.0289383	0.0411423	0.0306179	0.186489	0.641645	0.421692	0.0354567	0.2448
Mipep	0.41423	0.435819	0.315122	0.335813	0.427298	0.481289	0.573852	1.04857	0.741321	0.227578	0.473262	0.471193	0.275637
Cbll1	0.675613	0.574362	0.611996	0.539944	0.60958	0.725374	0.590409	0.517209	0.378788	0.35437	0.529685	0.626229	0.295474
Ddit4l	0.027994	0.0773027	0.064574	0.109965	0.0709168	0.0571553	0.0922754	0.0842294	0.301745	0.432436	0.0387324	0.205944	0.381991
Wnt5a	0.0539858	0.00489998	0.0289158	0.0931656	0.0158532	0.00340659	0.0134899	0.0133896	0.0283131	0.447119	0.117755	0.0371003	0.255327
Brca1	0.873641	1.06943	1.03688	0.944745	0.685088	0.394844	0.649807	1.08696	0.379209	0.274986	0.437556	1.23526	0.430148
Appbp2	1.02705	1.1682	1.22002	1.07074	0.832999	0.712436	0.772912	0.617094	0.853965	1.51654	0.857047	1.18118	1.07648
Esd	0.593443	0.391674	0.523283	0.412116	0.196141	0.133684	0.125356	0.0850328	0.174239	0.431618	0.426056	0.626202	0.441261
Lrrc63	0.0866879	0.280684	0.0243807	0.175111	0.679161	1.07939	1.00607	0.447209	0.513207	0.00795123	0.475019	0.0233156	0.227628
Lcp1	0.0447042	0.0599904	0.0228658	0.0293559	0.0661703	0.0313816	0.0426056	0.0358009	0.150309	0.0184197	0.770599	0.198515	0.245435
Fndc11	0.0192417	0.177186	0.00862644	0.0214275	0.149263	0.253012	0.393753	0.415871	0.358291	0.00191361	0.110637	0.00535379	0.105006
Hspa4	1.22093	1.32057	1.1283	1.02763	0.911737	0.936768	0.9519	0.741908	0.987209	0.867067	0.975762	1.52402	1.01795
Cpb2	0.00169202	0.00501791	0.00452104	0.00914083	0.00475901	0.0076958	0.0174031	0.0106755	0.00162863	0.000944275	0	0.0119197	0.00525977
Diras2	0.0114473	0.0574813	0.00129342	0.0135398	0.0195148	0.0136912	0.019693	0.0155031	0.01991	0.0431491	0	0.018569	0.020606
Cnot6	1.14041	1.19012	1.35552	1.2136	1.1161	0.986263	0.920438	0.873553	0.919029	1.31914	0.899446	1.14692	0.957365
Wnt9b	0.011482	0.0214789	0.00949835	0.00587409	0.00509623	0.000621272	0.00196034	0.0100346	0.00164496	0.00293934	0	0.0163398	0.00598262
Lrrc3b	0.100461	0.0153323	0.0210952	0.0284466	0.0124308	0.00527524	0.0082346	0.00851265	0.000661195	0.00484705	0.0509644	0.094826	0.0140907
Bri3	0.264113	0.177168	0.192492	0.248502	0.21452	0.11686	0.18274	0.276655	0.2184	0.393325	0.117917	0.368121	0.301731
Gfpt2	0.244678	0.0203183	0.0297154	0.102282	0.0339705	0.017132	0.0305536	0.0280267	0.0382849	0.131872	0	0.114567	0.178861
Olfr123	0.00165711	0	0.00111305	0.000710266	0.00119237	0.00158013	0.000288402	0.00324111	0	0.000350332	0	0	0
Kctd4	0.00143925	0.00356388	0.00626597	0.00776813	0.00461455	0.00584278	0.00841625	0.0248386	0.00589451	0.00262835	0	0.000415042	0.0027791
Bex4	0.382052	0.0685184	0.410954	0.384141	0.157111	0.0659125	0.0765466	0.0336385	0.0533152	0.747694	0.172145	0.0649774	0.159336
Zfp354a	0.0430782	0.026531	0.00811837	0.0244082	0.0123136	0.0203468	0.0156358	0.0133022	0.0412136	0.0207148	0.00599415	0.0258798	0.031014
Mapk9	0.481506	0.577072	0.683495	0.692113	0.603775	0.517003	0.555969	0.289808	0.843328	1.24974	0.713558	0.585094	1.02447
Dpy19l4	0.597804	0.618468	0.679157	0.688241	0.581362	0.50817	0.457005	0.261013	0.291302	0.620212	0.149435	0.831951	0.445709
Canx	1.17899	1.49419	1.56405	1.51221	1.40846	1.50985	1.29904	1.04862	1.28634	1.38552	1.36551	1.11483	1.37688
Rufy2	0.0907097	0.0540589	0.0680679	0.0970766	0.134785	0.187606	0.137903	0.110768	0.132364	0.188938	0.157033	0.0971696	0.15768
Vps13a	1.05115	1.42622	1.3611	1.42024	1.56559	1.44958	1.55207	1.40355	0.996039	0.605203	0.697253	1.51965	0.842858
Pbld2	0.226291	0.200744	0.139417	0.277916	0.514554	0.413499	0.424329	0.37107	0.20238	0.0981682	0.0485598	0.151699	0.167289
Glrx2	0.15989	0.224095	0.0492025	0.110312	0.259315	0.347414	0.464708	0.999458	0.611483	0.200387	0.410546	0.194456	0.283455
Phf3	0.965089	0.620935	0.345226	0.69572	0.925394	0.887681	0.851715	1.16838	0.644405	0.680161	0.836605	0.706285	0.69575
Pudp	0.00651415	0.0366992	0.000762272	0.0278894	0.0737335	0.146088	0.187698	0.224595	0.423859	0.000597036	0.0437138	0.00274721	0.0471369
Tmem41b	0.463041	0.452754	0.500362	0.55948	0.498623	0.398414	0.393685	0.253949	0.307202	0.421009	0.0826515	0.518506	0.378133
Ccar1	0.989583	1.24076	1.18282	1.44995	1.95332	1.91169	1.72834	1.1465	1.20562	1.01691	0.893178	1.17408	1.12254
Trove2	0.356334	0.296288	0.299631	0.260543	0.135696	0.0737123	0.0634291	0.0987588	0.163786	0.475576	0.533211	0.358422	0.202771
Ddx21	1.28283	1.3479	1.40358	1.29507	1.22823	0.8298	0.929642	0.770623	0.695107	0.699078	0.778692	1.07972	0.624922
Ddx50	1.11982	1.05873	1.23505	1.30682	1.29067	0.908757	0.948358	0.913729	0.707975	0.88151	0.642519	1.2298	0.799357
Hexim1	0.66226	0.732976	1.09718	0.829311	0.615726	0.477592	0.436321	0.199978	0.455145	1.0519	0.945478	0.432218	0.742919
Lxn	0.0648156	0.0644639	0.0453587	0.0320631	0.00972637	0.00845775	0.021076	0.0300199	0.0284682	0.0597201	0.392782	0.0648829	0.0870477
Srgn	0.121826	0.122276	0.033988	0.077826	0.113962	0.123983	0.202256	0.484907	0.268003	0.0197643	1.2144	0.15825	0.111754
Vps26a	0.522746	0.546276	0.558442	0.536032	0.483666	0.556424	0.571681	0.409402	0.552569	0.469616	0.41067	0.568458	0.405049
Supv3l1	0.232339	0.364792	0.332542	0.321628	0.261014	0.218186	0.248924	0.233319	0.20197	0.166843	0.0913182	0.329762	0.218463
Tmem92	0	0.0175958	0.00132532	0.00243995	0.00574495	0.00139267	0.00632357	0.0046393	0.0311045	0.000675952	0.00338716	0.0112591	0.0241113
Olfr1124	0.00114889	0	0	0.000396135	0.000256733	0.00130733	0.000824151	0.00482974	0	0	0	0.00318099	0.000745787
E130311K13Rik	0.021369	0.0492885	0.0627432	0.0325778	0.0430819	0.0580081	0.0443756	0.045606	0.0373672	0.0939427	0.029221	0.0322163	0.0542458
Emc6	0.596956	0.638429	0.68798	0.539154	0.513459	0.501096	0.403051	0.291461	0.433906	0.489591	0.593599	0.698503	0.497932
Gja3	0.120588	0.201731	0.183028	0.119814	0.0153003	0.00913995	0.0340255	0.0119293	0.0308288	0.020282	0	0.158468	0.0227638
Gap43	0.00836984	0.00588852	0.00708865	0.00777113	0.00794785	0.0132769	0.00376789	0.0419455	0.0606335	0.00654772	0	0.0244449	0.0122517
Iglv1	0	0	0.000486104	0.00303326	0.000428803	0.000615028	0.00236218	0.00414191	0	0.000397467	0	0.000415042	0.000100823
Igf2	0.229426	0.296575	0.241875	0.159334	0.0582452	0.0611952	0.0442632	0.0501948	0.0573911	0.0723921	0.555049	0.250678	0.371918
Olfr1317	0.0024479	0	0.000717656	0.00121001	0.00330724	0.000668233	0.00234263	0.00226694	0	0.000826768	0	0.000653337	0.00227141
Tmem37	0.0113016	0.00869036	0.013821	0.0299412	0.0118422	0.00747624	0.0182667	0.032141	0.0362767	0.0813698	0.24343	0.0140846	0.0717682
Zfp358	0.0631177	0.0116933	0.0293491	0.0422822	0.0158359	0.0208585	0.0269099	0.00921643	0.0488156	0.165013	0.247957	0.0268597	0.136288
Iglc2	0.000327618	0	0.0008236	0.00193926	0	0.00114124	0.00321994	0.000959552	0	0.00026734	0	0.000415042	1.25445e-05
Iglv3	0.000327618	0	0.0008236	0.00193926	0	0.000728457	0.00157822	0.000598672	0	0.00026734	0	0.00131124	1.25445e-05
Olfr1417	0	0	0.000347382	0.000334202	0.000600941	0.00133098	0.00143075	0.000502335	0	0	0	0.0048704	4.82273e-05
Fign	0.238592	0.0413932	0.0256395	0.0758183	0.0209514	0.0108751	0.0229279	0.0412098	0.000381532	0.411084	0.160356	0.201162	0.0430392
Krtap4-13	0.000459184	0.0131101	0.00297605	0.00769445	0.0142277	0.0143033	0.029642	0.0701371	0.0310904	0.000363383	0	0.00759179	0.0142785
Gm13582	0.00139261	0	0	0.00215273	0.000755074	0.000531036	0	0.00338313	0	0.000341009	0	0.00430427	2.51501e-05
Eppin	0.180921	0.113025	0.172714	0.381261	0.246749	0.127327	0.16815	0.125644	0.495144	0.931086	0.323907	0.276212	0.827674
Dbndd2	1.08608	0.460267	0.370064	0.441947	0.25823	0.26222	0.27683	0.588103	0.223913	0.200964	0.225521	0.846615	0.30771
Zbtb2	0.507056	0.394969	0.552535	0.482326	0.337198	0.259143	0.214762	0.105658	0.171179	0.327489	0.281463	0.447033	0.208068
Mmp9	0.101621	0.0164493	0.0144785	0.0183742	0.0154396	0.00829588	0.0139919	0.00802881	0.00538153	0.0135534	0	0.0867553	0.0154787
Gm5346	0	0.00393396	0	0.00110112	0.00129384	0.00471957	0.0116867	0.029533	0.0113845	0	0	0	0.00139775
Foxg1	0.00270857	0.035824	0.00728545	0.00529	0.00631422	0.00246481	0.0038388	0.00492284	0.00183506	0.00145292	0	0.031347	6.33899e-05
Eif5a2	0.48508	0.393138	0.545614	0.251202	0.0885759	0.0956707	0.102608	0.194107	0.158825	0.112561	0.0928237	0.377855	0.100574
Zfp429	0.0261264	0.00695857	0.0192842	0.0307693	0.00729508	0.00770687	0.00709131	0.0244571	0.0201193	0.0397789	0.205774	0.0212042	0.0323983
Hist1h2bb	0	0	0	0.000717078	0.000837626	0.000902793	0.00266673	0.00184334	0	0	0	0.00189756	0
Scfd1	0.51944	0.574035	0.505727	0.557171	0.549921	0.619836	0.617398	0.445719	0.369423	0.602886	0.282957	0.612211	0.437314
Zfp456	0.00785462	0.00110286	0.0111733	0.0106908	0.00400176	0.00150143	0.00425779	0.00549721	0.00168895	0.0257599	0.0119526	0.0162534	0.00697208
Coch	0.0755715	0.0238199	0.0121687	0.0322652	0.00950953	0.0167775	0.0118682	0.00781771	0.0185797	0.0173845	0	0.10757	0.0327074
Nxpe3	0.162409	0.216854	0.101834	0.193157	0.432258	0.524803	0.574629	0.288973	0.363921	0.145862	0.117375	0.257019	0.320994
Scd4	0.0270765	0.000753243	0.00602194	0.0190857	0.0204454	0.0044426	0.00420374	0.00916449	0.018926	0.0468839	0	0.0155038	0.0330872
Strn3	1.32351	1.39393	1.50156	1.45823	1.39765	1.06494	1.12007	0.813365	0.932586	1.64463	1.27442	1.39257	1.06582
Ap4s1	0.255933	0.288544	0.273641	0.336914	0.283847	0.247463	0.23843	0.168152	0.228078	0.242712	0.254796	0.306695	0.209439
Bpifa6	0.00047896	0.00230905	0	0	0.00253955	0.00157555	0.00692823	0.0361341	0.0173172	0.000178298	0	0.00570153	0.0015554
Rhox13	0.20464	0.657145	0.688553	0.397588	0.283538	0.110563	0.176953	0.122867	0.168053	0.152514	0.150597	0.299964	0.127097
Dtd2	0.693755	0.513484	0.827886	0.554984	0.401251	0.429069	0.283645	0.176602	0.392786	0.998294	0.360378	0.404944	0.399344
Olfr768	0.00187269	0	0.000719006	0.000272271	0.00335963	0.000702219	0.00257646	0.00121213	0.0078574	0.00207141	0	0.00286118	0.000572458
Lgr4	0.276526	0.403914	0.506174	0.390425	0.230659	0.0908968	0.155579	0.15984	0.39893	0.986478	0.202163	0.418199	0.501848
C1qtnf1	0	0.0041564	0.000336972	0.000130752	0.00107578	0.00383585	0.00366272	0.00481566	0.00620244	0.00706957	0.139622	0.00338537	0.0510926
Pomc	0.0971091	0.110184	0.0411631	0.0974321	0.223124	0.308728	0.24785	0.166495	0.2189	0.0342206	0.0386661	0.128977	0.128351
Stard13	0.141825	0.0744203	0.0279231	0.0677944	0.155096	0.172878	0.348533	0.210713	0.107418	0.0172485	0.960789	0.179757	0.164662
Dnmt3a	1.09091	0.928352	1.14413	0.860365	0.490842	0.23331	0.321685	0.338144	0.428378	1.36282	0.615358	1.06623	0.712674
Slc39a3	0.225675	0.182431	0.218696	0.267971	0.254821	0.275986	0.218413	0.130945	0.211576	0.275599	0.361377	0.142727	0.202571
Hcar2	0.00249882	0.00889742	0.00135218	0.00302069	0.00343652	0.00162732	0.00136723	0.00410687	0.00164302	0.000107593	0	0.00703406	0.00445396
Dld	0.19078	0.252983	0.264158	0.259728	0.218041	0.226644	0.213989	0.142235	0.189044	0.222304	0.343517	0.239017	0.196224
Sys1	0.683886	0.386394	0.309622	0.423278	0.33652	0.267274	0.270982	0.367049	0.417812	0.392397	0.317018	0.765574	0.505327
Fam187b	0.0566201	0.286446	0.0180573	0.0416146	0.0683093	0.0993019	0.302188	0.715647	1.12925	0.0425991	0.154087	0.0717202	0.14823
A930002H24Rik	0	0	0	0	0.00133206	0.00166014	0.000809795	0	0.00192497	0.000425297	0	0.00200302	0.00450678
Kif3c	0.255063	0.071297	0.0759798	0.0614312	0.0501657	0.0322441	0.0525869	0.0297983	0.0625504	0.075863	0.291283	0.329892	0.191718
Mettl21e	0	0.000652309	0.000820981	0.0009406	0.00065037	0.00205635	0.00159222	0.00346092	0	0	0	0	5.2209e-05
Sh3yl1	0.379494	0.283642	0.166901	0.15704	0.224451	0.170644	0.384032	0.815028	0.234343	0.0483898	0.297588	0.272716	0.148784
Olfr1367	0.00666505	0	0.000442608	0.00045538	0.00109293	0.000823493	0.00107749	0.00183382	0	0.000613146	0	0.00100209	0.000192985
Gpr150	0.00181357	0	0	0.00117572	0	0.000422064	0.000374282	0	0	0.00201213	0	0.00136216	0.00254617
Vcpip1	0.876529	0.782585	0.908035	0.902837	0.884812	0.947821	0.77117	0.491345	0.591245	1.09032	1.05582	0.720605	0.707157
Rack1	1.23764	0.846395	0.936914	0.757294	0.548918	0.555175	0.438426	0.291407	0.552382	0.72327	0.937006	1.05121	0.893508
Nudt18	0.0459742	0.352042	0.0588662	0.0805438	0.176776	0.33324	0.457709	0.595208	1.03038	0.0751911	0.130045	0.097942	0.405775
Ar	0.383916	0.489662	0.234088	0.425951	0.379577	0.236399	0.490948	0.744536	0.971771	1.61325	1.24403	0.761737	1.22823
Stx19	0.00105041	0.00183511	0.00197236	0.00342203	0.00199905	0.00157639	0.00344593	0.0020766	0	0.000130162	0.00580703	0.0117028	0.00191088
Rasgef1c	0.023364	0.0205823	0.0265071	0.0289381	0.0086479	0.0035413	0.0128597	0.012613	0.0762539	0.110526	0	0.0842201	0.186327
Rufy1	0.189395	0.343284	0.319676	0.31144	0.287544	0.232772	0.266293	0.398946	0.270419	0.292252	0.27601	0.20182	0.261307
Rnf130	0.97849	0.958241	1.12933	1.07504	0.743979	0.357276	0.38578	0.25701	0.44883	1.35875	0.981455	0.90461	0.808496
Asxl3	0.680476	2.45728	0.252392	0.323073	0.228601	1.28429	2.31692	3.22683	3.21111	0.0560907	1.74877	2.6334	2.54132
Ltc4s	0.0049725	0.00518011	0.00160535	0.00444907	0.00590581	0.00457118	0.0157787	0.0158374	0.0431754	0.00407189	0.0581268	0.0265968	0.0489093
Hs6st1	0.409124	0.161276	0.289248	0.221108	0.0834626	0.0421013	0.0425399	0.0340905	0.197763	0.74437	0.353831	0.326845	0.441321
Hkdc1	0.000811237	0.00208208	0.0133987	0.0068242	0.00833408	0.00649392	0.010496	0.0109685	0.012563	0.00378556	0	0.0246297	0.0138716
Hepacam	0.108642	0.115256	0.0670862	0.131078	0.236084	0.18528	0.227262	0.372875	0.180839	0.148365	0.0742321	0.0872745	0.0963891
Tacr2	0.00478667	0.00570266	0	0.0026303	0	0.00279911	0	0.00138555	0	0.00125028	0	0.00124655	0.00762909
Mmp10	0	0	0.00152746	0	0.000892581	0.000764191	0.000853372	0.00391106	0	0.00187522	0	0.00106317	0.00137487
Nme9	0.0145572	0.0193489	0.00391899	0.00165336	0.0145472	0.0326158	0.0165022	0.0136224	0.0105649	0.00370527	0.0156912	0.00900509	0.00812421
Fam241b	0.314833	0.145064	0.0657416	0.0785289	0.0115941	0.013393	0.0356157	0.0251321	0.0725874	0.0925374	0.0101273	0.542186	0.195875
Krtap3-1	0.00346727	0.0344855	0.00713231	0.0169099	0.0153676	0.0187134	0.038149	0.094834	0.0467477	0.0041256	0.00622925	0.0261767	0.0318607
Aifm2	0.18621	0.152061	0.0985607	0.116289	0.211463	0.265966	0.306532	0.29821	0.319806	0.13604	0.0214077	0.296186	0.368708
Acot10	0.00670686	0.0402083	0.00183094	0.00205051	0.0127934	0.0212452	0.0620888	0.189286	0.0212573	0.000642725	0.171915	0.0126811	0.0219929
Pilra	0.00813817	0.02494	0.00459077	0.0117519	0.023327	0.0173653	0.0218485	0.13084	0.0288376	0.0082779	0	0.0129057	0.0170491
H2afy2	0.643883	0.124417	0.0973578	0.157735	0.0946567	0.0742636	0.234112	0.508508	0.156416	0.160935	0.0403961	0.322391	0.190468
Tysnd1	0.176173	0.281792	0.212213	0.203215	0.193723	0.401527	0.257464	0.149212	0.258704	0.167567	0.251486	0.246603	0.31807
Sar1a	0.75152	0.935735	0.946706	0.71675	0.496758	0.377044	0.488324	0.455512	0.710491	0.683748	0.586939	1.09221	0.908136
Ppa1	0.884825	0.717703	0.877578	0.703102	0.436769	0.341461	0.323004	0.169422	0.278799	0.387312	0.298893	0.947823	0.459
Iglv2	0.000327618	0	0.0008236	0.00193926	0	0.000728457	0.00157822	0.000598672	0	0.00026734	0	0.000896568	1.25445e-05
Htr1f	0.0302922	0.0158835	0.0302295	0.0431255	0.058791	0.0462911	0.0514608	0.0655268	0.0144635	0.0241128	0.010017	0.088911	0.0326436
5-qF-14508	0.0800016	0.323763	0.0111777	0.264846	0.647499	1.1953	0.704551	0.401156	0.447076	0.006193	0.208755	0.014109	0.270046
Ccdc126	0.155557	0.115229	0.131249	0.0988105	0.0712143	0.0521484	0.0538759	0.0506657	0.0431156	0.0829985	0.0025244	0.11545	0.0481377
AC158922,1	0.000973961	0	0	0.00221797	0.00411578	0.00152873	0.00101678	0.00437293	0.00400549	0.000751651	0	0.00166456	0.0014804
A930003A15Rik	0	0	0.00075696	0	0	0.0010052	0.000515038	0.00142124	0	0.0005057	0	0	0.000209914
Fam167b	0.0057053	0.00546492	0.00943067	0.0041732	0.0061337	0.00557941	0.00387504	0.00414109	0.00487038	0.00732667	0.045929	0.0144734	0.00268515
Nnt	0.169774	0.210119	0.186852	0.256005	0.463102	0.525023	0.678429	0.259672	0.360318	0.354174	0.215162	0.127934	0.388723
Slc12a5	0.176001	0.0950661	0.0272835	0.123547	0.231829	0.408398	0.360415	0.261012	0.220574	0.035438	0.0486688	0.133913	0.134939
Rprm	0.00229632	0	0.00289488	0.00197631	0.00219551	0.00011706	0	0	0.00717947	0.00319773	0.00834419	0.00685701	0.0145325
4930588K23Rik	0.0159671	0.0272037	0.0195012	0.0130708	0.0615482	0.0945832	0.163381	0.0554238	0.0564839	0.00466578	0.0147173	0.0170009	0.029949
Ghdc	0.0158566	0.0922978	0.0133595	0.0567448	0.0352435	0.0190635	0.0367769	0.018194	0.070847	0.195858	0.197162	0.164565	0.303194
Ndufa1	0.310133	0.492109	0.660923	0.721821	0.826712	0.601638	0.48878	0.307328	0.506977	0.716234	1.02138	0.409901	0.888886
Zfp408	0.254147	0.196103	0.219482	0.245515	0.180406	0.183915	0.147987	0.0788351	0.17563	0.184426	0.108894	0.423174	0.190049
Ston2	0.263712	0.666978	0.785945	0.547482	0.478861	0.443944	0.502246	0.693634	0.30046	0.212462	0.266782	0.255562	0.188646
Gtf2a1	1.04499	0.724725	0.86814	0.792752	0.776809	0.809787	0.643866	0.412123	0.477932	0.642121	0.188346	0.631931	0.440809
Tshr	0.0759316	0.114808	0.0423212	0.130709	0.403238	0.526257	0.395317	0.168697	0.150745	0.0197417	0.0651181	0.175869	0.0801962
Hsf3	0.0172996	0.00979922	0.010763	0.0280801	0.0467548	0.018836	0.0200006	0.0263159	0.0161651	0.00736538	0	0.0155207	0.0109187
Sel1l	0.828403	1.00994	1.00228	0.895106	0.820511	0.674968	0.605585	0.350669	0.528842	0.827671	0.672268	0.613273	0.790572
Slc22a29	0	0.00554032	0.000496171	0.00223756	0.00617639	0.00509894	0.00852942	0.0186798	0.00713721	0.00223764	0	0.00136049	0.000904145
Gm4981	0	0.0041564	0.00178296	0.0120816	0.0087381	0.00438301	0.00387197	0.00807971	0.00317798	0.000155357	0	0	0.00314904
Pipox	0.00634842	0	0.00547501	0.00342786	0.00259947	0.00604789	0.00821405	0.0309978	0.00691151	0.0292284	0	0.00280267	0.0262732
Duxf3	0	0	0	0.00134209	0.0048931	0.000992643	0.00477169	0.0066141	0	0.00148399	0	0	0
Rab10	1.25206	1.08028	1.31992	1.16332	0.908143	0.665799	0.653096	0.479323	0.721944	1.62535	0.81488	1.02113	0.883188
Sntg2	0.284564	0.0337274	0.0336538	0.061951	0.0337449	0.021633	0.0253452	0.0395302	0.0699563	0.125549	0.0459105	0.113887	0.162318
Acsl1	0.479999	0.820557	0.725973	0.521924	0.411121	0.2714	0.594518	1.05432	1.34781	0.242229	0.408598	0.653225	0.314854
Tpo	0.0373613	0.0213216	0.00951978	0.012363	0.0325666	0.0758969	0.0522485	0.0447063	0.0493529	0.00829674	0.0151932	0.0102934	0.0342641
Pxdn	0.287526	0.370595	0.492814	0.226157	0.0497218	0.0297665	0.0461097	0.0237422	0.00981308	0.175506	0.343895	0.366671	0.174931
Krt1	0.000755494	0	0	0	0.00152321	0.00154389	0.000341759	0.00169036	0.000388673	0	0	0.00787724	0
Olfr460	0.00692438	0.000769359	0	0.00174953	0.000892026	0.000592234	0.00576242	0.0047516	0.0121777	0.000263516	0	0	0.000165008
Pou3f3	0.0492129	0.00940547	0.0037517	0.00260114	0.00623666	0.000752562	0.0106193	0.00867265	0.011927	0.00438927	0	0.011439	0.00725797
Brox	0.23314	0.209319	0.351102	0.315643	0.240131	0.16601	0.138588	0.0809877	0.126546	0.230685	0.149268	0.160901	0.155494
Ddx52	0.642896	0.523407	0.467268	0.544525	0.537339	0.554103	0.475546	0.280747	0.361272	0.29978	0.45301	0.680084	0.381115
Gast	0.00384141	0	0.00281923	0.00446446	0.00460319	0.00186452	0.0018252	0.00217062	0	0.00295948	0	0.00242986	0.00185759
Hnf1b	0.130982	0.124667	0.0249122	0.0335942	0.082029	0.0711864	0.152802	0.377762	0.201073	0.00821807	0.0702814	0.0820932	0.056818
Onecut3	0.00964937	0.00605542	0.0160831	0.0224665	0.0197702	0.0066839	0.00748097	0.0209989	0.0315948	0.00486129	0	0.0159164	0.00617242
Cntnap1	0.0248151	0.0107223	0.0288532	0.031838	0.0226607	0.00705489	0.0160011	0.0036508	0.0442267	0.103122	0.0641664	0.0240697	0.0987636
Zfp560	0.191831	0.158618	0.170336	0.209528	0.224167	0.233603	0.248168	0.364093	0.147518	0.225916	0.506311	0.199024	0.153024
Rad50	1.19418	1.05602	1.01985	1.08489	0.87565	0.563586	0.534782	0.373872	0.328007	0.482371	0.415233	1.30798	0.516629
Mrnip	0.234976	0.469188	0.404215	0.39863	0.361287	0.401817	0.324501	0.192148	0.360297	0.163507	0.122801	0.426939	0.344326
Zfp526	0.0222969	0.0870372	0.0393603	0.0266279	0.0433827	0.0329826	0.0684327	0.0517715	0.053484	0.0164112	0.203187	0.0279639	0.0264735
Il13	0.00364124	0.0190108	0.00524481	0.0084268	0.00560174	0.00431823	0.00559121	0.0021883	0.00210405	0.00135976	0	0.0236582	0.00400888
Clk4	0.243954	0.626987	0.441297	0.550742	0.587675	0.50623	0.627375	0.787424	0.661317	0.334617	1.02397	0.640426	0.642468
Lonp2	0.616852	0.511085	0.587216	0.774398	0.734382	0.505733	0.541248	0.345573	0.489962	0.948481	0.650684	0.428851	0.571306
Sar1b	0.286968	0.341935	0.342361	0.378304	0.270513	0.241585	0.219509	0.143551	0.330292	0.549268	0.355431	0.327119	0.472324
Olfr1152	0	0.00768712	0.00170239	0.00478175	0.00297803	0.00279966	0.00235501	0.0155857	0.00644488	0.000645761	0.0152413	0.00809747	0.00891663
Fam43a	0.118918	0.025795	0.0436444	0.0176839	0.00323053	0.00388692	0.00152433	0.00127105	0.0207711	0.015188	0.527119	0.0857389	0.0276403
Gimap6	0.00374291	0	0	0	0.00252434	0.00118563	0.0038617	0.00167752	0	0.000623147	0.765644	0.0042418	0.0032142
Jade2	0.535061	0.397189	0.399043	0.224371	0.0722267	0.0338401	0.0566647	0.0605297	0.105067	0.122464	0.405312	0.590996	0.225156
Olfr770	0.00187269	0	0.000719006	0.00160378	0.00512512	3.27382e-05	0.00285655	0.00135901	0.0101074	0.00189248	0	0.00391353	0.00162633
Pdlim4	0.0649023	0.0130651	0.0445462	0.0943136	0.0123969	0.00434443	0.0171394	0.0137243	0.242211	0.464581	0.357143	0.163184	0.507302
Cdkl3	0.858518	0.964078	0.427424	0.788484	1.18126	1.22976	1.39395	1.87901	1.49101	0.318663	0.816709	0.856697	0.711347
Npffr1	0.246065	0.0966801	0.12744	0.118683	0.0415331	0.0209866	0.0281589	0.0470478	0.0109001	0.0263978	0.0564016	0.286676	0.0315993
Eif4ebp2	1.46513	1.11937	1.41986	1.13842	0.853174	0.758021	0.623488	0.409468	0.700205	1.31997	1.25421	1.08547	0.934503
Pald1	0.467135	0.0988368	0.163231	0.235476	0.0996559	0.0356669	0.0675097	0.0706894	0.286409	0.546638	0.463522	0.489829	0.437633
Cdk5r1	0.179972	0.322509	0.462691	0.292579	0.152141	0.0644531	0.0971677	0.0606584	0.0517321	0.097791	0.0101273	0.143803	0.0688977
AC124532,2	0.0557042	0.0064212	0.00137534	0.0273063	0.0477954	0.0718478	0.0848748	0.0612347	0.0240863	0.00246269	0	0.0610076	0.0176833
Zfp710	0.842502	0.195069	0.298173	0.318977	0.141289	0.054372	0.0655161	0.0660038	0.17838	0.445666	0.435625	0.536245	0.256218
Tbata	0.0450955	0.303703	0.00484719	0.0483162	0.181482	0.193387	0.56692	1.27976	0.757166	0.0130272	0.439099	0.0235327	0.177464
Sgpl1	0.928545	1.01623	1.07316	0.824677	0.453833	0.200895	0.357675	0.226739	0.655871	0.714809	0.417573	1.32449	1.0477
pi-Tef,1	0.654895	0.864968	0.622348	0.699613	0.526105	0.414459	0.441765	0.31999	0.565106	0.491948	0.886816	0.985324	0.739984
Rimkla	0.263188	0.217434	0.172169	0.133097	0.0264082	0.0131442	0.0242269	0.0259714	0.0229052	0.0389364	0	0.206713	0.0556819
Pcbd1	0.0120023	0.008325	0.0093061	0.0217389	0.00383429	0.00694867	0.00471683	0.0070269	0.0117152	0.0598225	0	0.0231568	0.0315726
Adam29	0.00569419	0.059949	0.000551703	0.0221275	0.0318412	0.0297399	0.107224	0.335785	0.145533	0	0.00533952	0.00275985	0.0392619
Unc5b	0.380326	0.358895	0.633944	0.289776	0.0741625	0.0343262	0.0670758	0.0553723	0.0279715	0.110805	0.435267	0.244815	0.0781056
AL589670,5	0.00769356	0.00267103	0.00624597	0.0104521	0.00898324	0.00527058	0.0123298	0.00415581	0.00190352	0.000868158	0.00323476	0.013782	0.0038557
AC161165,6	0.0390441	0.026994	0.0231214	0.0642356	0.0401584	0.0354855	0.0438773	0.0296732	0.0221639	0.0372472	0.103623	0.0586395	0.0560474
AL591952,3	0.0697375	0.0711647	0.074811	0.0731757	0.0749046	0.0759825	0.0459856	0.0454825	0.0397777	0.0370574	0.00831683	0.081022	0.0435457
Sfn	0.035573	0.0201647	0.0316256	0.0440755	0.0145843	0.00607638	0.0100326	0.00529231	0.0192355	0.0489606	0.126534	0.0269309	0.0958833
B3galt6	0.117918	0.116593	0.165328	0.120079	0.0754625	0.101127	0.0551825	0.0413708	0.0499544	0.149199	0.0826448	0.0810935	0.0688631
Neurl4	0.371559	0.455483	0.512985	0.496639	0.501669	0.56377	0.481126	0.467728	0.334987	0.230627	0.408934	0.299314	0.285484
Tmem27	0	0	0.000642968	0.00178442	0.00558909	0.00310904	0.00130027	0.00196873	0	0.00139027	0	0.00106664	0.00377438
Hist1h2ba	0.00437907	0.0243366	0.0132304	0.0245945	0.0409659	0.0454681	0.0350357	0.0178737	0.0192499	0.00743712	0	0.000709534	0.010877
Olfr370	0.000384023	0.00423851	0.00083127	8.31882e-05	0.00141775	0.00334596	0.00626451	0.00248598	0.0012397	0	0.0122431	0.00713769	0.00320783
Klhl40	0.00134607	0.00977596	0.00318859	0.00203051	0.00308918	0.00550129	0.00765897	0.002827	0	0.00345407	0	0.0125729	0.00443439
Ace2	0.0139821	0.00186728	0.000692863	0.00616287	0.00763142	0.00293103	0.00448033	0.00466362	0	0.000861007	0.0561064	0.0129664	0.019886
Gucy2d	0.000645486	0.0169355	0	0.000357005	0.00602098	0.00575146	0.014739	0.0464135	0.0218141	0.00148722	0	0.00766181	0.0179298
B3gnt6	0.0074263	0.00382845	0.0139955	0.0163583	0.00378461	0.00118745	0.00504897	0.00382559	0	0.00137094	0	0.00485874	0.00211262
5-qF-14224	0.277094	0.760522	0.11762	0.742845	1.65716	2.27754	1.9175	1.53067	1.25577	0.0378499	0.664309	0.0686631	0.769487
Omp	0.00196477	0.0118439	0.0107843	0.00592402	0.00532916	0.000796685	0.00232699	0.00069655	0	0.00984262	0.0120603	0.00278209	0.00598246
pi-Mafg,1	1.19224	0.77333	0.882176	0.770913	0.441141	0.232745	0.277944	0.187464	0.404196	0.732492	0.703701	0.977202	0.632659
Slc25a13	0.381486	0.2736	0.194161	0.272616	0.299293	0.188623	0.210418	0.243345	0.364949	0.664688	0.264013	0.496734	0.52426
Pltp	0.0478074	0.0336745	0.028206	0.0367672	0.0362126	0.0191969	0.0400454	0.0340062	0.0583289	0.01677	1.69013	0.0997443	0.278454
Slc12a7	1.01455	0.548996	0.54489	0.482554	0.170699	0.126705	0.191855	0.121112	0.340988	0.497168	0.736092	1.05383	0.674707
Dnaaf2	0.335085	0.560597	0.464531	0.388405	0.472592	0.743487	0.490808	0.396922	0.480897	0.186744	0.218888	0.673339	0.369619
Pole2	0.266161	0.296445	0.349872	0.259244	0.112977	0.0891216	0.140473	0.253085	0.161894	0.227255	0.121859	0.461988	0.123293
Olfr984	0	0	0	0.000556835	0.00157798	0.00105163	0.00127059	0.000709905	0	0	0	0	7.92923e-05
Yae1d1	0.22945	0.122378	0.13882	0.141951	0.123799	0.111567	0.0902676	0.0832381	0.121786	0.178644	0.0124867	0.221182	0.120155
Gm9801	0.0358395	0.00585681	0.00761378	0.0152128	0.0186352	0.00745812	0.00881275	0.0133883	0.0233822	0.081193	0	0.0237023	0.012829
1700101I19Rik	0.0085844	0.0426433	0.00195253	0.0320507	0.0917282	0.165281	0.221438	0.10252	0.131761	0.00026246	0	0	0.0451622
Klhdc2	0.358191	0.547044	0.487771	0.506588	0.489199	0.532	0.494083	0.328855	0.531848	0.616444	0.406231	0.602608	0.635935
Zfp36l2	0.464451	0.199261	0.460133	0.251431	0.0691147	0.0356629	0.0422114	0.0248579	0.0278181	0.429675	0.502	0.154235	0.130732
Timp2	0.292196	0.561046	0.352262	0.74505	0.570871	0.39208	0.746755	1.14984	2.07828	1.72607	1.82131	0.77514	2.20148
Taf15	1.34433	1.51063	1.67692	1.89019	1.93549	1.5963	1.73563	1.76506	1.17716	0.821424	0.904621	1.23849	0.996396
Ace	0.235253	0.512484	0.193481	0.133042	0.119195	0.203909	0.537577	1.07602	1.90613	0.0479082	0.884005	0.203059	0.63553
Hnf4aos	0.0121622	0.0980363	0.0875954	0.0552934	0.0154525	0.00808854	0.0189609	0.00795026	0.0304032	0.0181172	0	0.197215	0.0177738
Mmp28	0.00093311	0.0224063	0.00607329	0.00498584	0.0117911	0.0102194	0.0193123	0.0479401	0.0019442	0.000806025	0.108905	0.00319918	0.0342825
Ckap4	1.06775	1.10139	1.18723	0.642173	0.428389	0.494543	0.596475	0.563275	0.706156	0.620013	0.88025	0.78128	0.697159
Tssk2	0.0188403	0.162293	0.000751351	0.0147947	0.037177	0.0662465	0.121364	0.388658	0.694988	0.00293716	0.0295081	0.00988547	0.0613701
Cdc25c	0.333956	0.231123	0.251844	0.188828	0.140896	0.109715	0.233732	0.429747	0.104081	0.0562937	0.0263322	0.215652	0.0675488
Rasl10b	0.158916	0.0378243	0.0546253	0.0701646	0.0244127	0.017649	0.0187055	0.0136063	0.0458193	0.0868811	0.139852	0.117211	0.128342
Vat1l	0.161134	0.0415839	0.0360747	0.0617429	0.024431	0.0170915	0.0314631	0.0386563	0.0542773	0.0269404	0	0.155152	0.0153881
Gas2l2	0	0.000684468	0.000368959	0.00979365	0	0.00144564	0.000727817	0.00282645	0	0	0	0.000587167	2.73859e-05
Cdc27	0.624739	0.594467	0.68578	0.654162	0.871973	0.870862	0.800207	0.448235	0.583609	0.654101	0.655466	0.626617	0.54782
Spesp1	0.065559	0.240517	0.0329547	0.165013	0.34522	0.568877	0.513513	0.537563	0.452708	0.0106811	0.0169517	0.00740831	0.234201
Vsig4	0.0109967	0	0	0.00274306	0.0123934	0.00580251	0.00539953	0.0127281	0	0.00118023	0	0.00110619	0.00396095
Itgb3	0.151547	0.102555	0.0664779	0.0388542	0.0260796	0.0160744	0.0172632	0.0452991	0.06089	0.0394608	0.291448	0.219135	0.210318
Nt5c3b	0.247557	0.287307	0.247363	0.308203	0.278065	0.187529	0.325212	0.57719	0.515076	0.646995	0.79226	0.397794	0.588625
Ube2b	1.57249	1.25452	1.27131	1.28319	1.12838	1.11909	1.12024	1.12162	1.11074	1.35298	1.12533	1.39808	1.0751
Spin2c	0.00152891	0.00115283	0.00461123	0.00595933	0.0053579	0.00032356	0.000397963	0.000166371	0.00565656	0.0142232	0	0.00317238	0.010967
Cdkn2aipnl	0.267373	0.246263	0.366492	0.276162	0.175593	0.213807	0.129485	0.0825594	0.0892064	0.147311	0.0781249	0.203408	0.145971
Kremen1	0.592144	0.376891	0.475545	0.614946	0.552394	0.332875	0.378004	0.381197	0.362997	0.556863	0.411833	0.408035	0.363069
Rln3	0.0259629	0.0227305	0.0278686	0.0253596	0.0160019	0.00565701	0.00728286	0.00155029	0	0.00965066	0.137739	0.0220951	0.00247221
Gpr157	0.188788	0.0772367	0.108923	0.0977206	0.0492184	0.0196007	0.0240277	0.0305354	0.105397	0.139426	0.0295729	0.151123	0.160656
Itk	0.016884	0.0141133	0.00962212	0.0249626	0.0124602	0.0128647	0.0110302	0.019799	0.0242112	0.0048791	0	0.00457586	0.00779442
AC154345,1	0.00384399	0.0153612	0.000679487	0.00442051	0.0126444	0.0214928	0.0362741	0.278416	0.0867412	0	0.00533952	0.00365088	0.0149686
Nefh	0.388777	0.362892	0.302778	0.315312	0.153396	0.041792	0.089651	0.0468253	0.0638911	0.0591014	0.0911067	0.501137	0.121335
CT010437,2	0.00548721	0.0392625	0.00423503	0.00901191	0.0324654	0.0178201	0.121765	0.326034	0.083229	0.00171767	0	0.00424392	0.0131872
Zfp319	0.186108	0.271044	0.262461	0.227719	0.176927	0.142032	0.130753	0.0813478	0.103663	0.170757	0.198287	0.0809105	0.193047
Med7	0.437806	0.377259	0.447949	0.402914	0.373069	0.382936	0.321163	0.224501	0.283444	0.329656	0.393647	0.30154	0.313419
AC129328,1	0.19862	0.125531	0.176987	0.148726	0.113429	0.117256	0.0642994	0.054712	0.0806352	0.156247	0.0445096	0.0878888	0.0685615
A4galt	0.0660333	0.0155767	0.0161204	0.0192083	0.013449	0.00733691	0.0168183	0.0194787	0.0224009	0.0151649	0.691845	0.0570184	0.0908601
Krtap5-4	0	0.00145278	0	0	0	0.000401345	0.000603407	0	0	0.00244886	0	0.00111456	0.00219267
Havcr2	0.0169461	0.0134861	0.0208994	0.029827	0.0117821	0.0232588	0.0321322	0.0176809	0.0042604	0.018174	0	0.0160296	0.00895823
Usp14	1.0456	0.960812	1.0494	0.934969	0.640624	0.517084	0.539349	0.365818	0.617672	0.869909	0.625985	1.12615	0.73411
1110012L19Rik	0.078782	0.0335433	0.0408151	0.0371325	0.00849812	0.00187998	0.00519551	0.00292199	0.0282399	0.0642875	0.0204108	0.0916316	0.0574983
CT025774,1	0	0.00462905	0	0.000528326	0.00286555	0.00302203	0.0162485	0.00931893	0	0	0	0	0.000864839
A730035I17Rik	0.00568881	0.0930199	0.000442608	0.0133808	0.0419257	0.0815013	0.155804	0.14511	0.24019	0	0.0025244	0.00405394	0.0457499
C87977	0.00449723	0.00418964	0.000386592	0.00121034	0.00162385	0.00267667	0.00413382	0.00283428	0	0.00013736	0.0156912	0.0014724	0.000781279
Tyw3	0.0551092	0.0318653	0.0434046	0.0552062	0.0575155	0.0551267	0.0293373	0.0142783	0.0285298	0.0211933	0.0442929	0.0393318	0.0212708
Anxa9	0.0312259	0.0475615	0.0252788	0.0585789	0.0831639	0.040906	0.0890912	0.162706	0.231659	0.0787689	0.12124	0.0541076	0.206508
BC030870	0.00361886	0.018348	0.00233264	0.000859597	0.00497364	0.00745951	0.00723821	0.0177105	0.0099303	0.00155214	0	0.00680868	0.00365577
Nccrp1	0.00601289	0.0229032	0.0087643	0.00724913	0.00612011	0.00589701	0.0113275	0.0210244	0.00671431	0.00573971	0.00690174	0.0112621	0.00940092
Gm10663	0.000671527	0	0.000140671	0	0.00171426	0.00105441	0.00120636	0	0	0	0	0.00111989	0.000114977
Usp27x	0.163735	0.0964022	0.142984	0.133107	0.0517417	0.0205023	0.0318265	0.0182745	0.0806209	0.261701	0.0249249	0.0891742	0.114819
Peak1	1.08308	0.888465	0.902316	1.00948	0.823622	0.399322	0.575037	0.295668	0.365322	0.714761	1.3725	1.00225	0.693219
Arnt2	0.182101	0.0581899	0.0992035	0.127316	0.0535803	0.020587	0.0377142	0.0678075	0.0697916	0.561259	0.0167698	0.115693	0.104003
Gpr15	0.00276845	0.00692531	0	0.00311912	0.00872667	0.00692287	0.0139162	0.0699205	0.0112868	0.000201201	0	0	0.00990681
AC147041,1	0.00397767	0.00908837	0.000452519	0.00505197	0.0133279	0.0197187	0.0292937	0.0528095	0.00733649	0.000783427	0	0.00159575	0.00857989
AC161165,3	0.0358894	0.0467764	0.0122844	0.0156378	0.0285397	0.0457126	0.0429807	0.0381625	0.0636994	0.0108631	0	0.0656163	0.0293452
Kcnv2	0.0250577	0.0155401	0.0148328	0.0241616	0.000508741	0.00426528	0.00310442	0.0107864	0	0.0047202	0	0.0815454	0.011377
Ctsa	0.588987	0.218411	0.341678	0.389522	0.164573	0.0820085	0.0958288	0.080552	0.263733	0.603025	0.412177	0.651646	0.631485
AC153010,1	0.0185553	0.0215361	0.000945809	0.0110808	0.00197774	0.00621408	0.0197441	0.0732493	0.0114601	0.00245076	0	0.00885965	0.0107283
Ube2i	0.617322	0.489353	0.78616	0.64	0.487383	0.485181	0.489267	0.459972	0.341082	0.624706	0.321955	0.561944	0.36539
Zswim1	0.304132	0.142089	0.155666	0.165084	0.13957	0.155966	0.138013	0.0854404	0.0454891	0.0725294	0.093959	0.194989	0.101811
Slc12a4	0.191022	0.173409	0.212805	0.231237	0.0477463	0.0311279	0.0579337	0.0229259	0.0577552	0.329138	0.117419	0.274842	0.201703
Spata25	0.00571662	0.0671175	0.0011435	0.00542559	0.0172285	0.023102	0.0540177	0.189898	0.166191	0.00141265	0.0354769	0.0111123	0.0244915
Tsr3	0.212644	0.257199	0.233811	0.219156	0.162367	0.18731	0.151655	0.100715	0.146077	0.115934	0.115204	0.323587	0.23914
Unkl	0.49843	0.18532	0.481307	0.379846	0.14856	0.105199	0.0853771	0.0737803	0.0334826	0.243107	0.316468	0.271071	0.0737627
Nemf	1.02608	0.807762	0.834089	1.20685	1.47571	1.23442	1.16587	0.855025	0.818363	0.929351	0.742293	1.12893	0.892952
Olfr1271	0.000756011	0	0	0.000524667	0	0	0.000895856	0.000439719	0	0.00141332	0	0	3.96647e-05
Zfp758	0.139562	0.125145	0.114104	0.147948	0.186545	0.164732	0.177407	0.0737975	0.0701323	0.0990936	0.0702047	0.134707	0.0882782
Olfr142	0.000756011	0	0	0.00506162	0.001425	0.000451036	0.000877864	0.000393802	0.00361293	0.000721811	0	0	0.000368377
Zswim3	0.285807	0.396261	0.436099	0.462641	0.501759	0.651938	0.58979	0.27509	0.252966	0.124316	0.328795	0.31257	0.204181
2-qF1-2536	0.537469	1.38847	0.181943	1.26535	2.42222	3.18344	2.83378	1.78829	1.87706	0.0410609	1.35979	0.00736274	1.22524
Bod1	0.816499	0.626255	0.820201	0.648604	0.574813	0.592765	0.485438	0.312394	0.474752	0.561882	0.433896	0.674514	0.583988
Tenm1	0.0477262	0.0832447	0.038182	0.0741615	0.123345	0.106501	0.124909	0.150428	0.0461408	0.0170562	0.0341067	0.117052	0.0386558
Olfr1270	0.000319966	0	0	0.00478164	0.00580906	0.00500414	0.00334411	0.00275504	0	0.00206191	0	0	0.000190354
Olfr574	0	0.00314468	0.000621641	0.00199879	0.00231479	0.00225079	0	0.00555359	0	0.000332903	0	0	0.000186399
Sec23a	0.296712	0.680492	0.646161	0.506172	0.501099	0.550786	0.502795	0.447623	0.926955	0.403685	0.559797	0.304862	0.428035
Olfr32	0.000458504	0.0110417	0	0.00255016	0.00430358	0.00360808	0.0039259	0.0063173	0.042968	0.00107717	0.0039043	0	0.0025441
Lingo4	0.0374099	0.00328588	0.0333766	0.025174	0.0209198	0.010499	0.011331	0.00876815	0.0154898	0.124894	0	0.0119385	0.0763194
Ptprcap	0.0116558	0.00457215	0.00242886	0.00588524	0.000685542	0.000932109	0.00244727	0.00329625	0.00847024	0.00171924	0.013403	0.0220498	0.0354579
L2hgdh	0.345484	0.313114	0.305062	0.314131	0.328287	0.358621	0.328533	0.26311	0.214774	0.165025	0.0338167	0.191248	0.181739
Olfr140	0	0	0.000567471	0.00147463	0.00137781	0.000525012	0.000602557	0.00187578	0	0	0	0	0.000524113
Serpinb9	0.0427512	0.0512617	0.00378838	0.0178323	0.0429679	0.0376103	0.126072	0.382131	0.168023	0.0210612	0.236654	0.0471116	0.132463
Olfr1264	0	0	0.000567471	0.00147463	0.00137781	0.00261731	0.000267906	0.00137871	0	0	0	0	0.000208382
Zc3h18	0.9715	0.818736	0.95828	0.955663	0.886143	0.855655	0.722184	0.723753	0.453703	0.660859	0.54514	0.961901	0.4957
Efcab3	0.18672	0.302311	0.057992	0.172553	0.382596	0.31494	0.632657	1.30361	0.667247	0.0290249	0.24464	0.262564	0.184599
Mettl2	0.515657	0.527736	0.548091	0.535845	0.478635	0.36648	0.351882	0.313345	0.284436	0.347089	0.388449	0.711904	0.281193
Nle1	0.160599	0.148873	0.278576	0.206521	0.12581	0.0988132	0.0783296	0.0426729	0.104255	0.0818561	0.0119378	0.25049	0.0924819
C1ql1	0.275244	0.0977841	0.141353	0.0917936	0.0201063	0.00936225	0.00955628	0.0105037	0.0125204	0.0336143	0	0.156627	0.0338706
Tlk2	1.1565	1.30206	1.17273	1.16468	1.34096	1.47597	1.37536	0.96023	1.09078	0.888316	1.21869	1.23402	0.988657
Pip5kl1	0.0124193	0.0484308	0.00787497	0.00749778	0.0150892	0.0112291	0.0573141	0.177922	0.0638057	0.00202788	0	0.00172675	0.0311753
Mrc2	0.166624	0.152118	0.460131	0.235379	0.132074	0.0580553	0.0616384	0.0386837	0.0286821	0.0518094	0.0281486	0.245316	0.103926
Kcna5	0	0	0	0.00123538	0	0	0	0.00149969	0	0.000427523	0.059298	0.000803918	0.00923075
Rffl	0.695592	0.543663	0.673731	0.518511	0.277729	0.189109	0.311836	0.535391	0.615104	0.162702	0.299572	0.622712	0.209116
Gpr1	0.00989051	0.0229306	0.00569169	0.0405355	0.0432488	0.0199546	0.0269562	0.0417802	0.032429	0.00363873	0	0.0363978	0.0579565
Lig3	0.71358	0.760265	0.78858	0.811544	0.817109	0.879118	0.76181	0.463064	0.661164	0.422507	0.595953	0.554707	0.437242
Cct6b	0.0941158	0.352741	0.0740291	0.313927	0.788835	1.09185	1.06869	0.635866	0.684322	0.0361236	0.137383	0.0709834	0.26685
Kcnj4	0.159637	0.170185	0.153546	0.099492	0.0279278	0.0139282	0.014297	0.0118168	0.0249573	0.026525	0	0.132259	0.0330437
Aqp5	0.0886828	0.0163356	0.0228779	0.0276304	0.00605468	0.00302526	0.00277331	0.00379409	0.1452	0.126209	0.0350948	0.100586	0.241207
Ddx28	0.057725	0.1339	0.0867139	0.0812047	0.0826295	0.126592	0.0799598	0.0593934	0.140684	0.0623225	0.0845107	0.0740399	0.120472
Coa3	0.12035	0.188845	0.204733	0.12271	0.106198	0.148875	0.109177	0.0809977	0.165929	0.110192	0.123618	0.142889	0.185555
Cxcr5	0.0290311	0.083419	0.0463647	0.0581593	0.0787886	0.0457712	0.126597	0.252944	0.0809208	0.0125285	0.0808842	0.123215	0.045413
Rell1	0.114162	0.044171	0.0601961	0.0850638	0.0168109	0.0154054	0.0257402	0.0215184	0.0874069	0.100151	0.359524	0.12139	0.173909
Arsj	0.00316423	0.00516393	0.00236691	0.0106221	0.0101942	0.00559371	0.0109045	0.0192261	0.00426426	0.00203475	0.0581181	0.00488592	0.0175473
Unc119b	0.379345	0.530218	0.461532	0.304934	0.180785	0.150633	0.164578	0.180857	0.212002	0.215818	0.159198	0.558078	0.29841
Klk9	0.00384825	0.00444754	0.00162933	0.00487399	0.00178912	0.00191436	0.00184671	0.008378	0.00803999	0.00143697	0	0.0108136	0.00216484
AC135964,1	0.000772358	0.0110824	0.00361725	0.00110688	0.00502053	0.00794299	0.0182203	0.0563825	0.0268525	0.002687	0	0.0341855	0.0183185
AC140300,3	0.00448642	0.00856851	0.000608518	0.0107053	0.00347735	0.00308367	0.0163795	0.010881	0.00367317	0.00146174	0	0.002916	0.00728469
Kcng4	0.0118291	0.0122311	0.00862052	0.0185224	0.0285462	0.0403759	0.0325342	0.0240461	0.0657207	0.010402	0.00865225	0.0366358	0.0862062
4930430F08Rik	0.144949	0.122057	0.0890894	0.0779927	0.126763	0.185864	0.233228	0.235503	0.221004	0.063485	0.0845597	0.133538	0.107412
Tnrc6b	1.62384	1.32609	1.37991	1.50966	1.28383	0.591398	0.981152	0.94943	0.760913	1.63386	1.20091	1.33732	0.958955
AC154438,1	0.00892122	0.0108919	0.0237422	0.0225395	0.0113401	0.0119058	0.0137816	0.0153016	0.00360381	0.00629865	0	0.00338051	0.00509347
Serpinb6d	0.000488853	0	0	0.000984815	0.000331442	0.000799075	0.000712984	0.00307624	0.00172819	0.000208596	0	0.00154499	0.00324309
Mgst2	0.0422477	0.0134254	0.00281806	0.00360755	0.014259	0.0127855	0.0375799	0.175268	0.0993277	0.0057107	0.0442904	0.0394544	0.0155356
Med26	0.451168	0.587209	0.539074	0.59943	0.695361	0.732306	0.664555	0.562788	0.390044	0.27222	0.28866	0.433317	0.328497
Tox2	0.21087	0.0826742	0.0696376	0.105696	0.0981986	0.0256626	0.0799107	0.0537844	0.21696	0.234004	0.178529	0.356931	0.305881
Mafa	0.213824	0.40529	0.449853	0.268788	0.121735	0.0715149	0.0798526	0.0325202	0.0318631	0.580905	0	0.116401	0.0770712
Nxpe5	0.00559581	0.0100113	0.00653629	0.00312777	0.000386724	0.00424607	0.00750488	0.00810697	0.0257767	0.00800456	0	0.0129334	0.00386913
Olfr1444	0.00640503	0.00685845	0.00395197	0.00581726	0.0325025	0.0421868	0.0486667	0.0374996	0.0171869	0	0	0.000859054	0.0197662
Olfr1122	0.00114889	0	0	0	0.00257469	0.00219975	0.00187925	0.00218291	0	0	0	0	0.000219636
Prune1	0.657403	0.415985	0.591035	0.434638	0.151629	0.142359	0.165432	0.256608	0.367775	0.369522	0.330481	0.421065	0.285791
AC117197,3	0.184799	0.793513	0.022878	0.531703	1.55127	1.9568	1.95771	1.93659	1.07709	0.0175373	0.428475	0.0879376	0.675574
Tusc5	0.0110956	0.00591364	0.00787203	0.0114605	0.00352984	0.00263213	0.00516322	0.014506	0.00292193	0.00287187	0.0121532	0.0204369	0.0104657
Gm46516	0.0130907	0.00975611	0.00328011	0.0126028	0.00539683	0.00326387	0.00166206	0.00381645	0	0.00225841	0	0.0801598	0.0132691
Cers2	0.22427	0.209851	0.205429	0.446894	0.506794	0.529503	0.324652	0.211112	0.734364	1.02345	0.832173	0.26925	0.837473
Gm36642	0.0045667	0.0159303	0.00924683	0.00728405	0.0197036	0.0128058	0.0111138	0.0298654	0.0183035	0.00481395	0	0.0205568	0.0218603
AC156026,1	0.0210496	0.0084765	0.000676936	0.00549317	0.00387495	0.00539474	0.00623857	0.00466952	0.00719425	0.00284896	0	0.0077438	0.00376703
Gm34250	0.00460794	0.01031	0.00351864	0.0078332	0.00364879	0.0046898	0.0116202	0.0238854	0.0105469	0.0026685	0.0106507	0.018765	0.0100886
AC119932,1	0	0.000233549	0.00111985	9.24992e-05	0.00605857	0.00243471	0.00954134	0.019172	0.00226769	0	0	0	0.00105977
Sval2	0	0	0	0.00354558	0.0013936	0.000651646	0.00628758	0.0070874	0.00663522	0	0	0.00190811	0.000302358
AC109617,2	0.00192941	0.00499562	0.00583682	0.000354765	0	0.00107099	0.00163811	0.00697061	0.00979658	0.0024255	0	0.00575396	0.00305659
Slc22a13	0.00498009	0.00559642	0.0106821	0.0137222	0.0175571	0.0103071	0.00868575	0.00598406	0.00554021	0.00417081	0	0.00750338	0.00625026
Gm47289	0.000571008	0.0010014	0	0	0	0.000222888	0.000285806	0.000237107	0	0.000887417	0	0.00728338	0.00072599
Myo1c	0.235855	0.342091	0.326089	0.270808	0.171882	0.157646	0.156551	0.10415	0.164641	0.118529	0.452259	0.380896	0.215092
Lrrk1	0.116431	0.0882106	0.0544914	0.0806829	0.0682203	0.0278265	0.0478428	0.0485814	0.112434	0.0566636	0.16519	0.319602	0.253975
Crk	0.585533	0.789232	0.802406	0.633627	0.507679	0.44762	0.489442	0.32385	0.418799	0.691068	0.719326	0.720168	0.524715
Aldh1a3	0.0552313	0.0237218	0.00521262	0.0101345	0.00678349	0.00493737	0.00424846	0.00372505	0.0700535	0.0262439	0.0397808	0.113863	0.16467
Zfp354c	0.275877	0.207598	0.308048	0.244969	0.211488	0.227888	0.17868	0.0799926	0.0405779	0.0982301	0.0211039	0.214222	0.107607
Cox7c	1.30218	0.515137	1.16717	1.15902	1.22848	1.03032	0.819554	0.528998	0.4229	1.1135	1.01164	0.691023	0.739012
Cdkl1	0.0258	0.0988616	0.00424696	0.0554915	0.179506	0.317009	0.279396	0.185197	0.144365	0.00868999	0.0803239	0.0119813	0.0522491
Wt1	0.470005	0.207456	0.519771	0.873301	0.698743	0.300896	0.4189	0.353375	1.23978	2.40544	1.58688	0.530914	1.44487
4932412D23Rik	0.189378	0.36505	0.114886	0.589654	1.3225	1.23503	1.42356	0.814743	0.55944	0.0421573	0.4471	0.130379	0.342993
Trappc6b	0.277519	0.29441	0.35148	0.266099	0.392842	0.414327	0.289335	0.200918	0.160358	0.325111	0.176483	0.268487	0.24211
Olfr1256	0	0	0.000462583	0.000322044	0	0.000827428	0	0.00127538	0	0.000163658	0	0	7.22039e-05
Pnn	0.979447	1.00694	1.06767	1.165	1.25253	1.23164	1.03589	0.613247	0.696498	0.648618	0.782728	1.15424	0.774792
Olfr1254	0	0	0.000917284	0.000963466	0	0.000899056	0	0.000576836	0	0.000159292	0	0	0.000105506
Hdgfl1	0.247295	0.72287	0.113858	0.42634	0.750563	1.22807	1.08293	1.01735	1.18686	0.0242809	0.276567	0.124072	0.526937
Top2b	0.345332	0.629276	0.647379	0.814056	0.807264	0.66111	0.549587	0.419198	0.566583	0.717532	0.877346	0.242791	0.583926
Olfr1250	0.000460194	0.000814987	0	0.000293157	0	0.00106476	0.00130239	0.00397852	0.0161941	0.00534272	0	0.00457558	0.0290817
A430105I19Rik	0.000345119	0.0133691	0.00484915	0.00474805	0.0119272	0.00300624	0.00723286	0.00157557	0.0343163	0.00474853	0.127874	0.00969505	0.0895217
Olfr1249	0	0	0	0.000236141	0	0.00106476	0.00103506	0.00357173	0	0.000608967	0	0	0.00203956
Zfp488	0.00638125	0.0136842	0.00792882	0.00391859	0.00444793	0.00248683	0.0105275	0.0470256	0.023589	0.00220156	0	0.0157244	0.00393138
Olfr600	0.00113275	0.00135976	0	0	0.000276037	0.000232423	0.00036984	0.00121075	0.0235116	0.00039507	0	0.000495006	0
Hectd3	0.264307	0.507578	0.46875	0.434318	0.339052	0.237252	0.247274	0.192161	0.376706	0.188002	0.244033	0.429261	0.355002
Nkx2-3	0.006127	0.00693775	0.00268206	0.00221474	0.00228788	0.000348688	0.00373919	0.0021732	0	0.000458389	0	0.0525566	0.00204458
Pramef8	0.298799	0.123158	0.178194	0.162673	0.134069	0.132947	0.150068	0.110776	0.118724	0.202139	0.116577	0.248285	0.153096
Grsf1	0.606872	0.545762	0.556601	0.429818	0.357609	0.364859	0.258839	0.174785	0.271923	0.422993	0.44029	0.504802	0.404713
Defb13	0.00195861	0.00528781	0	0	0	0.000675472	0.00125249	0.00247907	0.00397316	0	0	0.00355751	0
Fbl	0.707825	0.221595	0.616998	0.452959	0.179719	0.145472	0.107136	0.0754947	0.0791953	0.403522	0.112512	0.28267	0.124163
Dnajc21	0.663964	0.882064	0.872369	0.759806	0.929923	0.787214	0.765994	0.61596	0.919623	0.363152	0.717157	0.537875	0.453713
Krt14	0	0	0.00374414	0.00220157	0.00114679	0.000945928	0	0.000415341	0	0.000468995	0	0	0.000117351
Zpbp2	0.0483547	0.16976	0.0208685	0.0853702	0.307136	0.503954	0.595838	0.380017	0.274098	0.00667599	0.119155	0.0198812	0.143283
Gm9789	0	0.0105343	0	0.00334904	0.0120313	0.0104373	0.0212978	0.0811548	0.0381817	0	0	0.00139143	0.00588249
Nxpe4	0.355577	0.119134	0.106458	0.198071	0.143116	0.126752	0.105756	0.0932317	0.140035	0.3408	0.908934	0.243038	0.19353
18-qE1-36451	0.0580776	0.325705	0.0151943	0.259963	0.806854	1.29898	1.00811	0.510488	0.573547	0.00317852	0.239081	0.00560521	0.267913
Ranbp6	0.0982759	0.164937	0.144366	0.0954725	0.0985266	0.0876782	0.0533788	0.0407466	0.0857752	0.101792	0.0689324	0.0853939	0.162746
Zfp688	0.172503	0.194485	0.184641	0.168902	0.106995	0.117995	0.144041	0.132935	0.119872	0.121291	0.242888	0.192428	0.128457
Zfp518b	0.599419	0.515616	0.650681	0.422906	0.135383	0.120477	0.112443	0.0767466	0.11785	0.26174	0.250714	0.578868	0.233082
Zfp574	0.576922	0.779176	0.522566	0.591675	0.80179	1.09081	0.94878	0.742325	1.30274	0.295539	0.700964	0.375435	0.527818
Lyrm4	0.994637	1.01893	1.0472	1.04194	0.853569	0.703689	0.62464	0.604599	0.44776	0.640004	0.648978	0.870813	0.529724
Ang2	0	0	0.000172566	0.000344379	0.000687718	0.00108427	0.00183361	0.00313228	0	0	0	0.00115077	7.10866e-05
Prr12	0.979869	0.779158	0.813746	0.635388	0.23199	0.12478	0.167016	0.152982	0.428998	0.738258	0.307172	0.918043	0.775351
Ripply2	0.00410556	0.00473059	0.00040751	0.00254405	0.00170371	0.000873295	0.000269041	0.00123647	0	0.0020541	0	0.00877851	8.705e-05
AC166832,3	0.00493553	0.00248383	0.00432467	0.00110285	0.00232142	0.00348091	0.00613285	0.00547262	0.0114641	0.00242148	0.065423	0.00874208	0.00475599
Ccr4	0.0564136	0.0631181	0.0283301	0.0289862	0.0379399	0.0291022	0.0405144	0.0543962	0.0421376	0.0115627	0	0.128952	0.0232745
Morn2	0.130778	0.520482	0.0690669	0.219844	0.471177	0.667518	0.820587	0.845709	1.21237	0.0428217	0.445814	0.147373	0.398406
Gm48946	0	0.000985483	0	0	0	0.000373091	0.000582032	0.00468783	0	0	0	0	0.000340818
Klhdc9	0.0168517	0.0305763	0.0108348	0.0250545	0.0192674	0.0597023	0.0408834	0.0411305	0.0333866	0.00449105	0.0582186	0.0113669	0.0198773
Gm49237	0.00268175	0.0190464	0	0	0.00125277	0.00563421	0.0338657	0.0277242	0.0364596	0	0	0.039835	0.0192017
AC164883,2	0.00246513	0	0.00226836	0	0	0.00113919	0	0.000316919	0	0.00252737	0	0.00172386	0.00072138
She	0.0401168	0.0464941	0.0818648	0.070595	0.0336635	0.019132	0.0244138	0.0144267	0.0115229	0.0154132	0.520184	0.080395	0.0240712
Gm49012	0.00259652	0.000398159	0.00048428	0.00201846	0.0014797	0.00156259	0.0011697	0.00117687	0	0.000881764	0	0.00312105	0.00130705
1700034I23Rik	0.00876904	0.117621	0.00200913	0.00642009	0.0393255	0.0545375	0.168804	0.36984	0.747265	0.00233711	0.0547926	0.00695345	0.0743635
Adam20	0.00377452	0.0373727	0	0.00275499	0.0168402	0.0174577	0.0706455	0.155093	0.045982	0	0.0657211	0.00102174	0.0180585
Nlrp5	0.00251046	0.0278654	0.0040755	0.00646452	0.0156682	0.0290826	0.0494311	0.123547	0.0508096	0.000972904	0	0.0134076	0.0153687
Tsg101	0.651118	0.618681	0.85657	0.724765	0.614294	0.534749	0.446114	0.263666	0.330475	0.614111	0.751853	0.501492	0.381788
Gm10451	0.172336	0.106436	0.100844	0.0792063	0.0293081	0.0192657	0.0214756	0.0183743	0.0524638	0.0709868	0	0.174343	0.113468
Cylc1	0.0133502	0.142968	0.00073566	0.0118732	0.0678799	0.0643628	0.261215	0.559475	0.80162	0.000426761	0.0753198	0.00224009	0.0816579
Pnma3	0.00348883	0	0.00170357	0.00640081	0	0.000253985	0.000708175	0.00381657	0	0.00365851	0	0.00704256	0.0025728
Vamp5	0.0331703	0.118725	0.117213	0.155592	0.237149	0.417299	0.316071	0.107049	0.202924	0.125946	1.25617	0.105319	0.341368
Gm41148	0.00382906	0.0362893	0.000647366	0.00198732	0.0201673	0.0173674	0.0503211	0.18679	0.0585643	0.000229379	0	0.00436179	0.0122672
AC163633,1	0.0160768	0.0111154	0.0213819	0.0101758	0.00578357	0.000189378	0.00116975	0.00190255	0	0.00254845	0	0.000767619	8.64225e-05
Gm32729	0.000441957	0.0315708	0	0.00051789	0.00199464	0.00800209	0.0434298	0.0905416	0.134118	0	0.00533754	0	0.0116586
Gm732	0.00478433	0.0102304	0	0.00697997	0.0212253	0.0171454	0.0460744	0.0966758	0.0620759	0.00217453	0	0	0.00745298
Fam46d	0.229423	0.158564	0.246679	0.255148	0.256453	0.114771	0.272586	0.419636	0.168677	0.303424	0.045721	0.211853	0.155753
Gpr174	0.0015732	0.00354456	0.00220685	0	0.00145746	0.00148407	0.000839637	0.00545509	0	0.000709713	0	0.00138929	0.00206063
Eef1akmt4	0.176768	0.157204	0.20241	0.185285	0.120146	0.0975195	0.0738558	0.0438449	0.0739731	0.0992009	0.104045	0.193027	0.127908
Exoc8	0.104856	0.181602	0.0969178	0.15288	0.196233	0.260251	0.18343	0.115088	0.248959	0.183814	0.152824	0.136946	0.27142
Cmah	0.0437787	0.0335396	0.00502153	0.173725	0.0418433	0.0197858	0.0638323	0.0959203	0.0211269	0.00583519	0.0733114	0.0415219	0.0248106
Ttll12	0.570306	0.376719	0.406505	0.325642	0.14861	0.0957487	0.0764077	0.0635189	0.236839	0.566613	0.353898	0.511197	0.424286
Bik	0.418791	0.0965316	0.225961	0.214206	0.0718914	0.0324804	0.0424222	0.0483377	0.183539	0.275513	0.226484	0.525143	0.265028
Gzmb	0	0	0	0.000375513	0.00114999	0.000741257	0.000413943	0.000615802	0.00378395	0.00204126	0	0	0.00823967
Igll1	0.00518233	0.00379942	0.00296866	0.000860577	0.0041366	0.00355728	0.00275336	0.00909535	0.00471377	5.61541e-05	0.065423	0.00935584	0.00175466
Mc1r	0.00515112	0.0129259	0.0310072	0.0345908	0.0125035	0.00415692	0.0011858	0.00517012	0.00339593	0.0154305	0	0.0227968	0.0186394
Cd300c2	0.00165565	0.00417248	0	0.000884797	0	0.00161029	0.0005562	0.00116432	0	0	0	0.00155981	0.00727217
Pitpna	0.869442	1.02953	0.99998	0.906647	0.814618	0.753153	0.792315	1.00373	0.759079	0.653737	1.02736	1.09649	0.9107
Shb	0.499181	0.598793	0.221879	0.255424	0.163498	0.125408	0.279328	0.323689	0.952885	0.511921	0.582701	0.906523	0.990207
Rc3h2	0.983892	1.05982	1.25498	1.14979	0.98128	0.698989	0.772131	0.697983	0.451168	0.751883	0.505102	1.03156	0.505499
Olfr543	0.000957692	0.00320385	0.00102634	0.000702298	0.00230726	0.000572107	0.00280291	0.002908	0.0135158	0.000808106	0	0.00742017	0.00213893
Olfr362	0.00070537	0.00241673	0.000581475	0.00140533	0.00451441	0.00217136	0.00869711	0.0371471	0.00140284	0	0	0	0.00243446
Olfr361	0.000311593	0.0162274	0	0.000386356	0.00764505	0.00340205	0.0249062	0.0737554	0.0115034	0	0	0	0.00100864
Actn1	0.845169	0.216033	0.270829	0.304325	0.171498	0.115056	0.160785	0.395125	0.479768	0.278951	0.981289	0.55983	0.97665
D630023F18Rik	0.0155442	0.0187591	0.0419665	0.0260102	0.00786981	0.00598629	0.00777636	0.0111628	0	0.0103057	0.0161555	0.130942	0.0168321
Olfr358	0	0	0	0	0	0.000630742	0.00123913	0.000965689	0	0.000247928	0	0	9.9466e-05
Oxgr1	0.0104892	0.0457418	0	0.00533592	0.0247351	0.0313104	0.0696147	0.143207	0.0827174	0	0.0313825	0.000747832	0.00904637
Sirt2	0.235261	0.523442	0.331797	0.486215	0.754192	0.927376	0.89074	1.09971	0.794025	0.305178	0.833014	0.257663	0.527374
Olfr1247	0	0	0	0.000236141	0	0.00123204	0.00207692	0.00238013	0	0.000608967	0	0	0.0047891
A730020M07Rik	0	0.000560203	0.000822765	0	0	0	0.00229067	0	0.00302627	0.00327018	0	0.00168777	0.00290746
Rarb	0.0602208	0.103011	0.0629064	0.0941142	0.0620183	0.0411704	0.0537765	0.163064	0.0913759	0.0494961	0.03114	0.0570014	0.105133
Olfr1243	0	0	0	0.000236141	0	0.00106476	0.00103506	0.00218991	0	0.000608967	0	0	0.00486096
Olfr1242	0	0	0	0.000397643	0	0.000955892	0.000438628	0.00101937	0	0.00041242	0	0	0.000174935
Igfbp4	0.16466	0.255944	0.359325	0.261652	0.134516	0.078385	0.14486	0.403957	0.16072	0.262906	1.98685	0.228501	0.632145
Olfr1241	0	0	0	0.000397643	0	0.000955892	0.000438628	0.000218932	0	0.00041242	0	0	0.000174935
Znrf4	0.0465601	0.470223	0.0116984	0.0322813	0.060511	0.191373	0.476669	0.937483	1.78965	0.00353673	0.34402	0.0101759	0.246141
Zmpste24	0.243357	0.391084	0.410966	0.398497	0.33897	0.273931	0.278048	0.223409	0.300817	0.468366	0.548814	0.366658	0.483826
Tram1l1	0.11412	0.0554142	0.0460253	0.0305612	0.0203537	0.0112554	0.00888605	0.0116527	0.0109657	0.0133051	0	0.0666818	0.0174252
Cdc6	0.232929	0.308784	0.408575	0.275951	0.138235	0.0785058	0.121505	0.0665665	0.0519088	0.0655278	0	0.289889	0.0693744
Camk1g	0.0180897	0.0470886	0.000832369	0.00708995	0.0186829	0.0339013	0.0468274	0.117489	0.068787	0.000689114	0.00622925	0	0.0173722
Mbtps2	0.557604	0.527556	0.747538	0.584858	0.439056	0.145681	0.252016	0.199204	0.223442	0.581494	0.263904	0.545246	0.354725
Nhlrc1	0.271481	0.107132	0.074682	0.0947624	0.0393517	0.0221727	0.024506	0.0129883	0.0316487	0.0862604	0.0516895	0.0962834	0.0649375
Atxn1	0.268722	0.192979	0.150164	0.294956	0.387769	0.151903	0.26302	0.429406	0.59443	1.0284	1.00431	0.417391	0.583785
AC160336,1	0.0735018	0.0399119	0.0167784	0.0478164	0.0892508	0.183963	0.10823	0.0734804	0.027255	0.016496	0.0938718	0.0763421	0.0496728
Mettl24	0.0124372	0.00754112	0.0101508	0.0125188	0.0262728	0.0104734	0.0144893	0.0312935	0.0286169	0.0505009	0.00834419	0.0417316	0.0445347
Gm35496	0.0247739	0.0843927	0	0.0136604	0.0624309	0.0513585	0.146999	0.543012	0.113185	0	0.0713981	0.00292203	0.0430252
Gm815	0.000654658	0	0.000315165	0.00185058	0.00352103	0.00178084	0.00319974	0.0121713	0.000720764	0.00263365	0	0.000882046	0.00178618
Irgm1	0.0689514	0.0123262	0.0126152	0.0242532	0.0182464	0.00632658	0.00625381	0.00761677	0.0122849	0.0379568	0.33671	0.130445	0.0866685
Gm49107	0.0130826	0.00518877	0.00092393	0.004137	0.00465233	0.0149755	0.00831404	0.00684864	0	0.00180639	0	0.00923001	0.0048408
Chst14	0.0630116	0.0539645	0.0731774	0.0524882	0.0266261	0.0100999	0.034239	0.00512203	0.0116146	0.0763501	0.0943798	0.0379246	0.0873718
Inafm2	0.164392	0.169319	0.152598	0.226429	0.299376	0.336247	0.237582	0.173186	0.300628	0.168263	0.149495	0.0651309	0.230535
Gm10787	0	0.00148151	0.00513511	0.00512046	0.00843072	0.00238175	0.00384937	0.00354348	0	0.000488688	0	0.0137199	0.000727398
AC133505,2	0.00188515	0.0167264	0.000488278	0.00618715	0.0411894	0.0164715	0.0566414	0.186082	0.0602381	0	0	0.00201631	0.00854607
Cfap58	0.028281	0.183564	0.00278919	0.0386399	0.198313	0.207671	0.381212	0.707648	0.227493	0.00100191	0.0501586	0.0195908	0.0743104
CT027991,1	0.04188	0.00260303	0.00625992	0.0389757	0.0145327	0.00643135	0.00933655	0.00529651	0.00412678	0.119055	0	0.0111325	0.0116927
Mafb	0.0342515	0.0246413	0.0448226	0.115593	0.0649564	0.0295005	0.0275637	0.0432776	0.156671	0.374298	0.294419	0.0723304	0.310479
Hoxa2	0.00992088	0.00416968	0.0140216	0.00832546	0.0041384	0.00285516	0.00336458	0.00167241	0.00567993	0.00416233	0.0182235	0.00221879	0.00347983
Gm826	0	0.0038063	0.00046935	0.00278083	0.00160486	0.000959393	0.0010439	0.00562266	0.0025403	0.0032093	0	0.00173442	0.00995149
Lrrc8e	0.0809235	0.0128093	0.0201189	0.0270176	0.0322866	0.0156993	0.0212075	0.0195092	0.0220699	0.0361023	0	0.0376688	0.0272007
Zfp691	0.102761	0.188614	0.144331	0.0698912	0.124126	0.132726	0.140283	0.181792	0.1726	0.102592	0	0.0680565	0.122981
Arhgap40	0.00645333	0.0215621	0.0127357	0.0158314	0.0224462	0.0137253	0.0143272	0.0385117	0	0.00378728	0.0111559	0.0426309	0.00763918
Mroh8	0.1297	0.264463	0.0723539	0.238503	0.797428	1.01737	0.924756	0.423712	0.504162	0.0220151	0.491961	0.144219	0.208353
Gm48954	0.00772214	0.0348242	0	0	0.00522473	0.00981251	0.0210815	0.0907924	0.0337386	0.000737549	0	0	0.00937068
Tldc2	0.00105473	0	0.00747009	0.00697357	0.00309406	0.00118421	0.000405865	0.00267632	0.00274621	0.00335085	0	0.00755965	0.004948
Gm10791	0	0.0250368	0.00447243	0.00239661	0.0221874	0.0121699	0.0502266	0.152394	0.0696128	0.00918325	0.0370381	0.0202697	0.0246075
AC151299,2	0	0.00387288	0	0	0	0.000600895	0.00275985	0.0280977	0.0014558	0	0	0.000906061	0.0017853
4930518I15Rik	0.0866384	0.126639	0.155927	0.126329	0.0796066	0.0900525	0.105748	0.0389787	0.033385	0.0728666	0.0818017	0.0828955	0.0480338
Capza2	0.647392	0.632957	0.681036	0.613327	0.42358	0.4774	0.410485	0.232793	0.424035	0.806756	0.763156	0.654187	0.662083
Ankle1	0.0305647	0.0815302	0.101806	0.101977	0.0440499	0.0260322	0.0249324	0.0207089	0.021146	0.0133207	0	0.0314031	0.0182587
AC154760,1	0.00386556	0.0034128	0.00264835	0.00689859	0.0219477	0.0383168	0.0147604	0.00987427	0	0.00427585	0.0586159	0.00245115	0.00817778
Gm5127	0.0145183	0.00915226	0.00348985	0.00485962	0.0378658	0.0462301	0.0337771	0.0184304	0.036384	0.00398186	0	0.033368	0.00457498
Gm17783	0.000986394	0	0	0.000296145	0.00542879	0.000787291	0.00362665	0.00268022	0	0.000176952	0	0.00604866	0.000644957
AC174678,1	0.0684054	0.0296536	0.0366279	0.0259181	0.0191407	0.0085034	0.00806249	0.0160838	0.0154484	0.0171948	0.0040675	0.0337008	0.0256969
AC134560,1	0.00190464	0.00709056	0.00109651	0.00114838	0.010356	0.00143808	0.00304717	0.0032222	0.00194692	0.000447035	0	0.00690524	0.000628729
Fnd3c2	0.000915225	0.00226562	0.000273973	0	0.00343755	0.00152066	0.00272127	0.00154709	0	0.00146883	0	0	0.00265412
Apoc4	0.00105529	0.0040531	0.00373329	0.00121522	0.0026798	0.00211641	0.000571956	0.00144263	0	0.00463625	0	0.00946015	0.0120114
Hps5	0.200914	0.157461	0.190494	0.256362	0.23497	0.250809	0.24057	0.11728	0.14938	0.17865	0.300543	0.212313	0.213533
Uprt	0.0214915	0	0.00756044	0.00595089	0.00357315	0.00271222	0.00371312	0.00123653	0.00299379	0.0154223	0	0.00109762	0.0044002
Gm33525	0.0011053	0.0710266	0.00122335	0.00506035	0.0204006	0.0150479	0.0594323	0.164248	0.0297789	0	0.00533754	0.000898387	0.0176877
Gm1070	0.0946642	0.0854473	0.0461362	0.0186021	0.0080146	0.0075689	0.00295452	0.00824489	0.00716309	0.00833904	0	0.0889051	0.0237405
Gzmf	0.000842775	0	0	0	0.00307649	0.000684414	0.000293847	0.00531856	0.00378395	0.000121224	0	0.00231355	0.00156917
pi-Tet3,1	1.29225	1.43886	1.44424	1.22897	0.600101	0.228151	0.422236	0.239666	0.380624	1.36506	1.11461	1.45344	0.677944
Scube1	0.144989	0.248935	0.314488	0.319064	0.134537	0.0453461	0.0838879	0.0479383	0.031083	0.0569361	0.0673299	0.288805	0.0614274
AC134548,2	0.00047896	0.00329421	0.0042536	0.00425256	0.00373602	0.00375887	0.000545429	0.00316673	0	0.00124713	0	0.0066968	0.00160499
Gzmn	0.00487929	0.0563814	0	0.0012544	0.0183275	0.0215702	0.0571455	0.223925	0.243007	0.000121224	0.138509	0	0.0242115
AC158769,2	0.00279223	0.00289022	0.00166392	0.00181585	0.00235286	0.00231992	0.000684315	0.0068454	0.0216484	0.000681478	0	0.00183376	0.00334379
AC116769,1	0.0250752	0.0190833	0.00225869	0.0156496	0.0379747	0.0859901	0.0618039	0.0221894	0.0392896	0.00395607	0.0389222	0.001012	0.0173378
AY074887	0.0269007	0.0470079	0.0362384	0.0539212	0.0706333	0.0637433	0.064598	0.0462171	0.0901341	0.0208106	0.00827312	0.0884635	0.0555099
Lgals2	0.157906	0.0800556	0.0431429	0.0574814	0.0467462	0.0402804	0.0375438	0.0190873	0.0328959	0.0244823	0.00827312	0.217648	0.054581
Olfr545	0.00572691	0.00264513	0.0153395	0.0116233	0.00309659	0.0134436	0.00265314	0.0146588	0	0.00975362	0	0.0119646	0.00288144
Olfr341	0	0	0	0.00106915	0.00186932	0.00313934	0.00434686	0.0105062	0	0	0	0	0.00151148
Gimap5	0.00808643	0.0021288	0.00768454	0.0130342	0.0132156	0.00365887	0.00605509	0.00640605	0	0.00169534	0.715927	0.0235496	0.0154656
13-qA5-967	0.0364843	0.14994	0.00292922	0.0789467	0.294834	0.621514	0.520846	0.257683	0.321999	0.00166276	0.122413	0.00320816	0.111066
Tlr1	0.00725509	0	0	0.000213323	0.000489559	0.00255804	0.000926044	0.000383333	0.00606054	0.000205687	0.0561781	0.00443771	0.00982924
E2f3	0.541993	0.648945	0.719583	0.49596	0.178962	0.0730797	0.0856768	0.078391	0.17143	0.349095	0.169068	0.69332	0.238003
Olfr1234	0	0.00553199	0	0.000840341	0.000203662	0.00038542	0.00126434	0.00656853	0	0	0	0	0.00314318
Olfr1233	0	0	0	0.000840341	0.00135665	0	0	0.00875742	0	0	0	0	0.00052482
Rps2	2.40215	1.87795	2.35176	1.87748	1.31514	1.18451	1.04137	0.831185	1.10112	1.64352	1.7113	1.8208	1.588
Lyrm2	0.109284	0.12997	0.14441	0.0803129	0.0981822	0.128259	0.105538	0.0735083	0.108248	0.173704	0.0710064	0.076534	0.138762
Diexf	0.373166	0.315984	0.407129	0.360333	0.321812	0.197521	0.200515	0.154814	0.113355	0.231093	0.140148	0.3691	0.128644
Ackr2	0.00427181	0	0.00453207	0.00954444	0.0101472	0.00453472	0.00928852	0.0127023	0.00439024	0.00262903	0.0204164	0.00504938	0.0128236
Olfr1226	0	0	0	0	0.00458404	0.00101601	0.00065519	0.00617232	0.00101369	0	0	0	0
Hoxa6	0	0.00231108	0	0	0	0	0	0.0009831	0	0	0	0.00341359	0.000542706
Olfr374	0.0418172	0.0126756	0.00428127	0.00127978	0.000973375	0.00177889	0.00803498	0.00142993	0.00704073	0.00186811	0	0.0151174	0.00983877
Bhlha9	0.00308101	0.00936444	0.001631	0.00563687	0	0.00179786	0.00683825	0.0122821	0.00557355	0.000602058	0	0.00184752	0.00870544
Gm41293	0.000347708	0.000845256	0.000402827	0.000352269	0.00125004	0.000355579	0.00204086	0.00515857	0.00230644	0.00314594	0	0.00774989	0.00134223
Prob1	0.018336	0.0338512	0.0105909	0.0298138	0.0606732	0.0523112	0.0645688	0.113544	0.146202	0.00546331	0.171872	0.0196289	0.0792445
Il20rb	0.1009	0.109304	0.110832	0.0844062	0.08728	0.0467919	0.0651105	0.0429214	0.0492976	0.0504457	0.258547	0.130724	0.0633236
Zfp474	0.0433883	0.172673	0.00592364	0.0300195	0.119235	0.130687	0.385657	0.927733	0.440104	0.00100348	0.0192616	0.0160236	0.106186
Fam122a	0.246627	0.42476	0.46086	0.511313	0.6093	0.402886	0.382247	0.258697	0.409816	0.381601	0.309163	0.136226	0.377271
Gm46447	0.0141845	0.015629	0.025167	0.0139791	0.0104837	0.00819529	0.00428489	0.00264045	0.0158337	0.00752474	0	0.0176306	0.0129061
Serpinb3b	0.00475328	0.00486822	0.000835374	0.0141158	0.0184273	0.0221394	0.0311549	0.0319706	0.00330684	0.004546	0	0.00738695	0.0158474
Pak6	0.0893165	0.0652938	0.0929202	0.126017	0.0895084	0.0479446	0.124871	0.301778	0.309736	0.68162	0.0330041	0.153596	0.39882
Mc2r	0.00116805	0	0	0.000532408	0.00151896	0.000435566	0.00316603	0.00766385	0	0	0	0.00309686	0.000106251
Ptar1	0.0658284	0.0992826	0.0301359	0.145996	0.287422	0.400774	0.335234	0.17536	0.213877	0.216129	0.138032	0.0414617	0.150714
Defb29	0.000580777	0.000465753	0	0.00165424	0.00103082	0.000468288	0.000841633	0.000201157	0.00318767	0.00238809	0	0.00868519	0.0074965
Ticrr	0.307852	0.60766	0.813559	0.684242	0.538941	0.315863	0.382256	0.199485	0.15272	0.163738	0.189406	0.319513	0.131492
Gal3st2c	0.000551715	0	0.000774581	0.00126114	0.00109197	0.00071242	0.00341656	0.00244593	0.00183425	0.00292403	0	0.0111529	0.000575573
D2hgdh	0.101313	0.0953964	0.0370148	0.0820155	0.0837868	0.0666905	0.161241	0.353483	0.20644	0.174578	0.0637693	0.156859	0.224771
Tmem215	0.00138078	0	0.000273894	0.000931308	0.0010189	0.00117654	0	0.0028734	0.0015741	0.000255349	0	0.00122933	0.000146896
AC110166,2	0.0741703	0.102379	0.0584231	0.226464	0.470308	0.566302	0.506367	0.261202	0.160815	0.0688423	0.0598301	0.0739128	0.150867
Cenph	0.561446	0.741916	0.680073	0.576191	0.455953	0.485045	0.452812	0.291171	0.41	0.151106	0.135492	0.816733	0.312973
Gm41335	0.195872	0.629637	0.0239215	0.448997	1.43022	1.57866	1.78332	1.37351	0.82597	0.0128094	0.887176	0.0603413	0.507479
Gm34721	0.00210962	0.00390636	0	0.00211735	0.00851931	0.00937084	0.0230395	0.096719	0.00587129	0	0	0.000976198	0.00365107
Lca5l	0.402112	0.73889	0.183563	0.667345	1.32003	1.73397	1.52538	1.23356	1.05764	0.194013	0.83368	0.259579	0.710139
Gm49173	0	0	0	0.00125394	0.00156528	0.000430802	0.000909228	0.00445139	0	0.000754262	0	0	0.00221533
AC123977,1	0.00423861	0.00807877	0.00199585	0.00348959	0.0011865	0.00107441	0.0035331	0.00130307	0.00408507	0.000421227	0	0.00720948	0.0112975
Bdh1	0.064479	0.0290725	0.0637489	0.0602014	0.0287128	0.0799815	0.0411043	0.0676706	0.0998991	0.220197	0.0444146	0.0795591	0.0985849
Tmem267	0.0417813	0.117365	0.0795675	0.107901	0.152157	0.1811	0.196734	0.166718	0.375885	0.048386	0.182815	0.0697166	0.148126
Gm47520	0	0.00528957	0.000797461	0.00188043	0.00872584	0.00356029	0.00458245	0.0128056	0	0.00458649	0	0.0067458	0.00340262
3110070M22Rik	0.020964	0.0896152	0.00432091	0.0190339	0.0725328	0.0968043	0.154233	0.177452	0.270417	0.00211959	0	0.00749677	0.0584853
4930413F20Rik	0.00688116	0.0361319	0	0.00488529	0.00811614	0.0130666	0.0365125	0.146276	0.0804065	0.00180922	0.0642073	0.0123703	0.0210582
Gm30551	0.0405286	0.0541076	0.0283056	0.0802227	0.183889	0.103086	0.237068	0.328694	0.14724	0.0173566	0.18037	0.0380915	0.0408994
AC138306,1	0.0344168	0.0234587	0.0117195	0.030986	0.016608	0.0201821	0.0518202	0.159879	0.0155733	0.00346193	0	0.0157437	0.0119778
Sox2	0.0205599	0.00197979	0.00147913	0.00508736	0.00513563	0.00764021	0.00883456	0.00925024	0.00173105	0.000753553	0	0.0225427	0.0124855
AC131339,3	0.00084563	0.00555073	0.0183461	0.0419769	0.0346101	0.00286489	0.00264959	0.000971542	0.0060048	0.0010573	0	0.0175762	0.0125398
Gm34307	0.000991808	0.0226546	0	0.000849233	0.0104758	0.0118464	0.0300718	0.0797801	0.0247421	0	0.157105	0	0.00602417
9630013A20Rik	0	0	0	0	0.000509217	0.000447874	0.000826791	0.00883535	0.00261655	0	0	0	0
Rdh16f2	0.00162503	0.0070661	0.00238049	0.00328307	0.00215141	0.00591251	0.0120208	0.0570114	0.0160409	0.00218049	0	0.00609441	0.0222303
Gm48433	0.0305432	0.00324797	0.0121169	0.0299401	0.0237333	0.0192013	0.0176349	0.00803454	0.000918655	0.0159307	0	0.0512157	0.0107429
Ovgp1	0.286852	0.57895	0.295357	0.575908	0.994041	0.847401	1.06526	1.53522	0.716526	0.0519055	0.262637	0.281557	0.343356
AU022793	0	0.00376723	0	0	0.0123852	0.0073596	0.0136506	0.0502844	0.0266202	0	0	0.00154255	0.00022872
AC140300,1	0.00361955	0	0.00262991	0.000998276	0	0.000216083	0	0.00312792	0	0.00256701	0	0	0.00428216
4930402D18Rik	0.00161657	0.0246784	0.00163139	0.00633705	0.0299219	0.0158868	0.0589126	0.232596	0.0239054	0	0.0838398	0.00373986	0.00933924
I830077J02Rik	0.0195015	0.00710369	0.0105355	0.0214539	0.00419726	0.00232096	0.000710365	0.0055138	0	0.00290073	0	0.00524082	0.00490599
Plekho1	0.104341	0.120611	0.114891	0.102308	0.0715612	0.0864462	0.100647	0.0872701	0.201468	0.273703	0.336539	0.110845	0.242478
Gm49378	0.571953	0.581408	0.854763	0.617536	0.482655	0.410614	0.336894	0.295442	0.396738	0.785847	0.674388	0.454624	0.533933
Gldnos	0.000375363	0.00419337	0	0.00551157	0.00768029	0.0106664	0.0144057	0.0269222	0.00770237	0.00180278	0	0.00358244	0.00225342
AC159207,1	0.00913223	0.0480657	0	0.00780768	0.020092	0.0240921	0.0811574	0.253206	0.0691758	0	0.0281488	0.00147262	0.0327092
Tmigd3	0.0473977	0.289919	0.0170115	0.0524468	0.148007	0.162566	0.497291	1.2549	0.571241	0.00736747	0.233528	0.0322178	0.187066
Map3k4	0.775328	0.657255	0.713454	0.521281	0.293883	0.255969	0.265671	0.168979	0.375998	0.625145	0.283646	0.592868	0.426653
Vps45	0.201196	0.216582	0.203468	0.257498	0.245948	0.20352	0.182008	0.124084	0.230827	0.194302	0.325871	0.222578	0.233824
Gm49130	0.000753655	0.00960377	0.0088163	0.00247324	0.00459038	0.00672391	0.0040958	0.0098105	0.0159962	0.00319485	0	0.00759217	0.00252671
AC129178,1	0.0282128	0.0922335	0.00848585	0.052669	0.325327	0.405154	0.534854	0.445938	0.205322	0.00129443	0.0367366	0.000653337	0.0752757
Tnfaip8l3	0.0316302	0.0012386	0.00285773	0.00450521	0.0099308	0.00277338	0.00523071	0.00271153	0	0.00164725	0	0.0179866	0.00266981
Prpf3	0.959181	1.11721	1.09092	1.07689	0.973087	0.871647	0.802211	0.539236	0.630037	0.489697	0.49003	1.30832	0.68483
AC163352,1	0.00500731	0.017224	0.00101334	0.0324549	0.157603	0.232066	0.242567	0.0965673	0.089075	0.000683066	0.0211039	0	0.036066
Kcnd3os	0.0830704	0.0563668	0.0953653	0.0571974	0.0203667	0.011267	0.0299458	0.00835275	0.024506	0.0477388	0.0155266	0.0829942	0.0605534
Anp32e	0.89027	0.398331	0.546088	0.497943	0.235461	0.150248	0.147151	0.105707	0.392057	0.783539	0.292193	0.436714	0.589061
Vmn1r11	0	0.000871477	0	0.0011043	0.000409743	0.000210284	0.000775936	0.00297092	0.00164496	0.000744204	0	0.00248418	0.00105366
4933432I09Rik	0.00836078	0.079177	0.00396468	0.00793778	0.0304783	0.0322471	0.136883	0.338917	0.188708	0.00195636	0.182338	0.0254088	0.0349297
Dmrtc1b	0.0215793	0.0361236	0.0113706	0.0482703	0.0948564	0.0352887	0.0706389	0.0562373	0.237965	0.0418467	0.067656	0.0481254	0.207314
Ager	0.00550593	0.00917838	0.00337761	0.00595988	0.0106614	0.00719403	0.0180157	0.0118965	0.00867338	0.00426594	0	0.0326959	0.023248
AL591946,1	0.0349047	0.253843	0.00533709	0.117094	0.268438	0.504462	0.607967	0.583523	0.570402	0.00210752	0.208716	0.00297819	0.166554
AL589670,3	0.00204389	0.00200715	0.00562485	0.00386136	0.00938195	0.0199848	0.0153255	0.00505808	0.00269325	0.000681654	0.0152413	0.00405737	0.00292524
Ly6g5b	0.0112419	0.0278935	0.0222669	0.0329596	0.0263589	0.0261995	0.0281908	0.0237732	0.0385476	0.00938917	0.00772045	0.0391423	0.0410526
Hscb	0.401149	0.215798	0.305594	0.188566	0.0770657	0.117306	0.0842448	0.0875778	0.0665923	0.115118	0.321501	0.33304	0.115015
Hoxc4	0.154079	0.00431943	0.00682204	0.0141761	0.00344002	0.00370775	0.0129934	0.00597498	0.00226831	0.0159388	0.0109007	0.151448	0.0867323
Fbxw18	0.0362726	0.023371	0.000343328	0.00492009	0.0473065	0.0310867	0.0471795	0.121473	0.0264263	0.000398013	0	0.0022669	0.0105611
Cr1l	0.369865	0.167642	0.286445	0.226354	0.100974	0.0551194	0.0716421	0.0909903	0.21042	0.454432	0.628697	0.36126	0.462042
A630010A05Rik	0.010835	0.0528924	0.00293399	0.0352745	0.24538	0.308412	0.420518	0.269173	0.112061	0.0020145	0.0519252	0.0090765	0.0633473
Ankrd45	0.285174	0.177427	0.0865717	0.201592	0.382399	0.467606	0.510476	0.799894	0.469206	0.0381979	0.0531896	0.236971	0.167203
Hnrnpl	1.68662	1.63563	1.81954	1.61735	1.71522	2.11907	1.76736	1.24129	1.40736	1.78057	1.34578	1.27799	1.45848
Rai2	0.00513815	0.0146972	0.00103442	0.00502299	0.0107341	0.00801853	0.0220286	0.0411279	0.0280031	0.00135569	0	0.0023246	0.0179208
Ppfibp1	0.597773	0.560136	0.712551	0.679449	0.499533	0.231945	0.373712	0.205425	0.313326	0.613411	0.578748	0.504133	0.398166
4921513I03Rik	0.00772314	0.0675007	0	0.0105609	0.0339259	0.0437751	0.180833	0.387688	0.17119	0.000956334	0	0.00223132	0.0380965
Olfr703	0.00709837	0.00331115	0	0	0.00982613	0.00423378	0.00803795	0.0447854	0.00952979	0	0	0	0.00225081
Hsd11b1	0.0160792	0.0184074	0.0133759	0.0207778	0.0229485	0.0199644	0.013426	0.0147526	0.0106106	0.00605122	0	0.0260347	0.00756594
Cradd	0.202857	0.296147	0.296099	0.335904	0.468003	0.520011	0.51967	0.282458	0.264127	0.473813	0.472492	0.150951	0.298642
Olfr1009	0	0	0	0	0.000454393	0	0.00078896	0	0	0.000594856	0	0	0.000308451
Gvin1	0.00168668	0.0022864	0	0.00139246	0.00524988	0.000901423	0.00323302	0.00191032	0.00569583	0.000524851	0.179656	0.00545349	0.00163592
Dact1	0.1103	0.0177902	0.0261333	0.0654768	0.0769549	0.162122	0.0978454	0.0484821	0.0324905	0.027698	0.102953	0.053729	0.105388
Olfr689	0	0.00277866	0.00539797	0.00195876	0	0.000402041	0.000703529	0.00331192	0	0	0	0.000508184	0.00042823
Pced1b	0.726135	0.487878	0.422366	0.454019	0.246561	0.10663	0.189451	0.293527	0.522157	0.73098	0.708384	0.689998	0.902716
Penk	0.0430012	0.213824	0.0412241	0.0491918	0.130643	0.198497	0.381774	0.418149	0.499026	0.00564653	0.113088	0.050352	0.401824
Osbpl1a	0.24997	0.176746	0.130527	0.312905	0.281009	0.25615	0.385705	0.369355	0.617755	0.743859	0.340496	0.207081	0.459565
Gm41311	0.00220392	0.0349283	0.000867777	0.00747492	0.0173992	0.0139525	0.059539	0.245977	0.0244478	0.00270806	0	0	0.0138653
6330576A10Rik	0.00697953	0.0112851	0	0.00076374	0.00382604	0.00552845	0.018863	0.039303	0.0208007	0.00300423	0	0.0196527	0.00810554
Gm10549	0	0.00348921	0	0.00106682	0.00728211	0.00127279	0	0.00653573	0	0.00257003	0	0.00033981	0.00225599
Pcsk9	0.00516204	0.00348363	0.00745335	0.00252284	0.00461365	0	0.000486086	0	0.00290041	0.00113983	0	0.00848572	0.0233738
St7l	0.24738	0.357444	0.332726	0.366132	0.396944	0.30194	0.312672	0.178134	0.185008	0.309331	0.20227	0.1377	0.226027
Gm33450	0.00197327	0.0107785	0	0.00174617	0.0141866	0.00564598	0.0444617	0.069091	0.0387034	0	0	0.00383997	0.00990049
Zfp740	0.894301	0.617571	0.890251	0.665435	0.381604	0.232985	0.2443	0.274036	0.222821	0.687053	0.489137	0.791861	0.405588
Gm49004	0.0109368	0.00723786	0.0152019	0.00556712	0.00134415	0.00246338	0.00274262	0.00515842	0	0.00086668	0	0.00228526	0.00155808
Grem1	0.00603548	0.00133734	0.00212292	0.00320343	0.00330555	0.00139807	0.00101727	0.00153666	0	0.00171697	0	0.00180712	0.000104028
Gm48321	0.00215043	0.00852704	0.000521171	0.00671189	0.00814702	0.00419541	0.00932867	0.0131863	0.019699	0.00085318	0	0.00608186	0.00601894
Gm49048	0.00232121	0.0463255	0	0.00864911	0.0224373	0.0220482	0.0888959	0.213064	0.135765	0	0.107274	0.001395	0.0317675
Ctla2a	0.000868449	0.00168967	0	0.000570055	0	0.000349863	0.000565905	0.00399356	0.0138506	0.0020422	0.955775	0	0.00409505
Cops9	0.167403	0.414185	0.215416	0.220904	0.286182	0.367354	0.330671	0.294517	0.481141	0.216772	0.254292	0.485287	0.675129
Chrm5	0.000969204	0.005515	0.00262697	0.000443759	0.000992665	0.00154573	0.00036984	0.00382412	0.000968858	0.00052288	0.089062	0.00457807	0.000317701
Gm47711	0.000747757	0	0	0.000373036	0.00143328	0.00018265	0.0010688	0.000199949	0.00685256	0	0	0.000802176	0.00293595
Gm48960	0.0259913	0.0645894	0.034134	0.0594096	0.081769	0.0659671	0.103165	0.230865	0.110348	0.0131203	0.141985	0.0281191	0.028534
4930471G24Rik	0	0	0	0	0.000435157	0.000271699	0.00883716	0.0227778	0.0102786	0	0	0.00458709	0.0022197
Gpr20	0	0.0114178	0.0139308	0.00531682	0.012308	0.0111769	0.0150463	0.00933996	0.0232917	0.00280853	0.00811852	0.0152732	0.029237
Tmem86b	0.123959	0.239397	0.135597	0.180491	0.201454	0.125365	0.171864	0.202051	0.313161	0.0833318	0.107035	0.228767	0.28927
AC158985,3	0.00442782	0.00243763	0.00117088	0	0.000544491	0.00479355	0.00704208	0.00233488	0	0.0013381	0	0.00426147	0.000202166
AC154507,3	0.00466323	0.0172266	0.00828702	0.00632483	0.0180204	0.0204853	0.024736	0.0418513	0.0204474	0.00516187	0	0.0311651	0.0102758
Dcaf12l1	0.0658256	0.0367898	0.0767177	0.10984	0.113461	0.0376786	0.0783556	0.0861371	0.229435	0.507344	0.176602	0.0342118	0.172439
1700102H20Rik	0.0289066	0.0520914	0.0271596	0.0291862	0.0642876	0.0610203	0.170628	0.263805	0.1454	0.0137823	0.0161555	0.057627	0.0522073
A330084C13Rik	0.00494741	0	0.00525641	0.00721913	0.00318424	0.000617814	0.000652569	0.00954626	0	0.00324495	0	0.0033271	0.0016471
Gm35419	0.00219528	0	0.0071262	0	0.0040816	0.00234424	0.00398695	0.00610119	0.0039812	0.00176516	0	0.00420589	0.00163963
Gm41206	0.0178561	0.0962188	0.00115489	0.0258616	0.0804274	0.0745173	0.230797	0.685197	0.183776	0.00077505	0.0701842	0	0.0810798
Gm47985	0	0.000605923	0.000586036	0.000502123	0.00166038	0.00123631	0.00113601	0.00376604	0	0	0	0.000669818	0
Cpne1	1.30852	1.09647	1.31847	1.06024	0.690327	0.616711	0.532166	0.442464	0.447761	0.62202	0.695793	1.03234	0.569646
Rtn4rl1	0.0834131	0.16247	0.0214678	0.077266	0.153758	0.109569	0.384747	1.01691	0.28084	0.052727	0.598409	0.0780832	0.461127
Adam28	0.0013686	0.0018659	0.00621832	0	0.00732039	0.00202913	0.00504064	0.0137198	0.0126538	0.00106065	0	0.0200636	0.0030816
A430090L17Rik	0.00507149	0.0066521	0.00354345	0.00388115	0.00678433	0.00369783	0.0169635	0.0222762	0.00242684	0.00421184	0.0172303	0.0159899	0.00795591
Ush1g	0.00701791	0.00703426	0.00786203	0.0163312	0.0288984	0.012904	0.0228893	0.0290374	0.0115973	0.022976	0.0288864	0.0100973	0.0428247
Gm41102	0.00400062	0.00471206	0.000515868	0.00114531	0.0157886	0.0184383	0.0359263	0.0230312	0.0101704	0	0	0	0.00400592
Gm32857	0.198028	0.0705119	0.0257151	0.076382	0.144786	0.175593	0.135193	0.109954	0.0487561	0.0196952	0	0.185205	0.0472143
6430550D23Rik	0.0538993	0.0934014	0.0535296	0.111958	0.113655	0.0879821	0.116334	0.165383	0.0867761	0.0268641	0	0.131617	0.0296768
AC165953,2	1.16613	1.04149	1.22817	1.07305	0.792725	0.684451	0.611081	0.45119	0.584978	0.897889	0.713286	0.978264	0.724112
Fam83c	0.00347962	0.00859981	0.0060202	0.00766554	0.000479101	0.00153483	0.000733684	0.00192689	0	0.00145473	0	0.0107029	0.000547794
Gm47423	0	0.0131433	0.00248316	0.00477334	0.017522	0.0176336	0.019403	0.013111	0.0270636	0	0.0847283	0.0113318	0.00513792
BC029722	0.0483154	0.0757081	0.032152	0.0345588	0.0169521	0.0196909	0.0414987	0.111514	0.212891	0.058264	0.317368	0.168306	0.319768
Gm31456	0.0058948	0.053886	0	0.00486771	0.0296004	0.0344858	0.106137	0.391918	0.0955095	0	0.0163925	0.00120007	0.0209518
Aph1a	0.0907381	0.0282722	0.0891427	0.0874054	0.0493563	0.0327398	0.0324054	0.0175146	0.0309864	0.240908	0.0435871	0.0390961	0.0874486
Gm41322	0.00300246	0.0120475	0	0.00115928	0.0046167	0.00256274	0.0176764	0.0489364	0.0380801	0.000201201	0	0	0.00281832
Tab2	0.783256	0.904897	1.03517	0.964522	0.952845	0.806997	0.724423	0.499856	0.545529	0.945005	1.0522	0.632263	0.76486
Gm49018	0.00225646	0.00747764	0.00023908	0.00496895	0.00879141	0.0124719	0.0282295	0.0561179	0.014852	0.00120904	0	0.00640486	0.00607731
AL731706,2	0.0753085	0.0725743	0.0796642	0.0593618	0.0382206	0.0359893	0.0460258	0.0157205	0.00866307	0.0638311	0.0532913	0.0538059	0.0324712
Riok2	0.483067	0.254695	0.298058	0.321199	0.244971	0.167714	0.169852	0.0919931	0.179672	0.358369	0.232803	0.439087	0.257691
Ppil4	0.590195	0.650357	0.697775	0.67601	0.747813	0.689938	0.603817	0.449656	0.368357	0.375014	0.709381	0.526373	0.386506
Arhgap20os	0.00635263	0.00407319	0.000762018	0.0105664	0.0148382	0.00688718	0.0129415	0.0103497	0.00198572	0.00779625	0	0.0177865	0.00541764
AC137950,1	0.00262456	0.0834949	0.0011431	0.0117023	0.0467182	0.0399241	0.1243	0.392976	0.134498	0.00126153	0.0531896	0.00405799	0.0218367
Cnih1	0.315253	0.302511	0.450657	0.300001	0.159954	0.0768248	0.0940671	0.0637798	0.145597	0.590746	0.26447	0.295663	0.452139
Gm48984	0.00509515	0.0041532	0.000647366	0	0	0.000766636	0.000640237	0.00231802	0.00295156	0.000337329	0	0.0114341	0.00142444
Ccdc61	0.272272	0.338276	0.269108	0.274167	0.262184	0.414861	0.240823	0.143239	0.21929	0.0819412	0.549584	0.366142	0.238732
Rtn4r	0.00873903	0.0148294	0.015365	0.0149928	0.0071384	0.00256953	0.00913168	0.00688829	0.00109529	0.00803231	0	0.0140702	0.00619183
Psg23	0.000638616	0.00291799	0.00131008	0	0	0.00167043	0.00192534	0.00314492	0.000622904	0	0	0	0.00203773
Gm49085	0.00817709	0.0337316	0.0683527	0.0621185	0.0332349	0.0132048	0.0228897	0.0130361	0.00429851	0.0122343	0	0.0168338	0.0076287
Atf6b	0.774903	0.915044	1.19025	1.0604	0.928629	0.87012	0.71595	0.3921	0.515612	0.965402	0.536339	0.791392	0.644801
AC154311,1	0.110034	0	0.0125607	0.0235514	0.0109643	0.014842	0.00439488	0.0135441	0	0.0039923	0.0215381	0.0177409	0.00545121
Fbxw15	0.00833064	0.00152973	0	0.0068585	0.0150526	0.0160906	0.0170652	0.0158575	0.0236474	0.000895182	0	0.0162111	0.00386687
Fbxw19	0.00293789	0	0.0012129	0.00231132	0	0.001773	0.001898	0.0139854	0.00138017	0	0	0.00375575	0.00150084
AC157554,3	0.00091602	0.00977499	0.00475825	0.000816361	0.00161314	0.00133676	0.00335737	0.00858966	0.00147687	0.0024742	0	0.00808143	0.00983344
Fbxw16	0.00280446	0	0	0	0	0.000485094	0.00129414	0.0057195	0	0.000305987	0	0.00194557	0.000258146
Osgin1	0.0179992	0.0871853	0.0361611	0.0492304	0.0515825	0.0420253	0.100464	0.325549	0.373217	0.00651758	0.402783	0.0456563	0.29346
Zc3h11a	1.69314	1.47776	1.77358	1.76876	1.71968	1.50232	1.42284	1.00151	1.00381	1.7036	1.71925	1.41931	1.23494
Mlycd	0.0966761	0.127298	0.123104	0.136661	0.111487	0.0932608	0.0749037	0.0374857	0.0797139	0.0863998	0.061863	0.0808434	0.103983
Egfl8	0.0156855	0.0350847	0.0266457	0.0421633	0.0251448	0.0324078	0.022044	0.0355054	0.0306242	0.0199926	0.16166	0.0494865	0.0389032
Notch4	0.0562069	0.0664534	0.0433777	0.0309661	0.0451467	0.0365556	0.0879603	0.194065	0.130292	0.0119003	0.771824	0.0490654	0.0587379
Gm10619	0.125595	0.389739	0.0299541	0.382889	1.1449	1.69613	1.35033	0.737253	0.697318	0.00729099	0.413808	0.00790545	0.409307
Cd46	0.115827	0.181698	0.140959	0.118896	0.112245	0.0849965	0.225553	0.734257	0.24818	0.140757	0.0899358	0.124777	0.177128
Cd34	0.119178	0.0432817	0.0173938	0.0756148	0.0543397	0.0192472	0.0641846	0.0233896	0.0841317	0.0328918	2.18266	0.140955	0.64205
Plgrkt	0.170784	0.0499914	0.0406533	0.0826094	0.0695557	0.0321524	0.0291383	0.0198095	0.029787	0.114096	0.177371	0.18983	0.108794
Lsm11	0.234553	0.165772	0.170935	0.149399	0.0996203	0.0979954	0.0617982	0.0298821	0.107498	0.147713	0.301344	0.211904	0.144861
Cd274	0.833024	0.108236	0.0523594	0.172101	0.0674569	0.0787507	0.0536233	0.0371486	0.0329248	0.0824317	0.114276	0.389802	0.0706546
Nolc1	1.08416	0.908106	1.04123	0.972094	0.856689	0.626019	0.662822	0.352537	0.445362	0.580416	0.855447	1.02602	0.554346
Pdcd1lg2	0.0128813	0.00665366	0.00279291	0.0142565	0.0125782	0.0213641	0.00924327	0.0173861	0.0224001	0.00267176	0	0.0492423	0.00269748
Olfr266	0	0	0	0	0.000460328	0.000332023	0.00081138	0	0.00150259	0.000346566	0	0.00263041	0.000111506
Tceal3	0.0164238	0.0256995	0.00690171	0.0189319	0.0164997	0.0171215	0.0735033	0.1343	0.0285083	0.0381361	0.00708997	0.00317724	0.0690179
Slitrk6	0	0	0.000508022	0	0	0.000200004	0	0.00241821	0	0.000211243	0	0.000523318	0.00093132
Fam124b	0.0258275	0.199307	0.0077206	0.042924	0.102288	0.141704	0.306196	0.887813	0.315825	0.00186279	0.105392	0.00198506	0.0862972
9930012K11Rik	0.00643082	0.0293688	0.007222	0.00836449	0.00676959	0.0051522	0.00132936	0.0138714	0.0103355	0.0250305	0.0306844	0.0314107	0.032959
Gm31600	0.00140678	0	0	0.000395867	0.00195854	0.000381715	0.00827984	0.00229236	0.00860142	9.30047e-05	0	0.00211559	0.00347183
Mob3b	0.0892829	0.0958813	0.116047	0.227254	0.177117	0.135651	0.212132	0.355778	0.315764	0.969611	0.172551	0.154541	0.183983
Adra1a	0.00269618	0.00550514	0.00908281	0.0134067	0.0105615	0.0110654	0.0157875	0.0258159	0.00774674	0.00459181	0.00622925	0.0379787	0.0143741
Tex38	0.00574552	0.0525025	0.0024565	0.0135064	0.0448587	0.0570717	0.10365	0.253613	0.0940649	0.0023133	0.11711	0.011282	0.0309723
4933415A04Rik	0.34953	0.0324962	0.0177817	0.0685887	0.0259731	0.0138399	0.00803298	0.018215	0.0288709	0.16533	0.102808	0.0508592	0.0599636
Olfr678	0	0.000694024	0.00118417	0	0	6.38698e-05	0.000607816	0.00252345	0	0	0	0	0.000302895
Olfr677	0	0.000694024	0.00118417	0	0.00125917	0.000210887	0.00105889	0.00263836	0	0	0	0	0.000344289
Olfr676	0	0.000694024	0.000273894	0	0	0.00136057	0.0008197	0.00258855	0	0	0	0	0.00221572
Olfr669	0.000349325	0	0.0014218	0.000866512	0.00271611	0.000150414	0.00156676	0.00237769	0	0.00120654	0	0	8.79481e-05
Gm32090	0.00761601	0.00639395	0.00114761	0.000951234	0.00555016	0.0113743	0.027845	0.0618376	0.0115661	0.00150383	0	0.00465002	0.00524274
Olfr665	0.000932349	0	0.00114822	0.00142119	0.00325059	0.000860572	0.0010982	0.00426286	0	0.00200338	0	0	0.000656616
Gm47947	0	0.00335701	0	0.000637614	0.0154337	0.0153856	0.0157047	0.0145729	0.00973202	0	0	0.00106664	0.00485464
Olfr710	0	0	0	0	0	7.02849e-05	0.00174483	0.0025368	0	0	0	0.00378707	0.00307998
Olfr610	0	0	0	0	0	0	0.00200677	0	0	0.0012187	0	0	0.000134554
Timm23	0.56657	0.346191	0.707383	0.533055	0.323687	0.201957	0.210167	0.129211	0.145966	0.612801	0.420516	0.459945	0.195542
0710001A04Rik	0	0	0.000726735	0.00335181	0	0.000205724	0.00299733	0	0	0	0	0.00539057	0.00185268
Olfm5	0.00156571	0	0.00104788	0.000366868	0.000285096	0.000698546	0.000877074	0.00102681	0	0.000414701	0	0.00399658	0.00013432
BC049730	0.0632556	0.182802	0.0357119	0.191833	0.428944	0.690829	0.419991	0.220612	0.192515	0.00754902	0.0150177	0.00336006	0.163508
Gm47348	0.00223512	0.00465184	0	0.000766906	0.00123769	0.000873926	0.00446292	0.00831466	0.00435737	0	0	0.0255354	0.00663237
Gm47780	0	0	0	0.000309916	0.000344398	0.000669484	0	0.00179037	0	0.000188322	0	0.000906061	0
Frrs1l	0.175041	0.0852514	0.108654	0.127603	0.0370975	0.0265929	0.0269467	0.0859124	0.0206821	0.0275278	0	0.130126	0.0328007
Gm41253	0.00151673	0	0.000797237	0.00213498	0	0.00135555	0.00109127	0.00332076	0	6.57624e-05	0	0.00604617	8.05331e-05
Tnfaip8l2	0.00760484	0.00403236	0.0162385	0.0213661	0.0146117	0.00588366	0.00852396	0.0140556	0.0120307	0.00459038	0	0.0166322	0.0108733
Aldoa	0.0164223	0.0113264	0.0128018	0.0124636	0.0148851	0.0286456	0.0308024	0.0352783	0.00764864	0.010996	0	0.0297389	0.00981933
Gm46440	0.136235	0.203793	0.0921406	0.121758	0.161036	0.116584	0.295672	0.699332	0.364704	0.0635345	0.0364959	0.297133	0.157452
Olfr1312	0	0.00564084	0	7.50431e-05	0.001218	0.00111629	0.00520791	0.00831146	0	0.000107934	0	0	0.000417001
Gm10552	0.00241756	0.000657517	0.00114032	0.00060011	0.00619383	0.00239162	0.015048	0.00297462	0	0.00229085	0	0.00398141	0.000572332
E330021D16Rik	0.00179736	0.00323089	0.00104909	0.00251604	0.010908	0.0109416	0.00596887	0.0201514	0.00338105	0.00156774	0	0.0249428	0.012393
AC125117,1	0.0494305	0.16032	0.00894046	0.0627892	0.180638	0.165473	0.36407	1.04412	0.183226	0.000104139	0.0316099	0.00389673	0.0892534
Insig1	0.713825	0.521695	0.596749	0.263832	0.108111	0.0776476	0.109091	0.0820755	0.162606	0.296865	0.324251	0.68925	0.369597
Gm10353	0.0543159	0.0988993	0.0690311	0.120026	0.190009	0.139857	0.144868	0.0485944	0.050522	0.085899	0.146273	0.0827446	0.0558034
AC114990,2	0.000878154	0.00419357	0.00466114	0.00104508	0.00205669	0.00135814	0.000275587	0.00434587	0.00840033	0.00114994	0	0.00675114	0.000972576
Mcidas	0.0139412	0.0224887	0.0154668	0.0298676	0.0134787	0.00948693	0.0212313	0.00767311	0.000661195	0.00676889	0	0.0327507	0.00142908
Gm49046	0	0.0113528	0.00295516	0.0118684	0.00785369	0.0129075	0.0311841	0.0658806	0.00770481	0.00110654	0	0.000952503	0.0058499
Myh7b	0.0132112	0.0588994	0.0292681	0.03065	0.0391032	0.0227284	0.027929	0.0343229	0.0199817	0.00808469	0	0.0610417	0.020269
Lrrc31	0.00367355	0.00203907	0.000563585	0.00327417	0.00222839	0.00299742	0.00197922	0.000999136	0	0	0	0.0116146	0.000449168
AC122392,2	0.0270745	0.0144559	0	0.0131022	0.0273171	0.0687332	0.0654497	0.03152	0.0188947	0.000728072	0	0.0121894	0.0183287
Igf2bp1	1.78267	1.21593	1.39997	1.0995	0.485428	0.240439	0.295552	0.286462	0.190764	0.462735	0.535394	1.53848	0.428275
Gm48908	0.0178828	0.0152697	0.0106977	0.0136982	0.0312756	0.0158736	0.0502492	0.119288	0.036688	0.00934585	0.0147173	0.0100486	0.0182756
Gm1527	0.0195075	0.145975	0.00660359	0.0384034	0.194099	0.113338	0.305445	0.789035	0.13096	0.000210681	0.116856	0.00451737	0.066954
Gm49077	0.019626	0.0539972	0.00588629	0.0359706	0.0825053	0.102727	0.162336	0.186677	0.179078	0.0024452	0.0173209	0.0151252	0.0480083
Eif2s2	1.36077	1.1567	1.51738	1.60032	1.81821	1.48863	1.38539	0.900809	0.782777	1.08592	1.14994	0.970294	0.966093
Gm48412	0.00799448	0	0.00742246	0.001731	0.00298197	0.00428353	0.00264924	0.00254903	0.00178267	0.000132781	0	0.00370948	0.000696596
1100001I12Rik	0.00167196	0.0128163	0.00455912	0.00622643	0.00756715	0.00208374	0.00722069	0.00585468	0.000459433	0.010223	0	0.0332397	0.00212209
Kif5a	0.416814	0.368525	0.307389	0.321887	0.223241	0.153273	0.157946	0.107454	0.165836	0.0631691	0.0599175	0.495953	0.210094
B4galnt2	0.0171958	0.0295961	0.0559521	0.0323297	0.0449247	0.0394577	0.0404668	0.0207812	0.0440627	0.0132818	0.00338716	0.0805889	0.0289079
5430440P10Rik	0.00103838	0.004907	0.00201934	0.00172156	0.00192926	0.0014187	0.00421235	0.00122703	0	0.00312832	0	0.00291299	0.0014849
Zfp651	0.298587	0.230074	0.297124	0.202996	0.0737647	0.0733794	0.0894185	0.0817681	0.0738552	0.141902	0.126286	0.225164	0.16666
C5ar2	0	0.00109369	0.005838	0.00113909	0.00852246	0.00689488	0.00191347	0.0100809	0.00114223	0.00014615	0	0.00575836	0.000853669
AC125371,2	0	0.0188899	0	0.00262635	0.00591605	0.0146568	0.0228258	0.0886664	0.051544	0	0	0.00609275	0.0083515
Piezo1	0.46631	0.189942	0.14845	0.185618	0.0672454	0.0299828	0.0624265	0.0297922	0.0611708	0.302584	0.441178	0.583525	0.259286
AC161816,1	0	0.00154828	0	0	0.00373526	0.00200578	0.00408185	0.0143385	0.00132049	0	0	0	0.000229274
Gm27187	0.00260616	0.00553777	0.000451835	0.000719638	0.00953301	0.0137836	0.0179329	0.0124782	0	0.000497696	0	0.00118513	0.00607546
Vmn1r20	0.000397371	0	0.000279048	0	0.00467253	0.000947687	0.000936109	0.00252818	0	0.0003843	0	0	0.00021014
Eps8	0.245606	0.13538	0.1072	0.189832	0.230958	0.106703	0.132895	0.121039	0.439251	0.885349	0.304854	0.318949	0.603316
AC163285,1	0.0019731	0.00448598	0.00235925	0.00406466	0.00500387	0.0053516	0.0107941	0.0214823	0.011937	0.00186877	0	0.0230621	0.00257146
Atoh1	0	0.0060051	0.00338393	0.000202551	0.00195328	8.26298e-05	0	0.00104496	0.00133311	0.00184488	0.00810126	0.00676389	0.000249537
Ehd2	0.0642049	0.118404	0.18263	0.108928	0.0375944	0.023827	0.0369238	0.0318915	0.0164772	0.0406112	1.71428	0.105188	0.230246
AC154428,1	0.00134538	0.00429201	0	0.00249739	0.00101079	0.00198107	0.0106133	0.0153975	0.00829209	0.00138696	0	0.00275979	0.00236091
Crxos	0.0150627	0.0011198	0.0114272	0.0060201	0.00944729	0.00355787	0.00556474	0.00615255	0.0029662	0.00425176	0.0191585	0.0112234	0.00488056
AC160993,1	0.0100724	0.0056412	0	0.00289017	0.0333376	0.0380125	0.0519748	0.0302956	0.0333232	0	0	0.0128088	0.00998471
Gm5570	0.0243503	0.0160702	0.0191331	0.0377462	0.0353566	0.0368891	0.0517217	0.0969358	0.0525846	0.0216571	0.00918467	0.0230554	0.0120951
Gm30467	0	0.00152121	0.000189496	0	0.000442335	0.00142887	0.00576639	0.0376769	0.0135214	0.000822218	0	0.00758616	0.00669328
AC159200,1	0	0.00248012	0	8.28148e-05	0.00106687	0.000359803	0.000899463	0	0	0.000517343	0	0	0.00025615
Gm10637	0.0110786	0	0.00884574	0.007113	0.00121847	0.00304418	0.00181802	0.00612603	0.00124191	0.00137725	0	0.0227303	0.00294335
Adamtsl5	0.012839	0.0565411	0.0651427	0.0565483	0.0204413	0.0183737	0.0350125	0.0342515	0.0862273	0.0237681	0.0628218	0.204542	0.107461
Fam169b	0.116122	0.0100608	0.0084131	0.0298459	0.0390354	0.0411641	0.0609696	0.028886	0.0187412	0.0163049	0	0.121295	0.0205023
Ppt2	0.250068	0.33985	0.415783	0.236122	0.148036	0.149681	0.130079	0.0983565	0.155862	0.305284	0.246818	0.230612	0.237265
Olfr94	0	0.00413886	0	0.000801897	0.00138868	0.000508514	0	0.000706369	0.00598105	0.000330771	0	0.00468854	0.00134497
Prrt1	0.0751271	0.0462439	0.0366527	0.0417943	0.0240276	0.0328322	0.0449782	0.0258598	0.0164068	0.0153473	0.00338716	0.0900128	0.0453008
Rnf5	0.214876	0.46944	0.477948	0.437233	0.374993	0.364765	0.456218	0.638693	0.540662	0.561057	0.4319	0.190665	0.534254
Trpv4	0.271939	0.0587298	0.0366199	0.0771368	0.0148122	0.00885891	0.0179101	0.0140101	0.0196256	0.0296171	0.36373	0.319407	0.0264158
AL589670,4	0.0081811	0.02697	0.0114154	0.0144838	0.0388119	0.0188462	0.0349901	0.015312	0.0326183	0.009368	0.00834419	0.0177568	0.00874183
AC116487,2	0.00846657	0.0290934	0.011396	0.0117741	0.0718397	0.132272	0.119582	0.0469818	0.0655134	0.0066275	0.0147173	0.00280975	0.0382413
AC087116,1	0.00296058	0	0.000401574	0.00265575	0.00228188	0.00138922	0.00482472	0.00596655	0.00336203	0.00239618	0	0	0.00227605
Sorcs1	0.104683	0.240089	0.0829275	0.0991838	0.131871	0.106954	0.239766	0.533116	0.365265	0.116468	0.102083	0.345115	0.356852
1700056E22Rik	0.0176273	0.127948	0.00113326	0.0155622	0.0221266	0.0497642	0.14488	0.408161	0.293562	0.0031305	0.113801	0.0210029	0.0777569
Setx	2.04375	2.3268	1.43354	2.48366	3.12815	3.43893	3.02217	2.452	2.63934	0.935409	1.90853	1.9265	2.1714
Lemd2	0.414866	0.458697	0.373665	0.52139	0.517265	0.564387	0.396321	0.259865	0.667418	0.719941	0.783317	0.494073	0.901602
Casd1	0.136251	0.188199	0.186162	0.300904	0.450653	0.441297	0.396994	0.210423	0.317231	0.42364	0.445051	0.0713044	0.303038
Upf2	1.12646	1.22037	1.04992	1.29091	1.40329	1.03551	1.19562	1.39272	0.852029	0.777293	0.767698	1.4013	0.965365
Rasip1	0.270915	0.109457	0.123129	0.104425	0.068816	0.0652936	0.131199	0.379542	0.105348	0.0497631	0.61428	0.169598	0.0855455
Gm36101	0.00192464	0.00748328	0	0.00427583	0.0142945	0.0180911	0.0167977	0.0125224	0.0210066	0	0.0183582	0.00894412	0.00286209
Olfr661	0.0510701	0.0158566	0.057244	0.10252	0.0815836	0.0579874	0.0424597	0.029873	0	0.0533462	0.00493877	0	0.00968089
Fam129c	0.0982376	0.0848182	0.069809	0.0683971	0.0611564	0.0964769	0.0759842	0.0333089	0.0350882	0.0288175	0.00533952	0.169574	0.0760551
Gm9803	0.233065	0.230631	0.148325	0.271441	0.356988	0.432508	0.373733	0.332052	0.416089	0.149067	0.378289	0.210054	0.278685
Ear1	0.00315033	0	0.000299143	0	0.00111929	0.00545364	0.00276734	0.00266226	0.00155769	0.00424154	0	0.00385447	0.00143541
Olfr659	0.0529203	0.0195648	0.0608497	0.111065	0.0863865	0.0596282	0.0453066	0.0320777	0	0.0551663	0.00493877	0	0.00989276
Cage1	0.148848	0.324427	0.077965	0.235178	0.571313	0.820763	0.865875	0.872948	0.702957	0.0845579	0.288232	0.107583	0.331725
Gm47510	0.000578001	0	0	0	0.00294984	0.00267398	0.00257199	0.00165147	0	0.000259998	0	0.00156459	5.94401e-05
Olfr657	0.0727261	0.0226862	0.106514	0.162376	0.119935	0.0896755	0.0764949	0.0631458	0.00337515	0.081597	0.00878743	0	0.0154222
Olfr656	0.0786168	0.0255258	0.112892	0.172679	0.136762	0.0956573	0.0832901	0.0618439	0.00169631	0.0884597	0.00878743	0	0.0187416
Olfr654	0.07827	0.0309687	0.114504	0.174914	0.13928	0.0980547	0.0849735	0.0791731	0	0.0919422	0.00878743	0	0.0191975
Gm10376	0.000778285	0.0173713	0	0.00575676	0.0163674	0.0226125	0.0492342	0.0989535	0.024988	0.00390647	0.0025244	0	0.0129114
Olfr653	0.07827	0.029014	0.114757	0.175186	0.141477	0.0977168	0.0833198	0.0656017	0	0.0921491	0.00878743	0.000656983	0.0204477
Olfr652	0.0836597	0.0345183	0.119513	0.180704	0.169762	0.111634	0.0972683	0.134619	0.00733786	0.0960027	0.00878743	0.000649897	0.0240449
Gm35164	0.00358038	0.0118151	0.000733456	0.00108159	0.00370722	0.00353502	0.0118843	0.0200786	0.0120434	0.00298222	0	0.0151277	0.00847535
Olfr651	0.0969963	0.0308974	0.136443	0.20679	0.185897	0.128967	0.101786	0.0763533	0	0.117354	0.0244219	0.000649897	0.0254861
Olig3	0.000459184	0	0.00102154	0.000696507	0	0.000490058	0.000618684	0.000459708	0.00223513	0.000167939	0	0	0
Glb1	0.600368	0.323259	0.357416	0.298	0.185412	0.251467	0.253509	0.214597	0.183415	0.401543	0.362949	0.567376	0.353468
Gm49092	0.000811921	0	0	0	0.000219382	0.000852794	0	0.00107741	0	0.000341161	0	0.0100907	0.0015997
Gm10553	0.000372832	0	0.00242011	0.00211921	0	0.000592207	0.00214275	0.0025857	0	0.000508299	0	0.00148604	0.00226739
Gm21936	0	0	0	0.000456211	0.00277829	0.000634313	0.000224252	0.00227667	0	0.000722131	0	0.000416647	3.2909e-05
4933427E11Rik	0.0171446	0.0924437	0.0163656	0.0340283	0.106624	0.133745	0.216561	0.184804	0.198497	0.00209938	0.0376838	0.00599978	0.0499151
Gm32067	0.011602	0.0178073	0.00159591	0.00410822	0.0321468	0.0138924	0.0469543	0.133575	0.0749453	0.000417828	0	0.0309688	0.0209046
Fbxo36	0.885359	0.751291	0.483428	0.591529	0.853932	1.03669	1.11678	1.20088	1.02747	0.392853	0.521364	0.732648	0.654913
Zfp553	0.51262	0.199106	0.304633	0.322896	0.153288	0.0822297	0.111519	0.100997	0.185391	0.411105	0.105918	0.462068	0.260616
4933402J15Rik	0.00405048	0	0	0.000888924	0.00316412	0.00111658	0.00201611	0.00707863	0	0	0	0	0.000364912
Gm46430	0.343905	0.126326	0.1639	0.146168	0.101267	0.120014	0.0876621	0.103181	0.093971	0.177605	0.14222	0.193613	0.134833
Crb3	0.0307642	0.0173664	0.0284299	0.0338537	0.036886	0.0297344	0.0477975	0.08118	0.00983581	0.00508556	0.0454873	0.0189758	0.0159619
Gm41144	0.00228138	0.0265512	0.00935101	0.00872987	0.0102735	0.00691049	0.0235338	0.0847682	0.0109476	0.0019803	0	0.0189567	0.00905821
Gm47990	0.00197533	0	0.00501715	0.000643493	0.000236502	0.000874102	0.00197554	0.00296252	0	0.0011848	0	0.00322687	0.000531951
Gm48421	0.000943391	0.00310801	0.000427224	0.00570635	0.0095445	0.00462973	0.00807249	0.0116955	0.0159107	0.00233721	0	0.0183016	0.00151705
Rab18	0.54746	0.491733	0.539085	0.501966	0.38223	0.419432	0.327406	0.206901	0.465275	0.804083	0.886251	0.419316	0.669723
AC122381,2	0	0.00600205	0	0	0.00160987	0.00139839	0.00541314	0.0195398	0.0210522	0	0	0.00107372	0.00191642
Gm49225	0.000679248	0	0	0.000449463	0	0.00107204	0.00196517	0.0146568	0.00677339	0.000545414	0	0	0.000766699
CT025155,1	0.00538576	0.0220219	0	0.0139571	0.0205824	0.02318	0.0826652	0.236069	0.115407	0	0	0.00385734	0.0120362
Gm48239	0.00995737	0.00473662	0.00353511	0.00517718	0.0111429	0.0100292	0.0094833	0.00742648	0	0.000147935	0.0025244	0.00214691	0.00806009
Gm40968	0.177299	0.0509968	0.0275394	0.0327357	0.0697721	0.105346	0.0969135	0.115844	0.0651246	0.0145202	0.00533952	0.13396	0.0255142
Gm17747	0.00710282	0.00165786	0.000484528	0.00614725	0.00151236	0.00119269	0.000649458	0.00012921	0	0	0	0.000864707	0.00238629
Gm49124	0.00348039	0.0171758	0.00801917	0.00717838	0.0095563	0.00647041	0.0174077	0.0537869	0.0131141	0.00788107	0	0.0303844	0.0114152
AC165953,3	0.0108525	0.103414	0.000911076	0.0119834	0.0137216	0.035475	0.0630507	0.145983	0.134555	0.00236386	0.0804001	0.154188	0.0624862
Gm48629	0	0.0022213	0.0022954	0	0.000475958	0.000317713	0.00130852	0.0014036	0	0	0	0	2.31959e-05
Gm28640	0.0159959	0.0595166	0.0129749	0.00754599	0.0115756	0.0223088	0.0355914	0.065955	0.145131	0.00692819	0.101609	0.130061	0.108733
Bpifb4	0.0101842	0.00588927	0.00762946	0.00818686	0.00356947	0.000970609	0.000783012	0.00150815	0.00856084	0.000992436	0.00907758	0.0279179	0.0248496
Ankrd53	0.014118	0.0911692	0.00435971	0.0166538	0.0355838	0.0428415	0.127465	0.425615	0.335203	0.00120642	0.0126351	0.0532759	0.0361683
AC122413,2	0.646564	0.834814	1.02869	0.991174	0.834384	0.570294	0.552123	0.331322	0.531437	0.689514	0.942225	0.446683	0.754196
Gm28822	0.000839153	0.00228578	0	0.0017605	0.0046498	0.000883127	0.000821655	0.00300416	0	0	0	0	0.00251569
Tex261	0.79779	1.01281	1.14451	0.830569	0.698383	0.819288	0.856633	0.382059	0.632521	1.11652	1.0347	0.626916	0.7626
F530104D19Rik	0	0.000626182	0.00532036	0.0020575	0.0007107	0.000955091	0.00107344	0.00187198	0	0.000200726	0	0	6.29307e-05
CT025521,3	0.0105286	0.0202136	0.00181103	0.00434778	0.0133328	0.00600428	0.017571	0.0405757	0.0470928	0.000921708	0	0	0.00248247
AC125141,3	0.228187	0.642398	0.0842382	0.714032	1.25016	1.78607	1.07088	0.74479	1.09226	0.0327082	0.391061	0.00430168	0.665684
1700030L20Rik	0.0117466	0.0440137	0	0.00939813	0.0214292	0.0275909	0.114655	0.46707	0.141956	0	0.0257318	0.00218531	0.0242526
AC126280,1	0.0336348	0.108724	0.117698	0.101465	0.0461245	0.0148654	0.0248933	0.0169601	0.0106889	0.0222003	0.00985328	0.0533322	0.00800599
AC160759,1	0.000697803	0.00150268	0.00142808	0.00287383	0.00176674	0.00152974	0.00208237	0.00745386	0.00194692	0.000247307	0	0.0193505	0.000644641
Blk	0.00174866	0.000706524	0.00263683	0.0098627	0.00500624	0.00667786	0.0108114	0.00360721	0.00347993	0.00407603	0	0.0120271	0.0101941
Gm35769	0.155192	0.0657039	0.173747	0.0985882	0.0341363	0.0307803	0.0486909	0.0706885	0.160445	0.207778	0.0963568	0.0693121	0.11009
Gm14812	0.00809294	0.0295989	0.00369829	0.00892529	0.0156865	0.0159081	0.0393925	0.130934	0.018554	0.00791096	0	0.0185523	0.0328637
Gm49135	0.010943	0.000998158	0.00127888	0.00110878	0.0272072	0.0239561	0.0132161	0.00458045	0	0.00033282	0.0145101	0.0010965	0.000285814
D130052B06Rik	0.000451997	0.000644476	0	0.00207468	0.000782373	0.00170964	0.00360427	0.00174178	0.000381532	0.00101057	0	0.00215089	0.00239283
Gm10680	0	0.00266464	0	0	0.00114882	0.000253076	0.000688214	0.00132935	0.00161231	0.000529008	0	0	3.33049e-05
Med22	0.392008	0.658307	0.355685	0.271917	0.180521	0.294962	0.248079	0.254503	0.47596	0.207427	0.254636	0.683878	0.627791
AC154683,1	0.132075	0.0360623	0.0251889	0.0312767	0.0367893	0.0110498	0.0251343	0.0245827	0.0163135	0.0152574	0.336501	0.0963079	0.0166181
AC119998,3	0.0015477	0.0230795	0.000226547	0.000652617	0.00140643	0.00661017	0.0162213	0.0744663	0.0248442	0.000349516	0	0.00215289	0.00704
AC126936,1	0.00383213	0.012424	0.0015861	0.00486397	0.0209775	0.0490104	0.0798328	0.0349239	0.0311633	0.000208038	0	0.00493564	0.00449697
Sult2a3	0.00107022	0.000465753	0.00118828	0.00107611	0.00426344	0.00473831	0.000823638	0.00571223	0.00200964	0.000728103	0	0.0042186	0.00347848
CT573043,1	0.000973961	0.00138735	0	0	0.0011238	0.00227615	0.00166353	0.00765844	0.00172392	0.000701745	0	0.000486701	0.000361115
4930557F08Rik	0.00804533	0.000880799	0	0.00420564	0.00666709	0.00298425	0.00856244	0.0209587	0.0246919	0.000739768	0.0288126	0.00310736	0.00796923
Sult2a4	0.000460194	0	0.00146422	0.000727228	0.00534321	0.00366292	0.00420116	0.0040188	0.0106802	0.000445792	0	0.00258238	9.78045e-05
Vmn1r76	0.0106173	0.00907787	0.0115139	0.0133074	0.0143419	0.00152479	0.00694374	0.013735	0	0.00377819	0.0039461	0.00941752	0.000235413
AC154719,1	0.0597474	0.0452206	0	0.039412	0.205704	0.332903	0.269696	0.133387	0.0641957	0.000737658	0.029617	0.0172713	0.0536284
CT030190,1	0.069177	0.255765	0.321484	0.440129	0.453662	0.172574	0.202545	0.0713816	0.0466329	0.0675718	0.0820252	0.0433583	0.0703163
Bsph1	0.00377191	0.00143987	0.000889844	0.00268698	0.00356578	0.00044761	0.000879309	0.00486114	0	0.000709464	0	0.00111536	0.000499883
Lysmd4	0.0821251	0.083589	0.100441	0.121935	0.161767	0.154501	0.163129	0.181633	0.14005	0.119343	0.118872	0.118752	0.137474
Clec4a3	0	0.000989687	0	0.000213271	0.000450905	0.001195	0.00606689	0.00269111	0.0118816	0.000365916	0	0.018227	0.0132212
AC158397,1	0.0476892	0.00841346	0.00152347	0.0119823	0.00880182	0.0019376	0.0132206	0.0041608	0.002981	0.00631617	0	0.0180055	0.00368832
Fam163a	0.0902318	0.0337994	0.016385	0.0351292	0.021676	0.0167693	0.031248	0.0709428	0.0434971	0.0119947	0	0.0555675	0.0108653
Klhl3	0.159373	0.124348	0.034021	0.069256	0.119014	0.171581	0.225147	0.398187	0.250902	0.0272513	0.103491	0.141668	0.110506
Cdrt4	0.0333466	0.108923	0.0110575	0.0203631	0.0546413	0.0712004	0.187448	0.526714	0.531007	0.00151977	0.00533754	0.0112474	0.0500543
AC158554,1	0.296106	0.0770921	0.0517199	0.0970917	0.158154	0.30033	0.163903	0.082716	0.0988466	0.0212086	0.00907758	0.155505	0.0664223
Slc35e2	0.309837	0.337389	0.301232	0.32443	0.245486	0.177302	0.218066	0.174207	0.205288	0.295578	0.133396	0.399468	0.326435
Cacfd1	0.317556	0.347841	0.231349	0.187816	0.118285	0.198171	0.124984	0.099485	0.30515	0.300374	0.252273	0.529161	0.429632
AC142474,1	0.00253257	0.0100775	0	0	0	0.00261976	0.000847757	0.0115295	0.0122091	0	0	0	0.0018387
Tbc1d22b	0.630198	0.601131	0.676234	0.557589	0.473985	0.408134	0.393002	0.353702	0.427075	0.482497	0.272728	0.393405	0.359833
Gm1123	0.0100781	0.0104498	0.0172971	0.0205266	0.0169446	0.00864613	0.0164442	0.0154128	0.00649074	0.00771981	0.0372237	0.0392474	0.00853366
Snrnp40	0.86214	1.07763	1.24751	1.04455	0.984308	1.30895	1.15818	0.672777	0.5079	0.693175	0.684204	0.641914	0.562768
AC124097,1	0.0104164	0.0719178	0.000488278	0.017557	0.0429284	0.0468103	0.122481	0.507811	0.10353	0.00318086	0.0421478	0.01516	0.0309189
Casc1	0.064722	0.17984	0.0806238	0.195379	0.422788	0.485614	0.474196	0.537435	0.380672	0.0392346	0.18382	0.0457587	0.123461
Zc2hc1a	0.372144	0.507562	0.44864	0.662942	0.829401	0.665111	0.711394	1.01399	0.378074	0.505918	0.310988	0.3642	0.38305
Defb36	0.23396	0.213676	0.328106	0.640818	0.331037	0.161791	0.25029	0.200729	1.29158	1.41795	0.80756	1.02516	2.09357
Kdm5b	1.67213	1.71221	1.43278	1.62323	1.83211	2.14809	1.90764	1.64864	1.69738	1.47224	1.42068	1.5571	1.45106
Ankrd50	0.454471	0.418066	0.495096	0.341307	0.233085	0.0956953	0.151871	0.120291	0.181999	0.266597	0.323447	0.395248	0.340629
0610010F05Rik	0.438379	0.618538	0.556469	0.751444	0.848746	0.741446	0.728823	0.563571	0.5003	0.376092	0.491236	0.625419	0.486596
Gm10435	0	0	0.000506256	0	7.50962e-05	0.000104132	0.000160332	0.000803202	0	0.00299616	0	0	5.38566e-05
Gm2016	0	0	0	0.000483477	0.00219384	0.000634313	0.00168373	0.0016848	0.00987775	0.000722131	0	0.000416647	0.000878545
Fam90a1b	0.341215	0.445567	0.559583	0.432066	0.258309	0.0791782	0.158465	0.113595	0.0605051	0.111229	0.236995	0.282531	0.0640716
Exoc3l	0.0300226	0.0799811	0.0249328	0.0773796	0.0735755	0.0378455	0.0849998	0.11335	0.537003	0.106101	0.744215	0.378542	1.06861
Tmem64	0.379696	0.581439	0.658064	0.508256	0.30628	0.299376	0.397961	0.51938	1.32239	1.07675	0.43777	0.371953	0.62088
Acp1	0.288969	0.270417	0.365066	0.296003	0.353136	0.406416	0.315851	0.337041	0.279959	0.309353	0.323181	0.169111	0.276874
5031434C07Rik	0.00667917	0	0.0013427	0.00349868	0	0.000907242	0.00111381	0	0.00243107	0	0	0	0.000959496
Gm47249	0.00047409	0.00136613	0	0.000824967	0.00126247	0.00202321	0.0019239	0.00630406	0	0	0	0.00301245	7.505e-05
Gm3509	0	0.00200608	0	0	0.00149749	0.0012838	0.000942325	0.00150963	0.00840875	0	0	0	0.000178569
Olfr646	0.0100609	0.00562421	0.0176025	0.0165506	0.0160484	0.0144333	0.0146015	0.0139171	0.00900776	0.0098498	0	0.00330106	0.00272273
Paip2b	0.298767	0.421514	0.592353	0.428135	0.325149	0.178673	0.330348	0.473812	0.165186	0.259261	0.0303343	0.252684	0.1362
Olfr641	0.00953999	0.00562421	0.0156355	0.0116748	0.0149927	0.0104198	0.00808091	0.0103978	0.00715074	0.00742327	0	0.00330106	0.00251915
Garem2	0.598465	0.150469	0.149839	0.178065	0.0268118	0.0280141	0.0220859	0.0136871	0.0191327	0.06779	0.0277814	0.427697	0.10136
Gm10382	0.0418663	0.183789	0.0291067	0.0588937	0.246675	0.341415	0.502778	0.675183	0.367211	0.00991772	0.216658	0.0570446	0.131651
3110015C05Rik	0.000503906	0.00238166	0.00116154	0.00138801	0.00322319	0.00396961	0.00412364	0.0212266	0.00767197	0	0	0	0.00041659
Pigv	0.139308	0.166136	0.152163	0.207303	0.277096	0.40692	0.368048	0.218073	0.254637	0.147842	0.293584	0.185655	0.262812
Fam13c	0.207698	0.0426384	0.0103193	0.0763377	0.21623	0.30367	0.262165	0.123663	0.179162	0.0257921	0.409581	0.063452	0.112369
Olfr633	0.00618029	0	0.0102376	0.0111428	0.0134091	0.00845778	0.00648938	0.00731517	0.0053829	0.00622243	0	0	0.0018406
Gm48613	0.00269054	0.0239612	0	0.00362036	0.0153443	0.020481	0.0406096	0.2051	0.0824319	0	0	0.00668566	0.0224667
AI463229	0.00633604	0.0199945	0.00116727	0.00481297	0.0424041	0.030242	0.0554957	0.122387	0.0282013	0.00686505	0.0389222	0.0027088	0.0125984
Olfr632	0.00583212	0	0.0102376	0.0111428	0.0134091	0.00853176	0.00618081	0.0044178	0	0.00622243	0	0	0.00177792
Gm10384	0	0.000706894	0.00325949	4.53297e-05	0.000494267	0.00240745	0.000547409	0.00373257	0	0.00233513	0	0	0.000278999
Gm48956	0.00428173	0.0177727	0.000631176	0.00413353	0.00592141	0.00227012	0.00951736	0.0112041	0.0116545	0.00946778	0	0.000727738	0.00274807
Rpl27-ps3	0.0916399	0.0279303	0.0835167	0.0502372	0.0519686	0.0323468	0.0237079	0.00920874	0.00564638	0.0563853	0.0109035	0.0343301	0.0351231
4930474N09Rik	0.0119685	0.138256	0.00103047	0.0286342	0.0554426	0.077777	0.220268	0.573929	0.255286	0.00801124	0.0216493	0	0.0562158
A530065N20Rik	0.0133291	0.0311097	0.00974527	0.00932193	0.0114156	0.0074187	0.0572449	0.102509	0.0419288	0.00166785	0	0.0332462	0.0126259
2610318M16Rik	0.0321419	0.138027	0.00415605	0.0457537	0.189884	0.382907	0.41895	0.477329	0.260097	0.00343078	0.03764	0.0496977	0.110703
Olfr155	0	0.00390088	0.00264061	0.000179102	0	0	0.000944694	0.000894568	0	0.000862673	0	0.00149102	0.00182604
Olfr221	0.00382945	0.00179286	0.00403485	0.00613339	0.00502489	0.00409436	0.00927314	0.00303814	0.000381532	0.00474528	0	0.0142938	0.0118743
AL590144,1	0.00168191	0	0.00119749	0.00637219	0.0025456	0.00199213	0.000388615	0.00230395	0	0.00144029	0	0.00237537	0.00198768
Hrct1	0.00109193	0.00575053	0.00212725	0.00887644	0.00446758	0.000860273	0.00115427	0.00127828	0.0209727	0.0121783	0.00386768	0.00961179	0.0286176
Wdfy1	0.39662	0.3853	0.284804	0.33914	0.415358	0.42871	0.463671	0.589834	0.445374	0.320157	0.390766	0.583135	0.451139
Nrn1l	0.0125449	0.0122999	0.0101992	0.00931437	0.0159092	0.0160004	0.0268047	0.0107569	0.0319286	0.0162175	0	0.0705182	0.0351778
Olfr1277	0	0.00589187	0	0.00550746	0.0219036	0.0290653	0.0478779	0.0194099	0.0165051	0.00068251	0	0.000704113	0.00490389
AC102815,1	0	0	0.00118853	0.00478472	0.00413091	0.00229628	0.0027321	0.00411396	0.000792279	0.00090896	0.0113538	0	0.00126219
Gm28863	0.0266455	0.0254878	0.0107801	0.0183082	0.0270114	0.00411642	0.0230132	0.0169942	0.0119543	0.0594461	0.0145101	0.0227734	0.0391266
Cnr1	0.156838	0.00906272	0.0184653	0.0196231	0.0134971	0.0115384	0.0321149	0.0228657	0.0161872	0.00837417	0	0.0694375	0.0108553
Rpl15	0.353443	0.141897	0.308247	0.211746	0.198616	0.167743	0.104859	0.0758627	0.0814558	0.274776	0.203823	0.13902	0.176563
Olfr1275	0	0	0	0.000287735	0.00250275	0.0034816	0.00906131	0.00246932	0.0146458	0.00068251	0	0	0
Gm48010	0.000810052	0	0.000542895	0.000822306	0	0.00100738	0.00207623	0.000477391	0.00464182	0	0.00622925	0.00180233	0.00283929
Gm28497	0.00242068	0.00272212	0.0023066	0.000948248	0.0032338	0	0.001794	0.00061365	0	0.000584067	0	0.00704847	0.00102966
Gm48837	0.014066	0.052437	0.000909617	0.0141041	0.124982	0.0986266	0.227344	0.425962	0.100792	0.00218561	0.00676289	0.00249882	0.0311411
Ano3	0.0486509	0.112503	0.0607154	0.0584245	0.0455771	0.0593163	0.0670618	0.0536028	0.0441863	0.024806	0.00504245	0.321477	0.0462966
Gm40841	0.00879933	0.00525737	0	0.00188404	0.00504075	0.00658716	0.00191436	0.0106314	0.00857654	0.00675141	0.00386768	0.00999445	0.00583463
AC101921,1	0.00944413	0.0748361	0	0.0122364	0.0395192	0.0417869	0.103931	0.389521	0.117826	0.00295822	0	0	0.0248873
Ccl19	0	0.00409954	0.00504692	0.00380302	0.00618272	0.00172507	0.00160408	0.000224734	0	0.000839553	0	0	0.0058647
AC117608,1	0.00505286	0.00957995	0.000222945	0.00462785	0.00290244	0.00516879	0.00513644	0.00433176	0.00663522	0.00164849	0	0.0115474	0.0012524
Gm28771	0	0.00099862	0	0	0.00402573	0.000666986	0.00543698	0.0180609	0	0.000266039	0	0	4.52738e-05
4933409F18Rik	0.021905	0.0985391	0.00227901	0.0649799	0.215632	0.355764	0.413387	0.546756	0.283167	0.00053923	0.0025244	0.0622363	0.0953018
1700019P21Rik	0.00070724	0.0200521	0	0.00167874	0.00865833	0.00570057	0.0202448	0.0507774	0.0421143	0.000652909	0	0.00318087	0.0041045
Gm49191	0	0.0124329	0	0.000436282	0.00382839	0.00407775	0.0221978	0.0432671	0.00404725	0.000203419	0	0.000550134	0.00510712
Tspyl3	0.0267835	0.084644	0.0709748	0.0391158	0.0189159	0.0134088	0.00773434	0.00794673	0	0.00950216	0.0854706	0.0538355	0.0147483
Gm47360	0.000987631	0	0.00111305	0.00363133	0.0032701	0.00617109	0.0124044	0.00624876	0.0100567	0.000454446	0	0.00329663	0.00253893
Gm30108	0.0236484	0.0150151	0.0113663	0.0079183	0.00756772	0.00499176	0.0136705	0.0132548	0.0220995	0.00380902	0	0.0567789	0.0357471
Gm48977	0.00384577	0.0150925	0.00175708	0.00427777	0.00126523	0.00405219	0.0151538	0.043967	0.0220776	0.000958301	0	0.00870815	0.00939928
AC164424,1	0.165181	0.175262	0.239553	0.145738	0.0575098	0.0178075	0.0327281	0.0161252	0.0479089	0.080186	0.0105677	0.154677	0.0466142
Gm28501	0	0.00312561	0.00424207	0	0.00544564	0.000587185	0.00311245	0.00269605	0.0129683	0.000601866	0	0.00158882	0.000188457
Ttll9	0.107668	0.397489	0.0524885	0.174769	0.378525	0.431422	0.678677	1.22675	0.716536	0.0409893	0.203354	0.0682161	0.218282
Gm31219	0.000745237	0.00850643	0.00220766	0.00467987	0	0.000901314	0.00297691	0.0130841	0	0.00475189	0	0.00454439	0.00185218
Gm34562	0.0107168	0	0.00109219	0.00602365	0.00138855	0.00282595	0.000420986	0.00489062	0.0209639	0.00112467	0	0.0211816	0.00318042
AC127341,5	0.00152918	0.00719268	0.00214364	0.00454367	0.00513164	0.00368045	0.0049559	0.0152456	0.00443781	9.99228e-05	0.0370381	0.010507	0.00152025
Gm28703	0	0	0	0.000230976	0.000744366	0.00128668	0	0.00650705	0	0	0	0.000919768	0.000284892
Med15	0.418905	0.502978	0.49869	0.518636	0.522068	0.43727	0.403701	0.34134	0.374701	0.318878	0.234303	0.526781	0.384989
Gm48163	0.00835794	0.0223485	0.00584095	0.0335321	0.0464646	0.0229727	0.0547505	0.134158	0.0507282	0.01542	0.0040675	0.0183733	0.0372286
AC110241,2	0.00911721	0.031587	0.00287693	0.000967225	0.0297408	0.00868061	0.0453753	0.123254	0.0402493	0.00711979	0.0754443	0.012827	0.00626113
Gm47119	0	0.00112178	0.00650269	0.00533172	0.00340472	0.00101281	0.00371602	0.00503919	0	0	0.0039043	0.00889288	0.00109893
Foxs1	0.00344011	0.0096424	0.0060327	0.00663906	0.0260308	0.0203935	0.037207	0.0171642	0.0392956	0.00822105	0.511055	0.0116444	0.0616316
Gm38655	0.00108435	0.00122929	0.00421202	0.0066826	0.00528383	0.00129069	0.0016795	0.00979439	0.0021888	0.00262312	0	0.00413574	0.000391254
Dhdds	0.807796	0.837402	0.875932	0.865035	0.709698	0.634198	0.577809	0.412164	0.532715	0.441068	0.486336	1.11592	0.62763
Sirpb1c	0.00226436	0.0289066	0	0.00850714	0.0172586	0.012071	0.0495541	0.143216	0.0669487	0	0	0	0.0177601
Gm29066	0	0.000880295	0	0	0	0.00058938	0.00134089	0.00275945	0.00251522	0.000265295	0.00414511	0.000746681	0.00133825
Defb25	0.00229975	0.00257635	0.002142	0.00174911	0.000287824	0.00113009	0.000801931	0	0	0.00127463	0.00338716	0.00239125	0.00289379
Gm32063	0.00062089	0.000749111	0.00347429	0.00464102	0	0.000505792	0.00255439	0.0139808	0.00284906	0.00419149	0	0.00222947	0.00117861
Defb28	0.00433308	0.00413278	0.000495521	0	0.0023985	0.00312479	0.00237976	0.0240421	0.0154061	0.00027233	0	0.00119746	0.0021131
[truncated: 26,127 more rows]

## Sheet: Dataset EV4C
Dataset EV4C: Captured reads from scATAC-seq libraries
Sample	nMultiFrags	nMonoFrags	nFrags	nDiFrags	TSSEnrichment	ReadsInTSS	ReadsInPromoter	ReadsInBlacklist	PromoterRatio	PassQC	NucleosomeRatio	DoubletScore	DoubletEnrichment	BlacklistRatio	Clusters	celltype_rna	celltypes1
CreKO_8w	10996	70136	99967	18835	5.532	2573	11997	4766	0.0600048	1	0.425331	0	0.0460674	0.0238379	C14	unknown	pSC
CreKO_8w	10698	69045	99910	20167	4.558	2387	11577	3872	0.0579371	1	0.447027	0	0.207865	0.0193774	C3	unknown	rST
CreKO_8w	9869	71973	99826	17984	4.564	2201	10126	4566	0.0507182	1	0.386992	0	0.102247	0.0228698	C14	pSC	pSC
CreKO_8w	13332	58785	99772	27655	9.159	7035	25997	8494	0.130282	1	0.697236	0	0.0988764	0.0425671	C14	unknown	pSC
CreKO_8w	2267	91276	99484	5941	4.295	1963	10449	8499	0.052516	1	0.0899251	0	0.121348	0.0427154	C20	unknown	Lep_Zyo1
CreKO_8w	9881	70906	99472	18685	4.959	2672	11896	4615	0.0597957	1	0.402871	0	0.113483	0.0231975	C3	dSC	rST
CreKO_8w	7859	76259	99456	15338	5.402	2878	12830	4772	0.0645009	1	0.304187	0	0.0741573	0.0239905	C24	unknown	soma_Sertoli
CreKO_8w	6044	79205	99096	13847	4.913	2424	11200	4477	0.0565109	1	0.251133	0	0.101124	0.0225892	C14	unknown	pSC
CreKO_8w	8155	73970	99082	16957	6.469	4642	18863	7444	0.0951888	1	0.339489	0	0.0808989	0.0375648	C14	unknown	pSC
CreKO_8w	5634	83003	98966	10329	5.151	3054	13198	6270	0.0666795	1	0.192318	0	0.0842697	0.0316775	C3	unknown	rST
CreKO_8w	7379	76557	98736	14800	4.903	2518	11749	3810	0.059497	1	0.289706	0	0.0662921	0.0192939	C14	unknown	pSC
CreKO_8w	2479	88983	98494	7032	5.157	2573	12769	7924	0.0648212	1	0.106886	0	0.0483146	0.0402258	C24	unknown	soma_Sertoli
CreKO_8w	12811	65231	97592	19550	4.666	2017	9436	3846	0.0483441	1	0.496098	0	0.162921	0.0197045	C3	unknown	rST
CreKO_8w	8944	70227	97188	18017	8.039	5659	21589	6845	0.111068	1	0.383912	0	0.058427	0.0352153	C14	unknown	pSC
CreKO_8w	9085	71789	97157	16283	7.32	3896	16146	5086	0.0830923	1	0.353369	0	0.0617978	0.0261741	C14	unknown	pSC
CreKO_8w	9351	71822	96949	15776	5.273	2197	10157	3798	0.0523832	1	0.349851	0	0.047191	0.0195876	C15	unknown	Lep_Zyo2
CreKO_8w	14462	60471	96827	21894	4.981	2201	10321	4330	0.0532961	1	0.601214	0	0.11573	0.0223595	C3	unknown	rST
CreKO_8w	7516	74788	96763	14459	4.337	2186	10232	4319	0.0528714	1	0.293831	0	0.183146	0.0223174	C3	unknown	rST
CreKO_8w	8260	73006	96709	15443	4.275	1902	9194	4199	0.0475344	1	0.324672	0	0.0876404	0.0217095	C14	unknown	pSC
CreKO_8w	8728	71899	96692	16065	4.876	2396	11343	4079	0.0586553	1	0.344831	0	0.0426966	0.0210927	C14	unknown	pSC
CreKO_8w	7076	73110	96649	16463	7.137	4559	21006	4314	0.108672	1	0.321967	0	0.0685393	0.0223179	C20	dSC	Lep_Zyo1
CreKO_8w	12829	59275	96486	24382	7.364	4522	16941	5832	0.0877899	1	0.627769	0	0.11573	0.030222	C3	unknown	rST
CreKO_8w	7461	75192	96391	13738	5.96	2164	9992	3711	0.0518306	1	0.281932	0	0.0786517	0.0192497	C20	rST	Lep_Zyo1
CreKO_8w	8197	72526	96389	15666	7.521	3950	15481	4486	0.0803048	1	0.329027	0	0.088764	0.0232703	C14	unknown	pSC
CreKO_8w	8814	69742	96335	17779	5.139	2865	12338	4815	0.064037	1	0.381305	0	0.167416	0.0249909	C3	unknown	rST
CreKO_8w	7636	73101	96129	15392	8.121	4540	18044	6218	0.0938531	1	0.315016	0	0.0820225	0.032342	C3	unknown	rST
CreKO_8w	7012	75767	96076	13297	4.508	1837	9339	4303	0.0486021	1	0.268045	0	0.147191	0.0223937	C24	unknown	soma_Sertoli
CreKO_8w	7361	73684	96038	14993	4.242	2427	11695	4209	0.0608874	1	0.303377	0	0.106742	0.0219132	C14	unknown	pSC
CreKO_8w	5997	77159	96029	12873	9.297	5371	20775	5517	0.10817	1	0.24456	0	0.0898876	0.0287257	C14	SPG_undiff	pSC
CreKO_8w	9764	67545	95973	18664	9.237	4436	17254	5152	0.0898899	1	0.420875	0	0.101124	0.0268409	C14	unknown	pSC
CreKO_8w	3641	84396	95765	7728	6.012	2875	12719	7340	0.0664074	1	0.13471	0	0.0685393	0.038323	C14	dSC	pSC
CreKO_8w	8882	69823	95668	16963	4.977	2785	12101	4854	0.0632448	1	0.37015	0	0.107865	0.025369	C14	unknown	pSC
CreKO_8w	4734	80246	95619	10639	4.007	1888	9317	3882	0.0487194	1	0.191573	0	0.0932584	0.0202993	C14	unknown	pSC
CreKO_8w	9220	69353	95573	17000	5.43	2235	10431	4611	0.0545709	1	0.378066	0	0.0640449	0.0241229	C14	unknown	pSC
CreKO_8w	6831	74978	95555	13746	4.048	1997	10025	3907	0.0524567	1	0.274441	0	0.12809	0.0204437	C3	rST	rST
CreKO_8w	2961	85626	95420	6833	5.588	2503	11786	6379	0.0617585	1	0.114381	0	0.094382	0.0334259	C14	rST	pSC
CreKO_8w	12430	62914	95250	19906	7.704	2953	12547	4656	0.0658635	1	0.513971	0	0.102247	0.0244409	C15	unknown	Lep_Zyo2
CreKO_8w	8182	71718	95244	15344	4.015	1926	8718	4339	0.0457667	1	0.328035	0	0.0775281	0.0227783	C14	unknown	pSC
CreKO_8w	7312	72986	95219	14921	6.187	3140	13962	4695	0.0733152	1	0.30462	0	0.0662921	0.0246537	C14	unknown	pSC
CreKO_8w	8527	72688	95136	13921	4.873	1821	8316	6890	0.0437059	1	0.308827	0	0.058427	0.0362113	C14	unknown	pSC
CreKO_8w	8585	70173	95104	16346	4.444	1829	9496	3498	0.0499243	1	0.355279	0	0.0674157	0.0183904	C24	unknown	soma_Sertoli
CreKO_8w	5155	80210	95101	9736	5.46	2625	11573	4787	0.0608458	1	0.18565	0	0.110112	0.025168	C3	rST	rST
CreKO_8w	4720	79865	94916	10331	4.979	2062	9482	5227	0.0499494	1	0.188456	0	0.189888	0.0275349	C3	pSC	rST
CreKO_8w	4442	83007	94910	7461	5.899	2541	12124	6653	0.063871	1	0.143398	0	0.130337	0.035049	C24	unknown	soma_Sertoli
CreKO_8w	7299	73080	94676	14297	4.244	1944	9432	3463	0.049812	1	0.295512	0	0.177528	0.0182887	C3	unknown	rST
CreKO_8w	13657	58420	94638	22561	6.773	3848	15576	4581	0.0822925	1	0.619959	0	0.0314607	0.0242028	C3	unknown	rST
CreKO_8w	3832	83454	94632	7346	4.952	2516	11527	5628	0.0609043	1	0.133942	0	0.0797753	0.0297362	C14	unknown	pSC
CreKO_8w	7313	72994	94292	13985	5.21	2447	10579	4290	0.056097	1	0.291777	0	0.0820225	0.0227485	C14	unknown	pSC
CreKO_8w	5315	78767	94267	10185	5.39	2910	13349	7290	0.0708042	1	0.196783	0	0.189888	0.0386668	C3	unknown	rST
CreKO_8w	6455	74866	94256	12935	4.633	1907	9068	4588	0.048103	1	0.258996	0	0.0707865	0.024338	C14	unknown	pSC
CreKO_8w	9217	64403	94059	20439	13.552	8288	29729	7231	0.158034	1	0.460475	0	0.0797753	0.0384386	C14	unknown	pSC
CreKO_8w	13514	60737	94015	19764	4.233	1678	9068	4083	0.0482263	1	0.547903	0	0.0966292	0.0217146	C3	unknown	rST
CreKO_8w	6485	74561	93573	12527	4.144	2212	10712	3632	0.0572387	1	0.254986	0	0.0662921	0.0194073	C24	unknown	soma_Sertoli
CreKO_8w	8133	69845	93396	15418	5.065	2110	9659	4226	0.0517099	1	0.337189	0	0.0977528	0.0226241	C14	unknown	pSC
CreKO_8w	8184	66339	93359	18836	4.229	2095	10376	4679	0.0555704	1	0.407302	0	0.101124	0.0250592	C20	unknown	Lep_Zyo1
CreKO_8w	8774	68024	93274	16476	8.458	4190	18062	4427	0.0968223	1	0.371193	0	0.11573	0.0237312	C24	unknown	soma_Sertoli
CreKO_8w	6870	72913	92562	12779	6.074	3779	15695	4444	0.084781	1	0.269486	0	0.211236	0.0240055	C3	unknown	rST
CreKO_8w	4187	79036	92354	9131	6.218	2955	12489	6106	0.0676148	1	0.168505	0	0.125843	0.0330576	C3	unknown	rST
CreKO_8w	8039	66281	92073	17753	9.204	4899	20268	10039	0.110065	1	0.389131	0	0.0561798	0.0545165	C14	rST	pSC
CreKO_8w	9764	64632	91748	17352	4.049	1744	8095	3769	0.0441154	1	0.419544	0	0.119101	0.02054	C3	unknown	rST
CreKO_8w	8079	67859	91675	15737	9.891	5045	19399	4812	0.105803	1	0.350963	0	0.058427	0.0262449	C14	unknown	pSC
CreKO_8w	7059	71815	91671	12797	6.24	3353	13827	6386	0.0754164	1	0.276488	0	0.152809	0.0348311	C3	unknown	rST
CreKO_8w	10519	62987	91542	18036	4.27	1546	7491	4175	0.0409156	1	0.453348	0	0.107865	0.0228037	C3	unknown	rST
CreKO_8w	11065	59307	91406	21034	11.367	5941	22088	6054	0.120824	1	0.541235	0	0.0629213	0.033116	C14	unknown	pSC
CreKO_8w	12554	53495	91139	25090	8.087	5599	20947	6103	0.114918	1	0.703692	0	0.0988764	0.0334818	C14	unknown	pSC
CreKO_8w	2580	81076	91122	7466	6.054	2678	11709	7775	0.064249	1	0.123908	0	0.133708	0.0426626	C14	pSC	pSC
CreKO_8w	7096	67783	91056	16177	8.089	4820	18500	5889	0.101586	1	0.343346	0	0.0853933	0.0323372	C14	unknown	pSC
CreKO_8w	7653	68512	90931	14766	7.451	4583	18262	6514	0.100417	1	0.327227	0	0.0707865	0.0358184	C14	unknown	pSC
CreKO_8w	7479	68030	90790	15281	7.022	3429	13916	4069	0.0766384	1	0.334558	0	0.0898876	0.0224089	C14	rST	pSC
CreKO_8w	14319	48591	90726	27816	14.074	6297	22740	5640	0.125322	1	0.867136	0	0.0685393	0.0310826	C14	unknown	pSC
CreKO_8w	5586	73029	90675	12060	4.7	1747	8452	3679	0.046606	1	0.24163	0	0.139326	0.0202867	C20	unknown	Lep_Zyo1
CreKO_8w	8180	61118	90642	21344	10.676	7219	30255	4789	0.166893	1	0.483066	0	0.0764045	0.0264171	C20	unknown	Lep_Zyo1
CreKO_8w	5749	72898	90331	11684	5.319	2576	12101	3938	0.0669814	1	0.239142	0	0.0752809	0.0217976	C14	unknown	pSC
CreKO_8w	11581	60401	90292	18310	7.743	3531	15447	4490	0.0855391	1	0.494876	0	0.1	0.0248638	C24	unknown	soma_Sertoli
CreKO_8w	5721	72971	90260	11568	4.599	2118	10124	3735	0.0560824	1	0.23693	0	0.0651685	0.0206902	C14	pSC	pSC
CreKO_8w	4021	75875	90192	10296	5.827	2001	8682	7018	0.0481307	1	0.188692	0	0.0707865	0.0389059	C14	rST	pSC
CreKO_8w	5420	73710	90001	10871	4.425	2181	10064	5770	0.0559105	1	0.221015	0	0.11573	0.0320552	C14	unknown	pSC
CreKO_8w	9168	65646	89966	15152	6.799	2582	11698	3700	0.0650134	1	0.370472	0	0.0932584	0.0205633	C24	unknown	soma_Sertoli
CreKO_8w	8671	64494	89935	16770	7.142	3520	14953	4371	0.0831323	1	0.394471	0	0.121348	0.0243009	C24	unknown	soma_Sertoli
CreKO_8w	13930	49019	89758	26809	10.846	7772	27803	7760	0.154878	1	0.831086	0	0.088764	0.0432273	C14	unknown	pSC
CreKO_8w	12683	57741	89726	19302	6.348	2693	12320	3726	0.0686535	1	0.553939	0	0.12809	0.0207632	C24	unknown	soma_Sertoli
CreKO_8w	11250	58908	89564	19406	6.832	2919	12693	4480	0.0708599	1	0.520405	0	0.0910112	0.02501	C14	unknown	pSC
CreKO_8w	6796	69712	89453	12945	9.491	5186	19324	6402	0.108012	1	0.283179	0	0.0595506	0.0357842	C14	unknown	pSC
CreKO_8w	4516	74604	89078	9958	6.3	2978	13370	4594	0.0750466	1	0.194011	0	0.0921348	0.0257864	C14	unknown	pSC
CreKO_8w	10450	61289	89035	17296	6.151	2075	9394	3753	0.0527545	1	0.452708	0	0.0752809	0.021076	C15	unknown	Lep_Zyo2
CreKO_8w	7773	66461	89026	14792	6.945	4237	17266	5967	0.0969717	1	0.339522	0	0.113483	0.0335127	C3	rST	rST
CreKO_8w	5025	74955	89014	9034	5.731	2709	12417	4710	0.0697475	1	0.187566	0	0.0876404	0.0264565	C24	unknown	soma_Sertoli
CreKO_8w	11501	59807	88830	17522	8.082	2849	12233	3628	0.0688562	1	0.485278	0	0.103371	0.020421	C20	unknown	Lep_Zyo1
CreKO_8w	4990	72168	88766	11608	5.221	2460	11401	5654	0.0642194	1	0.229991	0	0.094382	0.0318478	C14	rST	pSC
CreKO_8w	5912	68917	88637	13808	11.063	5397	21116	5084	0.119115	1	0.286141	0	0.0719101	0.0286788	C14	unknown	pSC
CreKO_8w	8116	66013	88619	14490	5.635	2746	11737	4565	0.0662217	1	0.342448	0	0.0764045	0.0257563	C14	unknown	pSC
CreKO_8w	11308	60281	88535	16946	4.321	1724	8694	3866	0.0490992	1	0.468705	0	0.197753	0.0218332	C3	unknown	rST
CreKO_8w	12218	56414	88465	19833	4.24	1623	7940	3352	0.0448765	1	0.568139	0	0.0146067	0.0189453	C3	rST	rST
CreKO_8w	7742	66631	88272	13899	5.117	2915	14005	4314	0.0793287	1	0.324789	0	0.11573	0.0244358	C14	unknown	pSC
CreKO_8w	12367	56671	88043	19005	4.382	1434	6711	3372	0.0381121	1	0.553581	0	0.138202	0.0191497	C3	unknown	rST
CreKO_8w	9629	62056	88025	16340	5.634	2447	10687	4176	0.0607043	1	0.418477	0	0.0707865	0.0237205	C3	unknown	rST
CreKO_8w	3089	76200	88011	8722	5.583	2673	11815	6197	0.0671223	1	0.155	0	0.0460674	0.0352058	C14	unknown	pSC
CreKO_8w	5173	71968	87945	10804	4.517	2425	11791	4217	0.0670362	1	0.222001	0	0.132584	0.0239752	C3	unknown	rST
CreKO_8w	7070	67309	87751	13372	4.429	1834	9431	3028	0.0537373	1	0.303704	0	0.141573	0.0172534	C20	unknown	Lep_Zyo1
CreKO_8w	5205	71679	87734	10850	4.69	2513	11951	4575	0.0681093	1	0.223985	0	0.113483	0.0260731	C14	unknown	pSC
CreKO_8w	8715	60960	87624	17949	8.454	4786	19003	5549	0.108435	1	0.437402	0	0.0707865	0.0316637	C24	unknown	soma_Sertoli
CreKO_8w	6606	67482	87558	13470	4.179	2026	10264	3515	0.0586126	1	0.297502	0	0.0764045	0.0200724	C24	unknown	soma_Sertoli
CreKO_8w	9270	61326	87545	16949	9.425	4907	18543	5117	0.105906	1	0.427535	0	0.0932584	0.029225	C14	unknown	pSC
CreKO_8w	5067	72397	87510	10046	5.972	2630	12300	6133	0.0702777	1	0.208752	0	0.0752809	0.0350417	C14	unknown	pSC
CreKO_8w	11301	59162	87288	16825	6.419	1945	8974	3352	0.0514045	1	0.475407	0	0.0808989	0.0192008	C20	unknown	Lep_Zyo1
CreKO_8w	4903	71351	87281	11027	4.577	2131	10785	3831	0.0617832	1	0.223262	0	0.0460674	0.0219464	C24	unknown	soma_Sertoli
CreKO_8w	6040	69460	87154	11654	6.232	3336	13516	4941	0.0775409	1	0.254737	0	0.0865169	0.0283464	C3	rST	rST
CreKO_8w	10983	54551	87009	21475	5.569	3473	14949	5553	0.0859049	1	0.595003	0	0.106742	0.0319105	C3	unknown	rST
CreKO_8w	6014	68971	86953	11968	4.236	1842	9272	3642	0.0533162	1	0.260718	0	0.0629213	0.0209423	C14	unknown	pSC
CreKO_8w	7077	67492	86913	12344	4.331	1883	9209	5236	0.0529783	1	0.287753	0	0.151685	0.0301221	C3	dSC	rST
CreKO_8w	3444	76144	86748	7160	7.189	2977	12969	6204	0.074751	1	0.139262	0	0.0719101	0.0357587	C14	unknown	pSC
CreKO_8w	8560	59778	86598	18260	9.423	6286	27744	4389	0.160188	1	0.44866	0	0.0303371	0.0253412	C21	dSC	SPG_undiff
CreKO_8w	8314	63339	86444	14791	4.997	1895	9308	3622	0.0538383	1	0.364783	0	0.103371	0.02095	C14	unknown	pSC
CreKO_8w	3601	76117	86358	6640	6.558	2666	11936	6808	0.0691077	1	0.134543	0	0.0932584	0.0394173	C14	unknown	pSC
CreKO_8w	6541	66721	86052	12790	4.61	2377	12079	3254	0.0701843	1	0.289729	0	0.0651685	0.0189072	C20	unknown	Lep_Zyo1
CreKO_8w	9321	58209	86044	18514	5.291	2493	10708	4620	0.062224	1	0.478191	0	0.041573	0.0268467	C14	unknown	pSC
CreKO_8w	8723	56952	85970	20295	10.649	6545	28424	4977	0.165313	1	0.509517	0	0.00786517	0.0289461	C21	unknown	SPG_undiff
CreKO_8w	5758	69818	85906	10330	4.538	1698	8603	3603	0.0500722	1	0.230428	0	0.0831461	0.0209706	C14	unknown	pSC
CreKO_8w	6218	67718	85901	11965	4.197	1878	8839	3239	0.0514488	1	0.268511	0	0.0865169	0.0188531	C3	unknown	rST
CreKO_8w	11906	55779	85849	18164	4.042	1484	7043	3371	0.0410197	1	0.539092	0	0.0865169	0.0196333	C3	unknown	rST
CreKO_8w	7255	64907	85829	13667	4.455	1712	7953	4508	0.0463305	1	0.322338	0	0.094382	0.0262615	C14	unknown	pSC
CreKO_8w	9607	58911	85805	17287	8.082	3959	15728	3946	0.0916497	1	0.456519	0	0.0696629	0.022994	C14	unknown	pSC
CreKO_8w	9042	58786	85311	17483	9.81	4835	19900	5883	0.116632	1	0.451213	0	0.11236	0.0344797	C14	SPG_diff	pSC
CreKO_8w	9604	57824	85239	17811	7.277	3344	13636	4290	0.0799869	1	0.474111	0	0.0831461	0.0251645	C14	unknown	pSC
CreKO_8w	7590	62491	85225	15144	6.714	3489	14230	6199	0.0834849	1	0.363796	0	0.0842697	0.0363684	C3	unknown	rST
CreKO_8w	8385	61552	85214	15277	6.238	4105	16318	5665	0.0957472	1	0.384423	0	0.111236	0.0332398	C3	unknown	rST
CreKO_8w	10632	55349	85141	19160	11.894	7580	31810	6144	0.186808	1	0.538257	0	0.0539326	0.0360813	C21	unknown	SPG_undiff
CreKO_8w	5293	69205	84938	10440	11.753	5508	21056	4883	0.123949	1	0.227339	0	0.0775281	0.0287445	C15	unknown	Lep_Zyo2
CreKO_8w	8123	57834	84869	18912	8.763	4722	18722	6360	0.110299	1	0.467459	0	0.0966292	0.0374695	C14	unknown	pSC
CreKO_8w	6361	66499	84799	11939	5.771	2550	11203	5665	0.0660562	1	0.275192	0	0.088764	0.0334025	C14	unknown	pSC
CreKO_8w	8022	62994	84621	13605	4.733	1556	7445	4157	0.0439903	1	0.343318	0	0.0797753	0.0245625	C14	unknown	pSC
CreKO_8w	9270	58496	84614	16848	9.903	3986	15790	4528	0.0933061	1	0.446492	0	0.0460674	0.0267568	C14	unknown	pSC
CreKO_8w	9844	54561	84498	20093	8.778	5408	21017	5979	0.124364	1	0.548689	0	0.121348	0.0353795	C24	unknown	soma_Sertoli
CreKO_8w	6140	67079	84490	11271	4.171	1542	7708	3515	0.0456149	1	0.25956	0	0.1	0.0208013	C14	eST	pSC
CreKO_8w	8579	58123	84387	17685	7.184	3969	16524	5478	0.0979061	1	0.451869	0	0.103371	0.0324576	C14	unknown	pSC
CreKO_8w	5994	66510	84296	11792	4.584	2116	10253	4243	0.0608155	1	0.267418	0	0.116854	0.0251673	C14	pSC	pSC
CreKO_8w	8502	58714	84274	17058	5.782	2546	11609	4103	0.0688765	1	0.435331	0	0.0719101	0.0243432	C14	pSC	pSC
CreKO_8w	6703	64040	84244	13501	5.224	2435	11469	5305	0.0680701	1	0.31549	0	0.110112	0.0314859	C24	unknown	soma_Sertoli
CreKO_8w	9156	59487	84109	15466	4.303	1484	7416	3374	0.0440857	1	0.413906	0	0.0955056	0.0200573	C14	unknown	pSC
CreKO_8w	5297	67740	84076	11039	4.092	1924	9738	3501	0.0579119	1	0.241157	0	0.0988764	0.0208204	C14	unknown	pSC
CreKO_8w	11632	48098	84006	24276	8.434	5111	19099	7935	0.113676	1	0.746559	0	0.0775281	0.0472288	C14	unknown	pSC
CreKO_8w	7395	61179	83922	15348	6.343	3581	16086	4153	0.095839	1	0.371745	0	0.11573	0.0247432	C24	unknown	soma_Sertoli
CreKO_8w	12672	45908	83864	25284	8.153	5089	19938	6403	0.118871	1	0.826784	0	0.140449	0.0381749	C3	pSC	rST
CreKO_8w	5771	65983	83842	12088	4.046	1800	9527	2965	0.0568152	1	0.270661	0	0.0977528	0.0176821	C21	unknown	SPG_undiff
CreKO_8w	4110	71706	83824	8008	5.776	2803	11390	5326	0.06794	1	0.168996	0	0.0853933	0.0317689	C3	unknown	rST
CreKO_8w	6904	63324	83809	13581	4.836	1888	8837	3155	0.0527211	1	0.323495	0	0.0640449	0.0188226	C14	rST	pSC
CreKO_8w	8509	61683	83603	13411	5.118	2246	10584	3722	0.0632992	1	0.355365	0	0.0820225	0.02226	C15	unknown	Lep_Zyo2
CreKO_8w	7096	62757	83582	13729	6.719	3210	13223	4387	0.079102	1	0.331835	0	0.0876404	0.0262437	C14	unknown	pSC
CreKO_8w	9811	57041	83540	16688	7.747	2848	11174	4095	0.0668781	1	0.464561	0	0.0539326	0.0245092	C14	unknown	pSC
CreKO_8w	5755	65771	83509	11983	4.415	1864	8690	3307	0.0520303	1	0.269693	0	0.133708	0.0198003	C3	unknown	rST
CreKO_8w	10251	57195	83462	16016	4.335	1493	7547	3554	0.0452122	1	0.459253	0	0.0977528	0.0212911	C21	unknown	SPG_undiff
CreKO_8w	6401	66913	83315	10001	4.143	1544	7239	3388	0.0434436	1	0.245124	0	0.125843	0.0203325	C3	unknown	rST
CreKO_8w	9216	57194	83299	16889	5.822	2355	10338	4762	0.0620536	1	0.456429	0	0.0786517	0.0285838	C14	pSC	pSC
CreKO_8w	7152	62473	83276	13651	5.84	2330	10206	3488	0.0612782	1	0.332992	0	0.0561798	0.0209424	C14	unknown	pSC
CreKO_8w	12216	52788	83184	18180	5.537	1809	8130	3614	0.0488676	1	0.575813	0	0.224719	0.0217229	C3	unknown	rST
CreKO_8w	2054	75240	82996	5702	5.436	1927	8674	4149	0.0522555	1	0.103083	0	0.0752809	0.0249952	C14	unknown	pSC
CreKO_8w	8026	59351	82968	15591	6.601	3030	12224	5295	0.073667	1	0.397921	0	0.11236	0.0319099	C3	unknown	rST
CreKO_8w	4445	69101	82921	9375	5.245	2495	11994	4167	0.0723218	1	0.199997	0	0.0696629	0.0251263	C24	unknown	soma_Sertoli
CreKO_8w	6121	64856	82851	11874	5.88	2322	10069	3875	0.0607657	1	0.277461	0	0.0707865	0.0233854	C14	eST	pSC
CreKO_8w	6948	61647	82799	14204	10.247	4823	19488	4090	0.117683	1	0.343115	0	0.0573034	0.0246984	C14	unknown	pSC
CreKO_8w	4555	65166	82755	13034	4.98	2203	9930	7336	0.0599964	1	0.269911	0	0.0696629	0.0443236	C24	unknown	soma_Sertoli
CreKO_8w	7738	60339	82740	14663	5.969	2695	12005	3654	0.0725465	1	0.371252	0	0.0696629	0.0220812	C24	unknown	soma_Sertoli
CreKO_8w	4740	66273	82655	11642	5.611	2553	10490	7066	0.0634565	1	0.24719	0	0.0831461	0.0427439	C14	unknown	pSC
CreKO_8w	7751	59825	82572	14996	8.331	3513	14044	4161	0.0850409	1	0.380226	0	0.102247	0.0251962	C14	unknown	pSC
CreKO_8w	10158	54761	82523	17604	7.383	3706	15189	3858	0.0920289	1	0.506967	0	0.0741573	0.0233753	C14	unknown	pSC
CreKO_8w	11032	55122	82478	16324	4.122	1428	7159	3219	0.0433995	1	0.496281	0	0.0876404	0.0195143	C3	unknown	rST
CreKO_8w	9892	55520	82282	16870	6.188	2453	10859	3869	0.0659865	1	0.482024	0	0.146067	0.0235106	C24	unknown	soma_Sertoli
CreKO_8w	7691	60757	82212	13764	6.596	2808	11592	4619	0.0705007	1	0.353128	0	0.169663	0.028092	C3	pSC	rST
CreKO_8w	8938	53906	82185	19341	11.858	6755	24266	6124	0.14763	1	0.524598	0	0.0685393	0.0372574	C14	pSC	pSC
CreKO_8w	5187	66085	82175	10903	4.115	1567	7732	3354	0.0470459	1	0.243474	0	0.0741573	0.0204077	C14	unknown	pSC
CreKO_8w	3070	72088	81994	6836	4.779	1663	7636	5139	0.0465644	1	0.137415	0	0.126966	0.0313377	C14	unknown	pSC
CreKO_8w	12008	50101	81948	19839	7.871	3788	14592	4603	0.0890321	1	0.635656	0	0.0988764	0.0280849	C3	unknown	rST
CreKO_8w	15477	40501	81718	25740	6.07	4693	18928	5706	0.115813	1	1.01768	0	0.0966292	0.0349127	C3	unknown	rST
CreKO_8w	4949	67675	81589	8965	5.447	2624	11324	4466	0.0693966	1	0.2056	0	0.149438	0.0273689	C3	unknown	rST
CreKO_8w	5714	62805	81566	13047	4.846	1789	8334	5147	0.0510875	1	0.298718	0	0.0707865	0.0315511	C14	unknown	pSC
CreKO_8w	10613	54465	81525	16447	6.233	1791	7552	3841	0.0463171	1	0.496833	0	0.041573	0.0235572	C14	unknown	pSC
CreKO_8w	3118	72378	81505	6009	4.136	1723	8464	3420	0.0519232	1	0.126102	0	0.0977528	0.0209803	C3	unknown	rST
CreKO_8w	7338	60132	81317	13847	6.508	2984	12459	7367	0.0766076	1	0.352308	0	0.117978	0.045298	C3	unknown	rST
CreKO_8w	5423	66201	81119	9495	4.609	1855	8486	3815	0.0523059	1	0.225344	0	0.0685393	0.0235148	C14	unknown	pSC
CreKO_8w	8196	58269	81119	14654	6.896	2577	10513	3588	0.0647999	1	0.392147	0	0.0741573	0.0221157	C14	unknown	pSC
CreKO_8w	7632	57031	80838	16175	9.473	4980	18918	5131	0.117012	1	0.41744	0	0.0741573	0.0317363	C14	unknown	pSC
CreKO_8w	3228	68423	80796	9145	5.59	1756	7912	6721	0.0489628	1	0.180831	0	0.0550562	0.0415924	C14	unknown	pSC
CreKO_8w	4693	65065	80776	11018	4.764	2040	9422	4196	0.0583218	1	0.241466	0	0.0842697	0.0259731	C3	unknown	rST
CreKO_8w	7899	57889	80744	14956	5.166	2040	8929	3270	0.055292	1	0.394807	0	0.011236	0.0202492	C3	unknown	rST
CreKO_8w	5439	63703	80587	11445	7.561	3066	12934	5536	0.0802487	1	0.265042	0	0.088764	0.034348	C20	unknown	Lep_Zyo1
CreKO_8w	4202	66417	80585	9966	5.521	2278	10769	2637	0.0668176	1	0.213319	0	0.123596	0.0163616	C15	unknown	Lep_Zyo2
CreKO_8w	8258	55341	80550	16951	8.009	4174	16281	5116	0.101061	1	0.455521	0	0.11236	0.0317567	C14	unknown	pSC
CreKO_8w	2454	69908	80546	8184	6.611	2464	10697	5086	0.066403	1	0.152171	0	0.052809	0.031572	C14	unknown	pSC
CreKO_8w	8436	58509	80507	13562	8.595	3199	13723	4709	0.0852286	1	0.375976	0	0.120225	0.0292459	C20	unknown	Lep_Zyo1
CreKO_8w	10528	52931	80161	16702	5.181	1965	9742	3417	0.0607652	1	0.514443	0	0.104494	0.0213134	C24	unknown	soma_Sertoli
CreKO_8w	8938	51426	80156	19792	4.095	1698	8640	3690	0.0538949	1	0.558667	0	0.204494	0.0230176	C3	unknown	rST
CreKO_8w	5560	62693	80102	11849	7.735	3703	14644	5740	0.0914085	1	0.277687	0	0.0764045	0.0358293	C14	unknown	pSC
CreKO_8w	6952	59746	79984	13286	4.006	1592	8159	3639	0.051004	1	0.338734	0	0.0426966	0.0227483	C14	unknown	pSC
CreKO_8w	8904	53146	79930	17880	8.908	4962	18147	5779	0.113518	1	0.50397	0	0.0685393	0.0361504	C14	unknown	pSC
CreKO_8w	6510	61243	79808	12055	5.245	2466	11451	3574	0.0717409	1	0.303137	0	0.1	0.0223912	C21	unknown	SPG_undiff
CreKO_8w	6019	62707	79744	11018	5.612	2202	10146	3620	0.0636161	1	0.271692	0	0.0842697	0.0226976	C14	unknown	pSC
CreKO_8w	8670	51694	79613	19249	6.734	4023	16475	4249	0.103469	1	0.540082	0	0.244944	0.0266853	C3	eST	rST
CreKO_8w	9925	49674	79482	19883	8.394	5070	20125	5265	0.126601	1	0.600072	0	0.275281	0.0331207	C3	unknown	rST
CreKO_8w	8546	55108	79428	15774	4.041	1459	7074	4200	0.0445309	1	0.441315	0	0.0977528	0.026439	C14	unknown	pSC
CreKO_8w	3448	67744	79343	8151	5.352	2157	10266	4965	0.0646938	1	0.171218	0	0.058427	0.0312882	C24	unknown	soma_Sertoli
CreKO_8w	9467	53239	79264	16558	8.043	3501	13762	5193	0.0868112	1	0.488833	0	0.102247	0.0327576	C14	unknown	pSC
CreKO_8w	9542	53085	79239	16612	4.92	1886	8620	3663	0.0543924	1	0.492682	0	0.123596	0.0231136	C3	dSC	rST
CreKO_8w	6782	57223	79227	15222	11.139	6002	23293	4098	0.147002	1	0.384531	0	0.0842697	0.0258624	C15	unknown	Lep_Zyo2
CreKO_8w	6874	59297	79190	13019	4.129	1837	9656	3276	0.0609673	1	0.335481	0	0.135955	0.0206844	C24	unknown	soma_Sertoli
CreKO_8w	11444	47670	79130	20016	4.644	2174	10486	3898	0.0662581	1	0.659954	0	0.0438202	0.0246304	C3	unknown	rST
CreKO_8w	9424	52030	78947	17493	6.336	2803	10953	5424	0.0693693	1	0.517336	0	0.0764045	0.0343522	C14	unknown	pSC
CreKO_8w	10090	47005	78930	21835	9.651	5761	22949	5508	0.145376	1	0.679183	0	0.0966292	0.0348917	C14	unknown	pSC
CreKO_8w	6235	59424	78929	13270	5.891	3305	13854	4697	0.0877624	1	0.328234	0	0.0853933	0.0297546	C3	unknown	rST
CreKO_8w	10004	50141	78812	18667	5.705	3512	15911	4149	0.100943	1	0.571808	0	0.0370787	0.0263221	C1	unknown	soma_Sertoli
CreKO_8w	5749	63150	78810	9911	5.886	2901	12135	4284	0.076989	1	0.247981	0	0.183146	0.0271793	C3	unknown	rST
CreKO_8w	6359	61934	78789	10496	4.546	2064	9994	5257	0.0634226	1	0.272145	0	0.198876	0.0333613	C3	rST	rST
CreKO_8w	12196	49151	78768	17421	7.353	3123	12156	4524	0.0771633	1	0.602572	0	0.0752809	0.0287172	C14	pSC	pSC
CreKO_8w	9398	53754	78673	15521	12.02	3636	13886	4328	0.0882514	1	0.463575	0	0.0550562	0.0275063	C14	pSC	pSC
CreKO_8w	8367	55103	78496	15026	6.133	3187	13000	4709	0.0828068	1	0.424532	0	0.0280899	0.0299952	C3	dSC	rST
CreKO_8w	10427	51634	78443	16382	4.997	2410	10500	3525	0.0669276	1	0.519212	0	0.0303371	0.0224685	C3	unknown	rST
CreKO_8w	1565	71213	78339	5561	4.605	1572	7596	5174	0.0484816	1	0.100066	0	0.088764	0.0330231	C14	unknown	pSC
CreKO_8w	9754	50099	77981	18128	8.637	4244	15681	5404	0.100544	1	0.556538	0	0.088764	0.0346495	C14	pSC	pSC
CreKO_8w	10770	50609	77931	16552	4.607	1866	8085	3340	0.0518728	1	0.539864	0	0.130337	0.0214292	C3	unknown	rST
CreKO_8w	5172	62183	77923	10568	5.421	2617	10880	5004	0.0698125	1	0.253124	0	0.0910112	0.0321086	C3	unknown	rST
CreKO_8w	5320	61800	77883	10763	6.617	3465	13967	5716	0.0896666	1	0.260243	0	0.106742	0.0366961	C14	unknown	pSC
CreKO_8w	4567	62932	77880	10381	5.598	2482	10303	6283	0.0661466	1	0.237526	0	0.0662921	0.0403377	C14	unknown	pSC
CreKO_8w	8361	55494	77805	13950	4.381	1677	8099	3615	0.0520468	1	0.402043	0	0.0876404	0.0232312	C3	unknown	rST
CreKO_8w	9629	50658	77767	17480	9.522	4549	17117	4891	0.110053	1	0.535138	0	0.0966292	0.0314465	C14	unknown	pSC
CreKO_8w	9111	52206	77700	16383	4.788	2147	9101	3573	0.058565	1	0.488335	0	0.0988764	0.0229923	C3	unknown	rST
CreKO_8w	5419	60266	77629	11944	7.485	3867	15907	5963	0.102455	1	0.288106	0	0.12809	0.038407	C14	unknown	pSC
CreKO_8w	8026	54503	77627	15098	7.069	3045	12525	3985	0.0806742	1	0.42427	0	0.0707865	0.0256676	C24	unknown	soma_Sertoli
CreKO_8w	9034	51935	77619	16650	5.558	2874	12077	4271	0.0777967	1	0.494541	0	0.0606742	0.0275126	C3	dSC	rST
CreKO_8w	6405	58392	77603	12806	6.098	2562	10606	3874	0.068335	1	0.329001	0	0.0910112	0.0249604	C14	unknown	pSC
CreKO_8w	4416	63601	77531	9514	4.154	1590	7867	3087	0.0507345	1	0.219022	0	0.0898876	0.0199082	C14	pSC	pSC
CreKO_8w	3650	65234	77457	8573	11.143	4738	18267	6477	0.117917	1	0.187372	0	0.0775281	0.0418103	C14	SPG_diff	pSC
CreKO_8w	6206	59630	77428	11592	5.883	1839	8075	3249	0.0521452	1	0.298474	0	0.1	0.0209808	C20	pSC	Lep_Zyo1
CreKO_8w	4409	62334	77150	10407	4.883	1990	9546	3275	0.0618665	1	0.237687	0	0.11236	0.0212249	C15	unknown	Lep_Zyo2
CreKO_8w	6074	57329	77109	13706	7.112	2927	12561	6854	0.0814496	1	0.345026	0	0.108989	0.0444436	C14	unknown	pSC
CreKO_8w	10014	47849	77104	19241	7.574	3798	14349	4707	0.0930496	1	0.611403	0	0.133708	0.0305237	C3	unknown	rST
CreKO_8w	9447	50507	77101	17147	6.89	3570	14381	3838	0.0932608	1	0.526541	0	0.133708	0.0248894	C3	unknown	rST
CreKO_8w	2693	68943	77076	5440	6.733	3213	13596	5813	0.0881987	1	0.117967	0	0.0730337	0.0377095	C14	unknown	pSC
CreKO_8w	8056	52318	77027	16653	7.634	3597	15202	3388	0.0986797	1	0.472285	0	0.125843	0.0219923	C14	unknown	pSC
CreKO_8w	6838	57075	76999	13086	8.063	3290	13352	3569	0.0867024	1	0.349085	0	0.088764	0.0231756	C14	unknown	pSC
CreKO_8w	12240	39632	76902	25030	7.742	4840	19009	5710	0.123592	1	0.940402	0	0.0921348	0.0371252	C3	rST	rST
CreKO_8w	5085	61746	76894	10063	4.212	1387	6642	2535	0.0431893	1	0.245328	0	0.0741573	0.0164837	C14	unknown	pSC
CreKO_8w	3784	64296	76820	8740	7.351	3185	13399	5310	0.0872104	1	0.194787	0	0.0775281	0.0345613	C14	unknown	pSC
CreKO_8w	8989	47157	76779	20633	10.217	5913	21354	5943	0.139061	1	0.628157	0	0.1	0.038702	C14	unknown	pSC
CreKO_8w	3449	65277	76741	8015	4.481	2075	10632	6666	0.069272	1	0.175621	0	0.119101	0.0434318	C24	unknown	soma_Sertoli
CreKO_8w	9081	48756	76692	18855	10.566	6136	23576	4542	0.153706	1	0.572976	0	0.0674157	0.029612	C14	unknown	pSC
CreKO_8w	9313	52473	76641	14855	7.603	2081	9147	3450	0.0596743	1	0.46058	0	0.0797753	0.0225075	C15	unknown	Lep_Zyo2
CreKO_8w	9355	48582	76637	18700	8.698	4792	17340	6163	0.113131	1	0.577477	0	0.106742	0.040209	C3	unknown	rST
CreKO_8w	4085	63194	76563	9284	4.428	1807	8519	3226	0.0556339	1	0.211555	0	0.0674157	0.0210676	C14	unknown	pSC
CreKO_8w	5837	60803	76561	9921	4.425	1761	8057	3989	0.0526182	1	0.259165	0	0.126966	0.0260511	C3	unknown	rST
CreKO_8w	11090	48660	76558	16808	8.146	3801	14174	4577	0.0925703	1	0.573325	0	0.0786517	0.0298924	C14	unknown	pSC
CreKO_8w	9761	51157	76536	15618	4.556	1392	6702	3115	0.0437833	1	0.4961	0	0.137079	0.0203499	C3	unknown	rST
CreKO_8w	4008	62300	76509	10201	7.887	3274	12645	6043	0.0826373	1	0.228074	0	0.113483	0.0394921	C14	unknown	pSC
CreKO_8w	6678	57463	76399	12258	5.341	2104	9595	4179	0.0627953	1	0.329534	0	0.101124	0.0273498	C14	rST	pSC
CreKO_8w	8582	53096	76381	14703	8.021	3054	12234	4031	0.0800854	1	0.438545	0	0.0539326	0.0263875	C14	unknown	pSC
CreKO_8w	5679	58924	76261	11658	6.632	2656	11224	3319	0.0735894	1	0.294226	0	0.108989	0.0217608	C14	unknown	pSC
CreKO_8w	7165	55537	76261	13559	4.628	1900	9112	3419	0.0597422	1	0.373157	0	0.182022	0.0224164	C3	unknown	rST
CreKO_8w	8377	51515	76257	16365	10.623	4399	17235	4063	0.113006	1	0.480287	0	0.0853933	0.0266402	C14	unknown	pSC
CreKO_8w	4142	63099	76129	8888	5.276	1913	8682	11358	0.0570216	1	0.206501	0	0.0977528	0.0745971	C14	unknown	pSC
CreKO_8w	8305	50334	76121	17482	4.182	1658	7941	3164	0.0521604	1	0.512318	0	0.0752809	0.0207827	C3	unknown	rST
CreKO_8w	10752	45577	76093	19764	7.407	4515	18164	4869	0.119354	1	0.669548	0	0.148315	0.0319937	C3	unknown	rST
CreKO_8w	6346	58015	76074	11713	4.184	1293	6445	3264	0.0423601	1	0.311282	0	0.0483146	0.0214528	C15	unknown	Lep_Zyo2
CreKO_8w	9795	46175	76069	20099	11.085	6589	24466	6600	0.160815	1	0.647407	0	0.0764045	0.0433817	C14	unknown	pSC
CreKO_8w	3687	66070	76053	6296	6.299	2475	11049	5198	0.0726401	1	0.151097	0	0.058427	0.0341735	C14	unknown	pSC
CreKO_8w	5687	58352	76024	11985	4.649	1815	8498	3969	0.0558902	1	0.302852	0	0.15618	0.0261036	C3	unknown	rST
CreKO_8w	9428	51795	76019	14796	8.036	3291	15231	3550	0.100179	1	0.46769	0	0.0741573	0.0233494	C20	unknown	Lep_Zyo1
CreKO_8w	5944	58617	76004	11443	4.257	1305	6684	3107	0.0439714	1	0.29662	0	0.0617978	0.0204397	C15	unknown	Lep_Zyo2
CreKO_8w	8747	49849	75957	17361	7.314	3771	16000	4982	0.105323	1	0.523742	0	0.130337	0.0327949	C14	pSC	pSC
CreKO_8w	8501	50441	75928	16986	9.537	5914	22138	5673	0.145783	1	0.505283	0	0.0719101	0.0373578	C14	unknown	pSC
CreKO_8w	11926	40808	75860	23126	8.819	5910	21898	6616	0.144332	1	0.858949	0	0.107865	0.0436066	C14	unknown	pSC
CreKO_8w	10449	42368	75830	23013	11.779	7346	25818	6693	0.170236	1	0.789794	0	0.0595506	0.0441316	C14	unknown	pSC
CreKO_8w	9598	48239	75761	17924	5.86	2172	10639	3199	0.0702142	1	0.570534	0	0.122472	0.0211124	C24	eST	soma_Sertoli
CreKO_8w	9638	48417	75734	17679	6.487	3017	12541	4187	0.0827964	1	0.564203	0	0.114607	0.0276428	C3	unknown	rST
CreKO_8w	10457	40584	75692	24651	7.576	3872	16964	4430	0.112059	1	0.86507	0	0.0561798	0.0292633	C14	unknown	pSC
CreKO_8w	8338	50007	75624	17279	6.094	2908	11945	4459	0.0789763	1	0.512268	0	0.0685393	0.0294814	C14	unknown	pSC
CreKO_8w	5311	59627	75619	10681	4.644	1902	8874	3045	0.0586757	1	0.268201	0	0.165169	0.0201338	C3	SPG_diff	rST
CreKO_8w	5536	61309	75532	8687	4.283	1501	7063	4267	0.046755	1	0.231989	0	0.11236	0.0282463	C3	unknown	rST
CreKO_8w	4164	63164	75517	8189	5.991	2511	10598	4769	0.0701696	1	0.19557	0	0.17191	0.0315757	C3	unknown	rST
CreKO_8w	3241	64284	75511	7986	7.136	2955	13115	5480	0.0868417	1	0.174647	0	0.0898876	0.0362861	C15	unknown	Lep_Zyo2
CreKO_8w	7963	52998	75332	14371	6.813	3365	13494	5993	0.0895635	1	0.421412	0	0.139326	0.0397773	C3	unknown	rST
CreKO_8w	8642	51292	75325	15391	7.507	3014	12033	3715	0.0798739	1	0.468553	0	0.0955056	0.0246598	C14	unknown	pSC
CreKO_8w	8331	50884	75312	16097	5.013	2091	10739	3750	0.0712967	1	0.480072	0	0.0617978	0.0248964	C14	unknown	pSC
CreKO_8w	11127	42158	75267	21982	8.082	5322	20171	4722	0.133996	1	0.785355	0	0.11573	0.0313683	C3	unknown	rST
CreKO_8w	9891	48289	75162	16982	9.712	4105	16342	4328	0.108712	1	0.556504	0	0.0831461	0.0287911	C14	unknown	pSC
CreKO_8w	9888	45268	75141	19985	11.577	6706	25006	5424	0.166394	1	0.659914	0	0.0786517	0.0360921	C24	unknown	soma_Sertoli
CreKO_8w	4194	61477	74983	9312	4.649	1742	8179	4778	0.054539	1	0.219692	0	0.0853933	0.0318606	C14	dSC	pSC
CreKO_8w	7475	53510	74978	13993	6.399	2456	10320	4022	0.0688202	1	0.401196	0	0.12809	0.0268212	C14	pSC	pSC
CreKO_8w	4624	61630	74978	8724	6.843	2951	12299	5171	0.0820174	1	0.216583	0	0.0898876	0.0344834	C3	unknown	rST
CreKO_8w	5433	59123	74973	10417	6.102	1963	9049	3138	0.0603484	1	0.268085	0	0.124719	0.0209275	C14	unknown	pSC
CreKO_8w	11235	43594	74971	20142	9.68	4732	18752	4685	0.125062	1	0.719755	0	0.0820225	0.0312454	C14	unknown	pSC
CreKO_8w	5472	58979	74931	10480	4.503	1619	7899	3134	0.0527085	1	0.270469	0	0.0707865	0.0209126	C24	pSC	soma_Sertoli
CreKO_8w	8036	51081	74885	15768	7.304	2855	12345	3457	0.0824264	1	0.466005	0	0.0696629	0.0230821	C24	unknown	soma_Sertoli
CreKO_8w	8056	49535	74869	17278	9.42	4776	18335	5068	0.122447	1	0.511436	0	0.0876404	0.0338458	C14	unknown	pSC
CreKO_8w	6260	56784	74814	11770	5.36	1968	9194	2950	0.0614457	1	0.317519	0	0.0921348	0.0197156	C14	unknown	pSC
CreKO_8w	5577	58571	74806	10658	5.608	2648	11442	3589	0.0764778	1	0.277185	0	0.11573	0.0239887	C3	rST	rST
CreKO_8w	11010	45306	74800	18484	4.737	1957	8981	3083	0.0600334	1	0.650995	0	0.0370787	0.0206083	C3	unknown	rST
CreKO_8w	8278	49672	74790	16840	8.768	4490	17577	4920	0.117509	1	0.505677	0	0.0797753	0.0328921	C3	unknown	rST
CreKO_8w	7924	51047	74790	15819	8.597	4320	16715	5136	0.111746	1	0.46512	0	0.137079	0.0343361	C14	unknown	pSC
CreKO_8w	9757	48072	74766	16937	10.267	4371	16541	4637	0.110618	1	0.555292	0	0.0808989	0.0310101	C14	unknown	pSC
CreKO_8w	10581	43070	74736	21085	7.871	4750	17894	5739	0.119715	1	0.735222	0	0.0966292	0.0383952	C3	unknown	rST
CreKO_8w	4295	61698	74641	8648	7.59	3423	13612	4346	0.0911831	1	0.20978	0	0.0786517	0.0291127	C24	unknown	soma_Sertoli
CreKO_8w	6402	55054	74495	13039	8.986	3567	14308	3381	0.0960333	1	0.353126	0	0.0764045	0.0226928	C14	unknown	pSC
CreKO_8w	4788	59667	74481	10026	5.472	2053	9344	3331	0.0627274	1	0.248278	0	0.0674157	0.0223614	C14	unknown	pSC
CreKO_8w	11373	42999	74440	20068	4.299	2132	10449	4233	0.070184	1	0.731203	0	0.047191	0.0284323	C3	unknown	rST
CreKO_8w	8413	50890	74404	15101	8.796	3687	14059	3756	0.0944774	1	0.462055	0	0.0651685	0.0252406	C14	unknown	pSC
CreKO_8w	9959	49733	74382	14690	6.342	2021	9483	3620	0.0637453	1	0.495627	0	0.0438202	0.0243338	C21	unknown	SPG_undiff
CreKO_8w	8812	46178	74382	19392	11.361	6724	26065	5552	0.17521	1	0.610767	0	0.106742	0.0373209	C14	unknown	pSC
CreKO_8w	9162	49917	74330	15251	4.267	1545	7259	3462	0.0488295	1	0.489072	0	0.205618	0.023288	C3	rST	rST
CreKO_8w	8689	51684	74328	13955	4.977	1483	7488	3180	0.0503713	1	0.438124	0	0.0179775	0.0213917	C20	unknown	Lep_Zyo1
CreKO_8w	4060	63581	74270	6629	4.133	1605	7974	4950	0.0536825	1	0.168116	0	0.137079	0.0333244	C3	rST	rST
CreKO_8w	2569	65659	74264	6036	5.647	2016	9612	4830	0.0647151	1	0.131056	0	0.0595506	0.0325191	C14	unknown	pSC
CreKO_8w	7840	51033	74223	15350	6.931	3052	13203	3796	0.0889414	1	0.454412	0	0.0595506	0.0255716	C14	rST	pSC
CreKO_8w	9176	49804	74192	15212	4.96	1360	6959	2956	0.0468986	1	0.48968	0	0.0348315	0.0199213	C14	unknown	pSC
CreKO_8w	7153	50607	74143	16383	7.424	4124	18844	3351	0.127079	1	0.465074	0	0.052809	0.0225982	C20	unknown	Lep_Zyo1
CreKO_8w	7173	52284	74134	14677	6.623	3027	12519	6987	0.0844349	1	0.41791	0	0.0775281	0.0471241	C3	unknown	rST
CreKO_8w	4493	60353	74126	9280	8.299	3533	14544	5045	0.0981032	1	0.228207	0	0.114607	0.0340299	C14	unknown	pSC
CreKO_8w	11565	47653	74097	14879	4.147	1267	6140	3108	0.0414322	1	0.554928	0	0.0898876	0.0209725	C3	unknown	rST
CreKO_8w	3095	64515	74078	6468	7.165	2786	11214	4077	0.0756905	1	0.148229	0	0.0752809	0.0275183	C14	unknown	pSC
CreKO_8w	9210	49530	73946	15206	5.806	1891	8893	2756	0.0601317	1	0.492954	0	0.135955	0.0186352	C1	eST	soma_Sertoli
CreKO_8w	4129	61396	73927	8402	5.809	1637	8115	3090	0.0548852	1	0.204101	0	0.0741573	0.020899	C15	unknown	Lep_Zyo2
CreKO_8w	10846	45770	73918	17302	5.617	2184	9304	4193	0.0629346	1	0.614988	0	0.135955	0.0283625	C14	unknown	pSC
CreKO_8w	8302	49500	73889	16087	9.304	5159	19983	4340	0.135223	1	0.492707	0	0.105618	0.0293684	C14	unknown	pSC
CreKO_8w	7675	53674	73786	12437	5.243	1917	8587	3357	0.0581885	1	0.374707	0	0.14382	0.0227482	C24	unknown	soma_Sertoli
CreKO_8w	4656	59894	73741	9191	4.99	1880	8753	2849	0.0593496	1	0.231192	0	0.124719	0.0193176	C20	unknown	Lep_Zyo1
CreKO_8w	6121	56265	73727	11341	4.516	1293	6155	2685	0.0417418	1	0.310353	0	0.0730337	0.0182091	C14	unknown	pSC
CreKO_8w	9266	48644	73587	15677	6.601	2970	12224	4702	0.0830581	1	0.512766	0	0.129213	0.0319486	C3	rST	rST
CreKO_8w	5470	57080	73533	10983	6.259	2519	10327	3253	0.0702202	1	0.288245	0	0.1	0.0221193	C14	unknown	pSC
CreKO_8w	10649	47652	73464	15163	4.155	1047	5767	3238	0.0392505	1	0.541677	0	0.0483146	0.022038	C3	unknown	rST
CreKO_8w	3102	63775	73449	6572	6.183	2223	9376	6450	0.0638266	1	0.15169	0	0.105618	0.043908	C14	unknown	pSC
CreKO_8w	9411	48719	73440	15310	4.387	1305	6289	2897	0.0428173	1	0.50742	0	0.113483	0.0197236	C3	unknown	rST
CreKO_8w	7978	49748	73408	15682	6.769	2591	11525	3297	0.0784996	1	0.475597	0	0.111236	0.0224567	C24	unknown	soma_Sertoli
CreKO_8w	7554	52548	73380	13278	6.351	2396	10941	3982	0.0745503	1	0.396438	0	0.0865169	0.0271327	C24	unknown	soma_Sertoli
CreKO_8w	6195	54593	73372	12584	4.143	1860	8569	3723	0.0583942	1	0.343982	0	0.0617978	0.0253707	C14	unknown	pSC
CreKO_8w	8377	46407	73241	18457	8.532	4959	22079	3836	0.150728	1	0.578232	0	0.0539326	0.0261875	C14	unknown	pSC
CreKO_8w	5960	55854	73162	11348	4.144	1555	7021	3622	0.0479826	1	0.309879	0	0.0617978	0.0247533	C14	unknown	pSC
CreKO_8w	7981	47368	73145	17796	11.316	5983	25370	5796	0.173423	1	0.544186	0	0.0348315	0.0396199	C21	unknown	SPG_undiff
CreKO_8w	10202	43366	73108	19540	6.603	3718	17114	4213	0.117046	1	0.685837	0	0.0505618	0.0288135	C24	unknown	soma_Sertoli
CreKO_8w	9636	47937	73062	15489	5.545	1739	8029	3016	0.0549465	1	0.524125	0	0.157303	0.02064	C3	unknown	rST
CreKO_8w	7347	53147	73020	12526	4.025	1563	7364	2990	0.0504245	1	0.373925	0	0.230337	0.0204738	C3	rST	rST
CreKO_8w	8015	48299	72950	16636	8.959	4348	16988	4478	0.116436	1	0.510383	0	0.0775281	0.0306923	C14	unknown	pSC
CreKO_8w	5643	55839	72912	11430	7.248	3038	12163	3722	0.0834088	1	0.305754	0	0.0988764	0.0255239	C14	unknown	pSC
CreKO_8w	10413	41263	72900	21224	7.594	4579	17271	5408	0.118457	1	0.766716	0	0.0977528	0.0370919	C14	unknown	pSC
CreKO_8w	10429	37611	72882	24842	7.734	3316	12784	5977	0.0877034	1	0.937784	0	0.088764	0.0410046	C14	unknown	pSC
CreKO_8w	7533	50308	72758	14917	4.811	2082	8956	3703	0.0615465	1	0.446251	0	0.088764	0.0254474	C14	unknown	pSC
CreKO_8w	3791	61128	72734	7815	5.866	2133	9207	2894	0.0632923	1	0.189864	0	0.146067	0.0198944	C3	unknown	rST
CreKO_8w	6968	53023	72670	12679	4.202	1305	6491	3046	0.0446608	1	0.370537	0	0.058427	0.0209578	C14	unknown	pSC
CreKO_8w	6448	52464	72652	13740	8.93	4045	15789	5061	0.108662	1	0.384797	0	0.0932584	0.0348304	C14	unknown	pSC
CreKO_8w	5537	54128	72580	12915	9.603	3933	16981	4366	0.116981	1	0.340896	0	0.047191	0.0300772	C14	unknown	pSC
CreKO_8w	8472	49877	72545	14196	8.698	3180	13862	3901	0.0955407	1	0.454478	0	0.0280899	0.0268868	C20	rST	Lep_Zyo1
CreKO_8w	3358	61357	72533	7818	9.415	3799	15034	4316	0.103636	1	0.182147	0	0.104494	0.029752	C14	pSC	pSC
CreKO_8w	3978	60310	72487	8199	8.955	3428	13141	4387	0.0906438	1	0.201907	0	0.104494	0.0302606	C14	unknown	pSC
CreKO_8w	9114	45469	72406	17823	8.563	4186	16034	4957	0.110723	1	0.592426	0	0.0865169	0.0342306	C3	dSC	rST
CreKO_8w	4222	58227	72365	9916	6.318	2192	9708	6730	0.0670766	1	0.242808	0	0.105618	0.0465004	C14	pSC	pSC
CreKO_8w	2447	62477	72228	7304	5.645	1357	6607	7855	0.0457371	1	0.156073	0	0.0921348	0.0543764	C14	unknown	pSC
CreKO_8w	4991	54531	72188	12666	6.553	2462	9800	6261	0.0678783	1	0.323797	0	0.0955056	0.0433659	C14	pSC	pSC
CreKO_8w	5948	52035	72180	14197	6.764	2852	12774	5434	0.0884871	1	0.387143	0	0.0617978	0.037642	C24	unknown	soma_Sertoli
CreKO_8w	7842	48714	72170	15614	7.113	3714	13864	5123	0.096051	1	0.481504	0	0.0977528	0.0354926	C3	unknown	rST
CreKO_8w	3194	62013	72168	6961	5.943	2578	11103	4717	0.0769247	1	0.163756	0	0.0898876	0.0326807	C14	dSC	pSC
CreKO_8w	7474	48553	72128	16101	6.846	3547	14000	6012	0.0970497	1	0.485552	0	0.0438202	0.0416759	C3	unknown	rST
CreKO_8w	10542	43735	72072	17795	6.965	2564	11525	3930	0.0799548	1	0.647925	0	0.0505618	0.0272644	C15	unknown	Lep_Zyo2
CreKO_8w	5922	54898	72051	11231	4.053	1316	6570	2694	0.0455927	1	0.312452	0	0.0764045	0.0186951	C14	unknown	pSC
CreKO_8w	7717	50691	72047	13639	4.006	1410	6888	2823	0.0478021	1	0.421298	0	0.0348315	0.0195914	C3	unknown	rST
CreKO_8w	8867	47793	71938	15278	7.345	2500	11491	3764	0.0798674	1	0.5052	0	0.0606742	0.0261614	C21	SPG_diff	SPG_undiff
CreKO_8w	6124	50512	71918	15282	6.923	3510	16597	3974	0.115388	1	0.42378	0	0.0573034	0.0276287	C21	unknown	SPG_undiff
CreKO_8w	7077	50288	71907	14542	9.221	4526	19769	4217	0.137462	1	0.429904	0	0.0955056	0.0293226	C21	unknown	SPG_undiff
CreKO_8w	6512	53261	71897	12124	6.356	2815	12285	3567	0.0854347	1	0.3499	0	0.0808989	0.0248063	C14	unknown	pSC
CreKO_8w	5055	55202	71889	11632	5.233	2146	9229	3409	0.0641892	1	0.30229	0	0.0606742	0.0237102	C14	unknown	pSC
CreKO_8w	9097	46392	71856	16367	5.028	2105	9414	4165	0.065506	1	0.548888	0	0.0898876	0.0289816	C14	unknown	pSC
CreKO_8w	4569	57033	71845	10243	4.689	1487	7204	2489	0.0501357	1	0.259709	0	0.146067	0.017322	C14	unknown	pSC
CreKO_8w	5454	54446	71769	11869	6.866	2701	10939	3940	0.0762098	1	0.318168	0	0.14382	0.0274492	C14	unknown	pSC
CreKO_8w	4922	58065	71752	8765	5.148	1591	7704	2728	0.0536849	1	0.235719	0	0.0561798	0.0190099	C24	unknown	soma_Sertoli
CreKO_8w	1650	66084	71704	3970	4.319	1169	6067	3669	0.0423059	1	0.0850433	0	0.0865169	0.0255843	C14	unknown	pSC
CreKO_8w	7625	49728	71616	14263	4.832	2721	11794	4237	0.0823419	1	0.440154	0	0.0123596	0.0295814	C3	unknown	rST
CreKO_8w	6068	51306	71591	14217	9.208	4343	19280	4486	0.134654	1	0.395373	0	0.0786517	0.0313308	C20	unknown	Lep_Zyo1
CreKO_8w	5576	54351	71586	11659	9.415	3680	13977	4673	0.0976238	1	0.317105	0	0.0820225	0.0326391	C14	unknown	pSC
CreKO_8w	8639	48716	71580	14225	6.216	2238	9500	3779	0.0663593	1	0.469332	0	0.0696629	0.026397	C24	unknown	soma_Sertoli
CreKO_8w	9357	43424	71542	18761	14.112	8103	31296	5597	0.218725	1	0.647522	0	0.0730337	0.0391169	C14	unknown	pSC
CreKO_8w	5379	54414	71495	11702	10.961	4500	17823	4265	0.124645	1	0.313908	0	0.0786517	0.0298273	C14	unknown	pSC
CreKO_8w	5765	55354	71430	10311	4.086	1337	6502	2776	0.0455131	1	0.290422	0	0.0820225	0.0194316	C14	pSC	pSC
CreKO_8w	3984	58026	71411	9401	8.037	3328	14326	4476	0.100307	1	0.230672	0	0.0595506	0.0313397	C14	unknown	pSC
CreKO_8w	5536	53395	71346	12415	5.797	2620	11411	4482	0.0799694	1	0.336193	0	0.0898876	0.0314103	C3	rST	rST
CreKO_8w	8778	47138	71240	15324	5.081	1668	7356	3323	0.0516283	1	0.511307	0	0.105618	0.0233226	C14	unknown	pSC
CreKO_8w	7225	49218	71239	14796	7.543	3649	14501	4845	0.101777	1	0.447418	0	0.0438202	0.0340052	C3	unknown	rST
CreKO_8w	7158	49149	71194	14887	7.757	3698	16212	4017	0.113858	1	0.448534	0	0.0820225	0.0282116	C24	unknown	soma_Sertoli
CreKO_8w	3172	60572	71194	7450	4.403	1652	8261	3390	0.0580175	1	0.175362	0	0.0775281	0.0238082	C14	unknown	pSC
CreKO_8w	9341	46494	71178	15343	7.005	2317	9811	3481	0.0689188	1	0.530907	0	0.1	0.0244528	C15	unknown	Lep_Zyo2
CreKO_8w	9192	44248	71154	17714	5.383	2819	11470	4054	0.0805998	1	0.608073	0	0.158427	0.0284875	C3	unknown	rST
CreKO_8w	3058	62259	71142	5825	4.534	1692	8044	3971	0.0565348	1	0.142678	0	0.126966	0.027909	C14	unknown	pSC
CreKO_8w	10284	46452	71140	14404	4.163	1150	5375	2879	0.0377776	1	0.531473	0	0.158427	0.0202347	C3	unknown	rST
CreKO_8w	10313	39276	71113	21524	11.548	6129	21845	6618	0.153594	1	0.810597	0	0.117978	0.0465316	C14	unknown	pSC
CreKO_8w	4755	56356	71085	9974	4.425	1448	7122	4237	0.050095	1	0.261356	0	0.193258	0.0298023	C3	rST	rST
CreKO_8w	10159	40318	71006	20529	10.508	6299	23634	4995	0.166423	1	0.761149	0	0.152809	0.0351731	C3	unknown	rST
CreKO_8w	9746	44996	70917	16175	5.335	2282	10037	3856	0.0707658	1	0.576073	0	0.0235955	0.0271867	C14	unknown	pSC
CreKO_8w	6006	51528	70906	13372	9.108	3813	14284	3908	0.100725	1	0.376067	0	0.0898876	0.0275576	C14	unknown	pSC
CreKO_8w	8488	45257	70900	17155	7.948	4086	15573	5242	0.109824	1	0.566608	0	0.0561798	0.0369676	C3	unknown	rST
CreKO_8w	9103	44393	70839	17343	7.763	3932	15201	5039	0.107293	1	0.595725	0	0.106742	0.0355666	C3	unknown	rST
CreKO_8w	6360	49421	70805	15024	6.21	2672	12656	3303	0.0893722	1	0.432691	0	0.094382	0.0233246	C24	unknown	soma_Sertoli
CreKO_8w	5794	54406	70779	10579	6.928	2988	12036	3309	0.0850252	1	0.300941	0	0.0629213	0.0233756	C3	unknown	rST
CreKO_8w	1656	63882	70761	5223	4.126	1419	7136	5470	0.0504233	1	0.107683	0	0.0932584	0.0386512	C14	unknown	pSC
CreKO_8w	6052	55130	70752	9570	5.451	1558	7038	4244	0.0497371	1	0.283367	0	0.21236	0.0299921	C3	unknown	rST
CreKO_8w	7071	48927	70735	14737	10.962	5259	20539	4348	0.145183	1	0.445725	0	0.11236	0.0307344	C14	unknown	pSC
CreKO_8w	3852	58153	70705	8700	5.18	2085	9338	5449	0.0660349	1	0.215844	0	0.0820225	0.0385333	C14	unknown	pSC
CreKO_8w	7942	49611	70687	13134	10.337	3821	15068	3797	0.106583	1	0.424825	0	0.147191	0.0268578	C20	SPG_diff	Lep_Zyo1
CreKO_8w	10040	43685	70675	16950	6.365	2070	8551	4144	0.0604952	1	0.617832	0	0.104494	0.0293173	C14	unknown	pSC
CreKO_8w	9479	44309	70633	16845	7.16	2777	11245	4571	0.0796016	1	0.594101	0	0.0438202	0.0323574	C14	unknown	pSC
CreKO_8w	2069	63687	70600	4844	7.971	2886	11635	5160	0.0824008	1	0.108546	0	0.107865	0.0365439	C14	unknown	pSC
CreKO_8w	10255	38769	70522	21498	8.603	4953	18372	5592	0.130257	1	0.819031	0	0.108989	0.0396472	C3	pSC	rST
CreKO_8w	8021	46212	70516	16283	11.22	5536	20401	4665	0.144655	1	0.525924	0	0.0853933	0.0330776	C14	pSC	pSC
CreKO_8w	9690	40777	70426	19959	9.806	6423	22915	5655	0.162688	1	0.727101	0	0.0853933	0.0401485	C3	pSC	rST
CreKO_8w	8470	47364	70422	14588	9.752	3654	15099	3433	0.107204	1	0.486825	0	0.0629213	0.0243745	C14	unknown	pSC
CreKO_8w	4904	53630	70421	11887	6.265	2588	12711	4859	0.0902501	1	0.31309	0	0.0337079	0.0344997	C21	unknown	SPG_undiff
CreKO_8w	6856	52095	70408	11457	4.245	1252	6284	2481	0.0446256	1	0.351531	0	0.146067	0.0176187	C3	unknown	rST
CreKO_8w	4713	56242	70378	9423	5.289	1907	8487	3164	0.0602958	1	0.251342	0	0.0730337	0.0224786	C14	unknown	pSC
CreKO_8w	8372	45756	70378	16250	7.685	2895	11016	4270	0.0782631	1	0.538115	0	0.144944	0.0303362	C3	unknown	rST
CreKO_8w	5388	54274	70349	10687	4.731	1603	7539	3178	0.0535829	1	0.296182	0	0.0786517	0.0225874	C24	unknown	soma_Sertoli
CreKO_8w	6131	52444	70245	11670	6.405	1960	8403	3011	0.0598121	1	0.339429	0	0.0438202	0.0214321	C14	rST	pSC
CreKO_8w	8729	46858	70234	14647	7.564	3239	12759	3833	0.0908321	1	0.498869	0	0.0505618	0.0272874	C3	unknown	rST
CreKO_8w	7114	48515	70123	14494	5.917	2803	11898	4994	0.0848366	1	0.445388	0	0.121348	0.0356089	C3	unknown	rST
CreKO_8w	3519	59545	70050	6986	5.277	1780	8281	5470	0.0591078	1	0.176421	0	0.0820225	0.0390435	C14	unknown	pSC
CreKO_8w	11047	37879	70041	21115	8.315	5417	19784	5484	0.141232	1	0.849072	0	0.0966292	0.0391485	C3	unknown	rST
CreKO_8w	5827	51572	70005	12606	8.582	3779	15111	3902	0.107928	1	0.357423	0	0.0977528	0.0278694	C14	unknown	pSC
CreKO_8w	7773	48960	69941	13208	4.176	1630	7831	3338	0.0559829	1	0.428533	0	0.270787	0.023863	C3	unknown	rST
CreKO_8w	9449	42424	69884	18011	8.968	4751	17863	5407	0.127805	1	0.647275	0	0.111236	0.0386855	C3	rST	rST
CreKO_8w	4602	56109	69864	9153	6.158	2211	9028	4549	0.0646112	1	0.245148	0	0.0865169	0.0325561	C14	unknown	pSC
CreKO_8w	10974	38140	69857	20743	10.1	6146	22659	5894	0.162181	1	0.831594	0	0.0865169	0.0421862	C14	unknown	pSC
CreKO_8w	2808	60292	69815	6715	4.279	1318	6569	4895	0.0470458	1	0.157948	0	0.094382	0.0350569	C3	unknown	rST
CreKO_8w	6168	50136	69793	13489	9.359	4424	17810	3675	0.127592	1	0.392074	0	0.058427	0.0263279	C14	unknown	pSC
CreKO_8w	2964	58884	69790	7942	6.499	2419	10130	6002	0.0725749	1	0.185212	0	0.0550562	0.0430004	C14	pSC	pSC
CreKO_8w	7537	48701	69789	13551	4.063	1590	7626	2685	0.0546361	1	0.43301	0	0.0269663	0.0192366	C3	unknown	rST
CreKO_8w	9531	43935	69750	16284	5.714	2164	9079	3606	0.0650824	1	0.587573	0	0.123596	0.0258495	C14	unknown	pSC
CreKO_8w	3378	58000	69742	8364	4.329	1563	7528	2741	0.0539703	1	0.202448	0	0.0606742	0.019651	C24	unknown	soma_Sertoli
CreKO_8w	4810	53802	69725	11113	5.418	2208	10503	3956	0.0753173	1	0.295956	0	0.0494382	0.0283686	C15	unknown	Lep_Zyo2
CreKO_8w	3245	59065	69709	7399	5.076	1915	8280	4514	0.0593897	1	0.180208	0	0.0674157	0.0323775	C14	unknown	pSC
CreKO_8w	5637	52290	69673	11746	8.876	4276	16399	4494	0.117685	1	0.332434	0	0.102247	0.0322507	C14	unknown	pSC
CreKO_8w	5811	52955	69516	10750	7.163	2496	10687	3552	0.0768672	1	0.312737	0	0.0831461	0.0255481	C14	pSC	pSC
CreKO_8w	3045	58410	69504	8049	5.73	1577	7138	8123	0.0513496	1	0.189933	0	0.126966	0.0584355	C14	unknown	pSC
CreKO_8w	6340	48928	69501	14233	7.851	3481	14333	5765	0.103114	1	0.420475	0	0.106742	0.0414742	C14	SPG_diff	pSC
CreKO_8w	8380	45445	69472	15647	13.095	6203	21907	4771	0.157668	1	0.528705	0	0.0921348	0.0343376	C14	unknown	pSC
CreKO_8w	6667	46553	69449	16229	11.145	6720	27907	3897	0.200917	1	0.491827	0	0.0460674	0.0280566	C20	unknown	Lep_Zyo1
CreKO_8w	7165	47952	69383	14266	11.123	4269	15569	4445	0.112196	1	0.446926	0	0.0921348	0.0320323	C14	pSC	pSC
CreKO_8w	11037	37756	69375	20582	11.888	6544	23517	5601	0.169492	1	0.837456	0	0.0685393	0.0403676	C14	unknown	pSC
CreKO_8w	3347	59193	69345	6805	9.295	3530	14515	6439	0.104658	1	0.171507	0	0.088764	0.0464273	C24	unknown	soma_Sertoli
CreKO_8w	9493	44843	69289	14953	5.496	2312	9584	2944	0.0691596	1	0.545146	0	0.0550562	0.0212444	C3	unknown	rST
CreKO_8w	8999	45032	69237	15206	5.73	1988	8720	3176	0.0629721	1	0.537507	0	0.0505618	0.0229357	C3	dSC	rST
CreKO_8w	10087	42077	69198	17034	6.305	2092	8736	4105	0.0631232	1	0.644556	0	0.1	0.0296613	C14	unknown	pSC
CreKO_8w	8618	43101	69184	17465	5.119	1683	8313	4560	0.0600789	1	0.60516	0	0.0606742	0.0329556	C15	unknown	Lep_Zyo2
CreKO_8w	2707	60159	69174	6308	7.975	2658	10755	3933	0.0777387	1	0.149853	0	0.0865169	0.0284283	C14	unknown	pSC
CreKO_8w	8066	47628	69174	13480	7.713	2594	11118	3263	0.0803626	1	0.452381	0	0.0550562	0.0235855	C14	unknown	pSC
CreKO_8w	4889	53923	69167	10355	6.573	2151	9391	3795	0.0678864	1	0.282699	0	0.0595506	0.0274336	C14	unknown	pSC
CreKO_8w	7750	47535	69029	13744	6.132	2081	8439	3422	0.0611265	1	0.452172	0	0.0932584	0.0247867	C14	unknown	pSC
CreKO_8w	7333	47982	69022	13707	4.601	1631	7418	2888	0.0537365	1	0.438498	0	0.0707865	0.0209209	C3	unknown	rST
CreKO_8w	2176	61977	69008	4855	5.727	2120	9077	5217	0.0657677	1	0.113445	0	0.0820225	0.0378	C14	unknown	pSC
CreKO_8w	7417	47405	68990	14168	8.273	3710	15808	3857	0.114567	1	0.455332	0	0.0797753	0.0279533	C24	unknown	soma_Sertoli
CreKO_8w	7104	49563	68894	12227	4.708	1719	7907	2953	0.0573853	1	0.390029	0	0.0898876	0.0214315	C24	unknown	soma_Sertoli
CreKO_8w	7998	43155	68886	17733	8.465	4181	19377	4196	0.140645	1	0.596246	0	0.0404494	0.0304561	C21	unknown	SPG_undiff
CreKO_8w	7997	42913	68846	17936	9.913	4796	20777	4077	0.150895	1	0.604316	0	0.0910112	0.0296096	C24	unknown	soma_Sertoli
CreKO_8w	9375	43372	68830	16083	6.495	2250	9517	3447	0.0691341	1	0.586969	0	0.0842697	0.02504	C14	unknown	pSC
CreKO_8w	3231	58681	68801	6889	11.831	3991	15531	4082	0.112869	1	0.172458	0	0.0910112	0.0296653	C15	rST	Lep_Zyo2
CreKO_8w	9244	40695	68782	18843	10.688	5392	19678	5082	0.143046	1	0.690183	0	0.0573034	0.0369428	C14	unknown	pSC
CreKO_8w	11596	35900	68742	21246	7.878	4734	17264	5845	0.125571	1	0.914819	0	0.0898876	0.042514	C14	unknown	pSC
CreKO_8w	6607	47762	68659	14290	4.21	1841	8879	3126	0.0646601	1	0.437524	0	0.101124	0.0227647	C3	unknown	rST
CreKO_8w	7978	44246	68639	16415	12.377	6188	22134	4910	0.161235	1	0.551304	0	0.0910112	0.0357668	C14	unknown	pSC
CreKO_8w	7214	49053	68616	12349	6.302	2527	10580	3066	0.0770957	1	0.398814	0	0.0179775	0.0223417	C3	rST	rST
CreKO_8w	4063	56260	68607	8284	6.106	2319	10885	4733	0.0793286	1	0.219463	0	0.176404	0.0344936	C21	unknown	SPG_undiff
CreKO_8w	5110	52613	68597	10874	4.946	1806	8162	3406	0.0594924	1	0.303803	0	0.094382	0.0248262	C14	dSC	pSC
CreKO_8w	4928	53024	68570	10618	8.023	3533	14536	4157	0.105994	1	0.293188	0	0.113483	0.0303121	C14	unknown	pSC
CreKO_8w	2050	61407	68457	5000	6.763	2237	9685	4169	0.0707378	1	0.114808	0	0.0629213	0.0304498	C14	unknown	pSC
CreKO_8w	8603	45391	68455	14461	9.851	2955	12576	3562	0.091856	1	0.508118	0	0.0325843	0.0260171	C21	unknown	SPG_undiff
CreKO_8w	10149	38171	68454	20134	6.906	3906	14730	5228	0.10759	1	0.793351	0	0.0853933	0.0381862	C14	unknown	pSC
CreKO_8w	10096	42425	68442	15921	6.493	2279	9191	3374	0.0671444	1	0.613247	0	0.105618	0.0246486	C3	unknown	rST
CreKO_8w	5468	52298	68369	10603	4.579	1561	6996	2536	0.0511635	1	0.307297	0	0.0764045	0.0185464	C14	unknown	pSC
CreKO_8w	4271	56273	68295	7751	5.865	2254	9508	3864	0.0696098	1	0.213637	0	0.261798	0.028289	C3	unknown	rST
CreKO_8w	5865	51949	68287	10473	5.745	2379	10174	4143	0.0744944	1	0.314501	0	0.162921	0.0303352	C3	unknown	rST
CreKO_8w	3416	58860	68258	5982	4.148	1523	7048	2957	0.0516276	1	0.159667	0	0.137079	0.0216605	C3	unknown	rST
CreKO_8w	7267	47745	68194	13182	7.535	2169	9223	3075	0.0676233	1	0.428296	0	0.0977528	0.022546	C20	unknown	Lep_Zyo1
CreKO_8w	4224	53676	68185	10285	4.342	1515	7207	3403	0.0528489	1	0.270307	0	0.088764	0.0249542	C14	unknown	pSC
CreKO_8w	6724	49963	68105	11418	9.996	3362	13474	3539	0.0989208	1	0.363109	0	0.0719101	0.0259819	C20	unknown	Lep_Zyo1
CreKO_8w	6124	50514	68058	11420	4.214	1345	6012	2998	0.0441682	1	0.34731	0	0.120225	0.0220253	C3	unknown	rST
CreKO_8w	8858	41574	68057	17625	12.794	6713	24196	4940	0.177763	1	0.637009	0	0.106742	0.0362931	C14	unknown	pSC
CreKO_8w	8469	44662	68043	14912	8.129	2418	11314	3661	0.0831386	1	0.52351	0	0.114607	0.0269021	C21	SPG_diff	SPG_undiff
CreKO_8w	6070	49586	68014	12358	6.909	2404	10444	3456	0.0767783	1	0.371637	0	0.110112	0.0254065	C14	unknown	pSC
CreKO_8w	4539	53417	67996	10040	6.926	2144	8534	5921	0.0627537	1	0.272928	0	0.0696629	0.0435393	C14	unknown	pSC
CreKO_8w	9343	39358	67980	19279	10.381	6118	23699	4987	0.174309	1	0.727222	0	0.107865	0.0366799	C14	pSC	pSC
CreKO_8w	8724	45168	67950	14058	5.052	1393	6149	2505	0.0452465	1	0.504384	0	0.11236	0.0184327	C3	unknown	rST
CreKO_8w	5259	51666	67945	11020	4.887	1999	9340	3302	0.0687321	1	0.315081	0	0.052809	0.0242991	C3	rST	rST
CreKO_8w	6662	46562	67791	14567	6.82	3072	11979	4469	0.0883524	1	0.45593	0	0.0550562	0.0329616	C14	unknown	pSC
CreKO_8w	5233	51967	67757	10557	7.811	2714	10888	3458	0.0803459	1	0.303847	0	0.11236	0.0255177	C14	pSC	pSC
CreKO_8w	7338	49037	67668	11293	4.619	1572	7296	3124	0.0539103	1	0.379938	0	0.0707865	0.0230833	C14	unknown	pSC
CreKO_8w	6482	49461	67635	11692	4.868	1475	6807	2994	0.0503216	1	0.367441	0	0.222472	0.0221335	C3	unknown	rST
CreKO_8w	11549	40649	67627	15429	4.517	1405	6870	2958	0.0507933	1	0.663682	0	0.0764045	0.02187	C14	eST	pSC
CreKO_8w	5563	51608	67610	10439	5.734	1998	9408	2579	0.0695755	1	0.310068	0	0.0932584	0.0190726	C21	unknown	SPG_undiff
CreKO_8w	8137	42445	67578	16996	8.135	4441	18118	4253	0.134053	1	0.592131	0	0.088764	0.0314673	C24	unknown	soma_Sertoli
CreKO_8w	10970	35495	67515	21050	7.249	4477	16093	5336	0.119181	1	0.902099	0	0.0853933	0.0395171	C3	unknown	rST
CreKO_8w	8174	43475	67493	15844	6.47	2627	10554	6206	0.0781859	1	0.552455	0	0.0629213	0.0459751	C14	unknown	pSC
CreKO_8w	8940	38773	67454	19741	10.654	5176	20424	5009	0.151392	1	0.739716	0	0.0786517	0.037129	C14	unknown	pSC
CreKO_8w	10023	42267	67426	15136	5.953	2447	10221	4360	0.0757942	1	0.59524	0	0.0853933	0.0323317	C14	unknown	pSC
CreKO_8w	7478	46394	67422	13550	10.08	3100	12669	3573	0.093953	1	0.453248	0	0.104494	0.0264973	C15	unknown	Lep_Zyo2
CreKO_8w	10140	35695	67309	21474	7.952	4771	17934	5388	0.133221	1	0.88567	0	0.129213	0.0400244	C3	dSC	rST
CreKO_8w	6666	47498	67301	13137	7.345	3075	12688	3925	0.0942631	1	0.416923	0	0.0977528	0.02916	C24	unknown	soma_Sertoli
CreKO_8w	4387	53609	67290	9294	4.77	1597	7255	2966	0.0539085	1	0.2552	0	0.0977528	0.0220389	C14	unknown	pSC
CreKO_8w	11105	35640	67202	20457	8.492	4709	17399	5061	0.129453	1	0.885578	0	0.134831	0.0376551	C3	unknown	rST
CreKO_8w	6850	47497	67182	12835	7.933	3129	12854	3859	0.0956655	1	0.414447	0	0.0842697	0.0287205	C14	unknown	pSC
CreKO_8w	7746	46774	67026	12506	7.752	2529	10577	4125	0.0789022	1	0.432976	0	0.0876404	0.0307716	C15	unknown	Lep_Zyo2
CreKO_8w	4549	51126	67013	11338	9.53	3547	13990	6916	0.104383	1	0.310742	0	0.0876404	0.0516019	C14	dSC	pSC
CreKO_8w	5166	51621	66944	10157	5.09	2149	9600	3486	0.0717017	1	0.296837	0	0.0438202	0.0260367	C3	unknown	rST
CreKO_8w	3446	55387	66889	8056	7.041	2880	12617	4206	0.094313	1	0.207666	0	0.0460674	0.0314401	C14	unknown	pSC
CreKO_8w	5840	49531	66840	11469	6.486	3102	12584	3467	0.0941352	1	0.349458	0	0.0876404	0.0259351	C3	rST	rST
CreKO_8w	6729	48110	66834	11995	4.327	1335	6084	2702	0.0455158	1	0.389191	0	0.0808989	0.0202143	C14	unknown	pSC
CreKO_8w	6086	48603	66800	12111	11.274	4139	16340	4213	0.122305	1	0.374401	0	0.0651685	0.0315344	C14	rST	pSC
CreKO_8w	3117	57241	66796	6438	4.305	1335	6555	3708	0.0490673	1	0.166926	0	0.111236	0.0277562	C14	pSC	pSC
CreKO_8w	11649	33224	66768	21895	7.611	4024	16115	5080	0.120679	1	1.00963	0	0.0606742	0.0380422	C14	unknown	pSC
CreKO_8w	6450	49662	66754	10642	4.083	1198	5872	2451	0.0439824	1	0.344167	0	0.103371	0.0183585	C14	unknown	pSC
CreKO_8w	5430	50134	66730	11166	6.263	2682	11329	4049	0.0848869	1	0.331033	0	0.0865169	0.0303387	C3	unknown	rST
CreKO_8w	8700	40555	66712	17457	9.996	5058	19314	4941	0.144757	1	0.644976	0	0.119101	0.0370323	C3	unknown	rST
CreKO_8w	4924	52573	66697	9200	5.366	1848	8110	2718	0.0607973	1	0.268655	0	0.11573	0.0203757	C14	unknown	pSC
CreKO_8w	4964	51354	66688	10370	11.25	4863	19702	4405	0.147718	1	0.298594	0	0.119101	0.0330269	C20	unknown	Lep_Zyo1
CreKO_8w	7598	47013	66686	12075	4.515	1539	7383	3088	0.0553564	1	0.418459	0	0.219101	0.0231533	C3	rST	rST
CreKO_8w	8979	41683	66678	16016	7.104	2113	8393	4175	0.0629368	1	0.599645	0	0.0910112	0.0313072	C14	unknown	pSC
CreKO_8w	8470	43995	66677	14212	8.736	2678	11712	3432	0.0878264	1	0.515559	0	0.0516854	0.025736	C14	unknown	pSC
[truncated: 343,349+ more rows]

## Sheet: Dataset EV4D
Dataset EV4D: Average scATAC-seq signal in undifferentiated spermatogonia from Cre/+ and Nfya-CKO
[truncated: 46,676 more rows]
