# Supplementary material for: Transcription factor NFYA directs male meiotic entry by regulating accessible chromatin at meiotic promoters in mice
Source: EMBO J. 2026 Mar 19;45(8):2523–60. doi: 10.1038/s44318-026-00756-6 (PMC13083884; doi:10.1038/s44318-026-00756-6)
Supplement: Supplementary file 7 — Dataset EV5 [file 44318_2026_756_MOESM7_ESM.xlsx]

## Sheet: Dataset EV5 
Dataset EV5. Differential gene expression analysis between the SpG from Cre/+ and Nfya-CKO mice.

## Sheet: Dataset EV5
Dataset EV5. Diffirential gene expression analysis between SpG from NFYA-CKO and Cre/+
Decresed							Increased
Gene name	Gene category	STRA8/MEIOSIN target	NFYA bound	p value	Avrg log2 FC	p ajust value	Gene name	Gene category	STRA8/MEIOSIN target	NFYA bound	p value	Avrg log2 FC	p ajust value
Cox6b2	Meiosis	No	Yes	3.44124e-51	-3.97264	9.6785e-47	Gm2a	Meiosis	Yes	Yes	1.25944e-37	2.13045	3.54218e-33
Ybx2	Meiosis	Yes	Yes	2.61986e-47	-3.2384	7.36836e-43	Mt1	Meiosis	No	Yes	1.80193e-27	1.26486	5.06793e-23
Rsph1	Meiosis	No	Yes	2.63168e-39	-4.5313	7.4016e-35	Garnl3	Meiosis	No	Yes	4.29109e-18	1.28544	1.20687e-13
Ggn	Meiosis	No	Yes	5.20998e-38	-5.67825	1.46531e-33	Trappc6a	Meiosis	No	Yes	1.13371e-17	2.84542	3.18856e-13
Pabpc1	Meiosis	Yes	Yes	1.9405e-22	-1.27415	5.45765e-18	Cyb5a	Meiosis	No	Yes	2.46872e-15	1.75249	6.94327e-11
Hspa2	Meiosis	Yes	Yes	1.48339e-19	-3.99533	4.17205e-15	Ndufa2	Meiosis	No	Yes	2.99915e-14	1.32472	8.43512e-10
Pcsk4	Meiosis	No	Yes	1.67849e-14	-2.4432	4.72075e-10	Chpf	Meiosis	Yes	Yes	3.51425e-13	2.94571	9.88384e-09
1700028J19Rik	Meiosis	No	Yes	6.11424e-14	-3.72098	1.71963e-09	Dmpk	Meiosis	No	Yes	7.40232e-12	2.1015	2.0819e-07
Aamp	Meiosis	No	Yes	2.24436e-10	-1.18583	6.31226e-06	Fkbp8	Meiosis	No	Yes	1.0449e-10	1.25858	2.93877e-06
Cebpg	Meiosis	No	Yes	5.04466e-10	-1.4586	1.41881e-05	Pttg1ip	Meiosis	No	Yes	2.70503e-09	1.04954	7.6079e-05
Catsperd	Meiosis	No	Yes	6.64809e-10	-1.65507	1.86977e-05	Adamtsl5	Meiosis	No	Yes	7.89891e-09	3.34911	0.000222157
Arl6ip1	Meiosis	No	Yes	1.12214e-09	-1.18716	3.15602e-05	Cyp46a1	Meiosis	No	Yes	1.07062e-08	3.17768	0.000301112
Pgp	Meiosis	No	Yes	1.16093e-09	-1.19846	3.26511e-05	Mapk9	Meiosis	No	Yes	1.70759e-08	1.11832	0.000480259
Tuba3a	Meiosis	No	Yes	6.33266e-09	-1.22834	0.000178106	Mto1	Meiosis	No	Yes	3.71732e-07	1.54149	0.010455
Iqcd	Meiosis	No	Yes	1.05176e-08	-2.73249	0.000295807	Pcyt2	Meiosis	No	Yes	4.47024e-07	2.12668	0.0125725
Wdtc1	Meiosis	No	Yes	1.1756e-08	-1.15938	0.000330638	Mrpl38	Meiosis	No	Yes	5.43558e-07	1.4018	0.0152876
Cchcr1	Meiosis	Yes	Yes	1.38219e-08	-1.61673	0.00038874	Chka	Meiosis	No	Yes	8.75248e-07	1.02118	0.0246163
Mnt	Meiosis	No	Yes	1.77174e-08	-1.91984	0.000498302	Ube2d2a	Meiosis	No	Yes	8.84058e-07	1.01142	0.0248641
Pde6d	Meiosis	Yes	Yes	4.96574e-08	-2.11044	0.00139661	Fosb	Mitosis	No	Yes	7.58397e-16	2.51086	2.13299e-11
Psip1	Meiosis	No	Yes	8.83142e-08	-1.06825	0.00248384	Tspyl2	Mitosis	No	Yes	5.24901e-15	1.30938	1.47628e-10
Syngr4	Meiosis	Yes	Yes	1.00515e-07	-2.08087	0.00282698	Txn1	Mitosis	No	Yes	3.07353e-14	1.88015	8.64431e-10
Kpnb1	Meiosis	No	Yes	1.34911e-07	-1.15128	0.00379437	Hdac6	Mitosis	No	Yes	8.34689e-11	1.0839	2.34756e-06
Tprn	Meiosis	No	Yes	1.47662e-07	-2.16499	0.004153	Mlxipl	Mitosis	No	Yes	1.50283e-10	1.54932	4.22671e-06
Calm1	Meiosis	No	Yes	3.70974e-07	-1.15333	0.0104336	Mapk14	Mitosis	No	Yes	3.26384e-10	1.14305	9.17956e-06
Tuba3b	Meiosis	No	Yes	9.14073e-07	-1.26351	0.0257083	Dock9	Mitosis	No	Yes	3.65288e-09	1.03171	0.000102737
4930579G24Rik	Meiosis	Yes	Yes	1.06402e-06	-2.90008	0.0299255	Plekha7	Mitosis	No	Yes	9.63117e-09	1.63839	0.000270877
Ndufaf3	Meiosis	No	Yes	1.21359e-06	-2.48698	0.0341323	Acy1	Mitosis	No	Yes	1.94261e-07	1.35285	0.0054636
Pcbp3	Meiosis	Yes	Yes	1.61145e-06	-1.35458	0.0453221	Tmem63b	Mitosis	No	Yes	1.23786e-06	1.53138	0.0348149
Sox4	Mitosis	No	Yes	2.28723e-19	-1.60527	6.43283e-15	Rhpn2	Mitosis	No	Yes	1.25125e-06	1.51422	0.0351913
Usp26	Mitosis	No	Yes	9.27922e-12	-1.67445	2.60978e-07	Ppfia3	Other	No	Yes	1.1594e-23	2.18535	3.2608e-19
Klf7	Mitosis	No	Yes	1.33045e-09	-1.42253	3.74188e-05	Dbi	Other	No	Yes	9.83101e-22	1.7292	2.76497e-17
Sall1	Mitosis	No	Yes	2.18141e-09	-2.15499	6.13522e-05	Nectin2	Other	No	Yes	1.57883e-21	2.90122	4.44047e-17
Fzd2	Mitosis	No	Yes	8.04803e-09	-2.28667	0.000226351	Trank1	Other	No	Yes	1.05152e-18	1.25237	2.9574e-14
Tmtc4	Mitosis	Yes	Yes	2.17296e-08	-1.31529	0.000611145	Fads1	Other	Yes	Yes	3.98303e-18	1.55847	1.12023e-13
Klf13	Mitosis	No	Yes	2.27282e-08	-1.18725	0.000639231	Tspan17	Other	No	Yes	1.25378e-17	3.22443	3.52625e-13
Usf1	Mitosis	No	Yes	7.18737e-08	-1.33219	0.00202145	1110008P14Rik	Other	No	Yes	1.75673e-16	1.65703	4.9408e-12
Sox3	Mitosis	No	Yes	1.61186e-07	-1.83376	0.00453337	Rps21	Other	No	Yes	2.87093e-16	1.04591	8.07449e-12
Foxo1	Mitosis	No	Yes	4.5636e-07	-1.10298	0.0128351	Fdxr	Other	No	Yes	3.99963e-16	2.12578	1.1249e-11
Zfp280b	Mitosis	No	Yes	1.19641e-06	-1.85036	0.0336492	Snrnp48	Other	No	Yes	4.85242e-16	2.21214	1.36474e-11
Cdiptos	Other	No	Yes	1.23183e-34	-3.90105	3.46453e-30	Slx1b	Other	No	Yes	8.64477e-16	1.35292	2.43134e-11
Gm2762	Other	No	Yes	1.01343e-33	-3.90898	2.85027e-29	AC154200	Other	No	Yes	1.38192e-15	1.15347	3.88664e-11
Hsp90b1	Other	No	Yes	2.13545e-27	-1.50036	6.00596e-23	Gamt	Other	No	Yes	2.3165e-15	2.48364	6.51514e-11
Lypd4	Other	Yes	Yes	1.18246e-20	-5.91104	3.32566e-16	Mark4	Other	Yes	Yes	7.02928e-15	1.42757	1.97699e-10
Gm13817	Other	No	Yes	2.52382e-17	-5.91324	7.09824e-13	Tgfb1	Other	Yes	Yes	1.26441e-14	2.73504	3.55615e-10
Phf13	Other	No	Yes	1.48516e-15	-1.5009	4.17702e-11	1600020E01Rik	Other	No	Yes	5.40959e-14	1.2144	1.52145e-09
1700029M20Rik	Other	No	Yes	8.78052e-15	-4.19769	2.46952e-10	Lrp8	Other	No	Yes	8.04555e-14	1.66278	2.26281e-09
Dag1	Other	No	Yes	7.04359e-14	-1.08304	1.98101e-09	Rplp1	Other	No	Yes	4.46121e-13	1.16687	1.25471e-08
Sfr1	Other	No	Yes	1.1494e-12	-1.2212	3.2327e-08	Acaa2	Other	No	Yes	7.24251e-12	1.32354	2.03695e-07
Dmrtc2	Other	No	Yes	2.81239e-12	-3.60188	7.90984e-08	Snhg9	Other	No	Yes	1.30936e-11	2.47668	3.68257e-07
Piwil1	Other	No	Yes	4.07396e-12	-1.76611	1.1458e-07	Kdm4b	Other	No	Yes	5.77422e-11	1.80338	1.624e-06
Tesmin	Other	Yes	Yes	1.31252e-10	-3.22157	3.69146e-06	Crip2	Other	Yes	Yes	6.83193e-11	1.9027	1.92148e-06
Sp1	Other	No	Yes	3.59098e-10	-1.37112	1.00996e-05	Gadd45g	Other	Yes	Yes	1.07781e-10	1.72304	3.03135e-06
Bicd2	Other	No	Yes	5.2119e-09	-1.53457	0.000146585	Safb2	Other	No	Yes	3.84022e-10	1.08212	1.08006e-05
Eef1a1	Other	No	Yes	5.49702e-09	-1.03504	0.000154604	Junb	Other	No	Yes	4.37711e-10	1.12012	1.23106e-05
Tex101	Other	Yes	Yes	6.76041e-09	-1.44119	0.000190137	Cited4	Other	No	Yes	6.64533e-10	3.1985	1.869e-05
Mfsd13b	Other	Yes	Yes	9.00233e-09	-2.64795	0.00025319	Szt2	Other	No	Yes	6.82463e-10	1.32911	1.91943e-05
Klf5	Other	No	Yes	9.38856e-09	-3.57275	0.000264053	Pbx3	Other	Yes	Yes	9.43513e-10	1.06561	2.65363e-05
Tspan33	Other	No	Yes	2.95464e-08	-2.14087	0.000830992	Sesn2	Other	Yes	Yes	1.28581e-09	1.52544	3.61635e-05
H3f3b	Other	No	Yes	6.86444e-08	-1.12207	0.00193063	Mast3	Other	No	Yes	1.3088e-09	1.77156	3.681e-05
Gsk3b	Other	No	Yes	7.55797e-08	-1.15328	0.00212568	Ercc1	Other	No	Yes	1.53363e-09	2.41652	4.31334e-05
Meioc	Other	Yes	Yes	1.08637e-07	-2.79113	0.00305541	Nup214	Other	No	Yes	1.66648e-09	1.13134	4.68696e-05
G3bp1	Other	No	Yes	1.10516e-07	-1.36573	0.00310825	Sec23b	Other	No	Yes	1.6992e-09	1.03319	4.77901e-05
Gm21992	Other	Yes	Yes	1.20619e-07	-1.05999	0.0033924	Fbxo47	Other	Yes	Yes	1.72291e-09	1.60091	4.84568e-05
Rnf44	Other	No	Yes	1.41289e-07	-1.10584	0.00397375	Rnasek	Other	No	Yes	3.87457e-09	1.54649	0.000108972
Gnaz	Other	No	Yes	2.14748e-07	-1.4024	0.00603978	Scarb1	Other	No	Yes	4.14345e-09	1.11719	0.000116535
Fam221b	Other	No	Yes	3.51362e-07	-3.0833	0.00988206	Clk4	Other	No	Yes	5.56301e-09	1.65696	0.00015646
Efcab12	Other	No	Yes	6.32832e-07	-2.90459	0.0177984	Shprh	Other	No	Yes	6.65161e-09	1.39506	0.000187076
Med19	Other	No	Yes	6.60621e-07	-1.37402	0.01858	Med31	Other	No	Yes	8.64421e-09	1.42759	0.000243118
BC051142	Spermiogenesis	Yes	Yes	2.99348e-78	-4.90225	8.41916e-74	Dennd4c	Other	No	Yes	9.55714e-09	1.57742	0.000268794
Fhl4	Spermiogenesis	Yes	Yes	2.27825e-34	-7.75835	6.40758e-30	Tspan4	Other	No	Yes	1.2812e-08	2.53776	0.000360339
Meig1	Spermiogenesis	No	Yes	4.7781e-24	-3.52807	1.34384e-19	Mrpl2	Other	No	Yes	1.49546e-08	1.1032	0.000420597
Hspa5	Spermiogenesis	Yes	Yes	3.1219e-18	-1.47344	8.78035e-14	Carhsp1	Other	No	Yes	1.60048e-08	1.02266	0.000450136
Lrrc46	Spermiogenesis	Yes	Yes	2.58758e-16	-3.0718	7.27756e-12	Polr2j	Other	No	Yes	1.62124e-08	1.38583	0.000455973
2610318N02Rik	Spermiogenesis	Yes	Yes	2.63326e-15	-2.87674	7.40604e-11	Exoc7	Other	No	Yes	2.01277e-08	1.78194	0.000566091
Tssk6	Spermiogenesis	No	Yes	8.00774e-15	-5.21688	2.25218e-10	Klf2	Other	No	Yes	2.3044e-08	1.32658	0.000648111
Tsks	Spermiogenesis	No	Yes	2.60674e-14	-3.76157	7.33145e-10	Rnh1	Other	No	Yes	2.46468e-08	2.74949	0.00069319
Hsp90aa1	Spermiogenesis	Yes	Yes	4.47229e-14	-1.12937	1.25783e-09	Prrg2	Other	No	Yes	2.72642e-08	1.54177	0.000766806
Cfap36	Spermiogenesis	No	Yes	4.90916e-14	-1.839	1.3807e-09	Tmem86a	Other	No	Yes	3.54792e-08	1.05073	0.000997851
Spata24	Spermiogenesis	No	Yes	2.47774e-10	-1.84693	6.96866e-06	Pdzd11	Other	No	Yes	3.64373e-08	1.64991	0.0010248
Dnajb3	Spermiogenesis	Yes	Yes	1.82076e-09	-2.18313	5.12088e-05	Exoc1	Other	No	Yes	4.85055e-08	1.85259	0.00136422
Spata33	Spermiogenesis	No	Yes	3.0425e-09	-1.73378	8.55704e-05	Anxa6	Other	No	Yes	7.24263e-08	1.21001	0.00203699
Fam71e1	Spermiogenesis	No	Yes	1.10462e-08	-1.93462	0.000310674	Strip2	Other	No	Yes	8.58661e-08	2.509	0.00241498
Hook1	Spermiogenesis	No	Yes	1.33664e-08	-1.05811	0.00037593	Tecpr2	Other	No	Yes	8.82896e-08	1.11503	0.00248315
Creld2	Spermiogenesis	No	Yes	1.32401e-07	-1.08548	0.00372378	Slc1a5	Other	No	Yes	9.38357e-08	1.39308	0.00263913
Efhc1	Spermiogenesis	No	Yes	2.81728e-07	-2.59089	0.00792359	Rhebl1	Other	No	Yes	1.33863e-07	1.50415	0.0037649
6-qF3-8009	Meiosis	No	No	5.84569e-25	-5.91056	1.6441e-20	Atp13a1	Other	No	Yes	1.35693e-07	1.04094	0.00381637
Smim24	Meiosis	No	No	1.0911e-24	-2.94324	3.06873e-20	Grk6	Other	No	Yes	1.4595e-07	1.66801	0.00410483
Hrasls5	Meiosis	No	No	7.19502e-23	-6.83621	2.0236e-18	Pccb	Other	No	Yes	1.46302e-07	1.28923	0.00411473
10-qA3-2592	Meiosis	No	No	3.71768e-22	-5.10667	1.0456e-17	Fnbp4	Other	No	Yes	1.56806e-07	1.17989	0.00441018
Mroh2a	Meiosis	No	No	5.48089e-22	-5.03629	1.5415e-17	Ssr4	Other	No	Yes	1.63326e-07	2.48514	0.00459355
Tcp11	Meiosis	No	No	9.27654e-22	-2.34082	2.60903e-17	Kifc2	Other	No	Yes	1.67571e-07	1.90267	0.00471294
Smpd5	Meiosis	No	No	2.93642e-19	-4.14687	8.25869e-15	St3gal5	Other	Yes	Yes	1.76777e-07	1.09762	0.00497186
Atxn7l3b	Meiosis	No	No	6.1705e-16	-1.48316	1.73545e-11	Atp5e	Other	No	Yes	2.09345e-07	1.22209	0.00588782
Lyar	Meiosis	No	No	7.7361e-16	-1.54869	2.17578e-11	Fstl3	Other	Yes	Yes	2.25724e-07	1.43891	0.00634848
Mapk15	Meiosis	No	No	2.02305e-15	-2.73615	5.68982e-11	Mthfd1	Other	No	Yes	2.43361e-07	1.14446	0.00684452
11-qE1-3997	Meiosis	No	No	4.46625e-15	-5.01348	1.25613e-10	Rps27l	Other	No	Yes	3.26703e-07	1.07572	0.00918852
Ropn1l	Meiosis	No	No	1.3519e-14	-2.39243	3.80221e-10	Scnm1	Other	No	Yes	3.42963e-07	1.54554	0.00964584
D130017N08Rik	Meiosis	No	No	2.24968e-14	-3.42572	6.32724e-10	Tmco3	Other	No	Yes	4.10381e-07	1.52156	0.011542
5-qG2-2301	Meiosis	No	No	2.24968e-14	-3.42572	6.32724e-10	Lin7b	Other	No	Yes	4.30076e-07	2.14261	0.0120959
5-qF-14224	Meiosis	No	No	3.17347e-14	-2.95617	8.92538e-10	Adsl	Other	No	Yes	4.36948e-07	1.02453	0.0122892
Ybx3	Meiosis	No	No	3.82162e-14	-1.80849	1.07483e-09	Mrpl28	Other	No	Yes	4.84227e-07	1.68234	0.0136189
1700102P08Rik	Meiosis	No	No	3.36125e-13	-2.68769	9.45351e-09	Tubgcp5	Other	No	Yes	5.1206e-07	1.2203	0.0144017
Gm26799	Meiosis	No	No	8.33841e-12	-3.42337	2.34518e-07	Slc20a1	Other	No	Yes	7.18138e-07	1.04775	0.0201976
Pgam2	Meiosis	No	No	9.07802e-12	-4.3707	2.55319e-07	Zfc3h1	Other	No	Yes	8.14728e-07	1.20794	0.0229142
Slc2a3	Meiosis	No	No	1.00218e-11	-2.38238	2.81863e-07	Upf3b	Other	No	Yes	9.12554e-07	1.23518	0.0256656
10-qB4-6488	Meiosis	No	No	1.64643e-11	-3.25269	4.63059e-07	Rad54b	Other	No	Yes	9.21478e-07	1.41952	0.0259166
Setd1b	Meiosis	No	No	9.70349e-10	-1.71105	2.72911e-05	Wdr18	Other	No	Yes	1.0024e-06	1.14498	0.0281926
Acrbp	Meiosis	No	No	1.30723e-09	-2.42347	3.67657e-05	Hivep3	Other	No	Yes	1.01479e-06	1.03311	0.0285411
4933416C03Rik	Meiosis	Yes	No	1.36595e-09	-2.0567	3.84172e-05	Rnf20	Other	No	Yes	1.08989e-06	1.02052	0.0306531
4930519G04Rik	Meiosis	No	No	1.40437e-09	-3.87552	3.94978e-05	Tmc4	Other	No	Yes	1.09979e-06	2.78958	0.0309315
Asrgl1	Meiosis	No	No	1.75361e-09	-2.42624	4.93202e-05	Aldh4a1	Other	No	Yes	1.27715e-06	1.23648	0.0359198
Col16a1	Meiosis	No	No	2.81762e-09	-2.94787	7.92456e-05	Ccdc84	Other	No	Yes	1.35086e-06	2.2779	0.0379929
Dpep3	Meiosis	No	No	1.33246e-08	-1.95729	0.000374754	Bola2	Other	No	Yes	1.55615e-06	1.22823	0.0437668
Myo1a	Meiosis	No	No	2.02315e-08	-2.90704	0.00056901	Ten1	Other	No	Yes	1.70364e-06	1.40016	0.0479148
Gm5617	Meiosis	No	No	5.32786e-08	-2.10306	0.00149846	Usp32	Spermiogenesis	Yes	Yes	4.44393e-08	1.0423	0.00124986
Syt11	Meiosis	No	No	6.63679e-08	-1.59433	0.0018666	0610010F05Rik	Spermiogenesis	No	Yes	5.335e-08	1.38545	0.00150047
Chic2	Meiosis	No	No	1.16192e-07	-1.23941	0.0032679	Insl3	Meiosis	No	No	1.5717e-57	6.27871	4.4204e-53
Stk35	Meiosis	No	No	1.57646e-07	-1.99765	0.00443378	Jak3	Meiosis	No	No	1.59056e-57	6.23174	4.47344e-53
9-qA1-178	Meiosis	No	No	1.97005e-07	-2.69892	0.00554076	Inha	Meiosis	No	No	3.88617e-48	3.9874	1.09298e-43
15-qE1-8387	Meiosis	No	No	3.53955e-07	-3.30318	0.00995498	Spock2	Meiosis	No	No	1.40266e-27	1.29699	3.94499e-23
Dnhd1	Meiosis	No	No	5.06238e-07	-2.28884	0.0142379	Bcat2	Meiosis	No	No	9.28898e-24	2.92465	2.61253e-19
1700018L02Rik	Meiosis	No	No	5.07776e-07	-3.94775	0.0142812	Slc47a2	Meiosis	No	No	1.51204e-21	1.39732	4.25262e-17
4931422A03Rik	Meiosis	No	No	7.73331e-07	-2.57949	0.0217499	Npr1	Meiosis	No	No	8.63132e-21	1.82045	2.42756e-16
Gm10638	Meiosis	No	No	8.4625e-07	-5.47082	0.0238008	Vwa1	Meiosis	No	No	1.84831e-15	2.39513	5.19838e-11
Serf1	Meiosis	No	No	1.6235e-06	-1.1423	0.0456611	Creb3	Meiosis	No	No	8.56242e-15	1.81677	2.40818e-10
Lrrc61	Meiosis	No	No	1.65268e-06	-3.44232	0.0464816	Gm10076	Meiosis	No	No	3.32046e-12	1.32755	9.3388e-08
Agbl2	Meiosis	No	No	1.6908e-06	-3.18357	0.0475537	Spire2	Meiosis	No	No	4.6167e-10	1.39047	1.29845e-05
7-qD2-11976	Mitosis	No	No	2.931e-26	-6.81613	8.24345e-22	Sgsm3	Meiosis	No	No	7.14364e-10	1.54609	2.00915e-05
Trim71	Mitosis	No	No	4.71955e-20	-1.32792	1.32737e-15	Dhdh	Meiosis	No	No	8.43824e-10	2.13428	2.37326e-05
Nkx3-1	Mitosis	No	No	4.32368e-16	-3.02434	1.21603e-11	Il17re	Meiosis	No	No	9.08567e-10	3.08216	2.55535e-05
Zbtb16	Mitosis	No	No	5.07234e-15	-1.06745	1.4266e-10	Uqcr10	Meiosis	No	No	1.21859e-09	1.06308	3.42729e-05
Sbk1	Mitosis	No	No	2.90974e-11	-1.5666	8.18365e-07	B4galnt1	Meiosis	Yes	No	2.46572e-09	1.10484	6.93484e-05
Foxf1	Mitosis	No	No	1.09645e-09	-1.76783	3.08376e-05	Slc29a1	Meiosis	Yes	No	5.29924e-09	1.12562	0.000149041
Rragd	Mitosis	No	No	1.09108e-08	-1.84102	0.000306868	Rabac1	Meiosis	No	No	6.41612e-09	1.08553	0.000180453
Egr4	Mitosis	No	No	2.03918e-08	-1.31125	0.00057352	Lrpap1	Meiosis	No	No	7.4652e-09	1.28601	0.000209959
Prtg	Mitosis	No	No	1.14351e-06	-1.48252	0.0321611	Reep2	Meiosis	No	No	8.08419e-09	1.94788	0.000227368
Enc1	Mitosis	No	No	1.30712e-06	-1.21972	0.0367628	Neat1	Meiosis	No	No	1.99259e-08	1.80406	0.000560417
Prm1	Other	No	No	6.66083e-78	-6.44704	1.87336e-73	Lipg	Meiosis	No	No	2.78778e-08	3.5241	0.000784062
Tnp2	Other	No	No	4.88708e-77	-7.91535	1.37449e-72	Pank1	Meiosis	No	No	4.55875e-08	2.16491	0.00128215
Ldhc	Other	No	No	2.24371e-54	-5.33881	6.31044e-50	Sema5b	Meiosis	No	No	9.32713e-08	1.32102	0.00262326
Crisp2	Other	No	No	5.22018e-54	-6.29913	1.46817e-49	Exoc3l2	Meiosis	No	No	1.12908e-07	1.62379	0.00317553
2-qF1-2536	Other	No	No	2.14522e-49	-7.24423	6.03342e-45	Obsl1	Meiosis	No	No	1.18174e-07	1.31058	0.00332363
Fsip2	Other	No	No	2.68664e-46	-6.9136	7.55618e-42	Gcn1l1	Meiosis	No	No	5.38431e-07	1.11025	0.0151434
Gapdhs	Other	No	No	2.62034e-45	-6.23549	7.36969e-41	Birc5	Meiosis	No	No	6.50721e-07	1.51356	0.0183015
Lrrc71	Other	Yes	No	1.14045e-43	-7.09279	3.20753e-39	Carf	Meiosis	No	No	1.07248e-06	1.63546	0.0301636
pi-PC-1700016M24Rik	Other	No	No	1.54645e-42	-7.00143	4.34939e-38	Dtx4	Meiosis	No	No	1.39142e-06	2.06631	0.0391338
Mroh4	Other	No	No	1.54645e-42	-7.00143	4.34939e-38	Cd81	Mitosis	No	No	2.64207e-32	1.98811	7.43081e-28
Prm2	Other	No	No	1.71007e-42	-7.67979	4.80958e-38	Cd74	Mitosis	No	No	2.35514e-23	4.1434	6.62383e-19
1700008K24Rik	Other	No	No	8.21268e-42	-6.81403	2.30982e-37	Gpt2	Mitosis	No	No	1.04422e-20	1.94941	2.93686e-16
17-qC-935	Other	No	No	8.21268e-42	-6.81403	2.30982e-37	Cyb5r1	Mitosis	Yes	No	3.76253e-18	1.29373	1.05821e-13
4-qB3-3994	Other	No	No	1.73897e-41	-7.15336	4.89086e-37	Marcksl1	Mitosis	No	No	1.65497e-16	1.11586	4.65461e-12
mt-Cytb	Other	No	No	4.98537e-41	-1.82776	1.40213e-36	Crabp1	Mitosis	No	No	3.12925e-16	1.89449	8.80102e-12
Catsperz	Other	No	No	6.26814e-40	-5.14163	1.76291e-35	Cited1	Mitosis	No	No	2.25431e-14	2.52126	6.34025e-10
1700029F12Rik	Other	No	No	8.14924e-40	-5.2349	2.29197e-35	Slc30a2	Mitosis	No	No	1.00695e-12	1.38993	2.83205e-08
Smcp	Other	No	No	6.06562e-39	-8.18186	1.70596e-34	Ogdhl	Mitosis	No	No	3.0589e-12	1.0669	8.60316e-08
Odf1	Other	No	No	9.67002e-39	-5.02034	2.71969e-34	Slc22a17	Mitosis	No	No	4.07802e-11	1.69321	1.14694e-06
mt-Nd1	Other	No	No	1.70375e-37	-1.43969	4.7918e-33	Ocrl	Mitosis	No	No	7.80336e-11	1.13128	2.1947e-06
Cfap65	Other	No	No	8.21068e-37	-4.60457	2.30925e-32	Ankrd26	Mitosis	No	No	2.90821e-10	1.32002	8.17933e-06
mt-Co1	Other	No	No	7.60972e-36	-2.0425	2.14023e-31	Abcd3	Mitosis	No	No	4.18618e-10	1.07844	1.17736e-05
12-qE-7089	Other	No	No	3.78009e-34	-6.41316	1.06315e-29	Mpp3	Mitosis	No	No	1.15231e-09	2.98348	3.24086e-05
mt-Nd4	Other	No	No	1.15601e-33	-1.51324	3.25127e-29	Cyfip1	Mitosis	No	No	1.17094e-09	1.4228	3.29327e-05
Acrv1	Other	No	No	3.34529e-33	-6.60813	9.40863e-29	Trip6	Mitosis	No	No	1.23428e-09	1.15681	3.4714e-05
6-qC3-6258	Other	No	No	4.00245e-33	-5.01922	1.12569e-28	Mgmt	Mitosis	No	No	1.26815e-09	1.40312	3.56666e-05
Spata4	Other	No	No	4.33728e-33	-6.69011	1.21986e-28	Abcc8	Mitosis	No	No	1.52979e-09	1.0468	4.30253e-05
Fabp9	Other	No	No	5.65156e-33	-4.37777	1.5895e-28	Slc4a3	Mitosis	No	No	1.57625e-09	3.34456	4.43319e-05
AC157566.4	Other	No	No	9.80636e-33	-5.65988	2.75804e-28	Abca3	Mitosis	No	No	3.7741e-09	1.33452	0.000106147
Gm37389	Other	No	No	1.53912e-31	-4.20765	4.32879e-27	Map4k2	Mitosis	No	No	7.67916e-09	1.28196	0.000215976
Tmco5	Other	No	No	1.78624e-31	-5.83468	5.02379e-27	Actn2	Mitosis	No	No	1.02203e-08	1.23247	0.000287447
mt-Nd2	Other	No	No	5.14247e-31	-2.08979	1.44632e-26	Il17ra	Mitosis	Yes	No	1.09977e-08	2.58174	0.000309309
Pgk2	Other	No	No	7.16281e-31	-6.61581	2.01454e-26	Wwc1	Mitosis	No	No	1.40783e-08	1.56662	0.000395952
Slc6a21	Other	No	No	1.18309e-30	-4.7574	3.32745e-26	Hist1h2bc	Mitosis	Yes	No	3.62728e-08	1.92476	0.00102017
7-qD1-19431	Other	No	No	3.55053e-30	-5.18232	9.98586e-26	Ldlr	Mitosis	No	No	3.73254e-08	1.07363	0.00104978
1700026D11Rik	Other	No	No	3.63504e-30	-5.05413	1.02236e-25	Ddx3y	Mitosis	No	No	5.0991e-08	1.13073	0.00143412
Tdrd6	Other	No	No	9.56083e-29	-4.86121	2.68898e-24	Hps3	Mitosis	No	No	8.24468e-08	2.03794	0.00231882
Znrf4	Other	No	No	1.75392e-28	-5.23645	4.93289e-24	Caskin1	Mitosis	No	No	1.38651e-07	1.20157	0.00389955
13-qB1-1517	Other	No	No	1.96578e-28	-3.84036	5.52876e-24	Ebf3	Mitosis	No	No	2.08777e-07	2.24791	0.00587184
mt-Nd5	Other	No	No	2.13079e-28	-2.40992	5.99284e-24	Scap	Mitosis	No	No	2.51885e-07	1.12147	0.00708426
Gm14244	Other	No	No	1.65032e-27	-6.47424	4.64153e-23	Itgav	Mitosis	No	No	3.33269e-07	1.44545	0.00937318
4922502D21Rik	Other	No	No	1.71555e-27	-7.80654	4.82498e-23	Adi1	Mitosis	No	No	3.71376e-07	1.66402	0.010445
17-qA3.3-26735	Other	No	No	1.15222e-26	-5.85834	3.24061e-22	Capg	Mitosis	No	No	3.82621e-07	1.94859	0.0107612
Gm21269	Other	No	No	2.931e-26	-6.81613	8.24345e-22	Pawr	Mitosis	Yes	No	4.0206e-07	1.12778	0.0113079
Prr27	Other	No	No	3.81847e-25	-6.16604	1.07394e-20	H2-Aa	Mitosis	No	No	6.01145e-07	3.18318	0.0169072
Prr30	Other	No	No	4.38775e-25	-6.18879	1.23405e-20	Atf3	Mitosis	No	No	6.05719e-07	3.73398	0.0170358
Rpl4	Other	No	No	5.69594e-25	-1.30264	1.60198e-20	Irak1	Mitosis	No	No	7.08274e-07	1.30462	0.0199202
Zmynd10	Other	No	No	1.80534e-24	-4.60498	5.07752e-20	Kit	Mitosis	No	No	8.81867e-07	1.36964	0.0248025
Llcfc1	Other	No	No	6.13761e-24	-6.64444	1.7262e-19	Mcmbp	Mitosis	No	No	1.05673e-06	1.02836	0.0297205
Gm43263	Other	No	No	1.45836e-23	-3.88091	4.10164e-19	Zfp64	Mitosis	No	No	1.07771e-06	1.44523	0.0303105
Irgc1	Other	No	No	1.55167e-23	-5.2738	4.36407e-19	Trim3	Mitosis	No	No	1.45892e-06	1.45962	0.0410322
3-qA2-617	Other	No	No	1.83526e-23	-4.18279	5.16168e-19	Cpne7	Mitosis	No	No	1.48779e-06	2.54473	0.0418442
Tnp1	Other	No	No	4.49384e-23	-3.03776	1.26389e-18	Cyp17a1	Other	No	No	1.37801e-57	5.97108	3.87566e-53
Gm6567	Other	No	No	7.19502e-23	-7.04298	2.0236e-18	Nkain2	Other	No	No	4.24021e-57	1.95224	1.19256e-52
4930444F02Rik	Other	No	No	3.71768e-22	-5.10667	1.0456e-17	Clu	Other	No	No	4.41248e-57	3.44678	1.24101e-52
Dkkl1	Other	No	No	4.43314e-22	-3.42298	1.24682e-17	Lcn2	Other	No	No	8.98336e-57	7.5666	2.52657e-52
Stpg4	Other	No	No	4.58502e-22	-3.38055	1.28954e-17	Ptgds	Other	No	No	3.52419e-56	4.65763	9.91177e-52
AC125141.3	Other	No	No	6.29572e-22	-6.03015	1.77067e-17	Gstm1	Other	No	No	3.33916e-55	4.107	9.39138e-51
Sun5	Other	No	No	8.64302e-22	-6.23473	2.43085e-17	Aldh1a1	Other	No	No	1.07706e-52	5.20586	3.02924e-48
9-qA5.3-1495	Other	No	No	8.72264e-22	-6.03396	2.45324e-17	Gstm2	Other	No	No	3.96081e-49	3.41616	1.11398e-44
Akap4	Other	No	No	1.13334e-21	-5.4326	3.18752e-17	Ephx1	Other	No	No	5.06911e-49	4.64938	1.42569e-44
Cabs1	Other	No	No	1.20833e-21	-6.16426	3.39842e-17	Sparc	Other	No	No	1.12966e-48	2.7111	3.17717e-44
AI507597	Other	No	No	1.29742e-21	-4.26434	3.649e-17	Hsd3b6	Other	No	No	1.37644e-48	7.51222	3.87125e-44
Adam2	Other	No	No	1.42557e-21	-3.90263	4.0094e-17	Cpe	Other	No	No	5.22278e-47	4.41261	1.46891e-42
Cox8c	Other	Yes	No	1.62585e-21	-3.52911	4.57272e-17	Defb36	Other	No	No	4.34875e-44	4.15637	1.22308e-39
Gm6729	Other	No	No	5.65138e-21	-6.89124	1.58945e-16	Defb19	Other	No	No	1.7787e-43	4.03711	5.0026e-39
Spert	Other	No	No	5.65138e-21	-7.40857	1.58945e-16	Amhr2	Other	No	No	6.28346e-43	3.16941	1.76722e-38
Catsperg2	Other	Yes	No	7.19552e-21	-3.50647	2.02374e-16	Agt	Other	No	No	9.95475e-41	5.75964	2.79977e-36
Gm36423	Other	No	No	9.5838e-21	-6.55755	2.69544e-16	Gstm7	Other	No	No	4.62885e-40	2.67258	1.30186e-35
Spata20	Other	No	No	1.27875e-20	-6.0143	3.59648e-16	Apoe	Other	No	No	1.25258e-37	3.3234	3.52289e-33
Gm28434	Other	No	No	1.28594e-20	-6.02539	3.61672e-16	Chchd10	Other	No	No	1.63086e-37	2.63207	4.58678e-33
pi-PC-1700006A11Rik	Other	No	No	1.31028e-20	-6.31044	3.68516e-16	Fabp3	Other	No	No	7.83603e-35	6.51823	2.20388e-30
Acr	Other	Yes	No	2.11046e-20	-3.57298	5.93567e-16	Acsbg1	Other	Yes	No	3.55984e-34	3.01281	1.0012e-29
Rbakdn	Other	No	No	2.24243e-20	-4.61399	6.30684e-16	Akr1cl	Other	No	No	1.05456e-33	2.51194	2.96596e-29
Ccdc60	Other	No	No	2.43287e-20	-3.14425	6.84246e-16	Gstm6	Other	No	No	1.6831e-33	3.04781	4.73372e-29
Als2cr12	Other	No	No	2.66673e-20	-5.16797	7.50018e-16	Star	Other	No	No	1.22557e-32	3.76514	3.44693e-28
Krt88	Other	No	No	7.25715e-20	-7.27147	2.04107e-15	Cldn11	Other	No	No	5.62237e-32	2.28207	1.58129e-27
Pdilt	Other	No	No	1.26497e-19	-6.59666	3.55774e-15	Cst9	Other	No	No	9.44212e-32	2.32336	2.6556e-27
1700123L14Rik	Other	No	No	1.26497e-19	-6.73532	3.55774e-15	Cst12	Other	No	No	1.12674e-31	4.46288	3.16895e-27
Plcz1	Other	No	No	1.28325e-19	-5.79771	3.60914e-15	Ly6e	Other	No	No	1.17323e-31	2.50921	3.2997e-27
Gm34678	Other	No	No	1.61984e-19	-7.08184	4.55579e-15	Mro	Other	No	No	1.92981e-30	3.8427	5.4276e-26
14-qA3-19970	Other	No	No	3.35807e-19	-5.17838	9.44457e-15	Comt	Other	No	No	2.21389e-29	1.26016	6.22656e-25
Tmem247	Other	No	No	9.43365e-19	-5.18097	2.65321e-14	Gm47283	Other	No	No	8.80729e-29	2.37941	2.47705e-24
1700023F06Rik	Other	No	No	1.28995e-18	-3.999	3.62798e-14	Cyp11a1	Other	No	No	3.37795e-28	3.32512	9.5005e-24
Adam5	Other	No	No	1.42542e-18	-5.47702	4.00898e-14	Malat1	Other	No	No	7.87748e-28	1.6494	2.21554e-23
Spaca3	Other	No	No	1.65623e-18	-6.08133	4.65816e-14	Gsta4	Other	No	No	1.36013e-26	3.3237	3.82536e-22
18-qE1-1295	Other	No	No	1.99593e-18	-6.61994	5.61354e-14	Mgarp	Other	No	No	1.44595e-26	2.52331	4.06673e-22
Prm3	Other	No	No	2.00545e-18	-5.96585	5.64032e-14	Aldh2	Other	No	No	1.821e-26	1.82172	5.12157e-22
Spata18	Other	No	No	2.60907e-18	-4.48638	7.338e-14	Ldhb	Other	No	No	3.7522e-26	2.31593	1.05531e-21
1700113H08Rik	Other	No	No	6.96417e-18	-4.67262	1.95867e-13	Tmem176b	Other	No	No	3.93079e-26	3.26335	1.10553e-21
Akap3	Other	No	No	8.10925e-18	-4.96789	2.28073e-13	Tmem176a	Other	No	No	5.42418e-26	4.99245	1.52555e-21
1700129C05Rik	Other	No	No	1.17272e-17	-6.60081	3.29828e-13	Nr5a1	Other	No	No	1.19188e-25	3.91996	3.35215e-21
Cfap206	Other	No	No	1.22415e-17	-2.9331	3.44293e-13	Fxyd1	Other	No	No	1.2404e-25	2.80453	3.48862e-21
Drc7	Other	No	No	1.60932e-17	-5.02561	4.5262e-13	Basp1	Other	No	No	3.3999e-25	2.47878	9.56223e-21
March10	Other	No	No	1.65101e-17	-3.69588	4.64345e-13	Slc44a2	Other	No	No	3.77213e-25	1.53241	1.06091e-20
Ubqln3	Other	No	No	2.03315e-17	-6.09782	5.71823e-13	Ctsl	Other	No	No	1.43023e-24	1.55899	4.02253e-20
9-qC-31469	Other	No	No	2.49897e-17	-6.49974	7.02834e-13	C2	Other	No	No	1.85632e-24	2.26216	5.22089e-20
Cyp19a1	Other	No	No	2.81645e-17	-4.23338	7.92127e-13	Sox9	Other	No	No	3.2316e-24	3.17682	9.08888e-20
Tex33	Other	No	No	2.98608e-17	-3.90042	8.39836e-13	Scara3	Other	No	No	4.29591e-24	4.90222	1.20822e-19
1700006J14Rik	Other	No	No	3.0582e-17	-2.44793	8.60118e-13	Epha6	Other	No	No	5.48439e-24	1.69971	1.54248e-19
Gm10619	Other	No	No	6.31126e-17	-5.32624	1.77504e-12	Tmem184a	Other	No	No	9.61259e-23	2.62372	2.70354e-18
Fer1l5	Other	No	No	8.85781e-17	-3.99652	2.49126e-12	Ttyh1	Other	No	No	1.11564e-22	3.05057	3.13774e-18
Tsga10ip	Other	No	No	1.78682e-16	-5.79765	5.02544e-12	Sema7a	Other	No	No	2.21251e-22	2.04579	6.22269e-18
Pabpc2	Other	No	No	2.47937e-16	-6.13535	6.97322e-12	Vim	Other	No	No	4.79633e-22	2.76009	1.34897e-17
Gm128	Other	No	No	2.49759e-16	-3.68696	7.02446e-12	AU015836	Other	No	No	1.41571e-21	2.37429	3.98169e-17
10-qB5.1-5404	Other	No	No	2.572e-16	-6.57283	7.23375e-12	Ppt1	Other	No	No	2.58744e-21	1.38606	7.27717e-17
Tex29	Other	No	No	2.91045e-16	-5.52889	8.18564e-12	Lrg1	Other	No	No	3.80081e-21	4.98656	1.06898e-16
1700006A11Rik	Other	No	No	3.23065e-16	-6.03597	9.0862e-12	Tek	Other	No	No	7.47655e-21	2.12239	2.10278e-16
Odf3	Other	No	No	3.32926e-16	-6.13208	9.36353e-12	Igfbp7	Other	Yes	No	1.03636e-20	3.35736	2.91478e-16
4-qC5-17839	Other	No	No	3.39697e-16	-5.68448	9.55398e-12	Atp1b2	Other	No	No	1.0658e-20	1.39141	2.99757e-16
Cfap100	Other	No	No	4.51171e-16	-4.55435	1.26892e-11	Sh3gl2	Other	No	No	1.17274e-20	2.76701	3.29833e-16
1700010B08Rik	Other	No	No	4.8557e-16	-3.37468	1.36567e-11	Aard	Other	No	No	1.96917e-20	1.88259	5.53829e-16
Mroh2b	Other	No	No	6.84788e-16	-5.47219	1.92597e-11	B2m	Other	No	No	2.37733e-20	2.15174	6.68625e-16
Ttll8	Other	No	No	1.16924e-15	-3.73702	3.28847e-11	Prss35	Other	No	No	2.83274e-20	4.81046	7.96709e-16
Prss55	Other	No	No	1.84792e-15	-6.4326	5.19727e-11	Cst3	Other	No	No	3.13763e-20	1.15271	8.82459e-16
Cmtm2b	Other	No	No	2.10318e-15	-5.56139	5.9152e-11	Hmgcs2	Other	No	No	6.48041e-20	3.10093	1.82261e-15
1700074P13Rik	Other	No	No	2.93859e-15	-5.62868	8.26479e-11	Espn	Other	No	No	9.97654e-20	1.66735	2.8059e-15
Odf4	Other	No	No	2.94603e-15	-4.13919	8.2857e-11	AC161165.4	Other	No	No	1.29754e-19	2.01328	3.64933e-15
Gm13942	Other	No	No	3.22869e-15	-6.67172	9.08068e-11	Vcam1	Other	No	No	1.33757e-19	5.58219	3.76192e-15
Gm6093	Other	No	No	3.22869e-15	-5.65033	9.08068e-11	BC053393	Other	No	No	1.96433e-19	4.15571	5.52467e-15
Gm14145	Other	No	No	3.22869e-15	-6.06234	9.08068e-11	Timp2	Other	No	No	2.23654e-19	1.17584	6.29027e-15
Pdcl2	Other	No	No	3.34364e-15	-3.23417	9.40398e-11	Tmem114	Other	No	No	2.82353e-19	3.36999	7.94118e-15
Gm45861	Other	No	No	3.38731e-15	-3.47675	9.52681e-11	Pcsk2	Other	No	No	4.65281e-19	2.06845	1.3086e-14
Cfap161	Other	No	No	3.41389e-15	-5.69793	9.60156e-11	2010107E04Rik	Other	No	No	5.17561e-19	2.04715	1.45564e-14
1-qD-2017	Other	No	No	3.90831e-15	-6.56826	1.09921e-10	Cers5	Other	No	No	8.77503e-19	2.12006	2.46798e-14
Tex24	Other	No	No	4.25047e-15	-5.40908	1.19544e-10	Nxf3	Other	No	No	9.6255e-19	2.98056	2.70717e-14
Prdx6b	Other	No	No	4.61605e-15	-5.11942	1.29827e-10	Tuba1a	Other	No	No	1.00437e-18	1.92246	2.8248e-14
Aif1	Other	No	No	5.23672e-15	-4.4575	1.47283e-10	Prlr	Other	No	No	1.61821e-18	4.27447	4.5512e-14
mt-Nd6	Other	No	No	6.83683e-15	-3.60538	1.92286e-10	Gpx3	Other	No	No	2.38639e-18	5.28424	6.71172e-14
4-qD3-2082	Other	No	No	8.78052e-15	-4.19769	2.46952e-10	Gsta3	Other	No	No	2.93946e-18	3.18688	8.26724e-14
Cmtm2a	Other	No	No	9.01138e-15	-3.9908	2.53445e-10	Axl	Other	No	No	3.49061e-18	2.77709	9.81734e-14
Cers3	Other	No	No	1.17356e-14	-3.254	3.30064e-10	Arpc1b	Other	No	No	3.73971e-18	1.73526	1.05179e-13
Cep295nl	Other	No	No	1.46638e-14	-5.25701	4.12418e-10	Gm5096	Other	No	No	8.2145e-18	4.42121	2.31033e-13
Gm1698	Other	No	No	1.87438e-14	-4.21485	5.2717e-10	Ucp2	Other	Yes	No	9.42305e-18	3.77147	2.65023e-13
1700067P10Rik	Other	No	No	2.29989e-14	-6.95545	6.46844e-10	St8sia2	Other	No	No	1.12875e-17	3.0998	3.17461e-13
Fam181a	Other	No	No	2.29989e-14	-6.2562	6.46844e-10	A330008L17Rik	Other	No	No	1.53163e-17	1.44346	4.30771e-13
1700001O22Rik	Other	No	No	3.07758e-14	-4.24007	8.65569e-10	Ass1	Other	No	No	2.25946e-17	3.3211	6.35473e-13
Pom121l12	Other	No	No	4.02211e-14	-5.75138	1.13122e-09	Smim1	Other	No	No	2.27266e-17	4.34948	6.39185e-13
Cylc2	Other	No	No	4.0971e-14	-6.0398	1.15231e-09	S100a11	Other	No	No	4.50426e-17	1.92378	1.26682e-12
Tex35	Other	No	No	4.29333e-14	-4.94609	1.2075e-09	Rhou	Other	No	No	4.62867e-17	2.92006	1.30181e-12
4933409G03Rik	Other	No	No	4.3738e-14	-5.63702	1.23013e-09	Syt7	Other	Yes	No	5.40076e-17	2.39739	1.51896e-12
1700030N03Rik	Other	No	No	4.61773e-14	-4.15382	1.29874e-09	Scarb2	Other	Yes	No	6.4369e-17	2.21822	1.81038e-12
Scp2d1	Other	No	No	4.78202e-14	-5.74943	1.34494e-09	Tbc1d9b	Other	No	No	6.66629e-17	1.84471	1.87489e-12
Lkaaear1	Other	No	No	4.78202e-14	-5.29511	1.34494e-09	Adgrg6	Other	No	No	6.77636e-17	1.72945	1.90585e-12
Kif2b	Other	No	No	5.31873e-14	-5.18077	1.49589e-09	Lsr	Other	No	No	1.0097e-16	1.90216	2.83977e-12
4930578I06Rik	Other	No	No	5.39555e-14	-4.92	1.5175e-09	Sulf2	Other	No	No	1.17043e-16	2.46187	3.29183e-12
Tmem132cos	Other	No	No	6.40833e-14	-5.08524	1.80234e-09	Agpat4	Other	No	No	1.21076e-16	2.46613	3.40527e-12
Sept12	Other	No	No	8.79135e-14	-3.1556	2.47257e-09	Gm26992	Other	No	No	1.22654e-16	1.82706	3.44965e-12
19-qC2-1361	Other	No	No	9.11806e-14	-4.7922	2.56445e-09	Lamb2	Other	No	No	1.37351e-16	2.21991	3.863e-12
Pdzk1ip1	Other	No	No	1.49948e-13	-5.15623	4.21729e-09	Rps28	Other	No	No	1.97749e-16	1.35807	5.56169e-12
Hdgfl1	Other	No	No	1.92526e-13	-2.34843	5.4148e-09	Tsx	Other	No	No	1.98595e-16	3.33349	5.58549e-12
Fam217a	Other	No	No	2.83131e-13	-3.48589	7.96305e-09	Gm37065	Other	No	No	2.34582e-16	2.91629	6.59762e-12
Galntl5	Other	No	No	2.89154e-13	-5.33453	8.13246e-09	Daam2	Other	No	No	2.36727e-16	1.20318	6.65794e-12
4933402J10Rik	Other	No	No	4.97242e-13	-6.78088	1.39849e-08	Tmsb4x	Other	No	No	2.69346e-16	2.16595	7.57535e-12
Prps1l1	Other	No	No	5.15811e-13	-5.9307	1.45072e-08	Tshz2	Other	No	No	3.52207e-16	1.41722	9.90583e-12
Gml	Other	No	No	5.34298e-13	-3.24892	1.50271e-08	Gm21973	Other	No	No	4.03834e-16	4.96799	1.13578e-11
pi-IG-Gm13817	Other	No	No	5.7806e-13	-5.61996	1.6258e-08	Rpl32	Other	No	No	4.22843e-16	1.18773	1.18925e-11
1700029H14Rik	Other	No	No	5.88646e-13	-2.81573	1.65557e-08	Etl4	Other	No	No	7.30935e-16	1.78752	2.05575e-11
Ttll6	Other	No	No	7.3314e-13	-2.92471	2.06196e-08	Rnd2	Other	No	No	7.64769e-16	1.20033	2.15091e-11
Nebl	Other	No	No	1.01465e-12	-2.13472	2.8537e-08	Gas7	Other	No	No	8.50536e-16	1.74754	2.39213e-11
Ppp3r2	Other	No	No	1.19102e-12	-4.01438	3.34974e-08	Wfdc10	Other	No	No	9.53916e-16	3.29431	2.68289e-11
4931409K22Rik	Other	No	No	1.88557e-12	-2.79634	5.30315e-08	Reep1	Other	No	No	1.10791e-15	1.30624	3.11598e-11
2-qE1-35981	Other	No	No	1.97446e-12	-4.05219	5.55316e-08	Clec12b	Other	No	No	1.20484e-15	4.13051	3.3886e-11
Fbxw10	Other	No	No	1.97446e-12	-3.37553	5.55316e-08	Prdx2	Other	No	No	1.87992e-15	1.81563	5.28727e-11
Aqp9	Other	No	No	2.08607e-12	-3.03588	5.86707e-08	Fah	Other	No	No	1.91075e-15	1.58112	5.37397e-11
H1fnt	Other	No	No	3.51091e-12	-6.12952	9.87443e-08	Rbp1	Other	No	No	2.06677e-15	1.65435	5.8128e-11
Fscb	Other	No	No	3.51091e-12	-6.28287	9.87443e-08	Sin3b	Other	No	No	2.37397e-15	1.5367	6.67679e-11
1700018F24Rik	Other	No	No	3.51091e-12	-6.38833	9.87443e-08	Mgst1	Other	No	No	3.27112e-15	4.00911	9.20002e-11
Rest	Other	No	No	5.61877e-12	-1.77301	1.58028e-07	Exoc3l	Other	No	No	3.53932e-15	2.90088	9.95434e-11
13-qA5-464	Other	No	No	5.99257e-12	-3.65841	1.68541e-07	Gata4	Other	No	No	3.89273e-15	1.16465	1.09483e-10
1700084F23Rik	Other	No	No	6.21662e-12	-5.78559	1.74842e-07	Ctxn1	Other	No	No	4.53579e-15	1.36877	1.27569e-10
1700017N19Rik	Other	No	No	6.32637e-12	-5.67173	1.77929e-07	Asxl3	Other	No	No	5.87541e-15	1.05488	1.65246e-10
Morc2b	Other	No	No	6.89753e-12	-5.86473	1.93993e-07	Tpd52l1	Other	Yes	No	9.78009e-15	1.69131	2.75065e-10
Gk2	Other	No	No	6.89753e-12	-5.91047	1.93993e-07	Wfdc18	Other	No	No	1.33422e-14	4.48978	3.75249e-10
Gstt4	Other	No	No	6.89753e-12	-5.93783	1.93993e-07	Rps27rt	Other	No	No	1.50706e-14	2.08295	4.23862e-10
Lyzl1	Other	No	No	6.89753e-12	-5.58052	1.93993e-07	Ctnnal1	Other	No	No	1.69248e-14	3.14739	4.76011e-10
1810049I09Rik	Other	Yes	No	6.89753e-12	-5.14196	1.93993e-07	Pglyrp3	Other	No	No	2.18241e-14	3.59494	6.13804e-10
Theg	Other	No	No	8.02314e-12	-4.91246	2.25651e-07	Tgm5	Other	No	No	2.48177e-14	4.94947	6.97999e-10
1700016G22Rik	Other	No	No	8.43692e-12	-4.5828	2.37288e-07	Heph	Other	No	No	2.83062e-14	1.3431	7.96113e-10
Eid3	Other	No	No	8.43692e-12	-3.85093	2.37288e-07	Serpina3n	Other	No	No	4.58551e-14	4.87469	1.28967e-09
Spata3	Other	No	No	1.35518e-11	-4.55928	3.81145e-07	Clk1	Other	No	No	5.05164e-14	1.43127	1.42077e-09
Dnah17	Other	No	No	1.63418e-11	-3.11599	4.59613e-07	Dgkg	Other	No	No	5.78433e-14	1.50223	1.62684e-09
1700066B17Rik	Other	No	No	1.90512e-11	-4.60266	5.35816e-07	Map1b	Other	Yes	No	6.08469e-14	1.48536	1.71132e-09
Gm14152	Other	No	No	2.18348e-11	-4.81115	6.14103e-07	Aes	Other	No	No	1.02681e-13	1.04037	2.8879e-09
1700020G17Rik	Other	No	No	2.31782e-11	-3.89357	6.51888e-07	Hsd17b3	Other	No	No	1.25915e-13	5.27648	3.54136e-09
Gm44145	Other	No	No	2.63331e-11	-3.52906	7.40617e-07	Ntn4	Other	No	No	1.70364e-13	4.38797	4.79149e-09
Slc2a5	Other	No	No	2.96926e-11	-4.49696	8.35105e-07	Smox	Other	No	No	2.03073e-13	1.72083	5.71143e-09
4932415D10Rik	Other	No	No	3.10439e-11	-3.08174	8.73109e-07	Pea15a	Other	No	No	2.07828e-13	1.1583	5.84516e-09
Tmco2	Other	No	No	3.1463e-11	-4.73104	8.84897e-07	Atp5j2	Other	No	No	2.08155e-13	1.49065	5.85436e-09
Prss54	Other	No	No	3.72316e-11	-4.38894	1.04714e-06	Susd3	Other	No	No	2.19013e-13	2.65646	6.15973e-09
Gm41290	Other	No	No	3.80716e-11	-4.42336	1.07076e-06	Tmem255a	Other	No	No	2.24729e-13	1.89187	6.3205e-09
1700010I14Rik	Other	No	No	4.07073e-11	-2.01818	1.14489e-06	Rab31	Other	No	No	2.29388e-13	1.43737	6.45152e-09
1700025F22Rik	Other	No	No	4.22252e-11	-3.32776	1.18758e-06	Myl9	Other	No	No	3.92536e-13	2.14682	1.10401e-08
Lyzl6	Other	No	No	4.31257e-11	-5.95013	1.21291e-06	Hadh	Other	No	No	4.37981e-13	1.42225	1.23182e-08
Lpcat2b	Other	No	No	4.31257e-11	-6.02564	1.21291e-06	Selenop	Other	No	No	4.45223e-13	1.08105	1.25219e-08
Catsperb	Other	No	No	5.93687e-11	-3.7687	1.66975e-06	Pfkl	Other	No	No	4.64854e-13	3.12976	1.3074e-08
Cpa5	Other	No	No	6.70727e-11	-5.43061	1.88642e-06	Sod3	Other	No	No	4.69682e-13	2.14187	1.32098e-08
1700009N14Rik	Other	No	No	6.70727e-11	-6.11687	1.88642e-06	L3mbtl3	Other	No	No	4.9072e-13	2.74122	1.38015e-08
1700101O22Rik	Other	No	No	7.42725e-11	-5.73787	2.08891e-06	Trim7	Other	No	No	6.61655e-13	3.36454	1.86091e-08
Rnf133	Other	No	No	7.42725e-11	-5.96373	2.08891e-06	Il1rapl2	Other	No	No	6.77355e-13	1.29732	1.90506e-08
8-qC5-2209	Other	No	No	7.42725e-11	-5.57163	2.08891e-06	Hapln1	Other	No	No	7.13442e-13	2.59561	2.00656e-08
Rpl5	Other	No	No	7.48607e-11	-1.13474	2.10546e-06	Pja1	Other	No	No	7.48119e-13	1.36517	2.10408e-08
7-qB5-6255	Other	No	No	7.5919e-11	-4.78061	2.13522e-06	Glb1l3	Other	No	No	7.75481e-13	1.27733	2.18104e-08
Fam71d	Other	No	No	7.92835e-11	-3.98585	2.22985e-06	Rpl10-ps3	Other	No	No	9.78341e-13	1.26643	2.75158e-08
Selenov	Other	No	No	8.38766e-11	-5.41561	2.35903e-06	Kcnd2	Other	No	No	1.04711e-12	1.25059	2.94499e-08
Tex48	Other	No	No	9.73223e-11	-4.0174	2.73719e-06	1810058I24Rik	Other	No	No	1.04826e-12	1.03057	2.94824e-08
1700001G01Rik	Other	No	No	9.81432e-11	-4.24166	2.76028e-06	Gtsf2	Other	No	No	1.08345e-12	1.17511	3.0472e-08
Tmem190	Other	No	No	1.19793e-10	-3.9188	3.36919e-06	Wipf3	Other	No	No	1.11764e-12	1.22771	3.14337e-08
1700011L22Rik	Other	No	No	1.50166e-10	-5.99004	4.22343e-06	Serping1	Other	No	No	1.47913e-12	1.71196	4.16006e-08
March11	Other	No	No	1.60904e-10	-3.29421	4.52542e-06	Rps27	Other	No	No	2.96065e-12	1.60168	8.32683e-08
Ccdc183	Other	No	No	1.70196e-10	-4.02518	4.78677e-06	Serpina3c	Other	No	No	3.46712e-12	4.71528	9.75127e-08
8-qE1-3748	Other	No	No	2.17253e-10	-3.98295	6.11025e-06	Itpr1	Other	No	No	5.61952e-12	1.40688	1.58049e-07
Ms4a14	Other	No	No	3.30296e-10	-5.06467	9.28957e-06	Farsa	Other	No	No	6.10088e-12	1.62196	1.71587e-07
Ccdc7a	Other	No	No	3.50344e-10	-2.85726	9.85342e-06	Gm10563	Other	No	No	7.9267e-12	1.76093	2.22939e-07
Tbc1d21	Other	No	No	4.10875e-10	-4.11098	1.15559e-05	Ngef	Other	No	No	8.36048e-12	1.7904	2.35138e-07
Cetn1	Other	No	No	4.86559e-10	-2.85614	1.36845e-05	Gja1	Other	No	No	8.66446e-12	2.02117	2.43688e-07
Gtsf1l	Other	No	No	5.17492e-10	-4.75667	1.45545e-05	Gm49313	Other	No	No	1.05327e-11	1.34545	2.96232e-07
Actl9	Other	No	No	5.28383e-10	-6.31588	1.48608e-05	Sparcl1	Other	No	No	1.07016e-11	2.14277	3.00983e-07
1700016G14Rik	Other	No	No	5.28383e-10	-6.85524	1.48608e-05	Serpina5	Other	No	No	1.1495e-11	2.25335	3.23297e-07
Gm35060	Other	No	No	5.40224e-10	-4.86408	1.51938e-05	Rhox8	Other	No	No	1.15411e-11	2.70357	3.24593e-07
Pdzk1	Other	No	No	5.72055e-10	-4.56981	1.6089e-05	Inhbb	Other	No	No	1.16906e-11	3.52364	3.28797e-07
Dynlrb2	Other	No	No	5.77106e-10	-3.41539	1.62311e-05	Prpf39	Other	No	No	1.25105e-11	2.09699	3.51859e-07
Ccdc54	Other	No	No	5.80294e-10	-3.13155	1.63208e-05	Hsd3b1	Other	No	No	1.28955e-11	4.61562	3.62686e-07
1700100I10Rik	Other	No	No	7.4209e-10	-4.81107	2.08713e-05	1700061I17Rik	Other	No	No	1.28955e-11	4.673	3.62686e-07
Odf3l1	Other	No	No	7.91534e-10	-4.76785	2.22619e-05	Akr1b8	Other	No	No	1.33364e-11	1.85416	3.75088e-07
15-qD1-17920	Other	No	No	7.95996e-10	-3.86277	2.23874e-05	Esyt3	Other	No	No	1.34822e-11	2.37876	3.79187e-07
1700019N19Rik	Other	No	No	8.97206e-10	-5.8649	2.52339e-05	Deaf1	Other	No	No	1.57371e-11	1.30529	4.42605e-07
1700010I02Rik	Other	No	No	9.13318e-10	-5.78899	2.56871e-05	Snhg20	Other	No	No	1.69312e-11	2.34197	4.7619e-07
4933421I07Rik	Other	No	No	9.29712e-10	-5.65273	2.61481e-05	Lrch1	Other	No	No	1.71707e-11	1.22555	4.82926e-07
Trpd52l3	Other	No	No	9.31087e-10	-4.07231	2.61868e-05	Mif	Other	No	No	2.36378e-11	1.55166	6.64814e-07
Gm15130	Other	No	No	9.39696e-10	-5.84751	2.64289e-05	Lsamp	Other	No	No	2.39199e-11	1.31705	6.72748e-07
Hmgb4	Other	No	No	9.39696e-10	-5.06467	2.64289e-05	Traf5	Other	Yes	No	2.54892e-11	1.15312	7.16884e-07
4930579C12Rik	Other	No	No	9.39696e-10	-5.54117	2.64289e-05	Pcsk1n	Other	No	No	2.80538e-11	2.26948	7.89014e-07
4930584F24Rik	Other	No	No	9.39696e-10	-5.36968	2.64289e-05	D8Ertd738e	Other	No	No	3.47963e-11	1.12365	9.78646e-07
Lyzl4os	Other	No	No	9.70745e-10	-5.15499	2.73022e-05	Tppp3	Other	No	No	3.92404e-11	2.09108	1.10364e-06
Spz1	Other	No	No	9.70745e-10	-5.37051	2.73022e-05	Gpm6b	Other	No	No	4.26527e-11	1.25984	1.19961e-06
Gm9999	Other	No	No	9.80635e-10	-4.75671	2.75804e-05	Ndufa7	Other	No	No	4.87382e-11	1.10046	1.37076e-06
Adam18	Other	No	No	1.47043e-09	-4.10007	4.13559e-05	Fnbp1	Other	No	No	5.18936e-11	1.21105	1.45951e-06
Spesp1	Other	Yes	No	1.63455e-09	-4.309	4.59717e-05	Dhrs3	Other	No	No	5.60887e-11	3.13585	1.57749e-06
4930430A15Rik	Other	No	No	1.8924e-09	-4.11564	5.32238e-05	Gucy1a2	Other	No	No	7.00195e-11	1.36088	1.9693e-06
Slc6a6	Other	No	No	2.56485e-09	-2.04652	7.21364e-05	Slc7a6os	Other	No	No	7.23163e-11	1.82089	2.0339e-06
Fbp1	Other	No	No	3.00282e-09	-3.35813	8.44544e-05	Cntnap5a	Other	No	No	7.37777e-11	1.2782	2.075e-06
4933415F23Rik	Other	No	No	3.24853e-09	-4.80543	9.13649e-05	Ebp	Other	No	No	7.46092e-11	2.37214	2.09838e-06
Adam3	Other	No	No	4.94189e-09	-2.82262	0.000138991	Mmd2	Other	No	No	7.65439e-11	2.55285	2.1528e-06
Fhl5	Other	No	No	5.02811e-09	-4.29457	0.000141416	Nfkbia	Other	Yes	No	7.80232e-11	1.7234	2.1944e-06
1700108J01Rik	Other	No	No	5.17044e-09	-4.82778	0.000145419	Pola2	Other	No	No	7.95728e-11	1.21186	2.23798e-06
AC161172.1	Other	No	No	6.46702e-09	-5.39609	0.000181885	Clcn7	Other	No	No	8.26273e-11	1.45639	2.32389e-06
Gm14146	Other	No	No	6.46702e-09	-5.83918	0.000181885	Slc4a2	Other	No	No	8.9594e-11	1.16368	2.51983e-06
Cypt4	Other	No	No	6.46702e-09	-5.72352	0.000181885	Cstb	Other	No	No	9.8802e-11	1.35198	2.77881e-06
Defb33	Other	No	No	6.46702e-09	-5.233	0.000181885	Tgm2	Other	No	No	1.02824e-10	2.37363	2.89193e-06
AC154242.1	Other	No	No	6.46702e-09	-5.48461	0.000181885	4931429P17Rik	Other	No	No	1.34423e-10	2.23559	3.78064e-06
1700123K08Rik	Other	No	No	6.46702e-09	-5.12793	0.000181885	Nrbp2	Other	No	No	1.51248e-10	1.09273	4.25386e-06
Gm30083	Other	No	No	6.46702e-09	-5.45409	0.000181885	Gabrb1	Other	No	No	1.52802e-10	1.27007	4.29757e-06
Fam24a	Other	No	No	6.46702e-09	-5.52032	0.000181885	Vmn1r13	Other	No	No	1.95373e-10	1.2455	5.49488e-06
Gm16982	Other	No	No	6.87756e-09	-4.37301	0.000193431	Gk5	Other	No	No	2.07415e-10	1.25864	5.83354e-06
Tex26	Other	No	No	7.66341e-09	-3.20489	0.000215533	Plppr4	Other	No	No	2.33107e-10	4.74909	6.55614e-06
15-qD3-14639	Other	No	No	8.00363e-09	-5.62312	0.000225102	Mei1	Other	Yes	No	2.37632e-10	2.39608	6.68339e-06
CK137956	Other	No	No	8.00363e-09	-5.05586	0.000225102	Cblc	Other	No	No	3.12983e-10	2.49703	8.80266e-06
Gm31752	Other	No	No	8.1228e-09	-5.4552	0.000228454	Ost4	Other	No	No	3.38349e-10	1.84529	9.51607e-06
Dnah7a	Other	No	No	8.4058e-09	-2.97587	0.000236413	Gm14820	Other	No	No	4.87668e-10	1.95765	1.37157e-05
4933402J07Rik	Other	No	No	8.48106e-09	-2.44904	0.00023853	Ctsh	Other	No	No	4.87857e-10	3.69367	1.3721e-05
E330034G19Rik	Other	No	No	8.49074e-09	-5.33819	0.000238802	Chuk	Other	No	No	5.20522e-10	1.18428	1.46397e-05
BC049730	Other	No	No	8.61696e-09	-4.94994	0.000242352	Emb	Other	No	No	5.2053e-10	1.41625	1.46399e-05
Cep112os1	Other	No	No	9.00664e-09	-4.21416	0.000253312	Tln1	Other	No	No	5.40549e-10	1.00963	1.52029e-05
4930503B20Rik	Other	No	No	9.21823e-09	-2.96967	0.000259263	Prkg1	Other	No	No	6.132e-10	1.3088	1.72463e-05
Spata16	Other	No	No	1.01516e-08	-2.98472	0.000285514	Uqcr11	Other	No	No	6.26295e-10	2.28198	1.76146e-05
Txndc8	Other	No	No	1.06883e-08	-4.96764	0.000300608	Zfp692	Other	No	No	6.28399e-10	2.6763	1.76737e-05
Kcne3	Other	No	No	1.06883e-08	-4.91362	0.000300608	Ppp1r14a	Other	No	No	6.5101e-10	3.37961	1.83097e-05
Gm20557	Other	No	No	1.07506e-08	-4.92836	0.00030236	Klk1b21	Other	No	No	6.64939e-10	4.36314	1.87014e-05
Spata31d1d	Other	No	No	1.07506e-08	-5.08418	0.00030236	Nutf2-ps1	Other	No	No	6.69974e-10	1.96271	1.8843e-05
BC048671	Other	No	No	1.0941e-08	-5.29611	0.000307716	Hsd17b11	Other	No	No	7.0047e-10	1.09664	1.97007e-05
2010109I03Rik	Other	No	No	1.0941e-08	-5.40445	0.000307716	Ankrd35	Other	No	No	7.59243e-10	3.22303	2.13537e-05
Spam1	Other	No	No	1.0941e-08	-5.99216	0.000307716	Ntm	Other	No	No	9.40189e-10	1.06469	2.64428e-05
Gm20389	Other	No	No	1.10338e-08	-4.70121	0.000310325	S100a1	Other	No	No	1.18642e-09	3.68616	3.3368e-05
Ccdc33	Other	No	No	1.12106e-08	-5.45784	0.000315298	Lama5	Other	No	No	1.24079e-09	1.23524	3.48973e-05
Ccdc144b	Other	No	No	1.15321e-08	-5.26856	0.000324341	Gata1	Other	No	No	1.39948e-09	2.62767	3.93602e-05
Zfp37	Other	Yes	No	1.15372e-08	-1.99624	0.000324484	Frzb	Other	No	No	1.55219e-09	2.56204	4.36554e-05
4930444M15Rik	Other	No	No	1.23687e-08	-2.8174	0.000347871	P2rx4	Other	No	No	1.59723e-09	2.84323	4.49221e-05
Pmfbp1	Other	No	No	1.68593e-08	-3.4595	0.000474168	Ms4a1	Other	No	No	1.63602e-09	2.76994	4.6013e-05
Dnah8	Other	Yes	No	1.74525e-08	-1.29847	0.000490853	Shtn1	Other	No	No	1.63692e-09	1.10041	4.60385e-05
1700003E16Rik	Other	No	No	1.77728e-08	-3.52	0.000499861	Nop2	Other	No	No	1.71292e-09	1.12713	4.81758e-05
4932414N04Rik	Other	No	No	1.80193e-08	-3.70708	0.000506793	Sh3bp5	Other	No	No	1.76448e-09	2.29298	4.9626e-05
Pebp4	Other	No	No	1.8703e-08	-2.9276	0.000526023	Sox8	Other	No	No	1.77362e-09	1.85954	4.98829e-05
Qrich2	Other	No	No	1.94186e-08	-3.01496	0.000546147	Airn	Other	No	No	1.78919e-09	1.59233	5.03209e-05
Dnaaf3	Other	No	No	2.36899e-08	-2.22382	0.000666279	Uimc1	Other	No	No	2.06533e-09	1.20415	5.80873e-05
1700080O16Rik	Other	No	No	2.48701e-08	-3.26932	0.00069947	Obscn	Other	No	No	2.22022e-09	3.8905	6.24437e-05
Gm21388	Other	No	No	2.54378e-08	-4.85664	0.000715438	Rpl13a-ps1	Other	No	No	2.42207e-09	1.63329	6.81206e-05
3-qA3-2052	Other	No	No	2.54378e-08	-4.85664	0.000715438	Gprasp2	Other	Yes	No	2.53274e-09	1.40338	7.12334e-05
Fam71e2	Other	No	No	2.60206e-08	-4.03512	0.000731828	Gm17619	Other	No	No	2.86483e-09	1.64826	8.05734e-05
Spaca7	Other	No	No	2.84747e-08	-4.54841	0.00080085	A630075F10Rik	Other	No	No	2.87785e-09	1.64631	8.09396e-05
14-qC1-1261	Other	No	No	3.19684e-08	-3.74645	0.000899111	Gm45341	Other	No	No	2.99786e-09	1.11173	8.43148e-05
Gm34585	Other	No	No	3.29301e-08	-2.69568	0.000926158	Cdk5	Other	No	No	3.05343e-09	1.01028	8.58778e-05
Gna13	Other	No	No	3.62496e-08	-1.24519	0.00101952	Nr0b1	Other	No	No	3.33156e-09	2.16648	9.37001e-05
Nt5c1b	Other	No	No	3.63382e-08	-3.30225	0.00102201	Ncam2	Other	No	No	3.40873e-09	1.77801	9.58705e-05
Iqcf3	Other	No	No	3.66047e-08	-2.8058	0.00102951	Gprc5b	Other	Yes	No	3.42698e-09	1.90089	9.63838e-05
Klhl10	Other	No	No	3.85291e-08	-2.68397	0.00108363	Cebpd	Other	No	No	3.56034e-09	3.22892	0.000100135
Wbscr25	Other	No	No	4.46571e-08	-3.40934	0.00125598	Aldh1a7	Other	No	No	3.65309e-09	4.22472	0.000102743
Slfnl1	Other	No	No	5.17694e-08	-2.71053	0.00145601	Tmem35a	Other	No	No	3.80451e-09	2.75814	0.000107002
Gm27211	Other	No	No	5.41537e-08	-4.41718	0.00152307	8030462N17Rik	Other	No	No	4.22476e-09	1.0319	0.000118821
Gm3952	Other	No	No	5.56332e-08	-4.25668	0.00156468	Serinc1	Other	No	No	4.32052e-09	1.9152	0.000121514
Catsper4	Other	No	No	5.62818e-08	-1.09531	0.00158293	Atp6v0b	Other	No	No	4.848e-09	1.00028	0.00013635
Slc17a6	Other	No	No	5.79261e-08	-3.9313	0.00162917	Hgsnat	Other	Yes	No	4.99412e-09	1.04195	0.00014046
Ptchd3	Other	No	No	6.19526e-08	-3.52576	0.00174242	Mrpl52	Other	No	No	5.052e-09	1.25252	0.000142087
4930544G11Rik	Other	No	No	6.44972e-08	-3.47199	0.00181398	Slc22a4	Other	No	No	5.06387e-09	1.34754	0.000142421
Cabcoco1	Other	No	No	7.06514e-08	-1.88094	0.00198707	Slc7a4	Other	No	No	5.51872e-09	2.28471	0.000155214
1700013D24Rik	Other	No	No	7.92377e-08	-5.75956	0.00222856	Shisa4	Other	No	No	5.80601e-09	3.96391	0.000163294
AC101921.1	Other	No	No	7.92377e-08	-5.84296	0.00222856	Mrgpra2b	Other	No	No	5.92282e-09	1.61749	0.000166579
1700024B18Rik	Other	No	No	7.92377e-08	-5.83055	0.00222856	Crhr2	Other	No	No	6.09787e-09	1.15928	0.000171503
1700099I09Rik	Other	No	No	7.92377e-08	-6.55975	0.00222856	Tst	Other	No	No	6.86616e-09	3.18534	0.000193111
Gm43476	Other	No	No	7.92377e-08	-5.18075	0.00222856	Gm45808	Other	No	No	7.49184e-09	1.91086	0.000210708
Pln	Other	No	No	7.92377e-08	-5.29962	0.00222856	Gm45455	Other	No	No	7.67596e-09	1.05773	0.000215886
1700092C10Rik	Other	No	No	7.92377e-08	-5.57153	0.00222856	Zdhhc2	Other	No	No	7.90001e-09	1.25947	0.000222188
Gm4787	Other	No	No	8.37827e-08	-5.69747	0.00235639	Lurap1	Other	No	No	8.00741e-09	1.21177	0.000225208
Acsbg2	Other	No	No	8.4745e-08	-2.98511	0.00238345	Alad	Other	No	No	8.07438e-09	1.25453	0.000227092
Tex37	Other	No	No	8.68718e-08	-3.89291	0.00244327	Gm10837	Other	No	No	8.27989e-09	1.18383	0.000232872
Fam71f1	Other	No	No	8.77075e-08	-3.90271	0.00246677	Plcd1	Other	No	No	8.38984e-09	1.84722	0.000235964
1700007G11Rik	Other	No	No	8.92287e-08	-2.09568	0.00250956	Ubqln2	Other	No	No	9.08251e-09	1.29414	0.000255446
Dnajb13	Other	No	No	9.80601e-08	-3.2441	0.00275794	Pnldc1	Other	No	No	9.23214e-09	1.97439	0.000259654
Mroh9	Other	No	No	1.15946e-07	-5.03513	0.00326097	Ttc14	Other	No	No	9.28527e-09	1.09857	0.000261148
Adam30	Other	No	No	1.19032e-07	-4.96262	0.00334777	Pkdcc	Other	No	No	9.53118e-09	3.73687	0.000268065
1700017L05Rik	Other	No	No	1.19032e-07	-5.38966	0.00334777	Gm2000	Other	No	No	9.79724e-09	1.28965	0.000275547
4930571K23Rik	Other	No	No	1.19032e-07	-5.01929	0.00334777	Sbno2	Other	No	No	1.01539e-08	1.01396	0.000285578
Dnajc5b	Other	No	No	1.26245e-07	-3.33702	0.00355064	Gm35911	Other	Yes	No	1.16895e-08	2.78592	0.000328766
Actl7b	Other	No	No	1.27704e-07	-5.50382	0.00359166	Zfp239	Other	No	No	1.17844e-08	1.95221	0.000331435
Ubl4b	Other	No	No	1.27704e-07	-5.06406	0.00359166	Arid5b	Other	No	No	1.23191e-08	1.46904	0.000346475
Rd3	Other	No	No	1.27704e-07	-5.04135	0.00359166	Enpp5	Other	No	No	1.34081e-08	1.95145	0.000377102
1700003H04Rik	Other	No	No	1.27704e-07	-5.09055	0.00359166	9230104L09Rik	Other	No	No	1.37454e-08	4.43334	0.000386588
Ftmt	Other	No	No	1.27704e-07	-5.84209	0.00359166	Lingo2	Other	No	No	1.4979e-08	1.92755	0.000421283
Gm15813	Other	No	No	1.30621e-07	-4.68373	0.0036737	Hspb1	Other	No	No	1.74525e-08	3.18796	0.000490851
Gm6309	Other	No	No	1.32189e-07	-4.69122	0.00371781	Hpcal1	Other	No	No	1.78249e-08	1.42281	0.000501325
Gm15904	Other	No	No	1.3472e-07	-3.21241	0.00378901	Htra3	Other	No	No	1.90464e-08	4.15834	0.000535681
Ankar	Other	No	No	1.35307e-07	-3.02858	0.00380552	Meg3	Other	No	No	1.92089e-08	1.51853	0.00054025
1700009C05Rik	Other	No	No	1.36826e-07	-4.20955	0.00384823	Ccndbp1	Other	No	No	1.96231e-08	1.94468	0.0005519
Gm41279	Other	No	No	1.39203e-07	-3.95417	0.00391509	Ppm1m	Other	No	No	1.9833e-08	1.29633	0.000557804
Antxrl	Other	No	No	1.45588e-07	-1.88378	0.00409467	Clpp	Other	No	No	2.02123e-08	1.11946	0.00056847
Gm20619	Other	No	No	1.50723e-07	-4.01972	0.00423907	Etnk2	Other	No	No	2.10145e-08	1.12349	0.000591033
Oit1	Other	No	No	1.55357e-07	-2.96017	0.00436943	Gm10073	Other	No	No	2.12403e-08	1.60407	0.000597383
Spaca6	Other	No	No	1.7105e-07	-3.13043	0.00481077	Psen2	Other	Yes	No	2.1304e-08	1.59545	0.000599174
Gm41335	Other	No	No	1.82356e-07	-2.5631	0.00512876	8030411F24Rik	Other	No	No	2.24035e-08	4.12106	0.000630097
Dydc1	Other	No	No	2.06213e-07	-2.35313	0.00579974	Slc52a3	Other	No	No	2.62081e-08	1.37293	0.000737103
Tssk2	Other	No	No	2.31027e-07	-3.69784	0.00649763	Anxa4	Other	No	No	2.64584e-08	3.4334	0.000744143
Mgat4d	Other	No	No	2.31027e-07	-3.66061	0.00649763	Gm20547	Other	No	No	2.73777e-08	2.05555	0.000769998
Spink2	Other	No	No	2.46366e-07	-2.95559	0.00692904	Fcer1g	Other	No	No	2.7537e-08	1.53275	0.000774479
Ccdc34os	Other	No	No	2.49178e-07	-3.76007	0.00700814	Gm26641	Other	No	No	2.80538e-08	1.92965	0.000789013
Mycbpap	Other	No	No	2.49935e-07	-1.97071	0.00702942	Aqp2	Other	No	No	2.87526e-08	1.59035	0.000808667
4933436I20Rik	Other	No	No	2.65417e-07	-4.02932	0.00746485	Plxnc1	Other	No	No	3.07181e-08	2.33428	0.000863945
Tssk1	Other	No	No	2.70813e-07	-3.65125	0.00761661	Tnfrsf12a	Other	No	No	3.11596e-08	2.02938	0.000876365
pi-Ppp1r15b.1	Other	No	No	2.9617e-07	-1.42667	0.00832977	Rptor	Other	No	No	3.44731e-08	1.25082	0.000969555
Gm15517	Other	No	No	3.0725e-07	-2.91663	0.00864141	Sat2	Other	No	No	3.65541e-08	3.53935	0.00102808
Fbxl14	Other	No	No	3.25905e-07	-1.69525	0.00916607	Anxa5	Other	No	No	3.6781e-08	2.73903	0.00103447
Gm28411	Other	No	No	3.27752e-07	-3.0231	0.00921804	Trub2	Other	No	No	4.0992e-08	1.0238	0.0011529
Ssrp1	Other	No	No	4.30666e-07	-1.01832	0.0121125	Eppin	Other	No	No	4.18785e-08	1.7221	0.00117783
4930528D03Rik	Other	No	No	4.35473e-07	-4.36272	0.0122477	Slc25a45	Other	No	No	4.34464e-08	1.83888	0.00122193
Dpep2	Other	No	No	4.64596e-07	-2.53488	0.0130668	Ccdc28b	Other	No	No	4.60351e-08	2.15077	0.00129474
4930545L23Rik	Other	No	No	4.75833e-07	-4.6795	0.0133828	Cd59a	Other	No	No	4.77364e-08	2.42979	0.00134259
4931423N10Rik	Other	No	No	4.80307e-07	-2.75998	0.0135086	1600010M07Rik	Other	No	No	4.78653e-08	1.95717	0.00134621
Ddi1	Other	No	No	4.82062e-07	-5.17298	0.013558	Uchl1os	Other	No	No	4.97428e-08	1.25255	0.00139902
1700095J12Rik	Other	No	No	4.82062e-07	-4.41171	0.013558	Wnt4	Other	No	No	5.00716e-08	4.20136	0.00140826
CT025624.1	Other	No	No	5.21124e-07	-3.84824	0.0146566	AU021092	Other	No	No	5.1547e-08	2.65942	0.00144976
Ttll10	Other	No	No	5.3427e-07	-2.56787	0.0150263	Dus3l	Other	No	No	5.47717e-08	1.84756	0.00154045
4930523O13Rik	Other	No	No	5.3481e-07	-3.62105	0.0150415	Fuca2	Other	No	No	5.53447e-08	1.1587	0.00155657
Wfdc15a	Other	No	No	6.11007e-07	-1.76064	0.0171846	Phactr2	Other	No	No	5.76442e-08	2.05803	0.00162124
Lrrc6	Other	Yes	No	6.68865e-07	-3.32485	0.0188118	Txnrd2	Other	No	No	6.95866e-08	2.26832	0.00195712
Capn11	Other	No	No	6.81638e-07	-2.00857	0.0191711	Sms	Other	No	No	7.28843e-08	1.87861	0.00204987
Cd55b	Other	No	No	6.96644e-07	-3.37715	0.0195931	Rpl37a	Other	No	No	7.30823e-08	1.17314	0.00205544
Ccdc7b	Other	No	No	7.37506e-07	-3.11354	0.0207424	Slc16a2	Other	No	No	7.77064e-08	1.4977	0.00218549
Gm12648	Other	No	No	8.17896e-07	-2.54377	0.0230033	Fyb2	Other	No	No	7.93207e-08	1.1568	0.00223089
Deup1	Other	No	No	8.4625e-07	-4.62006	0.0238008	Unc119	Other	Yes	No	8.15069e-08	1.69382	0.00229238
Gm49304	Other	No	No	8.4625e-07	-5.16343	0.0238008	Fbxo17	Other	No	No	8.15071e-08	1.56941	0.00229239
AL591946.1	Other	No	No	8.58029e-07	-4.76143	0.0241321	Kcnma1	Other	No	No	8.22819e-08	1.38469	0.00231418
1700012B07Rik	Other	No	No	9.06365e-07	-3.25215	0.0254915	Akap5	Other	No	No	8.51807e-08	3.54413	0.00239571
Olfr112	Other	No	No	9.06748e-07	-4.58618	0.0255023	Gng13	Other	No	No	9.04804e-08	2.07793	0.00254476
Tex36	Other	No	No	9.19338e-07	-4.68312	0.0258564	Zeb2	Other	No	No	9.29033e-08	3.15344	0.00261291
Gm5142	Other	No	No	9.19338e-07	-4.46535	0.0258564	Apoc1	Other	No	No	9.44474e-08	3.98918	0.00265633
Ms4a5	Other	No	No	9.32096e-07	-4.09075	0.0262152	Ecm1	Other	No	No	9.69306e-08	1.46303	0.00272617
7-qF3-3125	Other	No	No	9.32096e-07	-3.80847	0.0262152	Gm26848	Other	No	No	9.70405e-08	2.51854	0.00272927
Spata46	Other	No	No	9.75073e-07	-5.22159	0.0274239	Bc1	Other	No	No	9.80693e-08	3.75308	0.0027582
Gm47774	Other	No	No	9.75073e-07	-6.33117	0.0274239	Btnl10	Other	No	No	1.03703e-07	1.85922	0.00291663
Gm43357	Other	No	No	9.75073e-07	-5.76694	0.0274239	Csad	Other	No	No	1.06727e-07	1.27424	0.0030017
Fam170b	Other	No	No	9.75073e-07	-4.99098	0.0274239	Gm45717	Other	No	No	1.10088e-07	2.46683	0.00309623
Gm47381	Other	No	No	9.75073e-07	-5.50296	0.0274239	Rgs20	Other	No	No	1.12747e-07	1.6499	0.00317101
Gm47729	Other	No	No	9.75073e-07	-5.73881	0.0274239	Tlr4	Other	No	No	1.16586e-07	1.17362	0.00327898
Spaca5	Other	No	No	9.75073e-07	-4.59465	0.0274239	Atp6v0e	Other	No	No	1.19085e-07	1.35222	0.00334926
Gm19395	Other	No	No	9.75073e-07	-5.07649	0.0274239	Adh1	Other	No	No	1.29341e-07	3.89827	0.00363773
4932415M13Rik	Other	No	No	9.75073e-07	-5.72253	0.0274239	Ifitm2	Other	No	No	1.29906e-07	2.45253	0.0036536
Olfr24	Other	No	No	9.75073e-07	-5.76119	0.0274239	Gm20708	Other	No	No	1.37396e-07	1.03483	0.00386427
Atp6v1e2	Other	No	No	9.84853e-07	-3.07472	0.027699	Porcn	Other	No	No	1.37685e-07	2.26563	0.00387238
Lrrc18	Other	No	No	9.94483e-07	-2.69299	0.0279698	Cd36	Other	No	No	1.51252e-07	4.01111	0.00425396
Gm5878	Other	No	No	1.0123e-06	-2.94157	0.0284709	Timp3	Other	No	No	1.53711e-07	2.00514	0.00432312
pi-IG-Gm5878	Other	No	No	1.0123e-06	-2.94157	0.0284709	Adgrg1	Other	No	No	1.54349e-07	1.14079	0.00434106
1700011I03Rik	Other	No	No	1.07368e-06	-2.32045	0.0301973	Gm15592	Other	No	No	1.67462e-07	1.54724	0.00470988
Zfp474	Other	No	No	1.18486e-06	-3.4115	0.0333243	Il10rb	Other	No	No	1.76867e-07	1.38866	0.00497438
Kcnmb4os1	Other	No	No	1.29203e-06	-5.14772	0.0363382	Ikbkap	Other	No	No	1.78627e-07	1.14491	0.00502388
Fam124b	Other	No	No	1.31157e-06	-4.64968	0.036888	Slco2a1	Other	No	No	1.89449e-07	1.15147	0.00532826
Prss37	Other	No	No	1.31157e-06	-4.84423	0.036888	Trim47	Other	No	No	1.95757e-07	2.00897	0.00550565
1700001J03Rik	Other	No	No	1.32721e-06	-2.71403	0.0373279	Fosl1	Other	No	No	1.99739e-07	1.1889	0.00561766
Gm48544	Other	No	No	1.35153e-06	-4.71303	0.0380117	Cacnb2	Other	No	No	2.01269e-07	1.75122	0.00566069
Arl11	Other	No	No	1.37194e-06	-3.89338	0.0385858	Dcn	Other	No	No	2.06545e-07	4.20778	0.00580908
Pih1d3	Other	No	No	1.41366e-06	-3.85275	0.0397592	Padi2	Other	No	No	2.08675e-07	4.38126	0.005869
4930449I24Rik	Other	No	No	1.50222e-06	-5.24829	0.04225	Fndc5	Other	No	No	2.13868e-07	1.47077	0.00601503
Allc	Other	No	No	1.50222e-06	-5.53376	0.04225	St6gal1	Other	No	No	2.14e-07	1.17969	0.00601875
AC129178.1	Other	No	No	1.50222e-06	-4.97541	0.04225	Cd302	Other	No	No	2.15675e-07	1.04673	0.00606585
Gm15104	Other	No	No	1.50222e-06	-5.74126	0.04225	Ccdc57	Other	No	No	2.51052e-07	1.10306	0.00706085
Carlr	Other	No	No	1.50222e-06	-5.16482	0.04225	Fhod3	Other	No	No	2.87403e-07	1.5078	0.00808321
Gm30132	Other	No	No	1.50222e-06	-4.8216	0.04225	Slc48a1	Other	Yes	No	2.93462e-07	1.38842	0.00825361
Ccdc70	Other	No	No	1.50222e-06	-4.40678	0.04225	Rps6kb2	Other	No	No	2.98988e-07	1.25593	0.00840903
Lelp1	Other	No	No	1.50222e-06	-5.40952	0.04225	Wt1os	Other	No	No	3.10512e-07	2.38383	0.00873314
Gm16555	Other	No	No	1.52782e-06	-4.52786	0.0429701	Wdr13	Other	No	No	3.13948e-07	1.01629	0.0088298
Gm11213	Other	No	No	1.52782e-06	-6.17823	0.0429701	Syt9	Other	No	No	3.18448e-07	1.15037	0.00895634
Sppl2c	Other	No	No	1.52782e-06	-4.97412	0.0429701	Asb18	Other	No	No	3.61538e-07	2.25994	0.0101683
AC117197.3	Other	No	No	1.529e-06	-2.33273	0.0430032	Cops9	Other	No	No	3.61822e-07	1.37569	0.0101762
Gm46419	Other	No	No	1.56212e-06	-4.37056	0.0439348	Zgpat	Other	No	No	3.95285e-07	1.25417	0.0111174
Gm29825	Other	No	No	1.57069e-06	-3.84625	0.0441757	Sap18b	Other	No	No	4.20982e-07	1.17514	0.0118401
4930517O19Rik	Other	No	No	1.60352e-06	-4.032	0.0450991	Ttc17	Other	No	No	4.29128e-07	1.03224	0.0120692
4933414I15Rik	Other	No	No	1.63449e-06	-3.73437	0.0459702	Arhgap18	Other	No	No	4.45519e-07	1.52682	0.0125302
Gm5800	Other	No	No	1.66226e-06	-3.59811	0.0467511	Ccdc160	Other	No	No	4.6066e-07	2.50316	0.0129561
Oaz3	Spermiogenesis	No	No	1.26737e-30	-4.09236	3.56447e-26	Pds5a	Other	No	No	4.63995e-07	1.28347	0.0130499
Gsg1	Spermiogenesis	No	No	2.01697e-16	-3.39845	5.67272e-12	Mpeg1	Other	No	No	4.87269e-07	2.93308	0.0137044
Ccdc39	Spermiogenesis	No	No	5.75839e-15	-2.41956	1.61955e-10	Mcf2	Other	No	No	5.20135e-07	3.83378	0.0146288
Ankrd60	Spermiogenesis	Yes	No	2.98641e-14	-4.51778	8.39927e-10	Adat1	Other	No	No	5.28582e-07	1.26278	0.0148664
Ldhal6b	Spermiogenesis	No	No	1.66111e-13	-3.40009	4.67186e-09	Prdx3	Other	No	No	5.48237e-07	1.02212	0.0154192
Vwa3b	Spermiogenesis	No	No	1.46803e-12	-3.69492	4.12882e-08	Grid2	Other	No	No	5.89314e-07	2.06513	0.0165745
St6galnac2	Spermiogenesis	No	No	6.69628e-12	-3.68048	1.88333e-07	Kdr	Other	No	No	5.96262e-07	1.64329	0.0167699
Gm10634	Spermiogenesis	Yes	No	1.87951e-11	-4.90837	5.28613e-07	Tubb3	Other	No	No	6.12733e-07	1.27412	0.0172331
Clgn	Spermiogenesis	Yes	No	3.19346e-11	-1.99411	8.98161e-07	Rasl12	Other	No	No	6.19556e-07	1.84863	0.017425
Gm11837	Spermiogenesis	Yes	No	3.57626e-11	-3.74774	1.00582e-06	Rab11fip1	Other	No	No	6.23111e-07	1.30083	0.017525
Spa17	Spermiogenesis	Yes	No	3.72255e-11	-2.23171	1.04697e-06	Acan	Other	No	No	6.45675e-07	2.78542	0.0181596
Mdh1b	Spermiogenesis	No	No	1.19079e-09	-2.77749	3.34911e-05	Nlrc4	Other	No	No	6.69787e-07	1.41592	0.0188377
Ssmem1	Spermiogenesis	Yes	No	1.20554e-09	-3.07761	3.39059e-05	Ppfia4	Other	No	No	6.69825e-07	1.20561	0.0188388
Ankef1	Spermiogenesis	No	No	3.80015e-09	-2.32059	0.000106879	Drd4	Other	No	No	6.74728e-07	1.41983	0.0189767
Fam229b	Spermiogenesis	No	No	8.60278e-09	-3.24021	0.000241953	Tesc	Other	No	No	7.02979e-07	2.72028	0.0197713
Tssk3	Spermiogenesis	No	No	1.47752e-08	-3.04271	0.000415554	Methig1	Other	No	No	7.05067e-07	3.85685	0.01983
Zpbp2	Spermiogenesis	Yes	No	2.15171e-08	-2.9542	0.000605168	Mettl7a2	Other	No	No	7.05067e-07	3.84643	0.01983
Lrriq1	Spermiogenesis	No	No	3.12019e-08	-2.25361	0.000877554	Nrg1	Other	No	No	7.30662e-07	2.33664	0.0205499
1110017D15Rik	Spermiogenesis	No	No	4.74916e-08	-2.44773	0.0013357	Gm11924	Other	No	No	7.37176e-07	1.46761	0.0207331
Pnmal2	Spermiogenesis	No	No	6.56078e-08	-2.99415	0.00184522	Snhg12	Other	No	No	7.47459e-07	2.91375	0.0210223
Spata17	Spermiogenesis	No	No	7.69504e-08	-2.00835	0.00216423	Jam3	Other	No	No	8.3469e-07	1.30672	0.0234756
Ccer1	Spermiogenesis	No	No	7.92377e-08	-6.07788	0.00222856	Syt12	Other	No	No	8.43484e-07	3.59835	0.023723
Cfap69	Spermiogenesis	Yes	No	8.19725e-08	-1.79702	0.00230548	Nat8	Other	No	No	8.45612e-07	2.42067	0.0237828
1700104B16Rik	Spermiogenesis	Yes	No	8.37827e-08	-4.9305	0.00235639	Usmg5	Other	No	No	8.5198e-07	1.05033	0.0239619
Slc16a7	Spermiogenesis	No	No	9.94828e-08	-3.17111	0.00279795	Cttnbp2	Other	No	No	8.60882e-07	1.37634	0.0242123
Ribc2	Spermiogenesis	No	No	1.11697e-07	-2.86708	0.00314147	Smpx	Other	No	No	8.69556e-07	3.43413	0.0244563
Hspa4l	Spermiogenesis	No	No	2.53874e-07	-1.1925	0.0071402	Ece2	Other	No	No	8.97752e-07	3.1743	0.0252493
4833427G06Rik	Spermiogenesis	No	No	3.21631e-07	-3.25712	0.00904587	Dysf	Other	No	No	9.3877e-07	2.57166	0.0264029
1700003F12Rik	Spermiogenesis	No	No	7.69472e-07	-3.18434	0.0216414	Car12	Other	No	No	9.47305e-07	1.61092	0.026643
Cpeb2	Spermiogenesis	Yes	No	9.6449e-07	-2.02118	0.0271263	Rap1gap	Other	No	No	1.00507e-06	1.40624	0.0282675
Slc39a8	Spermiogenesis	No	No	9.714e-07	-3.68692	0.0273206	Nat10	Other	No	No	1.03979e-06	1.70418	0.029244
Fbxo2	Spermiogenesis	No	No	1.08965e-06	-1.98889	0.0306465	Snx24	Other	No	No	1.05278e-06	1.19032	0.0296094
Ttll13	Spermiogenesis	No	No	1.19543e-06	-2.03706	0.0336215	Slc16a4	Other	No	No	1.11255e-06	2.0944	0.0312906
Sord	Spermiogenesis	Yes	No	1.26463e-06	-1.79729	0.0355676	Med12	Other	No	No	1.12235e-06	1.38341	0.031566
Nudt4	Spermiogenesis	No	No	1.77165e-06	-1.35419	0.0498278	Cytip	Other	No	No	1.12634e-06	2.55622	0.0316782
							Olfr1423	Other	No	No	1.15572e-06	3.07332	0.0325045
							Mcoln1	Other	No	No	1.18747e-06	1.92786	0.0333975
							Trmt13	Other	No	No	1.22588e-06	1.55403	0.0344779
							Pank4	Other	No	No	1.22986e-06	1.07584	0.0345897
							Tmem150b	Other	No	No	1.2729e-06	2.74809	0.0358004
							Cep170b	Other	No	No	1.27852e-06	1.31972	0.0359584
							Cbr3	Other	No	No	1.28402e-06	1.47381	0.036113
							Gm26542	Other	No	No	1.33076e-06	1.57192	0.0374275
							Mef2c	Other	No	No	1.39764e-06	1.49357	0.0393087
							Nav1	Other	No	No	1.47208e-06	1.4395	0.0414023
							Bhmt	Other	No	No	1.51921e-06	2.28915	0.0427278
							Timp1	Other	No	No	1.55571e-06	1.36796	0.0437544
							Lacc1	Other	No	No	1.57502e-06	1.57389	0.0442976
							Gm28845	Other	No	No	1.5837e-06	1.72017	0.0445416
							Grik4	Other	No	No	1.67764e-06	2.47037	0.0471837
							Ints1	Other	No	No	1.70174e-06	1.07304	0.0478614
							Mme	Other	No	No	1.73754e-06	4.04889	0.0488682
							Nxnl2	Other	No	No	1.76321e-06	2.28919	0.0495902
							Eif2s3y	Other	No	No	1.77417e-06	1.57638	0.0498985
							Laptm4b	Spermiogenesis	Yes	No	2.15963e-18	1.69987	6.07395e-14
							Anxa2	Spermiogenesis	No	No	2.94232e-17	1.78998	8.27526e-13
							Capns1	Spermiogenesis	No	No	2.88289e-13	1.49498	8.10813e-09
							Ugt1a8	Spermiogenesis	No	No	7.66747e-13	2.40689	2.15648e-08
							Ugt1a7c	Spermiogenesis	No	No	7.66747e-13	2.40689	2.15648e-08
							Ugt1a9	Spermiogenesis	No	No	7.66747e-13	2.40689	2.15648e-08
							Ugt1a5	Spermiogenesis	No	No	8.57789e-13	2.84292	2.41253e-08
							Ugt1a6b	Spermiogenesis	No	No	9.28003e-13	2.40264	2.61001e-08
							Ugt1a1	Spermiogenesis	No	No	9.51451e-13	3.02649	2.67596e-08
							Ugt1a2	Spermiogenesis	No	No	1.91366e-12	2.79642	5.38216e-08
							Ugt1a10	Spermiogenesis	No	No	2.76316e-12	2.31041	7.77139e-08
							Ugt1a6a	Spermiogenesis	No	No	3.68864e-12	2.36282	1.03743e-07
							Cpq	Spermiogenesis	No	No	4.34474e-12	1.64767	1.22196e-07
							Sorbs3	Spermiogenesis	No	No	6.16169e-12	1.22592	1.73297e-07
							Abcb4	Spermiogenesis	No	No	1.7777e-09	2.51093	4.99979e-05
							Ak3	Spermiogenesis	No	No	3.27646e-09	2.66268	9.21505e-05
							Tmprss9	Spermiogenesis	No	No	9.0465e-09	1.78129	0.000254433
							Jam2	Spermiogenesis	No	No	4.48931e-08	1.60327	0.00126262
							Kif1a	Spermiogenesis	No	No	6.88352e-08	4.18613	0.00193599
							Cadps	Spermiogenesis	No	No	3.53673e-07	3.34912	0.00994707
							Aox1	Spermiogenesis	No	No	7.24829e-07	2.4863	0.0203858
