# Supplementary material for: Transcription factor NFYA directs male meiotic entry by regulating accessible chromatin at meiotic promoters in mice
Source: EMBO J. 2026 Mar 19;45(8):2523–60. doi: 10.1038/s44318-026-00756-6 (PMC13083884; doi:10.1038/s44318-026-00756-6)
Supplement: Supplementary file 8 — Dataset EV6 [file 44318_2026_756_MOESM8_ESM.xlsx]

## Sheet: Dataset EV6 
Dataset EV6. NFYA bound genes from Yi et al., Nat Struct Mol Biol, 2025.

## Sheet: Dataset EV6
Dataset EV6. NFYA bound ZBTB16/SALL4/SOX3 target genes from Yi et al. Nat Struct Mol Biol, 2025
Gene name	NFYA bound ?	Gene category
0610009B22Rik	Yes	Spermiogenesis_poised
0610009E02Rik	Yes	NA
0610010F05Rik	Yes	Spermiogenesis_poised
0610010K14Rik	Yes	NA
0610039K10Rik	Yes	Meiosis_poised
1100001I12Rik	Yes	NA
1110008P14Rik	Yes	NA
1110013H19Rik	Yes	NA
1110020A21Rik	Yes	Meiosis_poised
1110025M09Rik	Yes	NA
1110038B12Rik	Yes	NA
1110059E24Rik	Yes	Spermiogenesis_poised
1110065P20Rik	Yes	Meiosis_poised
1500002F19Rik	Yes	NA
1500011B03Rik	Yes	NA
1600020E01Rik	Yes	NA
1600023N17Rik	Yes	NA
1700001G11Rik	Yes	Spermiogenesis_poised
1700001L05Rik	Yes	Meiosis_poised
1700008B11Rik	Yes	NA
1700010K24Rik	Yes	NA
1700011D18Rik	Yes	NA
1700012D14Rik	Yes	NA
1700016B15Rik	Yes	NA
1700016D08Rik	Yes	Meiosis_poised
1700018B08Rik	Yes	Spermiogenesis_nonpoised
1700022H01Rik	Yes	NA
1700023B13Rik	Yes	NA
1700023H06Rik	Yes	Spermiogenesis_poised
1700026J14Rik	Yes	Meiosis_nonpoised
1700027A07Rik	Yes	NA
1700028J19Rik	Yes	Meiosis_poised
1700028N14Rik	Yes	NA
1700029J07Rik	Yes	NA
1700029M20Rik	Yes	Meiosis_nonpoised
1700030C10Rik	Yes	NA
1700030J22Rik	Yes	Spermiogenesis_poised
1700030K09Rik	Yes	Meiosis_poised
1700034H15Rik	Yes	NA
1700034P13Rik	Yes	Meiosis_poised
1700037C18Rik	Yes	Spermiogenesis_poised
1700037F03Rik	Yes	NA
1700037H04Rik	Yes	Meiosis_poised
1700039M10Rik	Yes	NA
1700040D17Rik	Yes	Meiosis_poised
1700041G16Rik	Yes	NA
1700045H11Rik	Yes	NA
1700048O20Rik	Yes	Spermiogenesis_poised
1700051O22Rik	Yes	Meiosis_poised
1700052K11Rik	Yes	Meiosis_poised
1700055D18Rik	Yes	Meiosis_poised
1700056E22Rik	Yes	Spermiogenesis_poised
1700061A03Rik	Yes	NA
1700063J08Rik	Yes	NA
1700064H15Rik	Yes	Meiosis_poised
1700084C06Rik	Yes	NA
1700086O06Rik	Yes	NA
1700092M07Rik	Yes	Spermiogenesis_poised
1700095J07Rik	Yes	Spermiogenesis_poised
1700096K18Rik	Yes	Meiosis_poised
1700105P06Rik	Yes	NA
1700112D23Rik	Yes	NA
1700112J16Rik	Yes	Spermiogenesis_poised
1700113A16Rik	Yes	Meiosis_poised
1700122E12Rik	Yes	Meiosis_poised
1700123M08Rik	Yes	NA
1700125G22Rik	Yes	Spermiogenesis_poised
1810009A15Rik	Yes	Meiosis_poised
1810013L24Rik	Yes	Spermiogenesis_poised
1810019N24Rik	Yes	NA
1810021B22Rik	Yes	NA
1810026B05Rik	Yes	NA
1810041H14Rik	Yes	Meiosis_poised
1810055G02Rik	Yes	Meiosis_poised
2010001A14Rik	Yes	Meiosis_poised
2010109A12Rik	Yes	Meiosis_poised
2010320M18Rik	Yes	NA
2200002A13Rik	Yes	NA
2200002J24Rik	Yes	NA
2210406O10Rik	Yes	NA
2310026L22Rik	Yes	NA
2310057M21Rik	Yes	NA
2310061I04Rik	Yes	Meiosis_poised
2310068J16Rik	Yes	NA
2410002F23Rik	Yes	Mitosis
2410006H16Rik	Yes	NA
2410022M11Rik	Yes	NA
2410131K14Rik	Yes	NA
2500004C02Rik	Yes	NA
2510002D24Rik	Yes	Meiosis_poised
2600006K01Rik	Yes	NA
2610008E11Rik	Yes	NA
2610037D02Rik	Yes	NA
2610206C17Rik	Yes	NA
2610316D01Rik	Yes	NA
2610318N02Rik	Yes	Spermiogenesis_poised
2700038G22Rik	Yes	Mitosis
2700097O09Rik	Yes	NA
2810006K23Rik	Yes	NA
2810013P06Rik	Yes	NA
2810029C07Rik	Yes	Spermiogenesis_poised
2810408A11Rik	Yes	Spermiogenesis_poised
2810408I11Rik	Yes	Spermiogenesis_poised
2810410L24Rik	Yes	Mitosis
2810414N06Rik	Yes	Spermiogenesis_poised
2900009J06Rik	Yes	NA
2900026A02Rik	Yes	NA
2900052L18Rik	Yes	Mitosis
2900060B14Rik	Yes	NA
2900060N12Rik	Yes	NA
2900093K20Rik	Yes	NA
3110009E18Rik	Yes	NA
3110045C21Rik	Yes	NA
3110056K07Rik	Yes	NA
3110082I17Rik	Yes	NA
3300002I08Rik	Yes	NA
4632427E13Rik	Yes	NA
4732414G09Rik	Yes	NA
4732416N19Rik	Yes	NA
4732471J01Rik	Yes	Meiosis_poised
4833408A19Rik	Yes	NA
4833417C18Rik	Yes	NA
4833438C02Rik	Yes	NA
4833445I07Rik	Yes	Meiosis_poised
4921507P07Rik	Yes	Spermiogenesis_poised
4921522P10Rik	Yes	Spermiogenesis_poised
4921524J17Rik	Yes	Meiosis_poised
4921531C22Rik	Yes	Spermiogenesis_poised
4921536K21Rik	Yes	Meiosis_poised
4930402H24Rik	Yes	Meiosis_poised
4930412F09Rik	Yes	Spermiogenesis_poised
4930413G21Rik	Yes	NA
4930426I24Rik	Yes	Meiosis_poised
4930432K21Rik	Yes	Spermiogenesis_poised
4930442H23Rik	Yes	NA
4930451I11Rik	Yes	NA
4930461C15Rik	Yes	NA
4930467K11Rik	Yes	Spermiogenesis_poised
4930480K02Rik	Yes	NA
4930481A15Rik	Yes	NA
4930481B07Rik	Yes	NA
4930500M09Rik	Yes	NA
4930506C21Rik	Yes	NA
4930509E16Rik	Yes	NA
4930509H03Rik	Yes	NA
4930513N10Rik	Yes	Meiosis_poised
4930517E14Rik	Yes	NA
4930519P11Rik	Yes	Meiosis_poised
4930524O07Rik	Yes	Spermiogenesis_poised
4930528J11Rik	Yes	NA
4930532G15Rik	Yes	NA
4930534D22Rik	Yes	NA
4930535L15Rik	Yes	NA
4930537H20Rik	Yes	NA
4930539J05Rik	Yes	Spermiogenesis_poised
4930542C12Rik	Yes	Meiosis_poised
4930549G23Rik	Yes	NA
4930550C14Rik	Yes	Spermiogenesis_poised
4930558J22Rik	Yes	Meiosis_poised
4930563E22Rik	Yes	NA
4930566F21Rik	Yes	Spermiogenesis_poised
4930577N17Rik	Yes	NA
4930578M07Rik	Yes	NA
4930579G24Rik	Yes	Meiosis_poised
4930583K01Rik	Yes	NA
4931414P19Rik	Yes	NA
4931428F04Rik	Yes	NA
4932412D23Rik	Yes	Spermiogenesis_poised
4933406C10Rik	Yes	Meiosis_poised
4933406P04Rik	Yes	Meiosis_poised
4933408J17Rik	Yes	NA
4933417C20Rik	Yes	NA
4933424G06Rik	Yes	NA
4933427D06Rik	Yes	Mitosis
4933430I17Rik	Yes	Spermiogenesis_poised
4933430L12Rik	Yes	NA
4933431K14Rik	Yes	Meiosis_poised
4933431K23Rik	Yes	Spermiogenesis_poised
4933434E20Rik	Yes	Spermiogenesis_poised
4933437G19Rik	Yes	NA
4933440N22Rik	Yes	Meiosis_poised
5031425E22Rik	Yes	NA
5330417C22Rik	Yes	Spermiogenesis_nonpoised
5330439K02Rik	Yes	NA
5430402O13Rik	Yes	NA
5430405H02Rik	Yes	NA
5430416N02Rik	Yes	NA
5730488B01Rik	Yes	NA
5730507C01Rik	Yes	NA
5830448L01Rik	Yes	NA
5830454E08Rik	Yes	Meiosis_poised
6030458C11Rik	Yes	NA
6330549D23Rik	Yes	NA
6430550D23Rik	Yes	NA
6430571L13Rik	Yes	NA
6430590A07Rik	Yes	NA
6530437J22Rik	Yes	NA
6720427I07Rik	Yes	NA
8030474K03Rik	Yes	Mitosis
8430429K09Rik	Yes	NA
9030607J07Rik	Yes	NA
9030624G23Rik	Yes	Mitosis
9130023H24Rik	Yes	NA
9130213A22Rik	Yes	NA
9130604C24Rik	Yes	NA
9230114K14Rik	Yes	NA
9330020H09Rik	Yes	NA
9330104G04Rik	Yes	NA
9330160F10Rik	Yes	Meiosis_poised
9430015G10Rik	Yes	Meiosis_poised
9430038I01Rik	Yes	NA
9430081H08Rik	Yes	NA
9430091E24Rik	Yes	NA
9530018F02Rik	Yes	NA
9530052C20Rik	Yes	NA
9530052E02Rik	Yes	NA
9530080O11Rik	Yes	Spermiogenesis_poised
9530085L11Rik	Yes	NA
9630028B13Rik	Yes	NA
9930104L06Rik	Yes	Meiosis_poised
a	Yes	NA
A030001D20Rik	Yes	NA
A230020J21Rik	Yes	NA
A230051N06Rik	Yes	NA
A330033J07Rik	Yes	NA
A430005L14Rik	Yes	Meiosis_poised
A430033K04Rik	Yes	NA
A430035B10Rik	Yes	NA
A530072M11Rik	Yes	NA
A630072M18Rik	Yes	NA
A630089N07Rik	Yes	NA
A730061H03Rik	Yes	NA
A730081D07Rik	Yes	NA
A930002H24Rik	Yes	Meiosis_poised
A930016O22Rik	Yes	NA
A930018P22Rik	Yes	Meiosis_poised
A930032L01Rik	Yes	NA
A930037H05Rik	Yes	NA
AA386476	Yes	NA
AA465934	Yes	NA
AA474408	Yes	Meiosis_poised
Aacs	Yes	NA
Aagab	Yes	NA
Aamdc	Yes	NA
Aamp	Yes	Meiosis_poised
Aars	Yes	Meiosis_poised
Aars2	Yes	Meiosis_poised
Aasdhppt	Yes	NA
Abat	Yes	NA
Abca7	Yes	NA
Abcb6	Yes	NA
Abcb8	Yes	Meiosis_poised
Abcb9	Yes	Meiosis_poised
Abcc10	Yes	NA
Abcd1	Yes	Spermiogenesis_poised
Abce1	Yes	NA
Abcf2	Yes	NA
Abhd1	Yes	NA
Abhd11	Yes	Meiosis_poised
Abhd12	Yes	Meiosis_poised
Abhd13	Yes	NA
Abhd17a	Yes	Meiosis_poised
Abhd17b	Yes	Spermiogenesis_poised
Abhd17c	Yes	NA
Abhd18	Yes	NA
Abhd2	Yes	NA
Abhd4	Yes	Spermiogenesis_poised
Abhd8	Yes	Meiosis_nonpoised
Abi1	Yes	NA
Abl1	Yes	NA
Abt1	Yes	NA
Abtb1	Yes	NA
Abtb2	Yes	NA
AC141477.1	Yes	NA
AC153941.1	Yes	NA
AC154200.1	Yes	NA
Acaa1a	Yes	NA
Acaa1b	Yes	Mitosis
Acaca	Yes	NA
Acacb	Yes	NA
Acad11	Yes	Meiosis_poised
Acad8	Yes	NA
Acadsb	Yes	NA
Acap2	Yes	NA
Acap3	Yes	NA
Acat1	Yes	NA
Acat2	Yes	NA
Acbd4	Yes	NA
Acbd5	Yes	NA
Acd	Yes	NA
Ache	Yes	NA
Acin1	Yes	Meiosis_poised
Ackr4	Yes	NA
Acly	Yes	NA
Aco1	Yes	Mitosis
Aco2	Yes	NA
Acot4	Yes	NA
Acot7	Yes	Meiosis_poised
Acot8	Yes	Spermiogenesis_poised
Acox1	Yes	NA
Acsl1	Yes	NA
Acsl3	Yes	NA
Acss2	Yes	NA
Actb	Yes	NA
Actg1	Yes	Meiosis_poised
Actl6a	Yes	NA
Actn1	Yes	NA
Actn3	Yes	NA
Actr10	Yes	Spermiogenesis_poised
Actr1a	Yes	Meiosis_poised
Actr1b	Yes	NA
Actr2	Yes	NA
Actr3b	Yes	NA
Actr5	Yes	NA
Acy1	Yes	Mitosis
Acyp1	Yes	Meiosis_poised
Adad1	Yes	Spermiogenesis_poised
Adad2	Yes	Meiosis_poised
Adal	Yes	NA
Adam10	Yes	Mitosis
Adam11	Yes	Meiosis_poised
Adam9	Yes	NA
Adamts20	Yes	NA
Adamtsl5	Yes	Meiosis_poised
Adarb1	Yes	NA
Add1	Yes	NA
Add3	Yes	Meiosis_poised
Adgrl1	Yes	Mitosis
Adh5	Yes	Mitosis
Adipor1	Yes	NA
Adk	Yes	NA
Adnp	Yes	NA
Adnp2	Yes	NA
Adpgk	Yes	NA
Adrm1	Yes	NA
Adsl	Yes	NA
Adss	Yes	Spermiogenesis_poised
Aen	Yes	NA
AF357399	Yes	NA
Aff4	Yes	Spermiogenesis_poised
Afg3l2	Yes	NA
Aftph	Yes	Spermiogenesis_poised
Agap3	Yes	NA
Agbl5	Yes	Meiosis_poised
Agfg2	Yes	Mitosis
Agpat1	Yes	Meiosis_poised
Agpat5	Yes	Mitosis
Agtpbp1	Yes	Spermiogenesis_poised
Ahctf1	Yes	Spermiogenesis_poised
Ahcy	Yes	NA
Ahcyl2	Yes	Meiosis_poised
Ahsa1	Yes	NA
Ahsa2	Yes	NA
AI413582	Yes	Meiosis_poised
AI597479	Yes	NA
AI837181	Yes	NA
AI987944	Yes	Spermiogenesis_poised
Aifm1	Yes	Mitosis
Aimp2	Yes	NA
Aip	Yes	NA
Ak2	Yes	Meiosis_poised
Ak6	Yes	Spermiogenesis_poised
Akap11	Yes	NA
Akap13	Yes	NA
Akap8	Yes	NA
Akap8l	Yes	NA
Akip1	Yes	NA
Akr1b3	Yes	NA
Akr1e1	Yes	Spermiogenesis_poised
Akr7a5	Yes	NA
Akt1s1	Yes	NA
Akt2	Yes	NA
Akt3	Yes	NA
Aktip	Yes	NA
AL731706.1	Yes	NA
Alcam	Yes	NA
Aldh16a1	Yes	NA
Aldh3a2	Yes	NA
Aldh4a1	Yes	NA
Aldh6a1	Yes	NA
Aldh7a1	Yes	NA
Aldoa	Yes	Spermiogenesis_poised
Alg10b	Yes	NA
Alg11	Yes	NA
Alg12	Yes	NA
Alg2	Yes	NA
Alk	Yes	Meiosis_nonpoised
Alkbh2	Yes	NA
Alkbh3	Yes	Meiosis_poised
Alkbh5	Yes	NA
Alkbh7	Yes	Meiosis_poised
Aloxe3	Yes	NA
Als2	Yes	NA
Alyref2	Yes	NA
Amd1	Yes	NA
Amer1	Yes	NA
Amot	Yes	Mitosis
Amz2	Yes	Spermiogenesis_poised
Anapc10	Yes	Spermiogenesis_poised
Anapc13	Yes	NA
Anapc15	Yes	NA
Anapc16	Yes	NA
Anapc2	Yes	NA
Anapc4	Yes	NA
Anapc5	Yes	NA
Ang	Yes	NA
Angel1	Yes	Spermiogenesis_poised
Angptl6	Yes	NA
Ankfy1	Yes	NA
Ankhd1	Yes	NA
Ankle1	Yes	NA
Ankmy2	Yes	NA
Ankrd10	Yes	NA
Ankrd11	Yes	NA
Ankrd12	Yes	NA
Ankrd13b	Yes	NA
Ankrd13d	Yes	NA
Ankrd16	Yes	NA
Ankrd24	Yes	NA
Ankrd27	Yes	Meiosis_poised
Ankrd28	Yes	NA
Ankrd37	Yes	NA
Ankrd39	Yes	Meiosis_poised
Ankrd49	Yes	Spermiogenesis_poised
Ankrd50	Yes	NA
Ankrd54	Yes	Meiosis_poised
Ankrd9	Yes	Spermiogenesis_poised
Anks3	Yes	NA
Ankzf1	Yes	NA
Ano10	Yes	Meiosis_poised
Ano8	Yes	NA
Anp32a	Yes	NA
Anp32b	Yes	NA
Anp32e	Yes	Mitosis
Anxa6	Yes	NA
Ap1m1	Yes	Meiosis_poised
Ap1s2	Yes	NA
Ap2a1	Yes	Spermiogenesis_poised
Ap2b1	Yes	Spermiogenesis_poised
Ap2m1	Yes	NA
Ap2s1	Yes	Meiosis_poised
Ap3d1	Yes	Meiosis_poised
Ap3m1	Yes	NA
Ap3m2	Yes	NA
Ap4m1	Yes	NA
Ap5s1	Yes	NA
Apba3	Yes	NA
Apeh	Yes	NA
Apex1	Yes	NA
Aph1a	Yes	NA
Aph1b	Yes	NA
Aph1c	Yes	Meiosis_poised
Apip	Yes	NA
Aplp2	Yes	Meiosis_poised
Apol7d	Yes	NA
Appl1	Yes	NA
Arf1	Yes	NA
Arf2	Yes	NA
Arf4	Yes	NA
Arf4os	Yes	NA
Arf6	Yes	NA
Arfgap2	Yes	Meiosis_poised
Arfip1	Yes	NA
Arhgap1	Yes	NA
Arhgap11a	Yes	NA
Arhgap12	Yes	NA
Arhgap17	Yes	NA
Arhgap19	Yes	Meiosis_poised
Arhgap21	Yes	Mitosis
Arhgap23	Yes	Meiosis_poised
Arhgap26	Yes	NA
Arhgap29	Yes	Spermiogenesis_poised
Arhgap33	Yes	Meiosis_poised
Arhgap35	Yes	NA
Arhgap5	Yes	Spermiogenesis_poised
Arhgdia	Yes	NA
Arhgef17	Yes	Mitosis
Arhgef7	Yes	NA
Arid1a	Yes	NA
Arid2	Yes	Meiosis_poised
Arid3a	Yes	NA
Arid3b	Yes	NA
Arid4a	Yes	Meiosis_poised
Arid5a	Yes	NA
Arih1	Yes	Spermiogenesis_poised
Arih2	Yes	Spermiogenesis_poised
Arl13b	Yes	Spermiogenesis_poised
Arl15	Yes	NA
Arl16	Yes	NA
Arl2	Yes	NA
Arl2bp	Yes	Spermiogenesis_poised
Arl3	Yes	Spermiogenesis_poised
Arl4a	Yes	Spermiogenesis_poised
Arl6ip1	Yes	Meiosis_poised
Arl6ip6	Yes	Spermiogenesis_poised
Armc1	Yes	NA
Armc5	Yes	NA
Armc6	Yes	NA
Armc9	Yes	Meiosis_poised
Armh1	Yes	NA
Arnt	Yes	NA
Arntl	Yes	NA
Arpc4	Yes	NA
Arpc5	Yes	NA
Arpc5l	Yes	Meiosis_poised
Arrb2	Yes	Mitosis
Arrdc1	Yes	NA
Arrdc2	Yes	NA
Arrdc3	Yes	Spermiogenesis_poised
Arrdc4	Yes	NA
Arv1	Yes	NA
Arvcf	Yes	Mitosis
Asap2	Yes	Mitosis
Asap3	Yes	NA
Asb1	Yes	Meiosis_poised
Asb5	Yes	NA
Asb7	Yes	Meiosis_poised
Ascc1	Yes	Spermiogenesis_poised
Ascl2	Yes	NA
Asf1a	Yes	NA
Asf1b	Yes	NA
Ash1l	Yes	NA
Ash2l	Yes	Meiosis_poised
Asl	Yes	NA
Asna1	Yes	NA
Asnsd1	Yes	Spermiogenesis_poised
Aspdh	Yes	NA
Asph	Yes	Mitosis
Aspm	Yes	NA
Aspscr1	Yes	Meiosis_poised
Asxl1	Yes	NA
Atad2	Yes	NA
Atad3a	Yes	NA
Atad3aos	Yes	Meiosis_poised
Atat1	Yes	NA
Ate1	Yes	Spermiogenesis_poised
Atf2	Yes	Spermiogenesis_poised
Atf4	Yes	NA
Atf5	Yes	NA
Atf6b	Yes	NA
Atf7	Yes	NA
Atf7ip	Yes	Meiosis_poised
Atf7ip2	Yes	Spermiogenesis_poised
Atg2a	Yes	NA
Atg9a	Yes	Spermiogenesis_poised
Atm	Yes	Mitosis
Atox1	Yes	Meiosis_poised
Atp13a1	Yes	NA
Atp1b3	Yes	Spermiogenesis_poised
Atp2a2	Yes	NA
Atp2b1	Yes	Mitosis
Atp4a	Yes	NA
Atp5b	Yes	NA
Atp5d	Yes	NA
Atp5e	Yes	NA
Atp5g1	Yes	NA
Atp5g2	Yes	NA
Atp5h	Yes	NA
Atp5j	Yes	Spermiogenesis_poised
Atp5md	Yes	NA
Atp6ap1	Yes	Mitosis
Atp6ap2	Yes	NA
Atp6v0a1	Yes	NA
Atp6v0a2	Yes	NA
Atp6v0c	Yes	NA
Atp6v0e2	Yes	Meiosis_nonpoised
Atp6v1a	Yes	Spermiogenesis_poised
Atp6v1b2	Yes	NA
Atp6v1c1	Yes	Spermiogenesis_poised
Atp6v1e1	Yes	NA
Atp7b	Yes	Meiosis_poised
Atp8a1	Yes	NA
Atp8b2	Yes	NA
Atp8b3	Yes	Spermiogenesis_poised
Atpaf2	Yes	NA
Atrip	Yes	NA
Atxn2l	Yes	Meiosis_poised
Atxn3	Yes	Spermiogenesis_poised
Atxn7l3	Yes	NA
AU015791	Yes	NA
AU020206	Yes	Mitosis
AU022252	Yes	NA
AU040320	Yes	Meiosis_poised
Aup1	Yes	Meiosis_poised
Aurka	Yes	Spermiogenesis_poised
Aurkaip1	Yes	Meiosis_poised
AV039307	Yes	Spermiogenesis_poised
AV099323	Yes	Meiosis_poised
AV356131	Yes	NA
Avl9	Yes	NA
Avpi1	Yes	NA
AW146154	Yes	NA
AW549877	Yes	NA
AW554918	Yes	Spermiogenesis_poised
Axin2	Yes	NA
Azi2	Yes	NA
Azin1	Yes	NA
Azin2	Yes	NA
B020017C02Rik	Yes	NA
B130055M24Rik	Yes	NA
B230307C23Rik	Yes	NA
B230317F23Rik	Yes	NA
B230354K17Rik	Yes	Mitosis
B330016D10Rik	Yes	NA
B3galnt2	Yes	NA
B3galt1	Yes	NA
B3galt6	Yes	NA
B3gntl1	Yes	NA
B4galt1	Yes	NA
B4galt5	Yes	NA
B930036N10Rik	Yes	NA
B930059L03Rik	Yes	NA
B9d1	Yes	Spermiogenesis_poised
B9d1os	Yes	NA
B9d2	Yes	NA
Babam1	Yes	NA
Bad	Yes	Meiosis_poised
Bag1	Yes	Meiosis_poised
Bag4	Yes	NA
Bag6	Yes	Meiosis_poised
Bahcc1	Yes	Mitosis
Bahd1	Yes	NA
Baiap2	Yes	Meiosis_poised
Baiap2l1	Yes	NA
Bambi	Yes	NA
Banf1	Yes	NA
Banp	Yes	NA
Bap1	Yes	NA
Bard1	Yes	NA
Baz1b	Yes	NA
Baz2a	Yes	Meiosis_poised
Bbc3	Yes	NA
Bbip1	Yes	Spermiogenesis_poised
Bbs10	Yes	Spermiogenesis_poised
Bbs12	Yes	NA
Bbs2	Yes	Meiosis_poised
Bbs7	Yes	Spermiogenesis_poised
Bbx	Yes	NA
BC005537	Yes	NA
BC005624	Yes	NA
BC024978	Yes	NA
BC025920	Yes	NA
BC028528	Yes	NA
BC031181	Yes	Meiosis_poised
BC037704	Yes	NA
BC048644	Yes	Meiosis_poised
BC049715	Yes	Spermiogenesis_poised
BC049762	Yes	NA
BC051142	Yes	Spermiogenesis_poised
BC051226	Yes	NA
BC065397	Yes	NA
Bcar1	Yes	NA
Bcar3	Yes	NA
Bcas1	Yes	Spermiogenesis_nonpoised
Bcas3	Yes	NA
Bckdha	Yes	Meiosis_poised
Bckdhb	Yes	Mitosis
Bcl10	Yes	NA
Bcl2l1	Yes	Meiosis_poised
Bcl2l11	Yes	NA
Bcl2l12	Yes	Meiosis_poised
Bcl7b	Yes	Meiosis_poised
Bcl7c	Yes	NA
Bcl9	Yes	NA
Bclaf1	Yes	NA
Bcs1l	Yes	NA
Bdh1	Yes	Meiosis_poised
Bend4	Yes	Mitosis
Bet1l	Yes	Meiosis_poised
Bicd2	Yes	NA
Bicdl1	Yes	NA
Bicra	Yes	NA
Birc6	Yes	NA
Blm	Yes	NA
Bloc1s1	Yes	NA
Bloc1s3	Yes	NA
Blvra	Yes	NA
Blvrb	Yes	NA
Blzf1	Yes	Spermiogenesis_poised
Bmf	Yes	Mitosis
Bmp6	Yes	NA
Bmp8a	Yes	NA
Bmp8b	Yes	NA
Bmt2	Yes	NA
Bnip3	Yes	NA
Bnip3l	Yes	NA
Bola2	Yes	NA
Boll	Yes	Meiosis_poised
Bop1	Yes	NA
Borcs5	Yes	NA
Borcs6	Yes	NA
Borcs8	Yes	NA
Bpgm	Yes	Spermiogenesis_poised
Brat1	Yes	NA
Brca1	Yes	NA
Brd2	Yes	NA
Brd4	Yes	NA
Brd8	Yes	Meiosis_poised
Brdt	Yes	Spermiogenesis_poised
Brf1	Yes	NA
Brf2	Yes	Meiosis_poised
Brip1	Yes	NA
Brms1l	Yes	NA
Brpf1	Yes	NA
Brpf3	Yes	Meiosis_poised
Brsk2	Yes	NA
Brwd1	Yes	NA
Bsdc1	Yes	NA
Bsg	Yes	Meiosis_poised
Btbd10	Yes	NA
Btbd11	Yes	NA
Btbd18	Yes	NA
Btbd19	Yes	NA
Btbd9	Yes	NA
Btd	Yes	NA
Btf3l4	Yes	Meiosis_poised
Btg1	Yes	Spermiogenesis_poised
Btg3	Yes	NA
Bub1	Yes	NA
Bub3	Yes	Meiosis_poised
Bud23	Yes	NA
Bzw1	Yes	NA
Bzw2	Yes	NA
C030010L15Rik	Yes	NA
C130036L24Rik	Yes	NA
C1galt1	Yes	NA
C1galt1c1	Yes	NA
C230037L18Rik	Yes	Meiosis_poised
C2cd2	Yes	Meiosis_poised
C2cd2l	Yes	NA
C2cd3	Yes	Spermiogenesis_poised
C330011M18Rik	Yes	NA
C330013E15Rik	Yes	Meiosis_poised
C530008M17Rik	Yes	Meiosis_poised
C630043F03Rik	Yes	NA
C87436	Yes	Spermiogenesis_poised
C920006O11Rik	Yes	Meiosis_poised
C9orf72	Yes	NA
Cabin1	Yes	NA
Cables2	Yes	NA
Cabp1	Yes	NA
Cabyr	Yes	NA
Cacna1b	Yes	Mitosis
Cacna1g	Yes	Meiosis_poised
Cacna1h	Yes	Meiosis_poised
Cactin	Yes	NA
Cacul1	Yes	NA
Cacybp	Yes	NA
Cadm1	Yes	NA
Cadm2	Yes	NA
Calm1	Yes	Meiosis_poised
Calm2	Yes	Meiosis_poised
Calm3	Yes	Meiosis_poised
Calr	Yes	Meiosis_poised
Calr3	Yes	NA
Calu	Yes	Mitosis
Camkk1	Yes	Mitosis
Camsap1	Yes	Spermiogenesis_poised
Camta1	Yes	NA
Camta2	Yes	NA
Cand1	Yes	Spermiogenesis_poised
Cant1	Yes	Meiosis_poised
Canx	Yes	NA
Cap1	Yes	Meiosis_poised
Capn10	Yes	Meiosis_poised
Capn12	Yes	NA
Capn15	Yes	NA
Capn7	Yes	NA
Caprin1	Yes	NA
Capza1	Yes	Spermiogenesis_poised
Capzb	Yes	Spermiogenesis_poised
Car11	Yes	NA
Carhsp1	Yes	NA
Carm1	Yes	NA
Carnmt1	Yes	NA
Carns1	Yes	NA
Casc1	Yes	Spermiogenesis_poised
Casc4	Yes	NA
Caskin2	Yes	NA
Casp2	Yes	NA
Casp3	Yes	NA
Casp8ap2	Yes	NA
Casz1	Yes	NA
Cat	Yes	NA
Catsper2	Yes	Spermiogenesis_poised
Catsperd	Yes	Meiosis_poised
Catspere2	Yes	NA
Catsperg1	Yes	Meiosis_poised
Cbarp	Yes	Mitosis
Cbfa2t2	Yes	NA
Cblb	Yes	Meiosis_poised
Cbll1	Yes	NA
Cbln1	Yes	NA
Cbwd1	Yes	NA
Cbx1	Yes	NA
Cbx2	Yes	Mitosis
Cbx3	Yes	NA
Cbx5	Yes	NA
Cbx8	Yes	Mitosis
Cby1	Yes	Meiosis_poised
Cc2d1a	Yes	NA
Ccdc102a	Yes	NA
Ccdc106	Yes	Meiosis_poised
Ccdc107	Yes	NA
Ccdc114	Yes	Meiosis_poised
Ccdc115	Yes	NA
Ccdc117	Yes	Meiosis_poised
Ccdc12	Yes	Meiosis_poised
Ccdc124	Yes	Meiosis_poised
Ccdc126	Yes	NA
Ccdc130	Yes	Meiosis_poised
Ccdc134	Yes	Meiosis_poised
Ccdc146	Yes	Spermiogenesis_poised
Ccdc148	Yes	Spermiogenesis_poised
Ccdc151	Yes	Meiosis_poised
Ccdc155	Yes	Meiosis_poised
Ccdc157	Yes	Meiosis_poised
Ccdc158	Yes	Spermiogenesis_poised
Ccdc163	Yes	Meiosis_poised
Ccdc167	Yes	NA
Ccdc173	Yes	Spermiogenesis_poised
Ccdc186	Yes	NA
Ccdc189	Yes	NA
Ccdc28a	Yes	NA
Ccdc32	Yes	NA
Ccdc34	Yes	Meiosis_poised
Ccdc47	Yes	NA
Ccdc51	Yes	NA
Ccdc58	Yes	NA
Ccdc61	Yes	NA
Ccdc62	Yes	Spermiogenesis_poised
Ccdc71l	Yes	NA
Ccdc77	Yes	Meiosis_poised
Ccdc84	Yes	NA
Ccdc85b	Yes	Mitosis
Ccdc85c	Yes	Meiosis_poised
Ccdc86	Yes	NA
Ccdc9	Yes	Meiosis_poised
Ccdc96	Yes	Spermiogenesis_poised
Cchcr1	Yes	Meiosis_poised
Ccl25	Yes	NA
Ccm2	Yes	NA
Ccna1	Yes	Spermiogenesis_nonpoised
Ccna2	Yes	NA
Ccnb1	Yes	NA
Ccnb2	Yes	Spermiogenesis_poised
Ccnd1	Yes	Mitosis
Ccnd3	Yes	NA
Ccne1	Yes	NA
Ccne2	Yes	NA
Ccnf	Yes	NA
Ccng1	Yes	NA
Ccng2	Yes	NA
Ccni	Yes	Meiosis_poised
Ccnj	Yes	NA
Ccnk	Yes	Meiosis_poised
Ccnl2	Yes	NA
Ccno	Yes	NA
Ccnt1	Yes	NA
Ccnt2	Yes	NA
Ccnyl1	Yes	Spermiogenesis_poised
Ccp110	Yes	Meiosis_poised
Ccpg1	Yes	NA
Ccpg1os	Yes	Spermiogenesis_poised
Cct3	Yes	Spermiogenesis_poised
Cct4	Yes	Spermiogenesis_poised
Cct6a	Yes	NA
Cct6b	Yes	Spermiogenesis_poised
Cct7	Yes	Spermiogenesis_poised
Cd2bp2	Yes	NA
Cd3eap	Yes	NA
Cdan1	Yes	Spermiogenesis_poised
Cdc123	Yes	Meiosis_poised
Cdc14b	Yes	NA
Cdc20	Yes	Meiosis_poised
Cdc23	Yes	NA
Cdc25a	Yes	NA
Cdc25c	Yes	NA
Cdc26	Yes	NA
Cdc27	Yes	Spermiogenesis_poised
Cdc34	Yes	NA
Cdc40	Yes	NA
Cdc42bpg	Yes	NA
Cdc42ep2	Yes	NA
Cdc42se2	Yes	NA
Cdc45	Yes	NA
Cdc5l	Yes	NA
Cdc6	Yes	NA
Cdca2	Yes	Spermiogenesis_poised
Cdca3	Yes	Spermiogenesis_poised
Cdca4	Yes	NA
Cdca5	Yes	NA
Cdca8	Yes	Meiosis_poised
Cdh3	Yes	NA
Cdip1	Yes	Meiosis_poised
Cdipt	Yes	NA
Cdiptos	Yes	NA
Cdk1	Yes	Spermiogenesis_poised
Cdk11b	Yes	NA
Cdk12	Yes	NA
Cdk13	Yes	NA
Cdk16	Yes	NA
Cdk19	Yes	Spermiogenesis_poised
Cdk19os	Yes	Meiosis_poised
Cdk2	Yes	Meiosis_poised
Cdk2ap2	Yes	NA
Cdk4	Yes	NA
Cdk5r2	Yes	NA
Cdk5rap2	Yes	Spermiogenesis_poised
Cdk5rap3	Yes	Meiosis_poised
Cdk8	Yes	NA
Cdk9	Yes	NA
Cdkl2	Yes	Meiosis_poised
Cdkl5	Yes	NA
Cdkn1a	Yes	NA
Cdkn1c	Yes	NA
Cdkn2aip	Yes	Spermiogenesis_poised
Cdkn2d	Yes	Meiosis_poised
Cdkn3	Yes	Spermiogenesis_poised
Cdnf	Yes	NA
Cdr2	Yes	Meiosis_poised
Cdr2l	Yes	Mitosis
Cds2	Yes	NA
Cdv3	Yes	NA
Cebpg	Yes	Meiosis_poised
Cebpz	Yes	NA
Cecr2	Yes	NA
Cela2a	Yes	NA
Celf6	Yes	Spermiogenesis_poised
Celsr3	Yes	NA
Cenpa	Yes	Mitosis
Cenpc1	Yes	Meiosis_poised
Cenpe	Yes	NA
Cenpf	Yes	NA
Cenph	Yes	NA
Cenpj	Yes	NA
Cenpk	Yes	NA
Cenpl	Yes	Spermiogenesis_poised
Cenpm	Yes	NA
Cenpn	Yes	Spermiogenesis_poised
Cenpo	Yes	Meiosis_poised
Cenpp	Yes	NA
Cenpq	Yes	NA
Cenpu	Yes	Spermiogenesis_poised
Cenpx	Yes	NA
Cep131	Yes	Meiosis_poised
Cep152	Yes	NA
Cep162	Yes	NA
Cep164	Yes	Meiosis_poised
Cep192	Yes	NA
Cep295	Yes	NA
Cep44	Yes	Spermiogenesis_poised
Cep55	Yes	NA
Cep57	Yes	Spermiogenesis_poised
Cep63	Yes	Meiosis_poised
Cep68	Yes	NA
Cep70	Yes	Meiosis_poised
Cep72	Yes	Spermiogenesis_poised
Cep85	Yes	Meiosis_poised
Cep89	Yes	Spermiogenesis_poised
Cercam	Yes	Mitosis
Cers6	Yes	Mitosis
Cetn3	Yes	Spermiogenesis_poised
Cetn4	Yes	Spermiogenesis_poised
Cfap20	Yes	Meiosis_poised
Cfap36	Yes	Spermiogenesis_poised
Cfap57	Yes	Spermiogenesis_poised
Cfap61	Yes	Spermiogenesis_poised
Cfap97	Yes	Spermiogenesis_poised
Cfap99	Yes	NA
Cfdp1	Yes	NA
Cfl1	Yes	NA
Cfl2	Yes	NA
Cggbp1	Yes	NA
Cgn	Yes	NA
Chaf1a	Yes	Meiosis_poised
Chaf1b	Yes	NA
Chchd2	Yes	NA
Chchd3	Yes	NA
Chchd4	Yes	NA
Chchd5	Yes	Meiosis_poised
Chchd6	Yes	Meiosis_poised
Chchd7	Yes	Meiosis_poised
Chd2	Yes	NA
Chd3	Yes	NA
Chd4	Yes	NA
Chd6	Yes	Mitosis
Chd8	Yes	NA
Chd9	Yes	Meiosis_poised
Chek2	Yes	NA
Cherp	Yes	NA
Chfr	Yes	Meiosis_poised
Chka	Yes	Meiosis_poised
Chkb	Yes	Meiosis_poised
Chml	Yes	NA
Chmp1a	Yes	NA
Chmp5	Yes	NA
Chmp7	Yes	NA
Chp1	Yes	NA
Chpf	Yes	Meiosis_poised
Chrnb1	Yes	NA
Chst12	Yes	Mitosis
Chsy1	Yes	Mitosis
Chtf18	Yes	NA
Chtop	Yes	NA
Ciao1	Yes	NA
Ciao2a	Yes	NA
Ciart	Yes	NA
Cic	Yes	NA
Cinp	Yes	NA
Cirbp	Yes	NA
Cish	Yes	NA
Cit	Yes	Meiosis_poised
Cited4	Yes	NA
Ckap2	Yes	NA
Ckap2l	Yes	Spermiogenesis_poised
Ckap5	Yes	NA
Cks1b	Yes	NA
Cks2	Yes	Meiosis_poised
Clasp1	Yes	NA
Clasrp	Yes	NA
Clba1	Yes	NA
Clcn3	Yes	NA
Clcn6	Yes	NA
Cldnd1	Yes	NA
Clec11a	Yes	NA
Clic4	Yes	NA
Clk3	Yes	NA
Clk4	Yes	NA
Clp1	Yes	Spermiogenesis_poised
Clpb	Yes	Spermiogenesis_poised
Clptm1	Yes	NA
Clspn	Yes	Mitosis
Clta	Yes	NA
Cmc1	Yes	NA
Cmc2	Yes	NA
Cmpk1	Yes	NA
Cmtr2	Yes	NA
Cnbp	Yes	NA
Cndp2	Yes	Meiosis_poised
Cnep1r1	Yes	NA
Cnn3	Yes	Mitosis
Cnnm2	Yes	NA
Cnnm3	Yes	NA
Cnnm4	Yes	Meiosis_poised
Cnot1	Yes	Meiosis_poised
Cnot10	Yes	NA
Cnot3	Yes	NA
Cnot4	Yes	Spermiogenesis_poised
Cnot6	Yes	NA
Cnot9	Yes	NA
Cnpy2	Yes	NA
Cnpy3	Yes	NA
Cntrl	Yes	NA
Cntrob	Yes	NA
Coa3	Yes	Spermiogenesis_poised
Coa4	Yes	Meiosis_poised
Coa6	Yes	Meiosis_poised
Coa7	Yes	NA
Coasy	Yes	NA
Cog2	Yes	NA
Cog8	Yes	Meiosis_poised
Colgalt1	Yes	Mitosis
Commd10	Yes	NA
Cop1	Yes	NA
Cope	Yes	NA
Copg1	Yes	NA
Copg2	Yes	NA
Cops3	Yes	Spermiogenesis_poised
Cops4	Yes	Spermiogenesis_poised
Cops7a	Yes	Meiosis_poised
Cops7b	Yes	NA
Copz1	Yes	NA
Coq10a	Yes	NA
Coq10b	Yes	NA
Coq7	Yes	NA
Coq8a	Yes	NA
Coq8b	Yes	NA
Coro1b	Yes	NA
Coro1c	Yes	NA
Coro7	Yes	NA
Cotl1	Yes	NA
Cox14	Yes	NA
Cox4i1	Yes	NA
Cox6a1	Yes	NA
Cox6b1	Yes	NA
Cox6b2	Yes	Meiosis_poised
Cox7a1	Yes	NA
Cox7a2	Yes	Spermiogenesis_poised
Cox7a2l	Yes	Meiosis_poised
Cox8a	Yes	NA
Cpd	Yes	Spermiogenesis_poised
Cpeb4	Yes	Spermiogenesis_poised
Cpsf6	Yes	NA
Cpsf7	Yes	NA
Cpt1a	Yes	Mitosis
Cptp	Yes	Spermiogenesis_poised
Cramp1l	Yes	NA
Crat	Yes	Meiosis_poised
Crb3	Yes	NA
Creb3l2	Yes	NA
Crebl2	Yes	NA
Crebrf	Yes	Spermiogenesis_poised
Creg1	Yes	NA
Creld1	Yes	NA
Crem	Yes	Spermiogenesis_poised
Crip2	Yes	NA
Crk	Yes	NA
Crkl	Yes	NA
Crlf2	Yes	Meiosis_poised
Crnde	Yes	Spermiogenesis_poised
Crnkl1	Yes	NA
Crocc	Yes	NA
Crot	Yes	NA
Crtac1	Yes	NA
Crtc2	Yes	NA
Cry1	Yes	NA
Cry2	Yes	NA
Crybg2	Yes	NA
Cryl1	Yes	Mitosis
Cryzl1	Yes	Meiosis_poised
Cs	Yes	NA
Csde1	Yes	NA
Cse1l	Yes	NA
Csf2ra	Yes	NA
Csnk1d	Yes	NA
Csnk1g1	Yes	NA
Csnk1g2	Yes	NA
Csnk1g3	Yes	NA
Csnk2a1	Yes	NA
Csnk2b	Yes	Spermiogenesis_poised
Cspg5	Yes	NA
Cstad	Yes	NA
Cstf1	Yes	Spermiogenesis_poised
Cstf2t	Yes	Meiosis_poised
Cstf3	Yes	NA
Ctbs	Yes	NA
Ctdnep1	Yes	NA
Ctdp1	Yes	NA
Ctdsp1	Yes	NA
Ctdsp2	Yes	NA
Ctf1	Yes	NA
Ctnna3	Yes	Spermiogenesis_poised
Ctnnbip1	Yes	NA
Ctns	Yes	NA
Ctps	Yes	Mitosis
Ctr9	Yes	Spermiogenesis_poised
Cttnbp2nl	Yes	NA
Cuedc2	Yes	Meiosis_poised
Cul3	Yes	Spermiogenesis_poised
Cul4a	Yes	Meiosis_poised
Cul4b	Yes	NA
Cul5	Yes	NA
Cuta	Yes	NA
Cux1	Yes	Meiosis_poised
Cwc15	Yes	Meiosis_poised
Cwf19l1	Yes	NA
Cxxc1	Yes	NA
Cyb561d2	Yes	Meiosis_poised
Cyb5a	Yes	Meiosis_poised
Cyb5b	Yes	Meiosis_poised
Cyb5d1	Yes	NA
Cyb5d2	Yes	Spermiogenesis_poised
Cyb5r3	Yes	NA
Cyb5rl	Yes	NA
Cycs	Yes	NA
Cyct	Yes	Meiosis_poised
Cyhr1	Yes	Meiosis_poised
Cyld	Yes	NA
Cyp2r1	Yes	NA
Cyp2u1	Yes	Meiosis_poised
Cyp39a1	Yes	NA
Cyp46a1	Yes	Meiosis_poised
Cyp4f41-ps	Yes	Spermiogenesis_poised
Cyth1	Yes	NA
Cyth2	Yes	Meiosis_poised
Czib	Yes	NA
D030028A08Rik	Yes	NA
D030040B21Rik	Yes	Spermiogenesis_poised
D030047H15Rik	Yes	NA
D030056L22Rik	Yes	Meiosis_poised
D030068K23Rik	Yes	NA
D11Wsu47e	Yes	NA
D130007C19Rik	Yes	NA
D130040H23Rik	Yes	NA
D130058E05Rik	Yes	NA
D230022J07Rik	Yes	NA
D230025D16Rik	Yes	NA
D330041H03Rik	Yes	NA
D330050I16Rik	Yes	NA
D3Ertd751e	Yes	Spermiogenesis_poised
D430020J02Rik	Yes	NA
D430042O09Rik	Yes	Meiosis_poised
D5Ertd579e	Yes	NA
D6Wsu163e	Yes	NA
D830025C05Rik	Yes	NA
D830039M14Rik	Yes	NA
D930007J09Rik	Yes	NA
Daam1	Yes	Meiosis_poised
Dab2ip	Yes	NA
Dact3	Yes	Spermiogenesis_poised
Dad1	Yes	Spermiogenesis_poised
Dag1	Yes	NA
Dalrd3	Yes	Meiosis_nonpoised
Dancr	Yes	NA
Dap3	Yes	Meiosis_poised
Dapk3	Yes	NA
Dars	Yes	Meiosis_poised
Dars2	Yes	NA
Daxx	Yes	Meiosis_poised
Dazap1	Yes	Meiosis_poised
Dazap2	Yes	NA
Dazl	Yes	NA
Dbi	Yes	NA
Dbil5	Yes	Spermiogenesis_poised
Dbp	Yes	NA
Dbt	Yes	NA
Dcaf1	Yes	NA
Dcaf11	Yes	Meiosis_poised
Dcaf13	Yes	NA
Dcaf15	Yes	Meiosis_poised
Dcaf17	Yes	NA
Dcaf4	Yes	Mitosis
Dcaf6	Yes	Spermiogenesis_poised
Dcaf7	Yes	Meiosis_poised
Dcakd	Yes	NA
Dcbld2	Yes	NA
Dck	Yes	Mitosis
Dclre1c	Yes	NA
Dcp2	Yes	NA
Dctn1	Yes	NA
Dctn2	Yes	Meiosis_poised
Dctn3	Yes	Spermiogenesis_poised
Dctn4	Yes	Spermiogenesis_poised
Dctn5	Yes	NA
Dctpp1	Yes	NA
Dcun1d2	Yes	NA
Dcun1d3	Yes	NA
Dcun1d4	Yes	Spermiogenesis_poised
Dda1	Yes	NA
Ddb1	Yes	Meiosis_poised
Ddb2	Yes	NA
Ddias	Yes	Spermiogenesis_poised
Ddit3	Yes	Meiosis_poised
Ddit4	Yes	Mitosis
Ddost	Yes	NA
Ddt	Yes	Meiosis_poised
Ddx10	Yes	NA
Ddx19b	Yes	Meiosis_poised
Ddx20	Yes	Spermiogenesis_poised
Ddx24	Yes	NA
Ddx39	Yes	Meiosis_poised
Ddx39b	Yes	NA
Ddx4	Yes	Spermiogenesis_poised
Ddx41	Yes	NA
Ddx43	Yes	NA
Ddx49	Yes	Spermiogenesis_poised
Ddx5	Yes	Spermiogenesis_poised
Ddx50	Yes	NA
Ddx54	Yes	NA
Dedd2	Yes	NA
Dek	Yes	NA
Dele1	Yes	NA
Dennd2c	Yes	Mitosis
Dennd4a	Yes	NA
Dennd4c	Yes	NA
Dennd6b	Yes	Meiosis_poised
Denr	Yes	NA
Depdc1b	Yes	Spermiogenesis_poised
Deptor	Yes	Mitosis
Derl2	Yes	Spermiogenesis_poised
Derl3	Yes	NA
Desi1	Yes	Spermiogenesis_poised
Desi2	Yes	NA
Det1	Yes	NA
Dexi	Yes	NA
Dgat2	Yes	NA
Dgcr2	Yes	NA
Dgcr8	Yes	NA
Dguok	Yes	NA
Dhcr24	Yes	Mitosis
Dhcr7	Yes	Mitosis
Dhdds	Yes	NA
Dhfr	Yes	Mitosis
Dhodh	Yes	NA
Dhrs7b	Yes	Meiosis_poised
Dhx15	Yes	NA
Dhx29	Yes	NA
Dhx30	Yes	Meiosis_poised
Dhx33	Yes	NA
Dhx34	Yes	Meiosis_poised
Dhx35	Yes	NA
Dhx38	Yes	NA
Dhx57	Yes	NA
Dhx8	Yes	NA
Diablo	Yes	Meiosis_poised
Diaph1	Yes	NA
Diaph3	Yes	NA
Dicer1	Yes	Mitosis
Dido1	Yes	NA
Dis3	Yes	NA
Disp3	Yes	NA
Dixdc1	Yes	Meiosis_poised
Dkc1	Yes	Mitosis
Dleu2	Yes	NA
Dlg1	Yes	NA
Dlg2	Yes	Spermiogenesis_poised
Dlg3	Yes	NA
Dlgap5	Yes	NA
Dlx1	Yes	NA
Dlx1as	Yes	NA
Dlx3	Yes	Mitosis
Dlx6	Yes	Spermiogenesis_nonpoised
Dmac2	Yes	NA
Dmpk	Yes	Meiosis_poised
Dmrt1i	Yes	NA
Dmrt2	Yes	NA
Dmtf1	Yes	NA
Dmwd	Yes	NA
Dmxl1	Yes	NA
Dnaaf5	Yes	NA
Dnah6	Yes	Spermiogenesis_poised
Dnaic1	Yes	Spermiogenesis_poised
Dnaja1	Yes	NA
Dnaja3	Yes	NA
Dnajb1	Yes	Meiosis_poised
Dnajb11	Yes	NA
Dnajb3	Yes	Spermiogenesis_poised
Dnajb4	Yes	Spermiogenesis_poised
Dnajb5	Yes	Meiosis_poised
Dnajb9	Yes	Spermiogenesis_poised
Dnajc1	Yes	NA
Dnajc14	Yes	NA
Dnajc16	Yes	NA
Dnajc27	Yes	Meiosis_poised
Dnajc3	Yes	Meiosis_poised
Dnajc30	Yes	Meiosis_poised
Dnajc4	Yes	Meiosis_poised
Dnajc5	Yes	NA
Dnajc7	Yes	NA
Dnal4	Yes	Meiosis_poised
Dnm1	Yes	Meiosis_poised
Dnm2	Yes	Meiosis_poised
Dnmt1	Yes	NA
Dnmt3a	Yes	Mitosis
Dnpep	Yes	Meiosis_poised
Dock4	Yes	Mitosis
Dock6	Yes	NA
Dock9	Yes	Mitosis
Dohh	Yes	NA
Dolpp1	Yes	Meiosis_poised
Dop1b	Yes	NA
Dot1l	Yes	Meiosis_poised
Dpf1	Yes	NA
Dpf2	Yes	NA
Dpf3	Yes	Spermiogenesis_poised
Dph3	Yes	Meiosis_poised
Dpp3	Yes	NA
Dpp9	Yes	Meiosis_poised
Dpy19l3	Yes	NA
Dpysl2	Yes	NA
Drap1	Yes	Meiosis_poised
Drosha	Yes	NA
Dscc1	Yes	NA
Dstn	Yes	NA
Dtl	Yes	NA
Dtwd2	Yes	NA
Dtymk	Yes	Meiosis_poised
Dusp1	Yes	NA
Dusp10	Yes	NA
Dusp19	Yes	Spermiogenesis_poised
Dusp23	Yes	Meiosis_poised
Dusp28	Yes	NA
Dusp6	Yes	Mitosis
Dusp7	Yes	NA
Dusp8	Yes	Mitosis
Dut	Yes	NA
Dxo	Yes	NA
Dync1h1	Yes	NA
Dynll1	Yes	Spermiogenesis_poised
Dynll2	Yes	NA
Dynlrb1	Yes	NA
Dyrk1a	Yes	NA
Dyrk1b	Yes	Meiosis_poised
Dzank1	Yes	NA
E030037K01Rik	Yes	NA
E030042O20Rik	Yes	NA
E130018O15Rik	Yes	NA
E130208F15Rik	Yes	NA
E130317F20Rik	Yes	Meiosis_poised
E230016M11Rik	Yes	NA
E230029C05Rik	Yes	NA
E2f1	Yes	Mitosis
E2f2	Yes	Mitosis
E2f3	Yes	Mitosis
E2f7	Yes	NA
E2f8	Yes	Meiosis_poised
E330011M16Rik	Yes	NA
E430024I08Rik	Yes	NA
E4f1	Yes	NA
Eaf2	Yes	NA
Ears2	Yes	NA
Ebag9	Yes	Meiosis_poised
Ebna1bp2	Yes	NA
Ece1	Yes	Mitosis
Echdc1	Yes	Meiosis_poised
Ecsit	Yes	NA
Ect2	Yes	NA
Eda	Yes	NA
Edem1	Yes	NA
Edem3	Yes	NA
Edf1	Yes	Meiosis_poised
Edrf1	Yes	NA
Eea1	Yes	NA
Eed	Yes	NA
Eef1a1	Yes	NA
Eef1akmt1	Yes	NA
Eef1aknmt	Yes	NA
Eef1e1	Yes	NA
Eef1g	Yes	NA
Eef2	Yes	Meiosis_poised
Eef2kmt	Yes	NA
Eefsec	Yes	Meiosis_poised
Efcab11	Yes	Meiosis_poised
Efcab12	Yes	NA
Efcab14	Yes	Meiosis_poised
Efhc1	Yes	Spermiogenesis_poised
Efnb2	Yes	NA
Efr3b	Yes	NA
Eftud2	Yes	NA
Egf	Yes	NA
Egln2	Yes	Meiosis_poised
Egr1	Yes	NA
Ehbp1	Yes	Spermiogenesis_poised
Ehd1	Yes	Spermiogenesis_poised
Ehd4	Yes	Mitosis
Eid1	Yes	NA
Eif1	Yes	Meiosis_poised
Eif2ak1	Yes	NA
Eif2ak3	Yes	Mitosis
Eif2ak4	Yes	NA
Eif2b1	Yes	NA
Eif2b2	Yes	NA
Eif2b4	Yes	Meiosis_poised
Eif2s2	Yes	NA
Eif2s3x-ps1	Yes	NA
Eif3b	Yes	Spermiogenesis_poised
Eif3d	Yes	NA
Eif3f	Yes	Meiosis_poised
Eif3k	Yes	Spermiogenesis_poised
Eif3l	Yes	NA
Eif4a1	Yes	NA
Eif4a2	Yes	NA
Eif4b	Yes	NA
Eif4e	Yes	Spermiogenesis_poised
Eif4ebp2	Yes	NA
Eif4g2	Yes	NA
Eif5	Yes	Spermiogenesis_poised
Eif5a	Yes	Meiosis_poised
Eif5a2	Yes	NA
Eif5b	Yes	NA
Elac2	Yes	NA
Elavl1	Yes	NA
Elavl2	Yes	Mitosis
Elf2	Yes	Meiosis_poised
Elk1	Yes	Mitosis
Ell	Yes	NA
Ell2	Yes	NA
Elmo2	Yes	NA
Eloa	Yes	NA
Eloc	Yes	NA
Elovl5	Yes	NA
Elp4	Yes	NA
Elp5	Yes	Meiosis_poised
Elp6	Yes	NA
Emc10	Yes	NA
Emc6	Yes	NA
Emc8	Yes	NA
Emg1	Yes	NA
Eml2	Yes	NA
Emsy	Yes	NA
Endov	Yes	Meiosis_poised
Eno1	Yes	Meiosis_poised
Eno4	Yes	Spermiogenesis_poised
Enoph1	Yes	NA
Enox1	Yes	NA
Enpp4	Yes	NA
Ensa	Yes	NA
Entpd1	Yes	Spermiogenesis_poised
Entpd7	Yes	NA
Eny2	Yes	NA
Ep300	Yes	NA
Ep400	Yes	Meiosis_poised
Epb41	Yes	NA
Epb41l2	Yes	NA
Epc1	Yes	Meiosis_poised
Epc2	Yes	Spermiogenesis_poised
Epg5	Yes	NA
Epha4	Yes	NA
Epha7	Yes	Spermiogenesis_poised
Ephb1	Yes	NA
Ephb3	Yes	NA
Epm2aip1	Yes	NA
Epo	Yes	NA
Epop	Yes	NA
Eprs	Yes	NA
Eps15	Yes	Spermiogenesis_poised
Eps15l1	Yes	NA
Eps8l1	Yes	NA
Erc2	Yes	NA
Ercc1	Yes	NA
Ercc2	Yes	Meiosis_poised
Ercc3	Yes	NA
Ercc6l	Yes	Mitosis
Ercc6l2	Yes	NA
Ercc8	Yes	Spermiogenesis_poised
Erg28	Yes	NA
Ergic2	Yes	NA
Ergic3	Yes	Meiosis_poised
Erh	Yes	NA
Eri1	Yes	NA
Eri3	Yes	NA
Ero1lb	Yes	Meiosis_poised
Erp44	Yes	NA
Errfi1	Yes	NA
Esco2	Yes	Mitosis
Esf1	Yes	NA
Espl1	Yes	NA
Esrra	Yes	Meiosis_poised
Ess2	Yes	NA
Esyt1	Yes	NA
Esyt2	Yes	NA
Etaa1	Yes	NA
Etaa1os	Yes	Spermiogenesis_poised
Etf1	Yes	NA
Etfa	Yes	NA
Etfb	Yes	NA
Etfbl	Yes	NA
Etfdh	Yes	NA
Etfrf1	Yes	NA
Etohd2	Yes	Meiosis_poised
Ets1	Yes	Mitosis
Etv1	Yes	Spermiogenesis_poised
Etv4	Yes	Mitosis
Etv5	Yes	NA
Evi5l	Yes	Meiosis_poised
Evl	Yes	NA
Ewsr1	Yes	Meiosis_poised
Exd1	Yes	Meiosis_poised
Exd2	Yes	Meiosis_poised
Exoc1	Yes	NA
Exoc4	Yes	NA
Exoc5	Yes	NA
Exoc7	Yes	NA
Exog	Yes	NA
Exosc1	Yes	NA
Exosc10	Yes	NA
Exosc2	Yes	NA
Exosc4	Yes	NA
Exosc5	Yes	Meiosis_poised
Ext1	Yes	NA
Extl3	Yes	NA
Eya3	Yes	NA
Ezh2	Yes	Spermiogenesis_poised
F11r	Yes	NA
Fa2h	Yes	Spermiogenesis_poised
Faap100	Yes	Meiosis_poised
Faap24	Yes	NA
Fads1	Yes	NA
Fads2	Yes	NA
Faf1	Yes	NA
Fahd1	Yes	Meiosis_poised
Faim	Yes	NA
Fam102a	Yes	NA
Fam104a	Yes	Meiosis_poised
Fam117a	Yes	NA
Fam117b	Yes	NA
Fam126a	Yes	Meiosis_poised
Fam126b	Yes	NA
Fam129c	Yes	NA
Fam133b	Yes	NA
Fam135a	Yes	Spermiogenesis_poised
Fam136a	Yes	NA
Fam160a2	Yes	NA
Fam161a	Yes	Spermiogenesis_poised
Fam161b	Yes	Meiosis_poised
Fam162a	Yes	NA
Fam168a	Yes	NA
Fam169b	Yes	NA
Fam185a	Yes	NA
Fam186b	Yes	Meiosis_poised
Fam192a	Yes	NA
Fam204a	Yes	NA
Fam20b	Yes	Meiosis_poised
Fam210b	Yes	NA
Fam214b	Yes	NA
Fam216a	Yes	Meiosis_poised
Fam219a	Yes	Meiosis_poised
Fam221a	Yes	Meiosis_poised
Fam221b	Yes	NA
Fam222a	Yes	NA
Fam222b	Yes	NA
Fam227a	Yes	NA
Fam228b	Yes	NA
Fam32a	Yes	NA
Fam53a	Yes	NA
Fam53c	Yes	NA
Fam57b	Yes	NA
Fam71e1	Yes	Spermiogenesis_poised
Fam72a	Yes	NA
Fam76a	Yes	Spermiogenesis_poised
Fam76b	Yes	NA
Fam83d	Yes	NA
Fanca	Yes	NA
Fancc	Yes	NA
Fance	Yes	Mitosis
Fancf	Yes	NA
Fancm	Yes	NA
Far1	Yes	NA
Farp2	Yes	NA
Fasn	Yes	NA
Fastkd1	Yes	NA
Fastkd3	Yes	NA
Fau	Yes	NA
Fbh1	Yes	NA
Fbl	Yes	NA
Fbrs	Yes	Meiosis_poised
Fbrsl1	Yes	NA
Fbxl12	Yes	NA
Fbxl16	Yes	NA
Fbxl17	Yes	NA
Fbxl19	Yes	NA
Fbxl2	Yes	NA
Fbxl20	Yes	NA
Fbxl6	Yes	Mitosis
Fbxo10	Yes	Mitosis
Fbxo11	Yes	NA
Fbxo24	Yes	Spermiogenesis_poised
Fbxo25	Yes	NA
Fbxo31	Yes	Mitosis
Fbxo33	Yes	NA
Fbxo36	Yes	Spermiogenesis_poised
Fbxo42	Yes	NA
Fbxo45	Yes	NA
Fbxo46	Yes	Meiosis_poised
Fbxo47	Yes	NA
Fbxo48	Yes	NA
Fbxo5	Yes	NA
Fbxo8	Yes	NA
Fbxw11	Yes	NA
Fcho1	Yes	Mitosis
Fcnaos	Yes	Spermiogenesis_poised
Fdft1	Yes	Spermiogenesis_poised
Fdps	Yes	NA
Fdxr	Yes	NA
Fem1a	Yes	Meiosis_poised
Fem1c	Yes	Spermiogenesis_poised
Fer	Yes	Spermiogenesis_poised
Fgd6	Yes	NA
Fgfr1op2	Yes	Spermiogenesis_poised
Fgfrl1	Yes	NA
Fh1	Yes	NA
Fhl3	Yes	Mitosis
Fhl4	Yes	Spermiogenesis_poised
Ficd	Yes	NA
Fig4	Yes	Spermiogenesis_poised
Fignl1	Yes	Meiosis_poised
Firre	Yes	Mitosis
Fis1	Yes	NA
Fitm2	Yes	NA
Fiz1	Yes	Meiosis_poised
Fkbp14	Yes	NA
Fkbp15	Yes	NA
Fkbp1b	Yes	NA
Fkbp2	Yes	NA
Fkbp3	Yes	NA
Fkbp5	Yes	NA
Fkbp8	Yes	Meiosis_poised
Fkbpl	Yes	Spermiogenesis_poised
Fkrp	Yes	NA
Flad1	Yes	Meiosis_poised
Flii	Yes	NA
Flot1	Yes	NA
Flvcr1	Yes	NA
Flywch1	Yes	Meiosis_poised
Fmc1	Yes	NA
Fmn1	Yes	Spermiogenesis_poised
Fmnl3	Yes	NA
Fn1	Yes	Mitosis
Fn3krp	Yes	Meiosis_poised
Fnbp4	Yes	NA
Fnip1	Yes	Spermiogenesis_poised
Fnta	Yes	Meiosis_poised
Fntb	Yes	NA
Focad	Yes	NA
Fopnl	Yes	NA
Fosb	Yes	Mitosis
Foxa3	Yes	Spermiogenesis_poised
Foxc1	Yes	NA
Foxh1	Yes	Meiosis_poised
Foxj1	Yes	Spermiogenesis_poised
Foxk1	Yes	Meiosis_poised
Foxk2	Yes	Meiosis_poised
Foxm1	Yes	NA
Foxn2	Yes	Mitosis
Foxn3	Yes	NA
Foxo1	Yes	Mitosis
Foxo3	Yes	Mitosis
Foxo6	Yes	Mitosis
Foxred1	Yes	NA
Fpgs	Yes	NA
Frat2	Yes	Spermiogenesis_poised
Frmd5	Yes	NA
Frmd8	Yes	Meiosis_poised
Frs3	Yes	Meiosis_poised
Fry	Yes	NA
Fryl	Yes	Meiosis_poised
Fsip1	Yes	NA
Fstl3	Yes	NA
Fth1	Yes	NA
Ftl1	Yes	Mitosis
Ftsj3	Yes	NA
Fubp1	Yes	NA
Fuca1	Yes	Meiosis_poised
Fus	Yes	NA
Fut8	Yes	NA
Fv1	Yes	NA
Fxn	Yes	Meiosis_poised
Fxr2	Yes	NA
Fxyd5	Yes	NA
Fyn	Yes	Mitosis
Fzd2	Yes	Mitosis
Fzd4	Yes	NA
Fzd5	Yes	NA
Fzd7	Yes	NA
Fzr1	Yes	Meiosis_poised
G3bp1	Yes	NA
G3bp2	Yes	NA
Gabarapl2	Yes	NA
Gabpa	Yes	NA
Gabpb1	Yes	NA
Gabpb2	Yes	NA
Gadd45a	Yes	NA
Gadd45b	Yes	NA
Gadd45g	Yes	NA
Galk1	Yes	NA
Galns	Yes	NA
Galnt2	Yes	NA
Galt	Yes	NA
Gamt	Yes	NA
Gan	Yes	Meiosis_poised
Ganab	Yes	NA
Gapdh	Yes	Mitosis
Gar1	Yes	NA
Garem1	Yes	NA
Garnl3	Yes	Meiosis_poised
Gart	Yes	NA
Gas2	Yes	NA
Gas2l3	Yes	NA
Gas5	Yes	NA
Gata2	Yes	NA
Gatad1	Yes	Meiosis_poised
Gatad2a	Yes	NA
Gatad2b	Yes	NA
Gatb	Yes	Meiosis_poised
Gbf1	Yes	Meiosis_poised
Gbx2	Yes	NA
Gca	Yes	NA
Gcat	Yes	Mitosis
Gcdh	Yes	NA
Gch1	Yes	NA
Gclm	Yes	NA
Gcsh	Yes	NA
Gde1	Yes	Spermiogenesis_poised
Gdf9	Yes	Spermiogenesis_poised
Gdi2	Yes	Spermiogenesis_poised
Gdpd5	Yes	Meiosis_poised
Gemin2	Yes	NA
Gemin4	Yes	NA
Get4	Yes	NA
Gfer	Yes	NA
Gfpt1	Yes	Spermiogenesis_poised
Gga3	Yes	NA
Ggct	Yes	NA
Ggn	Yes	Meiosis_poised
Ggnbp2	Yes	Spermiogenesis_poised
Ggps1	Yes	NA
Ggt7	Yes	Meiosis_poised
Ghitm	Yes	NA
Gid8	Yes	NA
Ginm1	Yes	NA
Gins1	Yes	Meiosis_poised
Gins2	Yes	NA
Gins4	Yes	NA
Gipc1	Yes	NA
Gk	Yes	NA
Gla	Yes	Mitosis
Glb1l2	Yes	NA
Glcci1	Yes	Spermiogenesis_poised
Glce	Yes	Mitosis
Glo1	Yes	NA
Glrx3	Yes	Spermiogenesis_poised
Gls	Yes	NA
Gls2	Yes	NA
Gltp	Yes	NA
Glul	Yes	NA
Glyr1	Yes	NA
Gm10010	Yes	Meiosis_poised
Gm10033	Yes	Mitosis
Gm10130	Yes	NA
Gm10138	Yes	Meiosis_poised
Gm10244	Yes	Meiosis_poised
Gm10252	Yes	NA
Gm10300	Yes	NA
Gm10373	Yes	NA
Gm10382	Yes	Meiosis_poised
Gm10433	Yes	NA
Gm10459	Yes	NA
Gm10472	Yes	NA
Gm10501	Yes	NA
Gm10518	Yes	Meiosis_poised
Gm10614	Yes	NA
Gm10616	Yes	NA
Gm10617	Yes	Meiosis_poised
Gm10643	Yes	NA
Gm10644	Yes	Meiosis_poised
Gm10647	Yes	NA
Gm10649	Yes	NA
Gm10655	Yes	NA
Gm10658	Yes	NA
Gm10676	Yes	Meiosis_poised
Gm10762	Yes	Meiosis_poised
Gm10766	Yes	NA
Gm10778	Yes	NA
Gm10941	Yes	Meiosis_poised
Gm11175	Yes	NA
Gm11457	Yes	NA
Gm11491	Yes	NA
Gm11508	Yes	NA
Gm11520	Yes	Spermiogenesis_poised
Gm11521	Yes	NA
Gm11527	Yes	NA
Gm11767	Yes	Meiosis_poised
Gm11772	Yes	NA
Gm11870	Yes	NA
Gm11934	Yes	NA
Gm12279	Yes	NA
Gm12308	Yes	NA
Gm12309	Yes	NA
Gm12319	Yes	NA
Gm12356	Yes	NA
Gm12367	Yes	NA
Gm12474	Yes	NA
Gm12522	Yes	NA
Gm12523	Yes	Spermiogenesis_poised
Gm12592	Yes	Spermiogenesis_poised
Gm12631	Yes	NA
Gm12905	Yes	NA
Gm12915	Yes	NA
Gm12932	Yes	NA
Gm12981	Yes	NA
Gm13034	Yes	NA
Gm13063	Yes	NA
Gm13135	Yes	NA
Gm13231	Yes	NA
Gm13261	Yes	NA
Gm13375	Yes	NA
Gm13421	Yes	NA
Gm13427	Yes	Spermiogenesis_poised
Gm13428	Yes	NA
Gm13524	Yes	NA
Gm13778	Yes	Meiosis_poised
Gm13830	Yes	Spermiogenesis_poised
Gm14019	Yes	NA
Gm14023	Yes	Meiosis_poised
Gm14232	Yes	NA
Gm14261	Yes	NA
Gm14302	Yes	NA
Gm14320	Yes	NA
Gm14455	Yes	NA
Gm14488	Yes	NA
Gm14963	Yes	NA
Gm14966	Yes	Spermiogenesis_poised
Gm15050	Yes	NA
Gm15246	Yes	NA
Gm15320	Yes	NA
Gm15334	Yes	NA
Gm15396	Yes	Spermiogenesis_poised
Gm15417	Yes	NA
Gm15441	Yes	Spermiogenesis_poised
Gm15473	Yes	NA
Gm15477	Yes	NA
Gm15488	Yes	NA
Gm15489	Yes	Spermiogenesis_poised
Gm15492	Yes	Meiosis_poised
Gm15535	Yes	NA
Gm15541	Yes	NA
Gm15545	Yes	NA
Gm15559	Yes	Meiosis_poised
Gm15564	Yes	NA
Gm15567	Yes	NA
Gm15612	Yes	Meiosis_poised
Gm15634	Yes	Meiosis_poised
Gm15672	Yes	NA
Gm15701	Yes	NA
Gm15704	Yes	NA
Gm15706	Yes	NA
Gm15743	Yes	Spermiogenesis_poised
Gm15747	Yes	NA
Gm15834	Yes	NA
Gm15890	Yes	NA
Gm15903	Yes	NA
Gm15918	Yes	NA
Gm15927	Yes	Meiosis_poised
Gm15929	Yes	NA
Gm16001	Yes	NA
Gm16023	Yes	NA
Gm16066	Yes	NA
Gm16091	Yes	NA
Gm16124	Yes	NA
Gm16188	Yes	NA
Gm16196	Yes	NA
Gm16208	Yes	Spermiogenesis_poised
Gm16230	Yes	NA
Gm16312	Yes	NA
Gm16323	Yes	NA
Gm16326	Yes	NA
Gm16343	Yes	NA
Gm16537	Yes	NA
Gm16576	Yes	NA
Gm16596	Yes	NA
Gm16712	Yes	NA
Gm16740	Yes	NA
Gm16796	Yes	NA
Gm16845	Yes	NA
Gm17040	Yes	NA
Gm17092	Yes	NA
Gm17098	Yes	NA
Gm17102	Yes	NA
Gm17112	Yes	NA
Gm17226	Yes	NA
Gm17259	Yes	NA
Gm17324	Yes	Meiosis_poised
Gm17399	Yes	NA
Gm17435	Yes	NA
Gm17494	Yes	Spermiogenesis_poised
Gm17657	Yes	Spermiogenesis_poised
Gm2011	Yes	NA
Gm20163	Yes	NA
Gm20186	Yes	NA
Gm20324	Yes	Meiosis_poised
Gm20337	Yes	NA
Gm20402	Yes	NA
Gm20427	Yes	NA
Gm20431	Yes	NA
Gm20449	Yes	NA
Gm20458	Yes	NA
Gm20490	Yes	NA
Gm20501	Yes	NA
Gm20512	Yes	Meiosis_poised
Gm20518	Yes	NA
Gm20540	Yes	NA
Gm20587	Yes	NA
Gm20604	Yes	Meiosis_poised
Gm20605	Yes	Spermiogenesis_poised
Gm20628	Yes	NA
Gm20633	Yes	Spermiogenesis_poised
Gm20634	Yes	Meiosis_poised
Gm20646	Yes	NA
Gm20732	Yes	NA
Gm2164	Yes	NA
Gm21960	Yes	NA
Gm21974	Yes	NA
Gm21988	Yes	NA
Gm21992	Yes	NA
Gm22107	Yes	NA
Gm22133	Yes	Mitosis
Gm22357	Yes	NA
Gm22489	Yes	NA
Gm22710	Yes	NA
Gm2287	Yes	NA
Gm22875	Yes	NA
Gm22953	Yes	NA
Gm22980	Yes	NA
Gm22988	Yes	NA
Gm23119	Yes	NA
Gm23137	Yes	NA
Gm23173	Yes	NA
Gm23201	Yes	NA
Gm23212	Yes	NA
Gm23222	Yes	NA
Gm23303	Yes	NA
Gm23419	Yes	NA
Gm23589	Yes	NA
Gm23592	Yes	NA
Gm23634	Yes	NA
Gm23851	Yes	NA
Gm24000	Yes	NA
[truncated: 14,153 more rows]
