# Supplementary material for: Transcription factor NFYA directs male meiotic entry by regulating accessible chromatin at meiotic promoters in mice
Source: EMBO J. 2026 Mar 19;45(8):2523–60. doi: 10.1038/s44318-026-00756-6 (PMC13083884; doi:10.1038/s44318-026-00756-6)
Supplement: Supplementary file 9 — Dataset EV7 [file 44318_2026_756_MOESM9_ESM.xlsx]

## Sheet: Dataset EV7 
Dataset EV7. Statistics for sequenced libraries used in this study.

## Sheet: Dataset EV7
Dataset EV7. Statistics for sequenced libraries used in this study
PRO-seq
Sample	Total reads	Unique mapping reads	Multiple mapping reads	Total mapping reads	Genome mappability (%)
Spermatogonia rep1	102744393	27615155	7611925	35227080	34.29
Spermatogonia rep2	84903991	22884125	6860758	29744883	35.03
Spermatogonia rep3	70680130	19266171	5523385	24789556	35.07
Spermatocytes rep1	92943202	34432358	9980778	44413136	47.76
Spermatocytes rep2	78108932	27241520	7722461	34963981	44.76
Spermatocytes rep3	91951174	36450642	10076119	46526761	50.6
Round spermatids rep1	88922575	21454836	8992291	30447127	34.24
Round spermatids rep2	72489254	15917587	7131948	23049535	31.8
Round spermatids rep3	83811158	20581248	8096981	28678229	34.22
ATAC-seq
Sample	Total reads	Unique mapping reads	Multiple mapping reads	Total mapping reads	Genome mappability (%)
SPG_rep1	30817634	23400930	5404735	28805665	93.47
SPG_rep2	20821970	15930369	3856340	19786709	95.03
SPG_rep3	44877669	26511544	6423259	32934803	73.55
Lep/Zyg_rep1	35456166	28158650	6551089	34709739	98.24
Lep/Zyg_rep2	60880944	25444489	6776852	32221341	53.09
Lep/Zyg_rep3	34162103	20311538	5119675	25431213	74.64
PD_rep1	42299888	32289927	9494972	41784899	99.01
PD_rep2	47755375	32115304	9206425	41321729	86.72
PD_rep3	55972947	43230576	11926543	55157119	98.78
CUT&RUN-seq
Sample	Total reads	Unique mapping reads	Multiple mapping reads	Total mapping reads	Genome mappability (%)
CUT&Run_NFYA_SPG_rep1	11863428	3811731	1921503	5733234	48.33
CUT&Run_NFYA_SPG_rep2	17823623	7714312	4409325	12123637	68.02
CUT&Run_NGYA_SPG_rep3	8662260	4568913	2474638	7043551	81.31
CUT&Run_IgG_SPG	10129619	1272117	649009	1921126	18.97
CUT&Run_NFYA_Lep/Zyg_rep1	19761101	11248757	5987886	17236643	87.23
CUT&Run_NFYA_Lep/Zyg_rep2	12413540	6744375	3681189	10425564	83.99
CUT&Run_NFYA_Lep/Zyg_rep3	14424846	8711481	4589260	13300741	92.21
CUT&Run_IgG_Lep/Zyg	10486112	986780	475675	1462455	13.95
CUT&Run_NFYA_PD_rep1	15281081	4728504	3283467	8011971	52.43
CUT&Run_NFYA_PD_rep2	8536975	1868933	1487760	3356693	39.32
CUT&Run_NFYA_PD_rep3	11371059	7170259	3757871	10928130	96.1
CUT&Run_IgG_PD	11900562	4830162	2279987	7110149	59.75
CUT&Run_H3K4me3_PD	21474093	6203027	1343356	7546383	35.21
CUT&Run_AMYB_PD	51412948	31066426	17746355	48812781	94.94
ChIP-seq
Sample	Total reads	Unique mapping reads	Multiple mapping reads	Total mapping reads	Genome mappability (%)
H3K4me1_SPG	40580979	15693532	4046021	19739553	97.95
H3K4me3_SPG	110467000	49694549	28626553	78321102	70.9
H3K27Ac_PD	33907392	21839314	10154548	31993862	94.36
CUT&Tag-seq
Sample	Total reads	Unique mapping reads	Multiple mapping reads	Total mapping reads	Genome mappability (%)
Cre_rep1	16832626	13482786	1943089	15425875	91.64
Cre_rep2	15396302	13336373	1533729	14870102	96.58
Cre_rep3	22694275	19136579	2707907	21844486	96.26
CKO_rep1	17157914	15074757	1561561	16636318	96.96
CKO_rep2	9998227	8565917	1009813	9575730	95.77
CKO_rep3	11095610	9619359	1077630	10696989	96.41
