# Supplementary material for: Transcription factor NFYA directs male meiotic entry by regulating accessible chromatin at meiotic promoters in mice
Source: EMBO J. 2026 Mar 19;45(8):2523–60. doi: 10.1038/s44318-026-00756-6 (PMC13083884; doi:10.1038/s44318-026-00756-6)
Supplement: Supplementary file 10 — Source data Fig. 2 [file 44318_2026_756_MOESM10_ESM.zip]

Archive with 25 entries (22 files):
- Figure 2/
- Figure 2/.DS_Store
- __MACOSX/Figure 2/._.DS_Store
- Figure 2/2C/
- Figure 2/2B/
- Figure 2/2C/40x_WT-NFYA-2_stage8_9.tif
- __MACOSX/Figure 2/2C/._40x_WT-NFYA-2_stage8_9.tif
- Figure 2/2C/40x_WT-NFYA-13_stage3.tif
- __MACOSX/Figure 2/2C/._40x_WT-NFYA-13_stage3.tif
- Figure 2/2C/README.rtf
- __MACOSX/Figure 2/2C/._README.rtf
- Figure 2/2C/40x_WT-NFYA-1_stage6.tif
- __MACOSX/Figure 2/2C/._40x_WT-NFYA-1_stage6.tif
- Figure 2/2C/40x_WT-NFYA-9_stage2.tif
- __MACOSX/Figure 2/2C/._40x_WT-NFYA-9_stage2.tif
- Figure 2/2C/40x_WT-NFYA-6_stage11.tif
- __MACOSX/Figure 2/2C/._40x_WT-NFYA-6_stage11.tif
- Figure 2/2C/40x_WT-NFYA-3_stage10.tif
- __MACOSX/Figure 2/2C/._40x_WT-NFYA-3_stage10.tif
- Figure 2/2B/Quantification of two replicates.xlsx
- __MACOSX/Figure 2/2B/._Quantification of two replicates.xlsx
- Figure 2/2B/Westernblot replicate2.tif
- __MACOSX/Figure 2/2B/._Westernblot replicate2.tif
- Figure 2/2B/Westernblot replicate1.tif
- __MACOSX/Figure 2/2B/._Westernblot replicate1.tif
