# Supplementary material for: Transcription factor NFYA directs male meiotic entry by regulating accessible chromatin at meiotic promoters in mice
Source: EMBO J. 2026 Mar 19;45(8):2523–60. doi: 10.1038/s44318-026-00756-6 (PMC13083884; doi:10.1038/s44318-026-00756-6)
Supplement: Supplementary file 10 — Source data Fig. 2 [file 44318_2026_756_MOESM10_ESM.zip › Figure 2/2B/Quantification of two replicates.xlsx]

## Sheet: Sheet1
	NFYA (rep1)	ACTIN (rep1)	NFYA (rep2)	ACTIN (rep2)		NFYA/ACTIN (rep1)		NFYA/ACTIN (rep2)
7dpp	14821	41474.5	10872.3	36882.3			Normalized to 1 (rep1)		Normalized to 1 (rep2)
9dpp	27228.9	49907	21478.2	39312.2		0.357352	0.47781	0.294782	0.392081
11dpp	40580.8	54260	33805.5	44963.7		0.545591	0.729503	0.546351	0.726685
14dpp	21587	49874.9	16391.3	42781.6		0.747895	1	0.75184	1
17dpp	21736.1	48383.1	16478.1	37793.1		0.432824	0.578723	0.383139	0.509601
21dpp	22375	45349.4	16615.4	30481.4		0.449249	0.600685	0.436008	0.579921
27dpp	12077.4	38959.9	8558.71	26574.1		0.493391	0.659707	0.5451	0.725021
30dpp	12916.3	39595.9	10281.2	26447.2		0.309995	0.41449	0.32207	0.428376
60dpp	13061.8	37445.8	8636.49	24130.1		0.326203	0.436161	0.388744	0.517057
						0.348818	0.4664	0.357914	0.47605
